# Supplementary material for: RepFluo, a Fast Fluorescent In Vitro Assay of Cas9 Activity Exploiting Melting Curve Analysis
Source: ACS Omega. 2025 Nov 9;10(45):53816–26. doi: 10.1021/acsomega.5c02066 (PMC12631686; doi:10.1021/acsomega.5c02066)
Supplement: Supplementary file 2 [file ao5c02066_si_002.xlsx]

## Sheet: Reporter_DNA
Tabella 1
sequence_name	target_strand	non_target_strand
FlTo-Quench RPP30	GTTTCTGCCGCTTAAAGTCAACGATATGATTGATAGCAACAACT	FAM-TTGCTATCAATCATATCGTTGACTTTAAGCGGC-IABkFQ
SYBR RPP30	GTTTCTGCCGCTTAAAGTCAACGATATGATTGATAGCAACAACT	AGTTGTTGCTATCAATCATATCGTTGACTTTAAGCGGCAGAAAC
SYBR RPP30 PAMless	GTTTCTGCCGCTGAAAGTCAACGATATGATTGATAGCAACAACT	AGTTGTTGCTATCAATCATATCGTTGACTTTCAGCGGCAGAAAC
SYBR SARS-CoV2	CCATCCTTACTGCGCTTCGATTGTGTGCGTACTGCTGCAAT	ATTGCAGCAGTACGCACACAATCGAAGCGCAGTAAGGATGG

## Sheet: sgRNA
Tabella 1
sequence_name	sequence
sgRNA RPP30 Trg1	GAUCAUAUCGUUGACUUUAAGGUUUUAGAGCUAGAAAUAGCAAGUUAAAAUAAGGCUAGUCCGUUAUCAACUUGAAAAAGUGGCACCGAGUCGGUGC
sgRNA SARS-CoV E Trg1	CACACAAUCGAAGCGCAGUAGUUUUAGAGCUAGAAAUAGCAAGUUAAAAUAAGGCUAGUCCGUUAUCAACUUGAAAAAGUGGCACCGAGUCGGUGCUUUU
sgRNA Scr	AGACCGAGAGAGGGUCUCAGUUUUAGAGCUAGAAAUAGCAAGUUAAAAUAAGGCUAGUCCGUUAUCAACUUGAAAAAGUGGCACCGAGUCGGUGC

## Sheet: sgRNA_synthesis_oligo
Tabella 1
sequence_name	oligo_forward	oligo_rev
sgRNA RPP30 Trg1	TAATACGACTCACTATAGGATCATATCGTTGACT	TTCTAGCTCTAAAACCTTAAAGTCAACGATATGA
sgRNA SARS-CoV E Trg1	TAATACGACTCACTATAGCACACAATCGAAGCGC	TTCTAGCTCTAAAACTACTGCGCTTCGATTGTGT

## Sheet: primers
Tabella 1
sequence_name	sequence
M13 Fwd	CCCAGTCACGACGTTGTAAAACG
sgRNA rev	GCACCGACTCGGTGCCACTT
