# Supplementary material for: RepFluo, a Fast Fluorescent In Vitro Assay of Cas9 Activity Exploiting Melting Curve Analysis
Source: ACS Omega. 2025 Nov 9;10(45):53816–26. doi: 10.1021/acsomega.5c02066 (PMC12631686; doi:10.1021/acsomega.5c02066)
Supplement: Supplementary file 3 [file ao5c02066_si_003.zip]

Archive with 7 entries (7 files):
- Supporting_raw_data_4.xls
- Supporting_raw_data_5.xls
- Supporting_raw_data_7.xls
- Supporting_raw_data_6.xls
- Supporting_raw_data_2.xls
- Supporting_raw_data_3.xls
- Supporting_raw_data_1.xls
