# Supplementary material for: RepFluo, a Fast Fluorescent In Vitro Assay of Cas9 Activity Exploiting Melting Curve Analysis
Source: ACS Omega. 2025 Nov 9;10(45):53816–26. doi: 10.1021/acsomega.5c02066 (PMC12631686; doi:10.1021/acsomega.5c02066)
Supplement: Supplementary file 3 [file ao5c02066_si_003.zip › Supporting_raw_data_4.xls]

Temperature	Well	FAM	Protein	sgRNA	Reporter DNA	Experiment	Melting
37	A7	11577.19	SpyCas9 B10.0.10	RPP30 Trg1	RF3.1	2024-07-17	Melting
37	A8	6547.96	SpyCas9 B10.0.10	RPP30 Trg1	RF3.1	2024-07-17	Melting
37	A9	9157.23	SpyCas9 B10.0.10	RPP30 Trg1	RF3.1	2024-07-17	Melting
37	B7	13697.03	SpyCas9 B10.0.10	Scr	RF3.1	2024-07-17	Melting
37	B8	7374.19	SpyCas9 B10.0.10	Scr	RF3.1	2024-07-17	Melting
37	B9	9186.44	SpyCas9 B10.0.10	Scr	RF3.1	2024-07-17	Melting
37	C7	13796.26	SpyCas9 B10.0.10	Water	RF3.1	2024-07-17	Melting
37	C8	7370.25	SpyCas9 B10.0.10	Water	RF3.1	2024-07-17	Melting
37	C9	8993.52	SpyCas9 B10.0.10	Water	RF3.1	2024-07-17	Melting
37	D7	15496.8	MBP Buffer	Water	RF3.1	2024-07-17	Melting
37	D8	8059.47	MBP Buffer	Water	RF3.1	2024-07-17	Melting
37	D9	10223.97	MBP Buffer	Water	RF3.1	2024-07-17	Melting
37.5	A7	11501.44	SpyCas9 B10.0.10	RPP30 Trg1	RF3.1	2024-07-17	Melting
37.5	A8	6505.59	SpyCas9 B10.0.10	RPP30 Trg1	RF3.1	2024-07-17	Melting
37.5	A9	9098.99	SpyCas9 B10.0.10	RPP30 Trg1	RF3.1	2024-07-17	Melting
37.5	B7	13609.29	SpyCas9 B10.0.10	Scr	RF3.1	2024-07-17	Melting
37.5	B8	7326.3	SpyCas9 B10.0.10	Scr	RF3.1	2024-07-17	Melting
37.5	B9	9132.02	SpyCas9 B10.0.10	Scr	RF3.1	2024-07-17	Melting
37.5	C7	13707.99	SpyCas9 B10.0.10	Water	RF3.1	2024-07-17	Melting
37.5	C8	7322.01	SpyCas9 B10.0.10	Water	RF3.1	2024-07-17	Melting
37.5	C9	8937.49	SpyCas9 B10.0.10	Water	RF3.1	2024-07-17	Melting
37.5	D7	15406.66	MBP Buffer	Water	RF3.1	2024-07-17	Melting
37.5	D8	8014.89	MBP Buffer	Water	RF3.1	2024-07-17	Melting
37.5	D9	10159.99	MBP Buffer	Water	RF3.1	2024-07-17	Melting
38	A7	11425.7	SpyCas9 B10.0.10	RPP30 Trg1	RF3.1	2024-07-17	Melting
38	A8	6463.22	SpyCas9 B10.0.10	RPP30 Trg1	RF3.1	2024-07-17	Melting
38	A9	9040.76	SpyCas9 B10.0.10	RPP30 Trg1	RF3.1	2024-07-17	Melting
38	B7	13521.55	SpyCas9 B10.0.10	Scr	RF3.1	2024-07-17	Melting
38	B8	7278.42	SpyCas9 B10.0.10	Scr	RF3.1	2024-07-17	Melting
38	B9	9077.61	SpyCas9 B10.0.10	Scr	RF3.1	2024-07-17	Melting
38	C7	13619.72	SpyCas9 B10.0.10	Water	RF3.1	2024-07-17	Melting
38	C8	7273.77	SpyCas9 B10.0.10	Water	RF3.1	2024-07-17	Melting
38	C9	8881.46	SpyCas9 B10.0.10	Water	RF3.1	2024-07-17	Melting
38	D7	15316.52	MBP Buffer	Water	RF3.1	2024-07-17	Melting
38	D8	7970.32	MBP Buffer	Water	RF3.1	2024-07-17	Melting
38	D9	10096	MBP Buffer	Water	RF3.1	2024-07-17	Melting
38.5	A7	11349.95	SpyCas9 B10.0.10	RPP30 Trg1	RF3.1	2024-07-17	Melting
38.5	A8	6420.85	SpyCas9 B10.0.10	RPP30 Trg1	RF3.1	2024-07-17	Melting
38.5	A9	8982.52	SpyCas9 B10.0.10	RPP30 Trg1	RF3.1	2024-07-17	Melting
38.5	B7	13433.81	SpyCas9 B10.0.10	Scr	RF3.1	2024-07-17	Melting
38.5	B8	7230.54	SpyCas9 B10.0.10	Scr	RF3.1	2024-07-17	Melting
38.5	B9	9023.2	SpyCas9 B10.0.10	Scr	RF3.1	2024-07-17	Melting
38.5	C7	13531.45	SpyCas9 B10.0.10	Water	RF3.1	2024-07-17	Melting
38.5	C8	7225.53	SpyCas9 B10.0.10	Water	RF3.1	2024-07-17	Melting
38.5	C9	8825.43	SpyCas9 B10.0.10	Water	RF3.1	2024-07-17	Melting
38.5	D7	15226.38	MBP Buffer	Water	RF3.1	2024-07-17	Melting
38.5	D8	7925.75	MBP Buffer	Water	RF3.1	2024-07-17	Melting
38.5	D9	10032.02	MBP Buffer	Water	RF3.1	2024-07-17	Melting
39	A7	11274.2	SpyCas9 B10.0.10	RPP30 Trg1	RF3.1	2024-07-17	Melting
39	A8	6378.49	SpyCas9 B10.0.10	RPP30 Trg1	RF3.1	2024-07-17	Melting
39	A9	8924.28	SpyCas9 B10.0.10	RPP30 Trg1	RF3.1	2024-07-17	Melting
39	B7	13346.07	SpyCas9 B10.0.10	Scr	RF3.1	2024-07-17	Melting
39	B8	7182.66	SpyCas9 B10.0.10	Scr	RF3.1	2024-07-17	Melting
39	B9	8968.78	SpyCas9 B10.0.10	Scr	RF3.1	2024-07-17	Melting
39	C7	13443.19	SpyCas9 B10.0.10	Water	RF3.1	2024-07-17	Melting
39	C8	7177.28	SpyCas9 B10.0.10	Water	RF3.1	2024-07-17	Melting
39	C9	8769.4	SpyCas9 B10.0.10	Water	RF3.1	2024-07-17	Melting
39	D7	15136.24	MBP Buffer	Water	RF3.1	2024-07-17	Melting
39	D8	7881.18	MBP Buffer	Water	RF3.1	2024-07-17	Melting
39	D9	9968.03	MBP Buffer	Water	RF3.1	2024-07-17	Melting
39.5	A7	11198.45	SpyCas9 B10.0.10	RPP30 Trg1	RF3.1	2024-07-17	Melting
39.5	A8	6336.12	SpyCas9 B10.0.10	RPP30 Trg1	RF3.1	2024-07-17	Melting
39.5	A9	8866.04	SpyCas9 B10.0.10	RPP30 Trg1	RF3.1	2024-07-17	Melting
39.5	B7	13258.33	SpyCas9 B10.0.10	Scr	RF3.1	2024-07-17	Melting
39.5	B8	7134.77	SpyCas9 B10.0.10	Scr	RF3.1	2024-07-17	Melting
39.5	B9	8914.37	SpyCas9 B10.0.10	Scr	RF3.1	2024-07-17	Melting
39.5	C7	13354.92	SpyCas9 B10.0.10	Water	RF3.1	2024-07-17	Melting
39.5	C8	7129.04	SpyCas9 B10.0.10	Water	RF3.1	2024-07-17	Melting
39.5	C9	8713.37	SpyCas9 B10.0.10	Water	RF3.1	2024-07-17	Melting
39.5	D7	15046.1	MBP Buffer	Water	RF3.1	2024-07-17	Melting
39.5	D8	7836.61	MBP Buffer	Water	RF3.1	2024-07-17	Melting
39.5	D9	9904.04	MBP Buffer	Water	RF3.1	2024-07-17	Melting
40	A7	11122.7	SpyCas9 B10.0.10	RPP30 Trg1	RF3.1	2024-07-17	Melting
40	A8	6293.75	SpyCas9 B10.0.10	RPP30 Trg1	RF3.1	2024-07-17	Melting
40	A9	8807.8	SpyCas9 B10.0.10	RPP30 Trg1	RF3.1	2024-07-17	Melting
40	B7	13170.58	SpyCas9 B10.0.10	Scr	RF3.1	2024-07-17	Melting
40	B8	7086.89	SpyCas9 B10.0.10	Scr	RF3.1	2024-07-17	Melting
40	B9	8859.96	SpyCas9 B10.0.10	Scr	RF3.1	2024-07-17	Melting
40	C7	13266.65	SpyCas9 B10.0.10	Water	RF3.1	2024-07-17	Melting
40	C8	7080.8	SpyCas9 B10.0.10	Water	RF3.1	2024-07-17	Melting
40	C9	8657.33	SpyCas9 B10.0.10	Water	RF3.1	2024-07-17	Melting
40	D7	14955.95	MBP Buffer	Water	RF3.1	2024-07-17	Melting
40	D8	7792.04	MBP Buffer	Water	RF3.1	2024-07-17	Melting
40	D9	9840.06	MBP Buffer	Water	RF3.1	2024-07-17	Melting
40.5	A7	11044.06	SpyCas9 B10.0.10	RPP30 Trg1	RF3.1	2024-07-17	Melting
40.5	A8	6249.48	SpyCas9 B10.0.10	RPP30 Trg1	RF3.1	2024-07-17	Melting
40.5	A9	8746.94	SpyCas9 B10.0.10	RPP30 Trg1	RF3.1	2024-07-17	Melting
40.5	B7	13079.19	SpyCas9 B10.0.10	Scr	RF3.1	2024-07-17	Melting
40.5	B8	7035.55	SpyCas9 B10.0.10	Scr	RF3.1	2024-07-17	Melting
40.5	B9	8802.45	SpyCas9 B10.0.10	Scr	RF3.1	2024-07-17	Melting
40.5	C7	13173.34	SpyCas9 B10.0.10	Water	RF3.1	2024-07-17	Melting
40.5	C8	7028.91	SpyCas9 B10.0.10	Water	RF3.1	2024-07-17	Melting
40.5	C9	8598.12	SpyCas9 B10.0.10	Water	RF3.1	2024-07-17	Melting
40.5	D7	14862.08	MBP Buffer	Water	RF3.1	2024-07-17	Melting
40.5	D8	7743.94	MBP Buffer	Water	RF3.1	2024-07-17	Melting
40.5	D9	9773.25	MBP Buffer	Water	RF3.1	2024-07-17	Melting
41	A7	10963.9	SpyCas9 B10.0.10	RPP30 Trg1	RF3.1	2024-07-17	Melting
41	A8	6203.08	SpyCas9 B10.0.10	RPP30 Trg1	RF3.1	2024-07-17	Melting
41	A9	8684.5	SpyCas9 B10.0.10	RPP30 Trg1	RF3.1	2024-07-17	Melting
41	B7	12984.83	SpyCas9 B10.0.10	Scr	RF3.1	2024-07-17	Melting
41	B8	6981.93	SpyCas9 B10.0.10	Scr	RF3.1	2024-07-17	Melting
41	B9	8744.85	SpyCas9 B10.0.10	Scr	RF3.1	2024-07-17	Melting
41	C7	13076.29	SpyCas9 B10.0.10	Water	RF3.1	2024-07-17	Melting
41	C8	6974.98	SpyCas9 B10.0.10	Water	RF3.1	2024-07-17	Melting
41	C9	8536.69	SpyCas9 B10.0.10	Water	RF3.1	2024-07-17	Melting
41	D7	14763.54	MBP Buffer	Water	RF3.1	2024-07-17	Melting
41	D8	7692.45	MBP Buffer	Water	RF3.1	2024-07-17	Melting
41	D9	9704.61	MBP Buffer	Water	RF3.1	2024-07-17	Melting
41.5	A7	10880.95	SpyCas9 B10.0.10	RPP30 Trg1	RF3.1	2024-07-17	Melting
41.5	A8	6154.29	SpyCas9 B10.0.10	RPP30 Trg1	RF3.1	2024-07-17	Melting
41.5	A9	8619.79	SpyCas9 B10.0.10	RPP30 Trg1	RF3.1	2024-07-17	Melting
41.5	B7	12887.39	SpyCas9 B10.0.10	Scr	RF3.1	2024-07-17	Melting
41.5	B8	6926.17	SpyCas9 B10.0.10	Scr	RF3.1	2024-07-17	Melting
41.5	B9	8684.62	SpyCas9 B10.0.10	Scr	RF3.1	2024-07-17	Melting
41.5	C7	12975.55	SpyCas9 B10.0.10	Water	RF3.1	2024-07-17	Melting
41.5	C8	6919.1	SpyCas9 B10.0.10	Water	RF3.1	2024-07-17	Melting
41.5	C9	8472.47	SpyCas9 B10.0.10	Water	RF3.1	2024-07-17	Melting
41.5	D7	14660.5	MBP Buffer	Water	RF3.1	2024-07-17	Melting
41.5	D8	7638.41	MBP Buffer	Water	RF3.1	2024-07-17	Melting
41.5	D9	9633.37	MBP Buffer	Water	RF3.1	2024-07-17	Melting
42	A7	10796.77	SpyCas9 B10.0.10	RPP30 Trg1	RF3.1	2024-07-17	Melting
42	A8	6104.51	SpyCas9 B10.0.10	RPP30 Trg1	RF3.1	2024-07-17	Melting
42	A9	8553.72	SpyCas9 B10.0.10	RPP30 Trg1	RF3.1	2024-07-17	Melting
42	B7	12786.85	SpyCas9 B10.0.10	Scr	RF3.1	2024-07-17	Melting
42	B8	6868.79	SpyCas9 B10.0.10	Scr	RF3.1	2024-07-17	Melting
42	B9	8623.93	SpyCas9 B10.0.10	Scr	RF3.1	2024-07-17	Melting
42	C7	12872.54	SpyCas9 B10.0.10	Water	RF3.1	2024-07-17	Melting
42	C8	6861.72	SpyCas9 B10.0.10	Water	RF3.1	2024-07-17	Melting
42	C9	8406.87	SpyCas9 B10.0.10	Water	RF3.1	2024-07-17	Melting
42	D7	14553.89	MBP Buffer	Water	RF3.1	2024-07-17	Melting
42	D8	7582.85	MBP Buffer	Water	RF3.1	2024-07-17	Melting
42	D9	9561.24	MBP Buffer	Water	RF3.1	2024-07-17	Melting
42.5	A7	10710.74	SpyCas9 B10.0.10	RPP30 Trg1	RF3.1	2024-07-17	Melting
42.5	A8	6053.12	SpyCas9 B10.0.10	RPP30 Trg1	RF3.1	2024-07-17	Melting
42.5	A9	8485.6	SpyCas9 B10.0.10	RPP30 Trg1	RF3.1	2024-07-17	Melting
42.5	B7	12683.79	SpyCas9 B10.0.10	Scr	RF3.1	2024-07-17	Melting
42.5	B8	6809.07	SpyCas9 B10.0.10	Scr	RF3.1	2024-07-17	Melting
42.5	B9	8559.48	SpyCas9 B10.0.10	Scr	RF3.1	2024-07-17	Melting
42.5	C7	12766.29	SpyCas9 B10.0.10	Water	RF3.1	2024-07-17	Melting
42.5	C8	6802.86	SpyCas9 B10.0.10	Water	RF3.1	2024-07-17	Melting
42.5	C9	8340.3	SpyCas9 B10.0.10	Water	RF3.1	2024-07-17	Melting
42.5	D7	14443.98	MBP Buffer	Water	RF3.1	2024-07-17	Melting
42.5	D8	7525.17	MBP Buffer	Water	RF3.1	2024-07-17	Melting
42.5	D9	9488.45	MBP Buffer	Water	RF3.1	2024-07-17	Melting
43	A7	10624.78	SpyCas9 B10.0.10	RPP30 Trg1	RF3.1	2024-07-17	Melting
43	A8	6001.22	SpyCas9 B10.0.10	RPP30 Trg1	RF3.1	2024-07-17	Melting
43	A9	8417.47	SpyCas9 B10.0.10	RPP30 Trg1	RF3.1	2024-07-17	Melting
43	B7	12580.13	SpyCas9 B10.0.10	Scr	RF3.1	2024-07-17	Melting
43	B8	6749.14	SpyCas9 B10.0.10	Scr	RF3.1	2024-07-17	Melting
43	B9	8493.92	SpyCas9 B10.0.10	Scr	RF3.1	2024-07-17	Melting
43	C7	12659.12	SpyCas9 B10.0.10	Water	RF3.1	2024-07-17	Melting
43	C8	6743.9	SpyCas9 B10.0.10	Water	RF3.1	2024-07-17	Melting
43	C9	8273.12	SpyCas9 B10.0.10	Water	RF3.1	2024-07-17	Melting
43	D7	14332.28	MBP Buffer	Water	RF3.1	2024-07-17	Melting
43	D8	7465.88	MBP Buffer	Water	RF3.1	2024-07-17	Melting
43	D9	9416.67	MBP Buffer	Water	RF3.1	2024-07-17	Melting
43.5	A7	10537.19	SpyCas9 B10.0.10	RPP30 Trg1	RF3.1	2024-07-17	Melting
43.5	A8	5949.1	SpyCas9 B10.0.10	RPP30 Trg1	RF3.1	2024-07-17	Melting
43.5	A9	8348.61	SpyCas9 B10.0.10	RPP30 Trg1	RF3.1	2024-07-17	Melting
43.5	B7	12476.08	SpyCas9 B10.0.10	Scr	RF3.1	2024-07-17	Melting
43.5	B8	6689.44	SpyCas9 B10.0.10	Scr	RF3.1	2024-07-17	Melting
43.5	B9	8423.9	SpyCas9 B10.0.10	Scr	RF3.1	2024-07-17	Melting
43.5	C7	12549.89	SpyCas9 B10.0.10	Water	RF3.1	2024-07-17	Melting
43.5	C8	6684.43	SpyCas9 B10.0.10	Water	RF3.1	2024-07-17	Melting
43.5	C9	8205.06	SpyCas9 B10.0.10	Water	RF3.1	2024-07-17	Melting
43.5	D7	14219.65	MBP Buffer	Water	RF3.1	2024-07-17	Melting
43.5	D8	7405.24	MBP Buffer	Water	RF3.1	2024-07-17	Melting
43.5	D9	9343.44	MBP Buffer	Water	RF3.1	2024-07-17	Melting
44	A7	10448.69	SpyCas9 B10.0.10	RPP30 Trg1	RF3.1	2024-07-17	Melting
44	A8	5896.94	SpyCas9 B10.0.10	RPP30 Trg1	RF3.1	2024-07-17	Melting
44	A9	8279	SpyCas9 B10.0.10	RPP30 Trg1	RF3.1	2024-07-17	Melting
44	B7	12370.53	SpyCas9 B10.0.10	Scr	RF3.1	2024-07-17	Melting
44	B8	6629.12	SpyCas9 B10.0.10	Scr	RF3.1	2024-07-17	Melting
44	B9	8352.74	SpyCas9 B10.0.10	Scr	RF3.1	2024-07-17	Melting
44	C7	12439.56	SpyCas9 B10.0.10	Water	RF3.1	2024-07-17	Melting
44	C8	6623.7	SpyCas9 B10.0.10	Water	RF3.1	2024-07-17	Melting
44	C9	8137.27	SpyCas9 B10.0.10	Water	RF3.1	2024-07-17	Melting
44	D7	14106	MBP Buffer	Water	RF3.1	2024-07-17	Melting
44	D8	7343.17	MBP Buffer	Water	RF3.1	2024-07-17	Melting
44	D9	9269.82	MBP Buffer	Water	RF3.1	2024-07-17	Melting
44.5	A7	10358.96	SpyCas9 B10.0.10	RPP30 Trg1	RF3.1	2024-07-17	Melting
44.5	A8	5844.7	SpyCas9 B10.0.10	RPP30 Trg1	RF3.1	2024-07-17	Melting
44.5	A9	8208.94	SpyCas9 B10.0.10	RPP30 Trg1	RF3.1	2024-07-17	Melting
44.5	B7	12264.57	SpyCas9 B10.0.10	Scr	RF3.1	2024-07-17	Melting
44.5	B8	6568.29	SpyCas9 B10.0.10	Scr	RF3.1	2024-07-17	Melting
44.5	B9	8280.42	SpyCas9 B10.0.10	Scr	RF3.1	2024-07-17	Melting
44.5	C7	12327.98	SpyCas9 B10.0.10	Water	RF3.1	2024-07-17	Melting
44.5	C8	6562.55	SpyCas9 B10.0.10	Water	RF3.1	2024-07-17	Melting
44.5	C9	8069.02	SpyCas9 B10.0.10	Water	RF3.1	2024-07-17	Melting
44.5	D7	13991.08	MBP Buffer	Water	RF3.1	2024-07-17	Melting
44.5	D8	7279.84	MBP Buffer	Water	RF3.1	2024-07-17	Melting
44.5	D9	9195.35	MBP Buffer	Water	RF3.1	2024-07-17	Melting
45	A7	10268.8	SpyCas9 B10.0.10	RPP30 Trg1	RF3.1	2024-07-17	Melting
45	A8	5792.64	SpyCas9 B10.0.10	RPP30 Trg1	RF3.1	2024-07-17	Melting
45	A9	8138.95	SpyCas9 B10.0.10	RPP30 Trg1	RF3.1	2024-07-17	Melting
45	B7	12157.68	SpyCas9 B10.0.10	Scr	RF3.1	2024-07-17	Melting
45	B8	6507.12	SpyCas9 B10.0.10	Scr	RF3.1	2024-07-17	Melting
45	B9	8208.73	SpyCas9 B10.0.10	Scr	RF3.1	2024-07-17	Melting
45	C7	12216.29	SpyCas9 B10.0.10	Water	RF3.1	2024-07-17	Melting
45	C8	6501.21	SpyCas9 B10.0.10	Water	RF3.1	2024-07-17	Melting
45	C9	7999.72	SpyCas9 B10.0.10	Water	RF3.1	2024-07-17	Melting
45	D7	13875.16	MBP Buffer	Water	RF3.1	2024-07-17	Melting
45	D8	7215.95	MBP Buffer	Water	RF3.1	2024-07-17	Melting
45	D9	9120.86	MBP Buffer	Water	RF3.1	2024-07-17	Melting
45.5	A7	10177.85	SpyCas9 B10.0.10	RPP30 Trg1	RF3.1	2024-07-17	Melting
45.5	A8	5740.41	SpyCas9 B10.0.10	RPP30 Trg1	RF3.1	2024-07-17	Melting
45.5	A9	8067.91	SpyCas9 B10.0.10	RPP30 Trg1	RF3.1	2024-07-17	Melting
45.5	B7	12049	SpyCas9 B10.0.10	Scr	RF3.1	2024-07-17	Melting
45.5	B8	6445.52	SpyCas9 B10.0.10	Scr	RF3.1	2024-07-17	Melting
45.5	B9	8137.34	SpyCas9 B10.0.10	Scr	RF3.1	2024-07-17	Melting
45.5	C7	12103.53	SpyCas9 B10.0.10	Water	RF3.1	2024-07-17	Melting
45.5	C8	6439.16	SpyCas9 B10.0.10	Water	RF3.1	2024-07-17	Melting
45.5	C9	7929.78	SpyCas9 B10.0.10	Water	RF3.1	2024-07-17	Melting
45.5	D7	13758.28	MBP Buffer	Water	RF3.1	2024-07-17	Melting
45.5	D8	7151.9	MBP Buffer	Water	RF3.1	2024-07-17	Melting
45.5	D9	9044.82	MBP Buffer	Water	RF3.1	2024-07-17	Melting
46	A7	10086.84	SpyCas9 B10.0.10	RPP30 Trg1	RF3.1	2024-07-17	Melting
46	A8	5687.65	SpyCas9 B10.0.10	RPP30 Trg1	RF3.1	2024-07-17	Melting
46	A9	7996.36	SpyCas9 B10.0.10	RPP30 Trg1	RF3.1	2024-07-17	Melting
46	B7	11937.98	SpyCas9 B10.0.10	Scr	RF3.1	2024-07-17	Melting
46	B8	6383	SpyCas9 B10.0.10	Scr	RF3.1	2024-07-17	Melting
46	B9	8066.91	SpyCas9 B10.0.10	Scr	RF3.1	2024-07-17	Melting
46	C7	11990.56	SpyCas9 B10.0.10	Water	RF3.1	2024-07-17	Melting
46	C8	6376.52	SpyCas9 B10.0.10	Water	RF3.1	2024-07-17	Melting
46	C9	7859.45	SpyCas9 B10.0.10	Water	RF3.1	2024-07-17	Melting
46	D7	13640.62	MBP Buffer	Water	RF3.1	2024-07-17	Melting
46	D8	7088.02	MBP Buffer	Water	RF3.1	2024-07-17	Melting
46	D9	8970.42	MBP Buffer	Water	RF3.1	2024-07-17	Melting
46.5	A7	9996.24	SpyCas9 B10.0.10	RPP30 Trg1	RF3.1	2024-07-17	Melting
46.5	A8	5634.96	SpyCas9 B10.0.10	RPP30 Trg1	RF3.1	2024-07-17	Melting
46.5	A9	7925.39	SpyCas9 B10.0.10	RPP30 Trg1	RF3.1	2024-07-17	Melting
46.5	B7	11827.09	SpyCas9 B10.0.10	Scr	RF3.1	2024-07-17	Melting
46.5	B8	6320.77	SpyCas9 B10.0.10	Scr	RF3.1	2024-07-17	Melting
46.5	B9	7996.14	SpyCas9 B10.0.10	Scr	RF3.1	2024-07-17	Melting
46.5	C7	11877.17	SpyCas9 B10.0.10	Water	RF3.1	2024-07-17	Melting
46.5	C8	6314.49	SpyCas9 B10.0.10	Water	RF3.1	2024-07-17	Melting
46.5	C9	7788.3	SpyCas9 B10.0.10	Water	RF3.1	2024-07-17	Melting
46.5	D7	13523.06	MBP Buffer	Water	RF3.1	2024-07-17	Melting
46.5	D8	7024.25	MBP Buffer	Water	RF3.1	2024-07-17	Melting
46.5	D9	8897.2	MBP Buffer	Water	RF3.1	2024-07-17	Melting
47	A7	9905.95	SpyCas9 B10.0.10	RPP30 Trg1	RF3.1	2024-07-17	Melting
47	A8	5581.85	SpyCas9 B10.0.10	RPP30 Trg1	RF3.1	2024-07-17	Melting
47	A9	7854.15	SpyCas9 B10.0.10	RPP30 Trg1	RF3.1	2024-07-17	Melting
47	B7	11715.78	SpyCas9 B10.0.10	Scr	RF3.1	2024-07-17	Melting
47	B8	6257.95	SpyCas9 B10.0.10	Scr	RF3.1	2024-07-17	Melting
47	B9	7925.25	SpyCas9 B10.0.10	Scr	RF3.1	2024-07-17	Melting
47	C7	11763.49	SpyCas9 B10.0.10	Water	RF3.1	2024-07-17	Melting
47	C8	6252.34	SpyCas9 B10.0.10	Water	RF3.1	2024-07-17	Melting
47	C9	7716.81	SpyCas9 B10.0.10	Water	RF3.1	2024-07-17	Melting
47	D7	13406.39	MBP Buffer	Water	RF3.1	2024-07-17	Melting
47	D8	6961.05	MBP Buffer	Water	RF3.1	2024-07-17	Melting
47	D9	8824.97	MBP Buffer	Water	RF3.1	2024-07-17	Melting
47.5	A7	9814.82	SpyCas9 B10.0.10	RPP30 Trg1	RF3.1	2024-07-17	Melting
47.5	A8	5528.63	SpyCas9 B10.0.10	RPP30 Trg1	RF3.1	2024-07-17	Melting
47.5	A9	7782.44	SpyCas9 B10.0.10	RPP30 Trg1	RF3.1	2024-07-17	Melting
47.5	B7	11603.16	SpyCas9 B10.0.10	Scr	RF3.1	2024-07-17	Melting
47.5	B8	6194.98	SpyCas9 B10.0.10	Scr	RF3.1	2024-07-17	Melting
47.5	B9	7854.02	SpyCas9 B10.0.10	Scr	RF3.1	2024-07-17	Melting
47.5	C7	11648.56	SpyCas9 B10.0.10	Water	RF3.1	2024-07-17	Melting
47.5	C8	6190.13	SpyCas9 B10.0.10	Water	RF3.1	2024-07-17	Melting
47.5	C9	7645.43	SpyCas9 B10.0.10	Water	RF3.1	2024-07-17	Melting
47.5	D7	13290.01	MBP Buffer	Water	RF3.1	2024-07-17	Melting
47.5	D8	6897.39	MBP Buffer	Water	RF3.1	2024-07-17	Melting
47.5	D9	8752.44	MBP Buffer	Water	RF3.1	2024-07-17	Melting
48	A7	9722.85	SpyCas9 B10.0.10	RPP30 Trg1	RF3.1	2024-07-17	Melting
48	A8	5475.14	SpyCas9 B10.0.10	RPP30 Trg1	RF3.1	2024-07-17	Melting
48	A9	7710.31	SpyCas9 B10.0.10	RPP30 Trg1	RF3.1	2024-07-17	Melting
48	B7	11489.52	SpyCas9 B10.0.10	Scr	RF3.1	2024-07-17	Melting
48	B8	6131.23	SpyCas9 B10.0.10	Scr	RF3.1	2024-07-17	Melting
48	B9	7781.52	SpyCas9 B10.0.10	Scr	RF3.1	2024-07-17	Melting
48	C7	11533.24	SpyCas9 B10.0.10	Water	RF3.1	2024-07-17	Melting
48	C8	6128.15	SpyCas9 B10.0.10	Water	RF3.1	2024-07-17	Melting
48	C9	7574.09	SpyCas9 B10.0.10	Water	RF3.1	2024-07-17	Melting
48	D7	13173.8	MBP Buffer	Water	RF3.1	2024-07-17	Melting
48	D8	6833.73	MBP Buffer	Water	RF3.1	2024-07-17	Melting
48	D9	8680.22	MBP Buffer	Water	RF3.1	2024-07-17	Melting
48.5	A7	9629.79	SpyCas9 B10.0.10	RPP30 Trg1	RF3.1	2024-07-17	Melting
48.5	A8	5421.85	SpyCas9 B10.0.10	RPP30 Trg1	RF3.1	2024-07-17	Melting
48.5	A9	7637.77	SpyCas9 B10.0.10	RPP30 Trg1	RF3.1	2024-07-17	Melting
48.5	B7	11375.46	SpyCas9 B10.0.10	Scr	RF3.1	2024-07-17	Melting
48.5	B8	6067.37	SpyCas9 B10.0.10	Scr	RF3.1	2024-07-17	Melting
48.5	B9	7708.11	SpyCas9 B10.0.10	Scr	RF3.1	2024-07-17	Melting
48.5	C7	11416.96	SpyCas9 B10.0.10	Water	RF3.1	2024-07-17	Melting
48.5	C8	6065.92	SpyCas9 B10.0.10	Water	RF3.1	2024-07-17	Melting
48.5	C9	7502.39	SpyCas9 B10.0.10	Water	RF3.1	2024-07-17	Melting
48.5	D7	13056.83	MBP Buffer	Water	RF3.1	2024-07-17	Melting
48.5	D8	6769.81	MBP Buffer	Water	RF3.1	2024-07-17	Melting
48.5	D9	8605.36	MBP Buffer	Water	RF3.1	2024-07-17	Melting
49	A7	9535.82	SpyCas9 B10.0.10	RPP30 Trg1	RF3.1	2024-07-17	Melting
49	A8	5368.44	SpyCas9 B10.0.10	RPP30 Trg1	RF3.1	2024-07-17	Melting
49	A9	7564.36	SpyCas9 B10.0.10	RPP30 Trg1	RF3.1	2024-07-17	Melting
49	B7	11260.19	SpyCas9 B10.0.10	Scr	RF3.1	2024-07-17	Melting
49	B8	6002.81	SpyCas9 B10.0.10	Scr	RF3.1	2024-07-17	Melting
49	B9	7634.86	SpyCas9 B10.0.10	Scr	RF3.1	2024-07-17	Melting
49	C7	11300.13	SpyCas9 B10.0.10	Water	RF3.1	2024-07-17	Melting
49	C8	6002.94	SpyCas9 B10.0.10	Water	RF3.1	2024-07-17	Melting
49	C9	7430.37	SpyCas9 B10.0.10	Water	RF3.1	2024-07-17	Melting
49	D7	12938.64	MBP Buffer	Water	RF3.1	2024-07-17	Melting
49	D8	6705.49	MBP Buffer	Water	RF3.1	2024-07-17	Melting
49	D9	8529.55	MBP Buffer	Water	RF3.1	2024-07-17	Melting
49.5	A7	9440.41	SpyCas9 B10.0.10	RPP30 Trg1	RF3.1	2024-07-17	Melting
49.5	A8	5314.95	SpyCas9 B10.0.10	RPP30 Trg1	RF3.1	2024-07-17	Melting
49.5	A9	7490.45	SpyCas9 B10.0.10	RPP30 Trg1	RF3.1	2024-07-17	Melting
49.5	B7	11143.79	SpyCas9 B10.0.10	Scr	RF3.1	2024-07-17	Melting
49.5	B8	5939.04	SpyCas9 B10.0.10	Scr	RF3.1	2024-07-17	Melting
49.5	B9	7560.24	SpyCas9 B10.0.10	Scr	RF3.1	2024-07-17	Melting
49.5	C7	11182.04	SpyCas9 B10.0.10	Water	RF3.1	2024-07-17	Melting
49.5	C8	5939.57	SpyCas9 B10.0.10	Water	RF3.1	2024-07-17	Melting
49.5	C9	7358.08	SpyCas9 B10.0.10	Water	RF3.1	2024-07-17	Melting
49.5	D7	12818.6	MBP Buffer	Water	RF3.1	2024-07-17	Melting
49.5	D8	6640.2	MBP Buffer	Water	RF3.1	2024-07-17	Melting
49.5	D9	8451.69	MBP Buffer	Water	RF3.1	2024-07-17	Melting
50	A7	9344.85	SpyCas9 B10.0.10	RPP30 Trg1	RF3.1	2024-07-17	Melting
50	A8	5261.27	SpyCas9 B10.0.10	RPP30 Trg1	RF3.1	2024-07-17	Melting
50	A9	7416.21	SpyCas9 B10.0.10	RPP30 Trg1	RF3.1	2024-07-17	Melting
50	B7	11027.06	SpyCas9 B10.0.10	Scr	RF3.1	2024-07-17	Melting
50	B8	5875.39	SpyCas9 B10.0.10	Scr	RF3.1	2024-07-17	Melting
50	B9	7484.75	SpyCas9 B10.0.10	Scr	RF3.1	2024-07-17	Melting
50	C7	11063.8	SpyCas9 B10.0.10	Water	RF3.1	2024-07-17	Melting
50	C8	5876	SpyCas9 B10.0.10	Water	RF3.1	2024-07-17	Melting
50	C9	7285.19	SpyCas9 B10.0.10	Water	RF3.1	2024-07-17	Melting
50	D7	12698.98	MBP Buffer	Water	RF3.1	2024-07-17	Melting
50	D8	6575.11	MBP Buffer	Water	RF3.1	2024-07-17	Melting
50	D9	8374.03	MBP Buffer	Water	RF3.1	2024-07-17	Melting
50.5	A7	9249.22	SpyCas9 B10.0.10	RPP30 Trg1	RF3.1	2024-07-17	Melting
50.5	A8	5207.79	SpyCas9 B10.0.10	RPP30 Trg1	RF3.1	2024-07-17	Melting
50.5	A9	7342.21	SpyCas9 B10.0.10	RPP30 Trg1	RF3.1	2024-07-17	Melting
50.5	B7	10910.32	SpyCas9 B10.0.10	Scr	RF3.1	2024-07-17	Melting
50.5	B8	5811.7	SpyCas9 B10.0.10	Scr	RF3.1	2024-07-17	Melting
50.5	B9	7409.04	SpyCas9 B10.0.10	Scr	RF3.1	2024-07-17	Melting
50.5	C7	10944.25	SpyCas9 B10.0.10	Water	RF3.1	2024-07-17	Melting
50.5	C8	5811.79	SpyCas9 B10.0.10	Water	RF3.1	2024-07-17	Melting
50.5	C9	7211.51	SpyCas9 B10.0.10	Water	RF3.1	2024-07-17	Melting
50.5	D7	12578.82	MBP Buffer	Water	RF3.1	2024-07-17	Melting
50.5	D8	6509.78	MBP Buffer	Water	RF3.1	2024-07-17	Melting
50.5	D9	8296.63	MBP Buffer	Water	RF3.1	2024-07-17	Melting
51	A7	9154.16	SpyCas9 B10.0.10	RPP30 Trg1	RF3.1	2024-07-17	Melting
51	A8	5154.6	SpyCas9 B10.0.10	RPP30 Trg1	RF3.1	2024-07-17	Melting
51	A9	7268.44	SpyCas9 B10.0.10	RPP30 Trg1	RF3.1	2024-07-17	Melting
51	B7	10794.18	SpyCas9 B10.0.10	Scr	RF3.1	2024-07-17	Melting
51	B8	5748.08	SpyCas9 B10.0.10	Scr	RF3.1	2024-07-17	Melting
51	B9	7333.32	SpyCas9 B10.0.10	Scr	RF3.1	2024-07-17	Melting
51	C7	10824.48	SpyCas9 B10.0.10	Water	RF3.1	2024-07-17	Melting
51	C8	5748	SpyCas9 B10.0.10	Water	RF3.1	2024-07-17	Melting
51	C9	7137.62	SpyCas9 B10.0.10	Water	RF3.1	2024-07-17	Melting
51	D7	12458.93	MBP Buffer	Water	RF3.1	2024-07-17	Melting
51	D8	6444.06	MBP Buffer	Water	RF3.1	2024-07-17	Melting
51	D9	8220.99	MBP Buffer	Water	RF3.1	2024-07-17	Melting
51.5	A7	9058.75	SpyCas9 B10.0.10	RPP30 Trg1	RF3.1	2024-07-17	Melting
51.5	A8	5101.32	SpyCas9 B10.0.10	RPP30 Trg1	RF3.1	2024-07-17	Melting
51.5	A9	7194.37	SpyCas9 B10.0.10	RPP30 Trg1	RF3.1	2024-07-17	Melting
51.5	B7	10677.39	SpyCas9 B10.0.10	Scr	RF3.1	2024-07-17	Melting
51.5	B8	5684.91	SpyCas9 B10.0.10	Scr	RF3.1	2024-07-17	Melting
51.5	B9	7257.13	SpyCas9 B10.0.10	Scr	RF3.1	2024-07-17	Melting
51.5	C7	10703.77	SpyCas9 B10.0.10	Water	RF3.1	2024-07-17	Melting
51.5	C8	5684.5	SpyCas9 B10.0.10	Water	RF3.1	2024-07-17	Melting
51.5	C9	7063.6	SpyCas9 B10.0.10	Water	RF3.1	2024-07-17	Melting
51.5	D7	12340.09	MBP Buffer	Water	RF3.1	2024-07-17	Melting
51.5	D8	6378.86	MBP Buffer	Water	RF3.1	2024-07-17	Melting
51.5	D9	8144.97	MBP Buffer	Water	RF3.1	2024-07-17	Melting
52	A7	8963.27	SpyCas9 B10.0.10	RPP30 Trg1	RF3.1	2024-07-17	Melting
52	A8	5048.55	SpyCas9 B10.0.10	RPP30 Trg1	RF3.1	2024-07-17	Melting
52	A9	7120.17	SpyCas9 B10.0.10	RPP30 Trg1	RF3.1	2024-07-17	Melting
52	B7	10560.12	SpyCas9 B10.0.10	Scr	RF3.1	2024-07-17	Melting
52	B8	5621.61	SpyCas9 B10.0.10	Scr	RF3.1	2024-07-17	Melting
52	B9	7180.2	SpyCas9 B10.0.10	Scr	RF3.1	2024-07-17	Melting
52	C7	10582.68	SpyCas9 B10.0.10	Water	RF3.1	2024-07-17	Melting
52	C8	5621.01	SpyCas9 B10.0.10	Water	RF3.1	2024-07-17	Melting
52	C9	6988.94	SpyCas9 B10.0.10	Water	RF3.1	2024-07-17	Melting
52	D7	12221.72	MBP Buffer	Water	RF3.1	2024-07-17	Melting
52	D8	6314.27	MBP Buffer	Water	RF3.1	2024-07-17	Melting
52	D9	8070.15	MBP Buffer	Water	RF3.1	2024-07-17	Melting
52.5	A7	8867.43	SpyCas9 B10.0.10	RPP30 Trg1	RF3.1	2024-07-17	Melting
52.5	A8	4996.36	SpyCas9 B10.0.10	RPP30 Trg1	RF3.1	2024-07-17	Melting
52.5	A9	7046.18	SpyCas9 B10.0.10	RPP30 Trg1	RF3.1	2024-07-17	Melting
52.5	B7	10443.04	SpyCas9 B10.0.10	Scr	RF3.1	2024-07-17	Melting
52.5	B8	5558.58	SpyCas9 B10.0.10	Scr	RF3.1	2024-07-17	Melting
52.5	B9	7103.51	SpyCas9 B10.0.10	Scr	RF3.1	2024-07-17	Melting
52.5	C7	10461.24	SpyCas9 B10.0.10	Water	RF3.1	2024-07-17	Melting
52.5	C8	5557.33	SpyCas9 B10.0.10	Water	RF3.1	2024-07-17	Melting
52.5	C9	6914.31	SpyCas9 B10.0.10	Water	RF3.1	2024-07-17	Melting
52.5	D7	12101.31	MBP Buffer	Water	RF3.1	2024-07-17	Melting
52.5	D8	6249.92	MBP Buffer	Water	RF3.1	2024-07-17	Melting
52.5	D9	7996.33	MBP Buffer	Water	RF3.1	2024-07-17	Melting
53	A7	8771.16	SpyCas9 B10.0.10	RPP30 Trg1	RF3.1	2024-07-17	Melting
53	A8	4944.17	SpyCas9 B10.0.10	RPP30 Trg1	RF3.1	2024-07-17	Melting
53	A9	6971.95	SpyCas9 B10.0.10	RPP30 Trg1	RF3.1	2024-07-17	Melting
53	B7	10325.79	SpyCas9 B10.0.10	Scr	RF3.1	2024-07-17	Melting
53	B8	5496.05	SpyCas9 B10.0.10	Scr	RF3.1	2024-07-17	Melting
53	B9	7027.22	SpyCas9 B10.0.10	Scr	RF3.1	2024-07-17	Melting
53	C7	10340.12	SpyCas9 B10.0.10	Water	RF3.1	2024-07-17	Melting
53	C8	5494.26	SpyCas9 B10.0.10	Water	RF3.1	2024-07-17	Melting
53	C9	6839.81	SpyCas9 B10.0.10	Water	RF3.1	2024-07-17	Melting
53	D7	11979.8	MBP Buffer	Water	RF3.1	2024-07-17	Melting
53	D8	6185.67	MBP Buffer	Water	RF3.1	2024-07-17	Melting
53	D9	7922.75	MBP Buffer	Water	RF3.1	2024-07-17	Melting
53.5	A7	8673.86	SpyCas9 B10.0.10	RPP30 Trg1	RF3.1	2024-07-17	Melting
53.5	A8	4891.96	SpyCas9 B10.0.10	RPP30 Trg1	RF3.1	2024-07-17	Melting
53.5	A9	6896.82	SpyCas9 B10.0.10	RPP30 Trg1	RF3.1	2024-07-17	Melting
53.5	B7	10206.76	SpyCas9 B10.0.10	Scr	RF3.1	2024-07-17	Melting
53.5	B8	5433.5	SpyCas9 B10.0.10	Scr	RF3.1	2024-07-17	Melting
53.5	B9	6950.43	SpyCas9 B10.0.10	Scr	RF3.1	2024-07-17	Melting
53.5	C7	10218.67	SpyCas9 B10.0.10	Water	RF3.1	2024-07-17	Melting
53.5	C8	5430.74	SpyCas9 B10.0.10	Water	RF3.1	2024-07-17	Melting
53.5	C9	6765.39	SpyCas9 B10.0.10	Water	RF3.1	2024-07-17	Melting
53.5	D7	11856.57	MBP Buffer	Water	RF3.1	2024-07-17	Melting
53.5	D8	6121.55	MBP Buffer	Water	RF3.1	2024-07-17	Melting
53.5	D9	7848.43	MBP Buffer	Water	RF3.1	2024-07-17	Melting
54	A7	8576.34	SpyCas9 B10.0.10	RPP30 Trg1	RF3.1	2024-07-17	Melting
54	A8	4840.4	SpyCas9 B10.0.10	RPP30 Trg1	RF3.1	2024-07-17	Melting
54	A9	6822.08	SpyCas9 B10.0.10	RPP30 Trg1	RF3.1	2024-07-17	Melting
54	B7	10087.28	SpyCas9 B10.0.10	Scr	RF3.1	2024-07-17	Melting
54	B8	5370.84	SpyCas9 B10.0.10	Scr	RF3.1	2024-07-17	Melting
54	B9	6873.02	SpyCas9 B10.0.10	Scr	RF3.1	2024-07-17	Melting
54	C7	10097.29	SpyCas9 B10.0.10	Water	RF3.1	2024-07-17	Melting
54	C8	5367.65	SpyCas9 B10.0.10	Water	RF3.1	2024-07-17	Melting
54	C9	6690.95	SpyCas9 B10.0.10	Water	RF3.1	2024-07-17	Melting
54	D7	11730.96	MBP Buffer	Water	RF3.1	2024-07-17	Melting
54	D8	6056.58	MBP Buffer	Water	RF3.1	2024-07-17	Melting
54	D9	7774.25	MBP Buffer	Water	RF3.1	2024-07-17	Melting
54.5	A7	8478.72	SpyCas9 B10.0.10	RPP30 Trg1	RF3.1	2024-07-17	Melting
54.5	A8	4788.58	SpyCas9 B10.0.10	RPP30 Trg1	RF3.1	2024-07-17	Melting
54.5	A9	6747.22	SpyCas9 B10.0.10	RPP30 Trg1	RF3.1	2024-07-17	Melting
54.5	B7	9967.33	SpyCas9 B10.0.10	Scr	RF3.1	2024-07-17	Melting
54.5	B8	5307.94	SpyCas9 B10.0.10	Scr	RF3.1	2024-07-17	Melting
54.5	B9	6796.72	SpyCas9 B10.0.10	Scr	RF3.1	2024-07-17	Melting
54.5	C7	9975.48	SpyCas9 B10.0.10	Water	RF3.1	2024-07-17	Melting
54.5	C8	5304.71	SpyCas9 B10.0.10	Water	RF3.1	2024-07-17	Melting
54.5	C9	6616.58	SpyCas9 B10.0.10	Water	RF3.1	2024-07-17	Melting
54.5	D7	11603.08	MBP Buffer	Water	RF3.1	2024-07-17	Melting
54.5	D8	5991.55	MBP Buffer	Water	RF3.1	2024-07-17	Melting
54.5	D9	7699.7	MBP Buffer	Water	RF3.1	2024-07-17	Melting
55	A7	8381.12	SpyCas9 B10.0.10	RPP30 Trg1	RF3.1	2024-07-17	Melting
55	A8	4736.67	SpyCas9 B10.0.10	RPP30 Trg1	RF3.1	2024-07-17	Melting
55	A9	6671.42	SpyCas9 B10.0.10	RPP30 Trg1	RF3.1	2024-07-17	Melting
55	B7	9846.68	SpyCas9 B10.0.10	Scr	RF3.1	2024-07-17	Melting
55	B8	5245.26	SpyCas9 B10.0.10	Scr	RF3.1	2024-07-17	Melting
55	B9	6720.22	SpyCas9 B10.0.10	Scr	RF3.1	2024-07-17	Melting
55	C7	9853.4	SpyCas9 B10.0.10	Water	RF3.1	2024-07-17	Melting
55	C8	5242.49	SpyCas9 B10.0.10	Water	RF3.1	2024-07-17	Melting
55	C9	6542	SpyCas9 B10.0.10	Water	RF3.1	2024-07-17	Melting
55	D7	11474.74	MBP Buffer	Water	RF3.1	2024-07-17	Melting
55	D8	5925.77	MBP Buffer	Water	RF3.1	2024-07-17	Melting
55	D9	7622.51	MBP Buffer	Water	RF3.1	2024-07-17	Melting
55.5	A7	8283.02	SpyCas9 B10.0.10	RPP30 Trg1	RF3.1	2024-07-17	Melting
55.5	A8	4685	SpyCas9 B10.0.10	RPP30 Trg1	RF3.1	2024-07-17	Melting
55.5	A9	6595.14	SpyCas9 B10.0.10	RPP30 Trg1	RF3.1	2024-07-17	Melting
55.5	B7	9724.6	SpyCas9 B10.0.10	Scr	RF3.1	2024-07-17	Melting
55.5	B8	5182.77	SpyCas9 B10.0.10	Scr	RF3.1	2024-07-17	Melting
55.5	B9	6642.32	SpyCas9 B10.0.10	Scr	RF3.1	2024-07-17	Melting
55.5	C7	9730.46	SpyCas9 B10.0.10	Water	RF3.1	2024-07-17	Melting
55.5	C8	5180.64	SpyCas9 B10.0.10	Water	RF3.1	2024-07-17	Melting
55.5	C9	6467.13	SpyCas9 B10.0.10	Water	RF3.1	2024-07-17	Melting
55.5	D7	11346.41	MBP Buffer	Water	RF3.1	2024-07-17	Melting
55.5	D8	5859.36	MBP Buffer	Water	RF3.1	2024-07-17	Melting
55.5	D9	7543.11	MBP Buffer	Water	RF3.1	2024-07-17	Melting
56	A7	8184.86	SpyCas9 B10.0.10	RPP30 Trg1	RF3.1	2024-07-17	Melting
56	A8	4633.38	SpyCas9 B10.0.10	RPP30 Trg1	RF3.1	2024-07-17	Melting
56	A9	6519.82	SpyCas9 B10.0.10	RPP30 Trg1	RF3.1	2024-07-17	Melting
56	B7	9603.22	SpyCas9 B10.0.10	Scr	RF3.1	2024-07-17	Melting
56	B8	5120.91	SpyCas9 B10.0.10	Scr	RF3.1	2024-07-17	Melting
56	B9	6565.72	SpyCas9 B10.0.10	Scr	RF3.1	2024-07-17	Melting
56	C7	9607.16	SpyCas9 B10.0.10	Water	RF3.1	2024-07-17	Melting
56	C8	5119.49	SpyCas9 B10.0.10	Water	RF3.1	2024-07-17	Melting
56	C9	6391.76	SpyCas9 B10.0.10	Water	RF3.1	2024-07-17	Melting
56	D7	11217.77	MBP Buffer	Water	RF3.1	2024-07-17	Melting
56	D8	5792.49	MBP Buffer	Water	RF3.1	2024-07-17	Melting
56	D9	7463.31	MBP Buffer	Water	RF3.1	2024-07-17	Melting
56.5	A7	8079.25	SpyCas9 B10.0.10	RPP30 Trg1	RF3.1	2024-07-17	Melting
56.5	A8	4577.83	SpyCas9 B10.0.10	RPP30 Trg1	RF3.1	2024-07-17	Melting
56.5	A9	6438.97	SpyCas9 B10.0.10	RPP30 Trg1	RF3.1	2024-07-17	Melting
56.5	B7	9473.43	SpyCas9 B10.0.10	Scr	RF3.1	2024-07-17	Melting
56.5	B8	5055.09	SpyCas9 B10.0.10	Scr	RF3.1	2024-07-17	Melting
56.5	B9	6483.42	SpyCas9 B10.0.10	Scr	RF3.1	2024-07-17	Melting
56.5	C7	9474.79	SpyCas9 B10.0.10	Water	RF3.1	2024-07-17	Melting
56.5	C8	5054.15	SpyCas9 B10.0.10	Water	RF3.1	2024-07-17	Melting
56.5	C9	6310.83	SpyCas9 B10.0.10	Water	RF3.1	2024-07-17	Melting
56.5	D7	11079.43	MBP Buffer	Water	RF3.1	2024-07-17	Melting
56.5	D8	5721.15	MBP Buffer	Water	RF3.1	2024-07-17	Melting
56.5	D9	7377.07	MBP Buffer	Water	RF3.1	2024-07-17	Melting
57	A7	7966.06	SpyCas9 B10.0.10	RPP30 Trg1	RF3.1	2024-07-17	Melting
57	A8	4519.06	SpyCas9 B10.0.10	RPP30 Trg1	RF3.1	2024-07-17	Melting
57	A9	6352.33	SpyCas9 B10.0.10	RPP30 Trg1	RF3.1	2024-07-17	Melting
57	B7	9334.79	SpyCas9 B10.0.10	Scr	RF3.1	2024-07-17	Melting
57	B8	4985.19	SpyCas9 B10.0.10	Scr	RF3.1	2024-07-17	Melting
57	B9	6395.4	SpyCas9 B10.0.10	Scr	RF3.1	2024-07-17	Melting
57	C7	9333.58	SpyCas9 B10.0.10	Water	RF3.1	2024-07-17	Melting
57	C8	4985.05	SpyCas9 B10.0.10	Water	RF3.1	2024-07-17	Melting
57	C9	6224.47	SpyCas9 B10.0.10	Water	RF3.1	2024-07-17	Melting
57	D7	10931.66	MBP Buffer	Water	RF3.1	2024-07-17	Melting
57	D8	5644.05	MBP Buffer	Water	RF3.1	2024-07-17	Melting
57	D9	7283.39	MBP Buffer	Water	RF3.1	2024-07-17	Melting
57.5	A7	7844.24	SpyCas9 B10.0.10	RPP30 Trg1	RF3.1	2024-07-17	Melting
57.5	A8	4456.2	SpyCas9 B10.0.10	RPP30 Trg1	RF3.1	2024-07-17	Melting
57.5	A9	6260.47	SpyCas9 B10.0.10	RPP30 Trg1	RF3.1	2024-07-17	Melting
57.5	B7	9185.82	SpyCas9 B10.0.10	Scr	RF3.1	2024-07-17	Melting
57.5	B8	4910.55	SpyCas9 B10.0.10	Scr	RF3.1	2024-07-17	Melting
57.5	B9	6301.12	SpyCas9 B10.0.10	Scr	RF3.1	2024-07-17	Melting
57.5	C7	9182.15	SpyCas9 B10.0.10	Water	RF3.1	2024-07-17	Melting
57.5	C8	4911.23	SpyCas9 B10.0.10	Water	RF3.1	2024-07-17	Melting
57.5	C9	6132.17	SpyCas9 B10.0.10	Water	RF3.1	2024-07-17	Melting
57.5	D7	10772.01	MBP Buffer	Water	RF3.1	2024-07-17	Melting
57.5	D8	5561.69	MBP Buffer	Water	RF3.1	2024-07-17	Melting
57.5	D9	7182.97	MBP Buffer	Water	RF3.1	2024-07-17	Melting
58	A7	7715.1	SpyCas9 B10.0.10	RPP30 Trg1	RF3.1	2024-07-17	Melting
58	A8	4389.82	SpyCas9 B10.0.10	RPP30 Trg1	RF3.1	2024-07-17	Melting
58	A9	6162.96	SpyCas9 B10.0.10	RPP30 Trg1	RF3.1	2024-07-17	Melting
58	B7	9028.55	SpyCas9 B10.0.10	Scr	RF3.1	2024-07-17	Melting
58	B8	4831.67	SpyCas9 B10.0.10	Scr	RF3.1	2024-07-17	Melting
58	B9	6202.23	SpyCas9 B10.0.10	Scr	RF3.1	2024-07-17	Melting
58	C7	9021.61	SpyCas9 B10.0.10	Water	RF3.1	2024-07-17	Melting
58	C8	4832.54	SpyCas9 B10.0.10	Water	RF3.1	2024-07-17	Melting
58	C9	6034.29	SpyCas9 B10.0.10	Water	RF3.1	2024-07-17	Melting
58	D7	10600.25	MBP Buffer	Water	RF3.1	2024-07-17	Melting
58	D8	5474.57	MBP Buffer	Water	RF3.1	2024-07-17	Melting
58	D9	7076.98	MBP Buffer	Water	RF3.1	2024-07-17	Melting
58.5	A7	7577.74	SpyCas9 B10.0.10	RPP30 Trg1	RF3.1	2024-07-17	Melting
58.5	A8	4319.58	SpyCas9 B10.0.10	RPP30 Trg1	RF3.1	2024-07-17	Melting
58.5	A9	6058.5	SpyCas9 B10.0.10	RPP30 Trg1	RF3.1	2024-07-17	Melting
58.5	B7	8860.6	SpyCas9 B10.0.10	Scr	RF3.1	2024-07-17	Melting
58.5	B8	4747.79	SpyCas9 B10.0.10	Scr	RF3.1	2024-07-17	Melting
58.5	B9	6095.6	SpyCas9 B10.0.10	Scr	RF3.1	2024-07-17	Melting
58.5	C7	8850.65	SpyCas9 B10.0.10	Water	RF3.1	2024-07-17	Melting
58.5	C8	4749.19	SpyCas9 B10.0.10	Water	RF3.1	2024-07-17	Melting
58.5	C9	5930.65	SpyCas9 B10.0.10	Water	RF3.1	2024-07-17	Melting
58.5	D7	10416.35	MBP Buffer	Water	RF3.1	2024-07-17	Melting
58.5	D8	5382.26	MBP Buffer	Water	RF3.1	2024-07-17	Melting
58.5	D9	6962.56	MBP Buffer	Water	RF3.1	2024-07-17	Melting
59	A7	7446.19	SpyCas9 B10.0.10	RPP30 Trg1	RF3.1	2024-07-17	Melting
59	A8	4252.77	SpyCas9 B10.0.10	RPP30 Trg1	RF3.1	2024-07-17	Melting
59	A9	5957.98	SpyCas9 B10.0.10	RPP30 Trg1	RF3.1	2024-07-17	Melting
59	B7	8699.38	SpyCas9 B10.0.10	Scr	RF3.1	2024-07-17	Melting
59	B8	4667.72	SpyCas9 B10.0.10	Scr	RF3.1	2024-07-17	Melting
59	B9	5993.97	SpyCas9 B10.0.10	Scr	RF3.1	2024-07-17	Melting
59	C7	8686.93	SpyCas9 B10.0.10	Water	RF3.1	2024-07-17	Melting
59	C8	4669.54	SpyCas9 B10.0.10	Water	RF3.1	2024-07-17	Melting
59	C9	5831.47	SpyCas9 B10.0.10	Water	RF3.1	2024-07-17	Melting
59	D7	10238.33	MBP Buffer	Water	RF3.1	2024-07-17	Melting
59	D8	5293.87	MBP Buffer	Water	RF3.1	2024-07-17	Melting
59	D9	6851.63	MBP Buffer	Water	RF3.1	2024-07-17	Melting
59.5	A7	7321.04	SpyCas9 B10.0.10	RPP30 Trg1	RF3.1	2024-07-17	Melting
59.5	A8	4189.37	SpyCas9 B10.0.10	RPP30 Trg1	RF3.1	2024-07-17	Melting
59.5	A9	5862.94	SpyCas9 B10.0.10	RPP30 Trg1	RF3.1	2024-07-17	Melting
59.5	B7	8545.47	SpyCas9 B10.0.10	Scr	RF3.1	2024-07-17	Melting
59.5	B8	4592.26	SpyCas9 B10.0.10	Scr	RF3.1	2024-07-17	Melting
59.5	B9	5896.8	SpyCas9 B10.0.10	Scr	RF3.1	2024-07-17	Melting
59.5	C7	8531.08	SpyCas9 B10.0.10	Water	RF3.1	2024-07-17	Melting
59.5	C8	4593.86	SpyCas9 B10.0.10	Water	RF3.1	2024-07-17	Melting
59.5	C9	5737.14	SpyCas9 B10.0.10	Water	RF3.1	2024-07-17	Melting
59.5	D7	10068.24	MBP Buffer	Water	RF3.1	2024-07-17	Melting
59.5	D8	5210.39	MBP Buffer	Water	RF3.1	2024-07-17	Melting
59.5	D9	6746.37	MBP Buffer	Water	RF3.1	2024-07-17	Melting
60	A7	7203.32	SpyCas9 B10.0.10	RPP30 Trg1	RF3.1	2024-07-17	Melting
60	A8	4130.19	SpyCas9 B10.0.10	RPP30 Trg1	RF3.1	2024-07-17	Melting
60	A9	5773.02	SpyCas9 B10.0.10	RPP30 Trg1	RF3.1	2024-07-17	Melting
60	B7	8400.98	SpyCas9 B10.0.10	Scr	RF3.1	2024-07-17	Melting
60	B8	4521.4	SpyCas9 B10.0.10	Scr	RF3.1	2024-07-17	Melting
60	B9	5805.58	SpyCas9 B10.0.10	Scr	RF3.1	2024-07-17	Melting
60	C7	8384.43	SpyCas9 B10.0.10	Water	RF3.1	2024-07-17	Melting
60	C8	4522.95	SpyCas9 B10.0.10	Water	RF3.1	2024-07-17	Melting
60	C9	5648.32	SpyCas9 B10.0.10	Water	RF3.1	2024-07-17	Melting
60	D7	9907.38	MBP Buffer	Water	RF3.1	2024-07-17	Melting
60	D8	5131.96	MBP Buffer	Water	RF3.1	2024-07-17	Melting
60	D9	6646.24	MBP Buffer	Water	RF3.1	2024-07-17	Melting
60.5	A7	7092.18	SpyCas9 B10.0.10	RPP30 Trg1	RF3.1	2024-07-17	Melting
60.5	A8	4074.61	SpyCas9 B10.0.10	RPP30 Trg1	RF3.1	2024-07-17	Melting
60.5	A9	5688.67	SpyCas9 B10.0.10	RPP30 Trg1	RF3.1	2024-07-17	Melting
60.5	B7	8265.15	SpyCas9 B10.0.10	Scr	RF3.1	2024-07-17	Melting
60.5	B8	4455.17	SpyCas9 B10.0.10	Scr	RF3.1	2024-07-17	Melting
60.5	B9	5718.41	SpyCas9 B10.0.10	Scr	RF3.1	2024-07-17	Melting
60.5	C7	8246.33	SpyCas9 B10.0.10	Water	RF3.1	2024-07-17	Melting
60.5	C8	4456.97	SpyCas9 B10.0.10	Water	RF3.1	2024-07-17	Melting
60.5	C9	5565.03	SpyCas9 B10.0.10	Water	RF3.1	2024-07-17	Melting
60.5	D7	9755.49	MBP Buffer	Water	RF3.1	2024-07-17	Melting
60.5	D8	5058.12	MBP Buffer	Water	RF3.1	2024-07-17	Melting
60.5	D9	6550.13	MBP Buffer	Water	RF3.1	2024-07-17	Melting
61	A7	6988.13	SpyCas9 B10.0.10	RPP30 Trg1	RF3.1	2024-07-17	Melting
61	A8	4022.79	SpyCas9 B10.0.10	RPP30 Trg1	RF3.1	2024-07-17	Melting
61	A9	5609.65	SpyCas9 B10.0.10	RPP30 Trg1	RF3.1	2024-07-17	Melting
61	B7	8138.5	SpyCas9 B10.0.10	Scr	RF3.1	2024-07-17	Melting
61	B8	4393.63	SpyCas9 B10.0.10	Scr	RF3.1	2024-07-17	Melting
61	B9	5637.59	SpyCas9 B10.0.10	Scr	RF3.1	2024-07-17	Melting
61	C7	8117.61	SpyCas9 B10.0.10	Water	RF3.1	2024-07-17	Melting
61	C8	4395.35	SpyCas9 B10.0.10	Water	RF3.1	2024-07-17	Melting
61	C9	5487.1	SpyCas9 B10.0.10	Water	RF3.1	2024-07-17	Melting
61	D7	9612.91	MBP Buffer	Water	RF3.1	2024-07-17	Melting
61	D8	4988.92	MBP Buffer	Water	RF3.1	2024-07-17	Melting
61	D9	6459.86	MBP Buffer	Water	RF3.1	2024-07-17	Melting
61.5	A7	6884.21	SpyCas9 B10.0.10	RPP30 Trg1	RF3.1	2024-07-17	Melting
61.5	A8	3971.08	SpyCas9 B10.0.10	RPP30 Trg1	RF3.1	2024-07-17	Melting
61.5	A9	5531.08	SpyCas9 B10.0.10	RPP30 Trg1	RF3.1	2024-07-17	Melting
61.5	B7	8012.2	SpyCas9 B10.0.10	Scr	RF3.1	2024-07-17	Melting
61.5	B8	4332.7	SpyCas9 B10.0.10	Scr	RF3.1	2024-07-17	Melting
61.5	B9	5557.2	SpyCas9 B10.0.10	Scr	RF3.1	2024-07-17	Melting
61.5	C7	7988.89	SpyCas9 B10.0.10	Water	RF3.1	2024-07-17	Melting
61.5	C8	4334.16	SpyCas9 B10.0.10	Water	RF3.1	2024-07-17	Melting
61.5	C9	5409.36	SpyCas9 B10.0.10	Water	RF3.1	2024-07-17	Melting
61.5	D7	9470.78	MBP Buffer	Water	RF3.1	2024-07-17	Melting
61.5	D8	4919.57	MBP Buffer	Water	RF3.1	2024-07-17	Melting
61.5	D9	6368.95	MBP Buffer	Water	RF3.1	2024-07-17	Melting
62	A7	6780.12	SpyCas9 B10.0.10	RPP30 Trg1	RF3.1	2024-07-17	Melting
62	A8	3919.37	SpyCas9 B10.0.10	RPP30 Trg1	RF3.1	2024-07-17	Melting
62	A9	5451.79	SpyCas9 B10.0.10	RPP30 Trg1	RF3.1	2024-07-17	Melting
62	B7	7886.59	SpyCas9 B10.0.10	Scr	RF3.1	2024-07-17	Melting
62	B8	4271.38	SpyCas9 B10.0.10	Scr	RF3.1	2024-07-17	Melting
62	B9	5476.53	SpyCas9 B10.0.10	Scr	RF3.1	2024-07-17	Melting
62	C7	7859.63	SpyCas9 B10.0.10	Water	RF3.1	2024-07-17	Melting
62	C8	4273.17	SpyCas9 B10.0.10	Water	RF3.1	2024-07-17	Melting
62	C9	5331.56	SpyCas9 B10.0.10	Water	RF3.1	2024-07-17	Melting
62	D7	9327.06	MBP Buffer	Water	RF3.1	2024-07-17	Melting
62	D8	4849.63	MBP Buffer	Water	RF3.1	2024-07-17	Melting
62	D9	6276.15	MBP Buffer	Water	RF3.1	2024-07-17	Melting
62.5	A7	6675.74	SpyCas9 B10.0.10	RPP30 Trg1	RF3.1	2024-07-17	Melting
62.5	A8	3867.25	SpyCas9 B10.0.10	RPP30 Trg1	RF3.1	2024-07-17	Melting
62.5	A9	5372.16	SpyCas9 B10.0.10	RPP30 Trg1	RF3.1	2024-07-17	Melting
62.5	B7	7760.23	SpyCas9 B10.0.10	Scr	RF3.1	2024-07-17	Melting
62.5	B8	4210.03	SpyCas9 B10.0.10	Scr	RF3.1	2024-07-17	Melting
62.5	B9	5394.94	SpyCas9 B10.0.10	Scr	RF3.1	2024-07-17	Melting
62.5	C7	7729.17	SpyCas9 B10.0.10	Water	RF3.1	2024-07-17	Melting
62.5	C8	4211.8	SpyCas9 B10.0.10	Water	RF3.1	2024-07-17	Melting
62.5	C9	5253.13	SpyCas9 B10.0.10	Water	RF3.1	2024-07-17	Melting
62.5	D7	9181.62	MBP Buffer	Water	RF3.1	2024-07-17	Melting
62.5	D8	4778.86	MBP Buffer	Water	RF3.1	2024-07-17	Melting
62.5	D9	6182.47	MBP Buffer	Water	RF3.1	2024-07-17	Melting
63	A7	6570.47	SpyCas9 B10.0.10	RPP30 Trg1	RF3.1	2024-07-17	Melting
63	A8	3814.25	SpyCas9 B10.0.10	RPP30 Trg1	RF3.1	2024-07-17	Melting
63	A9	5291.24	SpyCas9 B10.0.10	RPP30 Trg1	RF3.1	2024-07-17	Melting
63	B7	7631.48	SpyCas9 B10.0.10	Scr	RF3.1	2024-07-17	Melting
63	B8	4147.78	SpyCas9 B10.0.10	Scr	RF3.1	2024-07-17	Melting
63	B9	5313.05	SpyCas9 B10.0.10	Scr	RF3.1	2024-07-17	Melting
63	C7	7596.89	SpyCas9 B10.0.10	Water	RF3.1	2024-07-17	Melting
63	C8	4149.82	SpyCas9 B10.0.10	Water	RF3.1	2024-07-17	Melting
63	C9	5173.46	SpyCas9 B10.0.10	Water	RF3.1	2024-07-17	Melting
63	D7	9032.99	MBP Buffer	Water	RF3.1	2024-07-17	Melting
63	D8	4706.73	MBP Buffer	Water	RF3.1	2024-07-17	Melting
63	D9	6087.36	MBP Buffer	Water	RF3.1	2024-07-17	Melting
63.5	A7	6463.83	SpyCas9 B10.0.10	RPP30 Trg1	RF3.1	2024-07-17	Melting
63.5	A8	3760.82	SpyCas9 B10.0.10	RPP30 Trg1	RF3.1	2024-07-17	Melting
63.5	A9	5209.6	SpyCas9 B10.0.10	RPP30 Trg1	RF3.1	2024-07-17	Melting
63.5	B7	7500.73	SpyCas9 B10.0.10	Scr	RF3.1	2024-07-17	Melting
63.5	B8	4084.81	SpyCas9 B10.0.10	Scr	RF3.1	2024-07-17	Melting
63.5	B9	5229.46	SpyCas9 B10.0.10	Scr	RF3.1	2024-07-17	Melting
63.5	C7	7462.53	SpyCas9 B10.0.10	Water	RF3.1	2024-07-17	Melting
63.5	C8	4087.3	SpyCas9 B10.0.10	Water	RF3.1	2024-07-17	Melting
63.5	C9	5092.77	SpyCas9 B10.0.10	Water	RF3.1	2024-07-17	Melting
63.5	D7	8880.83	MBP Buffer	Water	RF3.1	2024-07-17	Melting
63.5	D8	4633.32	MBP Buffer	Water	RF3.1	2024-07-17	Melting
63.5	D9	5990.27	MBP Buffer	Water	RF3.1	2024-07-17	Melting
64	A7	6354.83	SpyCas9 B10.0.10	RPP30 Trg1	RF3.1	2024-07-17	Melting
64	A8	3706.08	SpyCas9 B10.0.10	RPP30 Trg1	RF3.1	2024-07-17	Melting
64	A9	5126.44	SpyCas9 B10.0.10	RPP30 Trg1	RF3.1	2024-07-17	Melting
64	B7	7367.82	SpyCas9 B10.0.10	Scr	RF3.1	2024-07-17	Melting
64	B8	4020.34	SpyCas9 B10.0.10	Scr	RF3.1	2024-07-17	Melting
64	B9	5143.94	SpyCas9 B10.0.10	Scr	RF3.1	2024-07-17	Melting
64	C7	7325.51	SpyCas9 B10.0.10	Water	RF3.1	2024-07-17	Melting
64	C8	4023.26	SpyCas9 B10.0.10	Water	RF3.1	2024-07-17	Melting
64	C9	5010.2	SpyCas9 B10.0.10	Water	RF3.1	2024-07-17	Melting
64	D7	8724.49	MBP Buffer	Water	RF3.1	2024-07-17	Melting
64	D8	4558.3	MBP Buffer	Water	RF3.1	2024-07-17	Melting
64	D9	5890.67	MBP Buffer	Water	RF3.1	2024-07-17	Melting
64.5	A7	6242.48	SpyCas9 B10.0.10	RPP30 Trg1	RF3.1	2024-07-17	Melting
64.5	A8	3649.58	SpyCas9 B10.0.10	RPP30 Trg1	RF3.1	2024-07-17	Melting
64.5	A9	5041.09	SpyCas9 B10.0.10	RPP30 Trg1	RF3.1	2024-07-17	Melting
64.5	B7	7230.81	SpyCas9 B10.0.10	Scr	RF3.1	2024-07-17	Melting
64.5	B8	3953.91	SpyCas9 B10.0.10	Scr	RF3.1	2024-07-17	Melting
64.5	B9	5056.65	SpyCas9 B10.0.10	Scr	RF3.1	2024-07-17	Melting
64.5	C7	7184.72	SpyCas9 B10.0.10	Water	RF3.1	2024-07-17	Melting
64.5	C8	3957.25	SpyCas9 B10.0.10	Water	RF3.1	2024-07-17	Melting
64.5	C9	4925.2	SpyCas9 B10.0.10	Water	RF3.1	2024-07-17	Melting
64.5	D7	8562.25	MBP Buffer	Water	RF3.1	2024-07-17	Melting
64.5	D8	4481.05	MBP Buffer	Water	RF3.1	2024-07-17	Melting
64.5	D9	5788.12	MBP Buffer	Water	RF3.1	2024-07-17	Melting
65	A7	6125.92	SpyCas9 B10.0.10	RPP30 Trg1	RF3.1	2024-07-17	Melting
65	A8	3591.14	SpyCas9 B10.0.10	RPP30 Trg1	RF3.1	2024-07-17	Melting
65	A9	4952.43	SpyCas9 B10.0.10	RPP30 Trg1	RF3.1	2024-07-17	Melting
65	B7	7089.36	SpyCas9 B10.0.10	Scr	RF3.1	2024-07-17	Melting
65	B8	3884.94	SpyCas9 B10.0.10	Scr	RF3.1	2024-07-17	Melting
65	B9	4966.05	SpyCas9 B10.0.10	Scr	RF3.1	2024-07-17	Melting
65	C7	7039.03	SpyCas9 B10.0.10	Water	RF3.1	2024-07-17	Melting
65	C8	3888.86	SpyCas9 B10.0.10	Water	RF3.1	2024-07-17	Melting
65	C9	4837.24	SpyCas9 B10.0.10	Water	RF3.1	2024-07-17	Melting
65	D7	8393.48	MBP Buffer	Water	RF3.1	2024-07-17	Melting
65	D8	4400.98	MBP Buffer	Water	RF3.1	2024-07-17	Melting
65	D9	5681.2	MBP Buffer	Water	RF3.1	2024-07-17	Melting
65.5	A7	6004.69	SpyCas9 B10.0.10	RPP30 Trg1	RF3.1	2024-07-17	Melting
65.5	A8	3530.98	SpyCas9 B10.0.10	RPP30 Trg1	RF3.1	2024-07-17	Melting
65.5	A9	4860.31	SpyCas9 B10.0.10	RPP30 Trg1	RF3.1	2024-07-17	Melting
65.5	B7	6943.47	SpyCas9 B10.0.10	Scr	RF3.1	2024-07-17	Melting
65.5	B8	3813.42	SpyCas9 B10.0.10	Scr	RF3.1	2024-07-17	Melting
65.5	B9	4871.62	SpyCas9 B10.0.10	Scr	RF3.1	2024-07-17	Melting
65.5	C7	6887.45	SpyCas9 B10.0.10	Water	RF3.1	2024-07-17	Melting
65.5	C8	3817.5	SpyCas9 B10.0.10	Water	RF3.1	2024-07-17	Melting
65.5	C9	4745.56	SpyCas9 B10.0.10	Water	RF3.1	2024-07-17	Melting
65.5	D7	8217.37	MBP Buffer	Water	RF3.1	2024-07-17	Melting
65.5	D8	4317.94	MBP Buffer	Water	RF3.1	2024-07-17	Melting
65.5	D9	5569.12	MBP Buffer	Water	RF3.1	2024-07-17	Melting
66	A7	5878.51	SpyCas9 B10.0.10	RPP30 Trg1	RF3.1	2024-07-17	Melting
66	A8	3468.23	SpyCas9 B10.0.10	RPP30 Trg1	RF3.1	2024-07-17	Melting
66	A9	4764.24	SpyCas9 B10.0.10	RPP30 Trg1	RF3.1	2024-07-17	Melting
66	B7	6792.02	SpyCas9 B10.0.10	Scr	RF3.1	2024-07-17	Melting
66	B8	3738.94	SpyCas9 B10.0.10	Scr	RF3.1	2024-07-17	Melting
66	B9	4772.71	SpyCas9 B10.0.10	Scr	RF3.1	2024-07-17	Melting
66	C7	6728.57	SpyCas9 B10.0.10	Water	RF3.1	2024-07-17	Melting
66	C8	3743.42	SpyCas9 B10.0.10	Water	RF3.1	2024-07-17	Melting
66	C9	4649.73	SpyCas9 B10.0.10	Water	RF3.1	2024-07-17	Melting
66	D7	8033.71	MBP Buffer	Water	RF3.1	2024-07-17	Melting
66	D8	4231.72	MBP Buffer	Water	RF3.1	2024-07-17	Melting
66	D9	5452.31	MBP Buffer	Water	RF3.1	2024-07-17	Melting
66.5	A7	5746.75	SpyCas9 B10.0.10	RPP30 Trg1	RF3.1	2024-07-17	Melting
66.5	A8	3403.24	SpyCas9 B10.0.10	RPP30 Trg1	RF3.1	2024-07-17	Melting
66.5	A9	4662.88	SpyCas9 B10.0.10	RPP30 Trg1	RF3.1	2024-07-17	Melting
66.5	B7	6632.56	SpyCas9 B10.0.10	Scr	RF3.1	2024-07-17	Melting
66.5	B8	3660.48	SpyCas9 B10.0.10	Scr	RF3.1	2024-07-17	Melting
66.5	B9	4666.93	SpyCas9 B10.0.10	Scr	RF3.1	2024-07-17	Melting
66.5	C7	6560.46	SpyCas9 B10.0.10	Water	RF3.1	2024-07-17	Melting
66.5	C8	3665.99	SpyCas9 B10.0.10	Water	RF3.1	2024-07-17	Melting
66.5	C9	4548.55	SpyCas9 B10.0.10	Water	RF3.1	2024-07-17	Melting
66.5	D7	7840.66	MBP Buffer	Water	RF3.1	2024-07-17	Melting
66.5	D8	4141.62	MBP Buffer	Water	RF3.1	2024-07-17	Melting
66.5	D9	5329.83	MBP Buffer	Water	RF3.1	2024-07-17	Melting
67	A7	5606.23	SpyCas9 B10.0.10	RPP30 Trg1	RF3.1	2024-07-17	Melting
67	A8	3334.23	SpyCas9 B10.0.10	RPP30 Trg1	RF3.1	2024-07-17	Melting
67	A9	4554.5	SpyCas9 B10.0.10	RPP30 Trg1	RF3.1	2024-07-17	Melting
67	B7	6462.84	SpyCas9 B10.0.10	Scr	RF3.1	2024-07-17	Melting
67	B8	3576.43	SpyCas9 B10.0.10	Scr	RF3.1	2024-07-17	Melting
67	B9	4551.18	SpyCas9 B10.0.10	Scr	RF3.1	2024-07-17	Melting
67	C7	6378.53	SpyCas9 B10.0.10	Water	RF3.1	2024-07-17	Melting
67	C8	3582.61	SpyCas9 B10.0.10	Water	RF3.1	2024-07-17	Melting
67	C9	4438.99	SpyCas9 B10.0.10	Water	RF3.1	2024-07-17	Melting
67	D7	7635.84	MBP Buffer	Water	RF3.1	2024-07-17	Melting
67	D8	4046.81	MBP Buffer	Water	RF3.1	2024-07-17	Melting
67	D9	5198.93	MBP Buffer	Water	RF3.1	2024-07-17	Melting
67.5	A7	5452.25	SpyCas9 B10.0.10	RPP30 Trg1	RF3.1	2024-07-17	Melting
67.5	A8	3259.03	SpyCas9 B10.0.10	RPP30 Trg1	RF3.1	2024-07-17	Melting
67.5	A9	4435.68	SpyCas9 B10.0.10	RPP30 Trg1	RF3.1	2024-07-17	Melting
67.5	B7	6277.51	SpyCas9 B10.0.10	Scr	RF3.1	2024-07-17	Melting
67.5	B8	3483.72	SpyCas9 B10.0.10	Scr	RF3.1	2024-07-17	Melting
67.5	B9	4422.16	SpyCas9 B10.0.10	Scr	RF3.1	2024-07-17	Melting
67.5	C7	6176.54	SpyCas9 B10.0.10	Water	RF3.1	2024-07-17	Melting
67.5	C8	3490.51	SpyCas9 B10.0.10	Water	RF3.1	2024-07-17	Melting
67.5	C9	4317.09	SpyCas9 B10.0.10	Water	RF3.1	2024-07-17	Melting
67.5	D7	7414.4	MBP Buffer	Water	RF3.1	2024-07-17	Melting
67.5	D8	3945.29	MBP Buffer	Water	RF3.1	2024-07-17	Melting
67.5	D9	5057.12	MBP Buffer	Water	RF3.1	2024-07-17	Melting
68	A7	5276.81	SpyCas9 B10.0.10	RPP30 Trg1	RF3.1	2024-07-17	Melting
68	A8	3173.35	SpyCas9 B10.0.10	RPP30 Trg1	RF3.1	2024-07-17	Melting
68	A9	4300.13	SpyCas9 B10.0.10	RPP30 Trg1	RF3.1	2024-07-17	Melting
68	B7	6068	SpyCas9 B10.0.10	Scr	RF3.1	2024-07-17	Melting
68	B8	3377.75	SpyCas9 B10.0.10	Scr	RF3.1	2024-07-17	Melting
68	B9	4272.85	SpyCas9 B10.0.10	Scr	RF3.1	2024-07-17	Melting
68	C7	5944.43	SpyCas9 B10.0.10	Water	RF3.1	2024-07-17	Melting
68	C8	3385.8	SpyCas9 B10.0.10	Water	RF3.1	2024-07-17	Melting
68	C9	4176.99	SpyCas9 B10.0.10	Water	RF3.1	2024-07-17	Melting
68	D7	7166.94	MBP Buffer	Water	RF3.1	2024-07-17	Melting
68	D8	3832.61	MBP Buffer	Water	RF3.1	2024-07-17	Melting
68	D9	4897.61	MBP Buffer	Water	RF3.1	2024-07-17	Melting
68.5	A7	5069.95	SpyCas9 B10.0.10	RPP30 Trg1	RF3.1	2024-07-17	Melting
68.5	A8	3074.42	SpyCas9 B10.0.10	RPP30 Trg1	RF3.1	2024-07-17	Melting
68.5	A9	4139.97	SpyCas9 B10.0.10	RPP30 Trg1	RF3.1	2024-07-17	Melting
68.5	B7	5823.01	SpyCas9 B10.0.10	Scr	RF3.1	2024-07-17	Melting
68.5	B8	3255.31	SpyCas9 B10.0.10	Scr	RF3.1	2024-07-17	Melting
68.5	B9	4095.47	SpyCas9 B10.0.10	Scr	RF3.1	2024-07-17	Melting
68.5	C7	5669.91	SpyCas9 B10.0.10	Water	RF3.1	2024-07-17	Melting
68.5	C8	3264.4	SpyCas9 B10.0.10	Water	RF3.1	2024-07-17	Melting
68.5	C9	4011.1	SpyCas9 B10.0.10	Water	RF3.1	2024-07-17	Melting
68.5	D7	6878.87	MBP Buffer	Water	RF3.1	2024-07-17	Melting
68.5	D8	3703.51	MBP Buffer	Water	RF3.1	2024-07-17	Melting
68.5	D9	4710.07	MBP Buffer	Water	RF3.1	2024-07-17	Melting
69	A7	4821.79	SpyCas9 B10.0.10	RPP30 Trg1	RF3.1	2024-07-17	Melting
69	A8	2961.52	SpyCas9 B10.0.10	RPP30 Trg1	RF3.1	2024-07-17	Melting
69	A9	3949.7	SpyCas9 B10.0.10	RPP30 Trg1	RF3.1	2024-07-17	Melting
69	B7	5531.61	SpyCas9 B10.0.10	Scr	RF3.1	2024-07-17	Melting
69	B8	3117.22	SpyCas9 B10.0.10	Scr	RF3.1	2024-07-17	Melting
69	B9	3886.03	SpyCas9 B10.0.10	Scr	RF3.1	2024-07-17	Melting
69	C7	5343.76	SpyCas9 B10.0.10	Water	RF3.1	2024-07-17	Melting
69	C8	3126.66	SpyCas9 B10.0.10	Water	RF3.1	2024-07-17	Melting
69	C9	3815.52	SpyCas9 B10.0.10	Water	RF3.1	2024-07-17	Melting
69	D7	6534.71	MBP Buffer	Water	RF3.1	2024-07-17	Melting
69	D8	3553.92	MBP Buffer	Water	RF3.1	2024-07-17	Melting
69	D9	4486.01	MBP Buffer	Water	RF3.1	2024-07-17	Melting
69.5	A7	4530	SpyCas9 B10.0.10	RPP30 Trg1	RF3.1	2024-07-17	Melting
69.5	A8	2839.13	SpyCas9 B10.0.10	RPP30 Trg1	RF3.1	2024-07-17	Melting
69.5	A9	3729.87	SpyCas9 B10.0.10	RPP30 Trg1	RF3.1	2024-07-17	Melting
69.5	B7	5187.61	SpyCas9 B10.0.10	Scr	RF3.1	2024-07-17	Melting
69.5	B8	2968.8	SpyCas9 B10.0.10	Scr	RF3.1	2024-07-17	Melting
69.5	B9	3647.61	SpyCas9 B10.0.10	Scr	RF3.1	2024-07-17	Melting
69.5	C7	4966.59	SpyCas9 B10.0.10	Water	RF3.1	2024-07-17	Melting
69.5	C8	2978.41	SpyCas9 B10.0.10	Water	RF3.1	2024-07-17	Melting
69.5	C9	3592.93	SpyCas9 B10.0.10	Water	RF3.1	2024-07-17	Melting
69.5	D7	6124.5	MBP Buffer	Water	RF3.1	2024-07-17	Melting
69.5	D8	3384.5	MBP Buffer	Water	RF3.1	2024-07-17	Melting
69.5	D9	4223.18	MBP Buffer	Water	RF3.1	2024-07-17	Melting
70	A7	4199.2	SpyCas9 B10.0.10	RPP30 Trg1	RF3.1	2024-07-17	Melting
70	A8	2713.53	SpyCas9 B10.0.10	RPP30 Trg1	RF3.1	2024-07-17	Melting
70	A9	3487.11	SpyCas9 B10.0.10	RPP30 Trg1	RF3.1	2024-07-17	Melting
70	B7	4794.3	SpyCas9 B10.0.10	Scr	RF3.1	2024-07-17	Melting
70	B8	2819.05	SpyCas9 B10.0.10	Scr	RF3.1	2024-07-17	Melting
70	B9	3389.01	SpyCas9 B10.0.10	Scr	RF3.1	2024-07-17	Melting
70	C7	4548.56	SpyCas9 B10.0.10	Water	RF3.1	2024-07-17	Melting
70	C8	2828.21	SpyCas9 B10.0.10	Water	RF3.1	2024-07-17	Melting
70	C9	3351.52	SpyCas9 B10.0.10	Water	RF3.1	2024-07-17	Melting
70	D7	5646.45	MBP Buffer	Water	RF3.1	2024-07-17	Melting
70	D8	3201.05	MBP Buffer	Water	RF3.1	2024-07-17	Melting
70	D9	3925.29	MBP Buffer	Water	RF3.1	2024-07-17	Melting
70.5	A7	3845.77	SpyCas9 B10.0.10	RPP30 Trg1	RF3.1	2024-07-17	Melting
70.5	A8	2595.96	SpyCas9 B10.0.10	RPP30 Trg1	RF3.1	2024-07-17	Melting
70.5	A9	3236.24	SpyCas9 B10.0.10	RPP30 Trg1	RF3.1	2024-07-17	Melting
70.5	B7	4366.9	SpyCas9 B10.0.10	Scr	RF3.1	2024-07-17	Melting
70.5	B8	2680.52	SpyCas9 B10.0.10	Scr	RF3.1	2024-07-17	Melting
70.5	B9	3127.74	SpyCas9 B10.0.10	Scr	RF3.1	2024-07-17	Melting
70.5	C7	4112.8	SpyCas9 B10.0.10	Water	RF3.1	2024-07-17	Melting
70.5	C8	2688.2	SpyCas9 B10.0.10	Water	RF3.1	2024-07-17	Melting
70.5	C9	3106.47	SpyCas9 B10.0.10	Water	RF3.1	2024-07-17	Melting
70.5	D7	5117.23	MBP Buffer	Water	RF3.1	2024-07-17	Melting
70.5	D8	3016.29	MBP Buffer	Water	RF3.1	2024-07-17	Melting
70.5	D9	3608.09	MBP Buffer	Water	RF3.1	2024-07-17	Melting
71	A7	3493.35	SpyCas9 B10.0.10	RPP30 Trg1	RF3.1	2024-07-17	Melting
71	A8	2495.6	SpyCas9 B10.0.10	RPP30 Trg1	RF3.1	2024-07-17	Melting
71	A9	2996.49	SpyCas9 B10.0.10	RPP30 Trg1	RF3.1	2024-07-17	Melting
71	B7	3932.19	SpyCas9 B10.0.10	Scr	RF3.1	2024-07-17	Melting
71	B8	2564.01	SpyCas9 B10.0.10	Scr	RF3.1	2024-07-17	Melting
71	B9	2884.84	SpyCas9 B10.0.10	Scr	RF3.1	2024-07-17	Melting
71	C7	3691.44	SpyCas9 B10.0.10	Water	RF3.1	2024-07-17	Melting
71	C8	2569.24	SpyCas9 B10.0.10	Water	RF3.1	2024-07-17	Melting
71	C9	2877.26	SpyCas9 B10.0.10	Water	RF3.1	2024-07-17	Melting
71	D7	4567.34	MBP Buffer	Water	RF3.1	2024-07-17	Melting
71	D8	2844.59	MBP Buffer	Water	RF3.1	2024-07-17	Melting
71	D9	3294.62	MBP Buffer	Water	RF3.1	2024-07-17	Melting
71.5	A7	3169.76	SpyCas9 B10.0.10	RPP30 Trg1	RF3.1	2024-07-17	Melting
71.5	A8	2418.22	SpyCas9 B10.0.10	RPP30 Trg1	RF3.1	2024-07-17	Melting
71.5	A9	2787.3	SpyCas9 B10.0.10	RPP30 Trg1	RF3.1	2024-07-17	Melting
71.5	B7	3522.7	SpyCas9 B10.0.10	Scr	RF3.1	2024-07-17	Melting
71.5	B8	2475	SpyCas9 B10.0.10	Scr	RF3.1	2024-07-17	Melting
71.5	B9	2678.9	SpyCas9 B10.0.10	Scr	RF3.1	2024-07-17	Melting
71.5	C7	3316.43	SpyCas9 B10.0.10	Water	RF3.1	2024-07-17	Melting
71.5	C8	2477.96	SpyCas9 B10.0.10	Water	RF3.1	2024-07-17	Melting
71.5	C9	2680.92	SpyCas9 B10.0.10	Water	RF3.1	2024-07-17	Melting
71.5	D7	4038.57	MBP Buffer	Water	RF3.1	2024-07-17	Melting
71.5	D8	2700.18	MBP Buffer	Water	RF3.1	2024-07-17	Melting
71.5	D9	3010.75	MBP Buffer	Water	RF3.1	2024-07-17	Melting
72	A7	2896	SpyCas9 B10.0.10	RPP30 Trg1	RF3.1	2024-07-17	Melting
72	A8	2363.86	SpyCas9 B10.0.10	RPP30 Trg1	RF3.1	2024-07-17	Melting
72	A9	2619.6	SpyCas9 B10.0.10	RPP30 Trg1	RF3.1	2024-07-17	Melting
72	B7	3167.38	SpyCas9 B10.0.10	Scr	RF3.1	2024-07-17	Melting
72	B8	2413.36	SpyCas9 B10.0.10	Scr	RF3.1	2024-07-17	Melting
72	B9	2518.85	SpyCas9 B10.0.10	Scr	RF3.1	2024-07-17	Melting
72	C7	3010.05	SpyCas9 B10.0.10	Water	RF3.1	2024-07-17	Melting
72	C8	2414.22	SpyCas9 B10.0.10	Water	RF3.1	2024-07-17	Melting
72	C9	2526.68	SpyCas9 B10.0.10	Water	RF3.1	2024-07-17	Melting
72	D7	3569.57	MBP Buffer	Water	RF3.1	2024-07-17	Melting
72	D8	2589.88	MBP Buffer	Water	RF3.1	2024-07-17	Melting
72	D9	2774.95	MBP Buffer	Water	RF3.1	2024-07-17	Melting
72.5	A7	2684.19	SpyCas9 B10.0.10	RPP30 Trg1	RF3.1	2024-07-17	Melting
72.5	A8	2330.1	SpyCas9 B10.0.10	RPP30 Trg1	RF3.1	2024-07-17	Melting
72.5	A9	2497.41	SpyCas9 B10.0.10	RPP30 Trg1	RF3.1	2024-07-17	Melting
72.5	B7	2884.38	SpyCas9 B10.0.10	Scr	RF3.1	2024-07-17	Melting
72.5	B8	2374.93	SpyCas9 B10.0.10	Scr	RF3.1	2024-07-17	Melting
72.5	B9	2406.18	SpyCas9 B10.0.10	Scr	RF3.1	2024-07-17	Melting
72.5	C7	2781.68	SpyCas9 B10.0.10	Water	RF3.1	2024-07-17	Melting
72.5	C8	2374.43	SpyCas9 B10.0.10	Water	RF3.1	2024-07-17	Melting
72.5	C9	2416.74	SpyCas9 B10.0.10	Water	RF3.1	2024-07-17	Melting
72.5	D7	3189.5	MBP Buffer	Water	RF3.1	2024-07-17	Melting
72.5	D8	2514.14	MBP Buffer	Water	RF3.1	2024-07-17	Melting
72.5	D9	2597.04	MBP Buffer	Water	RF3.1	2024-07-17	Melting
73	A7	2534.59	SpyCas9 B10.0.10	RPP30 Trg1	RF3.1	2024-07-17	Melting
73	A8	2310.52	SpyCas9 B10.0.10	RPP30 Trg1	RF3.1	2024-07-17	Melting
73	A9	2416.4	SpyCas9 B10.0.10	RPP30 Trg1	RF3.1	2024-07-17	Melting
73	B7	2679.19	SpyCas9 B10.0.10	Scr	RF3.1	2024-07-17	Melting
73	B8	2353.01	SpyCas9 B10.0.10	Scr	RF3.1	2024-07-17	Melting
73	B9	2334.51	SpyCas9 B10.0.10	Scr	RF3.1	2024-07-17	Melting
73	C7	2627.33	SpyCas9 B10.0.10	Water	RF3.1	2024-07-17	Melting
73	C8	2351.66	SpyCas9 B10.0.10	Water	RF3.1	2024-07-17	Melting
73	C9	2345.84	SpyCas9 B10.0.10	Water	RF3.1	2024-07-17	Melting
73	D7	2908.43	MBP Buffer	Water	RF3.1	2024-07-17	Melting
73	D8	2467.17	MBP Buffer	Water	RF3.1	2024-07-17	Melting
73	D9	2475.32	MBP Buffer	Water	RF3.1	2024-07-17	Melting
73.5	A7	2438.71	SpyCas9 B10.0.10	RPP30 Trg1	RF3.1	2024-07-17	Melting
73.5	A8	2299.79	SpyCas9 B10.0.10	RPP30 Trg1	RF3.1	2024-07-17	Melting
73.5	A9	2367.91	SpyCas9 B10.0.10	RPP30 Trg1	RF3.1	2024-07-17	Melting
73.5	B7	2543.85	SpyCas9 B10.0.10	Scr	RF3.1	2024-07-17	Melting
73.5	B8	2340.83	SpyCas9 B10.0.10	Scr	RF3.1	2024-07-17	Melting
73.5	B9	2293.25	SpyCas9 B10.0.10	Scr	RF3.1	2024-07-17	Melting
73.5	C7	2532.78	SpyCas9 B10.0.10	Water	RF3.1	2024-07-17	Melting
73.5	C8	2339.75	SpyCas9 B10.0.10	Water	RF3.1	2024-07-17	Melting
73.5	C9	2304.28	SpyCas9 B10.0.10	Water	RF3.1	2024-07-17	Melting
73.5	D7	2720.48	MBP Buffer	Water	RF3.1	2024-07-17	Melting
73.5	D8	2441.21	MBP Buffer	Water	RF3.1	2024-07-17	Melting
73.5	D9	2400.15	MBP Buffer	Water	RF3.1	2024-07-17	Melting
74	A7	2381.77	SpyCas9 B10.0.10	RPP30 Trg1	RF3.1	2024-07-17	Melting
74	A8	2293.47	SpyCas9 B10.0.10	RPP30 Trg1	RF3.1	2024-07-17	Melting
74	A9	2340.63	SpyCas9 B10.0.10	RPP30 Trg1	RF3.1	2024-07-17	Melting
74	B7	2462.8	SpyCas9 B10.0.10	Scr	RF3.1	2024-07-17	Melting
74	B8	2333.93	SpyCas9 B10.0.10	Scr	RF3.1	2024-07-17	Melting
74	B9	2270.8	SpyCas9 B10.0.10	Scr	RF3.1	2024-07-17	Melting
74	C7	2479.89	SpyCas9 B10.0.10	Water	RF3.1	2024-07-17	Melting
74	C8	2333.26	SpyCas9 B10.0.10	Water	RF3.1	2024-07-17	Melting
74	C9	2281.71	SpyCas9 B10.0.10	Water	RF3.1	2024-07-17	Melting
74	D7	2606.34	MBP Buffer	Water	RF3.1	2024-07-17	Melting
74	D8	2427.59	MBP Buffer	Water	RF3.1	2024-07-17	Melting
74	D9	2357.41	MBP Buffer	Water	RF3.1	2024-07-17	Melting
74.5	A7	2350.3	SpyCas9 B10.0.10	RPP30 Trg1	RF3.1	2024-07-17	Melting
74.5	A8	2289.24	SpyCas9 B10.0.10	RPP30 Trg1	RF3.1	2024-07-17	Melting
74.5	A9	2325.69	SpyCas9 B10.0.10	RPP30 Trg1	RF3.1	2024-07-17	Melting
74.5	B7	2417.88	SpyCas9 B10.0.10	Scr	RF3.1	2024-07-17	Melting
74.5	B8	2329.64	SpyCas9 B10.0.10	Scr	RF3.1	2024-07-17	Melting
74.5	B9	2259.16	SpyCas9 B10.0.10	Scr	RF3.1	2024-07-17	Melting
74.5	C7	2452.03	SpyCas9 B10.0.10	Water	RF3.1	2024-07-17	Melting
74.5	C8	2329.59	SpyCas9 B10.0.10	Water	RF3.1	2024-07-17	Melting
74.5	C9	2270.03	SpyCas9 B10.0.10	Water	RF3.1	2024-07-17	Melting
74.5	D7	2544.16	MBP Buffer	Water	RF3.1	2024-07-17	Melting
74.5	D8	2420.62	MBP Buffer	Water	RF3.1	2024-07-17	Melting
74.5	D9	2334.91	MBP Buffer	Water	RF3.1	2024-07-17	Melting
75	A7	2333.65	SpyCas9 B10.0.10	RPP30 Trg1	RF3.1	2024-07-17	Melting
75	A8	2285.64	SpyCas9 B10.0.10	RPP30 Trg1	RF3.1	2024-07-17	Melting
75	A9	2317.25	SpyCas9 B10.0.10	RPP30 Trg1	RF3.1	2024-07-17	Melting
75	B7	2394.81	SpyCas9 B10.0.10	Scr	RF3.1	2024-07-17	Melting
75	B8	2326.88	SpyCas9 B10.0.10	Scr	RF3.1	2024-07-17	Melting
75	B9	2252.88	SpyCas9 B10.0.10	Scr	RF3.1	2024-07-17	Melting
75	C7	2437.87	SpyCas9 B10.0.10	Water	RF3.1	2024-07-17	Melting
75	C8	2327.13	SpyCas9 B10.0.10	Water	RF3.1	2024-07-17	Melting
75	C9	2263.63	SpyCas9 B10.0.10	Water	RF3.1	2024-07-17	Melting
75	D7	2512.99	MBP Buffer	Water	RF3.1	2024-07-17	Melting
75	D8	2417.02	MBP Buffer	Water	RF3.1	2024-07-17	Melting
75	D9	2323.26	MBP Buffer	Water	RF3.1	2024-07-17	Melting
75.5	A7	2324.3	SpyCas9 B10.0.10	RPP30 Trg1	RF3.1	2024-07-17	Melting
75.5	A8	2282.74	SpyCas9 B10.0.10	RPP30 Trg1	RF3.1	2024-07-17	Melting
75.5	A9	2312.28	SpyCas9 B10.0.10	RPP30 Trg1	RF3.1	2024-07-17	Melting
75.5	B7	2382.75	SpyCas9 B10.0.10	Scr	RF3.1	2024-07-17	Melting
75.5	B8	2324.81	SpyCas9 B10.0.10	Scr	RF3.1	2024-07-17	Melting
75.5	B9	2248.93	SpyCas9 B10.0.10	Scr	RF3.1	2024-07-17	Melting
75.5	C7	2430.13	SpyCas9 B10.0.10	Water	RF3.1	2024-07-17	Melting
75.5	C8	2325.59	SpyCas9 B10.0.10	Water	RF3.1	2024-07-17	Melting
75.5	C9	2260.08	SpyCas9 B10.0.10	Water	RF3.1	2024-07-17	Melting
75.5	D7	2498.36	MBP Buffer	Water	RF3.1	2024-07-17	Melting
75.5	D8	2414.79	MBP Buffer	Water	RF3.1	2024-07-17	Melting
75.5	D9	2317.04	MBP Buffer	Water	RF3.1	2024-07-17	Melting
76	A7	2318.31	SpyCas9 B10.0.10	RPP30 Trg1	RF3.1	2024-07-17	Melting
76	A8	2280.18	SpyCas9 B10.0.10	RPP30 Trg1	RF3.1	2024-07-17	Melting
76	A9	2308.5	SpyCas9 B10.0.10	RPP30 Trg1	RF3.1	2024-07-17	Melting
76	B7	2375.79	SpyCas9 B10.0.10	Scr	RF3.1	2024-07-17	Melting
76	B8	2323.32	SpyCas9 B10.0.10	Scr	RF3.1	2024-07-17	Melting
76	B9	2246.09	SpyCas9 B10.0.10	Scr	RF3.1	2024-07-17	Melting
76	C7	2424.84	SpyCas9 B10.0.10	Water	RF3.1	2024-07-17	Melting
76	C8	2324.15	SpyCas9 B10.0.10	Water	RF3.1	2024-07-17	Melting
76	C9	2257.71	SpyCas9 B10.0.10	Water	RF3.1	2024-07-17	Melting
76	D7	2491.07	MBP Buffer	Water	RF3.1	2024-07-17	Melting
76	D8	2413.35	MBP Buffer	Water	RF3.1	2024-07-17	Melting
76	D9	2313.17	MBP Buffer	Water	RF3.1	2024-07-17	Melting
76.5	A7	2314.19	SpyCas9 B10.0.10	RPP30 Trg1	RF3.1	2024-07-17	Melting
76.5	A8	2277.84	SpyCas9 B10.0.10	RPP30 Trg1	RF3.1	2024-07-17	Melting
76.5	A9	2305.24	SpyCas9 B10.0.10	RPP30 Trg1	RF3.1	2024-07-17	Melting
76.5	B7	2371.07	SpyCas9 B10.0.10	Scr	RF3.1	2024-07-17	Melting
76.5	B8	2322.21	SpyCas9 B10.0.10	Scr	RF3.1	2024-07-17	Melting
76.5	B9	2243.78	SpyCas9 B10.0.10	Scr	RF3.1	2024-07-17	Melting
76.5	C7	2420.48	SpyCas9 B10.0.10	Water	RF3.1	2024-07-17	Melting
76.5	C8	2322.86	SpyCas9 B10.0.10	Water	RF3.1	2024-07-17	Melting
76.5	C9	2255.76	SpyCas9 B10.0.10	Water	RF3.1	2024-07-17	Melting
76.5	D7	2486.84	MBP Buffer	Water	RF3.1	2024-07-17	Melting
76.5	D8	2411.98	MBP Buffer	Water	RF3.1	2024-07-17	Melting
76.5	D9	2310.67	MBP Buffer	Water	RF3.1	2024-07-17	Melting
77	A7	2310.84	SpyCas9 B10.0.10	RPP30 Trg1	RF3.1	2024-07-17	Melting
77	A8	2275.65	SpyCas9 B10.0.10	RPP30 Trg1	RF3.1	2024-07-17	Melting
77	A9	2302.85	SpyCas9 B10.0.10	RPP30 Trg1	RF3.1	2024-07-17	Melting
77	B7	2367.81	SpyCas9 B10.0.10	Scr	RF3.1	2024-07-17	Melting
77	B8	2321.2	SpyCas9 B10.0.10	Scr	RF3.1	2024-07-17	Melting
77	B9	2241.89	SpyCas9 B10.0.10	Scr	RF3.1	2024-07-17	Melting
77	C7	2416.77	SpyCas9 B10.0.10	Water	RF3.1	2024-07-17	Melting
77	C8	2321.6	SpyCas9 B10.0.10	Water	RF3.1	2024-07-17	Melting
77	C9	2254.06	SpyCas9 B10.0.10	Water	RF3.1	2024-07-17	Melting
77	D7	2483.41	MBP Buffer	Water	RF3.1	2024-07-17	Melting
77	D8	2410.69	MBP Buffer	Water	RF3.1	2024-07-17	Melting
77	D9	2308.7	MBP Buffer	Water	RF3.1	2024-07-17	Melting
77.5	A7	2307.65	SpyCas9 B10.0.10	RPP30 Trg1	RF3.1	2024-07-17	Melting
77.5	A8	2273.86	SpyCas9 B10.0.10	RPP30 Trg1	RF3.1	2024-07-17	Melting
77.5	A9	2300.92	SpyCas9 B10.0.10	RPP30 Trg1	RF3.1	2024-07-17	Melting
77.5	B7	2364.89	SpyCas9 B10.0.10	Scr	RF3.1	2024-07-17	Melting
77.5	B8	2320.01	SpyCas9 B10.0.10	Scr	RF3.1	2024-07-17	Melting
77.5	B9	2240.15	SpyCas9 B10.0.10	Scr	RF3.1	2024-07-17	Melting
77.5	C7	2412.94	SpyCas9 B10.0.10	Water	RF3.1	2024-07-17	Melting
77.5	C8	2320.23	SpyCas9 B10.0.10	Water	RF3.1	2024-07-17	Melting
77.5	C9	2252.52	SpyCas9 B10.0.10	Water	RF3.1	2024-07-17	Melting
77.5	D7	2480.36	MBP Buffer	Water	RF3.1	2024-07-17	Melting
77.5	D8	2409.04	MBP Buffer	Water	RF3.1	2024-07-17	Melting
77.5	D9	2306.99	MBP Buffer	Water	RF3.1	2024-07-17	Melting
78	A7	2304.83	SpyCas9 B10.0.10	RPP30 Trg1	RF3.1	2024-07-17	Melting
78	A8	2272.29	SpyCas9 B10.0.10	RPP30 Trg1	RF3.1	2024-07-17	Melting
78	A9	2298.74	SpyCas9 B10.0.10	RPP30 Trg1	RF3.1	2024-07-17	Melting
78	B7	2362.5	SpyCas9 B10.0.10	Scr	RF3.1	2024-07-17	Melting
78	B8	2318.66	SpyCas9 B10.0.10	Scr	RF3.1	2024-07-17	Melting
78	B9	2238.62	SpyCas9 B10.0.10	Scr	RF3.1	2024-07-17	Melting
78	C7	2409.34	SpyCas9 B10.0.10	Water	RF3.1	2024-07-17	Melting
78	C8	2318.56	SpyCas9 B10.0.10	Water	RF3.1	2024-07-17	Melting
78	C9	2250.61	SpyCas9 B10.0.10	Water	RF3.1	2024-07-17	Melting
78	D7	2477.09	MBP Buffer	Water	RF3.1	2024-07-17	Melting
78	D8	2407.69	MBP Buffer	Water	RF3.1	2024-07-17	Melting
78	D9	2304.94	MBP Buffer	Water	RF3.1	2024-07-17	Melting
78.5	A7	2301.7	SpyCas9 B10.0.10	RPP30 Trg1	RF3.1	2024-07-17	Melting
78.5	A8	2270.61	SpyCas9 B10.0.10	RPP30 Trg1	RF3.1	2024-07-17	Melting
78.5	A9	2296.93	SpyCas9 B10.0.10	RPP30 Trg1	RF3.1	2024-07-17	Melting
78.5	B7	2360.41	SpyCas9 B10.0.10	Scr	RF3.1	2024-07-17	Melting
78.5	B8	2317.08	SpyCas9 B10.0.10	Scr	RF3.1	2024-07-17	Melting
78.5	B9	2236.85	SpyCas9 B10.0.10	Scr	RF3.1	2024-07-17	Melting
78.5	C7	2406.16	SpyCas9 B10.0.10	Water	RF3.1	2024-07-17	Melting
78.5	C8	2317.1	SpyCas9 B10.0.10	Water	RF3.1	2024-07-17	Melting
78.5	C9	2248.84	SpyCas9 B10.0.10	Water	RF3.1	2024-07-17	Melting
78.5	D7	2473.77	MBP Buffer	Water	RF3.1	2024-07-17	Melting
78.5	D8	2405.9	MBP Buffer	Water	RF3.1	2024-07-17	Melting
78.5	D9	2302.98	MBP Buffer	Water	RF3.1	2024-07-17	Melting
79	A7	2298.77	SpyCas9 B10.0.10	RPP30 Trg1	RF3.1	2024-07-17	Melting
79	A8	2268.84	SpyCas9 B10.0.10	RPP30 Trg1	RF3.1	2024-07-17	Melting
79	A9	2295.12	SpyCas9 B10.0.10	RPP30 Trg1	RF3.1	2024-07-17	Melting
79	B7	2358.08	SpyCas9 B10.0.10	Scr	RF3.1	2024-07-17	Melting
79	B8	2315.02	SpyCas9 B10.0.10	Scr	RF3.1	2024-07-17	Melting
79	B9	2235.19	SpyCas9 B10.0.10	Scr	RF3.1	2024-07-17	Melting
79	C7	2403.44	SpyCas9 B10.0.10	Water	RF3.1	2024-07-17	Melting
79	C8	2315.67	SpyCas9 B10.0.10	Water	RF3.1	2024-07-17	Melting
79	C9	2246.99	SpyCas9 B10.0.10	Water	RF3.1	2024-07-17	Melting
79	D7	2470.7	MBP Buffer	Water	RF3.1	2024-07-17	Melting
79	D8	2404.14	MBP Buffer	Water	RF3.1	2024-07-17	Melting
79	D9	2300.52	MBP Buffer	Water	RF3.1	2024-07-17	Melting
79.5	A7	2295.88	SpyCas9 B10.0.10	RPP30 Trg1	RF3.1	2024-07-17	Melting
79.5	A8	2266.99	SpyCas9 B10.0.10	RPP30 Trg1	RF3.1	2024-07-17	Melting
79.5	A9	2293.05	SpyCas9 B10.0.10	RPP30 Trg1	RF3.1	2024-07-17	Melting
79.5	B7	2355.64	SpyCas9 B10.0.10	Scr	RF3.1	2024-07-17	Melting
79.5	B8	2312.81	SpyCas9 B10.0.10	Scr	RF3.1	2024-07-17	Melting
79.5	B9	2233.18	SpyCas9 B10.0.10	Scr	RF3.1	2024-07-17	Melting
79.5	C7	2400.84	SpyCas9 B10.0.10	Water	RF3.1	2024-07-17	Melting
79.5	C8	2314.06	SpyCas9 B10.0.10	Water	RF3.1	2024-07-17	Melting
79.5	C9	2245.31	SpyCas9 B10.0.10	Water	RF3.1	2024-07-17	Melting
79.5	D7	2467.75	MBP Buffer	Water	RF3.1	2024-07-17	Melting
79.5	D8	2402.56	MBP Buffer	Water	RF3.1	2024-07-17	Melting
79.5	D9	2298.14	MBP Buffer	Water	RF3.1	2024-07-17	Melting
80	A7	2292.98	SpyCas9 B10.0.10	RPP30 Trg1	RF3.1	2024-07-17	Melting
80	A8	2265.17	SpyCas9 B10.0.10	RPP30 Trg1	RF3.1	2024-07-17	Melting
80	A9	2291.02	SpyCas9 B10.0.10	RPP30 Trg1	RF3.1	2024-07-17	Melting
80	B7	2353.55	SpyCas9 B10.0.10	Scr	RF3.1	2024-07-17	Melting
80	B8	2310.66	SpyCas9 B10.0.10	Scr	RF3.1	2024-07-17	Melting
80	B9	2231.29	SpyCas9 B10.0.10	Scr	RF3.1	2024-07-17	Melting
80	C7	2398.91	SpyCas9 B10.0.10	Water	RF3.1	2024-07-17	Melting
80	C8	2312.65	SpyCas9 B10.0.10	Water	RF3.1	2024-07-17	Melting
80	C9	2243.91	SpyCas9 B10.0.10	Water	RF3.1	2024-07-17	Melting
80	D7	2464.97	MBP Buffer	Water	RF3.1	2024-07-17	Melting
80	D8	2400.99	MBP Buffer	Water	RF3.1	2024-07-17	Melting
80	D9	2295.92	MBP Buffer	Water	RF3.1	2024-07-17	Melting
80.5	A7	2289.98	SpyCas9 B10.0.10	RPP30 Trg1	RF3.1	2024-07-17	Melting
80.5	A8	2263.18	SpyCas9 B10.0.10	RPP30 Trg1	RF3.1	2024-07-17	Melting
80.5	A9	2289.16	SpyCas9 B10.0.10	RPP30 Trg1	RF3.1	2024-07-17	Melting
80.5	B7	2351.4	SpyCas9 B10.0.10	Scr	RF3.1	2024-07-17	Melting
80.5	B8	2308.85	SpyCas9 B10.0.10	Scr	RF3.1	2024-07-17	Melting
80.5	B9	2229.22	SpyCas9 B10.0.10	Scr	RF3.1	2024-07-17	Melting
80.5	C7	2397.12	SpyCas9 B10.0.10	Water	RF3.1	2024-07-17	Melting
80.5	C8	2311.3	SpyCas9 B10.0.10	Water	RF3.1	2024-07-17	Melting
80.5	C9	2242.82	SpyCas9 B10.0.10	Water	RF3.1	2024-07-17	Melting
80.5	D7	2462.5	MBP Buffer	Water	RF3.1	2024-07-17	Melting
80.5	D8	2399.07	MBP Buffer	Water	RF3.1	2024-07-17	Melting
80.5	D9	2294.13	MBP Buffer	Water	RF3.1	2024-07-17	Melting
81	A7	2287.72	SpyCas9 B10.0.10	RPP30 Trg1	RF3.1	2024-07-17	Melting
81	A8	2261.32	SpyCas9 B10.0.10	RPP30 Trg1	RF3.1	2024-07-17	Melting
81	A9	2286.8	SpyCas9 B10.0.10	RPP30 Trg1	RF3.1	2024-07-17	Melting
81	B7	2349.25	SpyCas9 B10.0.10	Scr	RF3.1	2024-07-17	Melting
81	B8	2307.21	SpyCas9 B10.0.10	Scr	RF3.1	2024-07-17	Melting
81	B9	2227.47	SpyCas9 B10.0.10	Scr	RF3.1	2024-07-17	Melting
81	C7	2395.18	SpyCas9 B10.0.10	Water	RF3.1	2024-07-17	Melting
81	C8	2309.67	SpyCas9 B10.0.10	Water	RF3.1	2024-07-17	Melting
81	C9	2241.72	SpyCas9 B10.0.10	Water	RF3.1	2024-07-17	Melting
81	D7	2460.29	MBP Buffer	Water	RF3.1	2024-07-17	Melting
81	D8	2397.36	MBP Buffer	Water	RF3.1	2024-07-17	Melting
81	D9	2292.51	MBP Buffer	Water	RF3.1	2024-07-17	Melting
81.5	A7	2285.27	SpyCas9 B10.0.10	RPP30 Trg1	RF3.1	2024-07-17	Melting
81.5	A8	2259.63	SpyCas9 B10.0.10	RPP30 Trg1	RF3.1	2024-07-17	Melting
81.5	A9	2284.56	SpyCas9 B10.0.10	RPP30 Trg1	RF3.1	2024-07-17	Melting
81.5	B7	2347.36	SpyCas9 B10.0.10	Scr	RF3.1	2024-07-17	Melting
81.5	B8	2305.75	SpyCas9 B10.0.10	Scr	RF3.1	2024-07-17	Melting
81.5	B9	2225.53	SpyCas9 B10.0.10	Scr	RF3.1	2024-07-17	Melting
81.5	C7	2393.16	SpyCas9 B10.0.10	Water	RF3.1	2024-07-17	Melting
81.5	C8	2307.72	SpyCas9 B10.0.10	Water	RF3.1	2024-07-17	Melting
81.5	C9	2240.7	SpyCas9 B10.0.10	Water	RF3.1	2024-07-17	Melting
81.5	D7	2458.58	MBP Buffer	Water	RF3.1	2024-07-17	Melting
81.5	D8	2395.78	MBP Buffer	Water	RF3.1	2024-07-17	Melting
81.5	D9	2291.56	MBP Buffer	Water	RF3.1	2024-07-17	Melting
82	A7	2283.14	SpyCas9 B10.0.10	RPP30 Trg1	RF3.1	2024-07-17	Melting
82	A8	2258.29	SpyCas9 B10.0.10	RPP30 Trg1	RF3.1	2024-07-17	Melting
82	A9	2282.29	SpyCas9 B10.0.10	RPP30 Trg1	RF3.1	2024-07-17	Melting
82	B7	2345.48	SpyCas9 B10.0.10	Scr	RF3.1	2024-07-17	Melting
82	B8	2304.39	SpyCas9 B10.0.10	Scr	RF3.1	2024-07-17	Melting
82	B9	2223.87	SpyCas9 B10.0.10	Scr	RF3.1	2024-07-17	Melting
82	C7	2391.35	SpyCas9 B10.0.10	Water	RF3.1	2024-07-17	Melting
82	C8	2305.84	SpyCas9 B10.0.10	Water	RF3.1	2024-07-17	Melting
82	C9	2239.49	SpyCas9 B10.0.10	Water	RF3.1	2024-07-17	Melting
82	D7	2456.93	MBP Buffer	Water	RF3.1	2024-07-17	Melting
82	D8	2393.77	MBP Buffer	Water	RF3.1	2024-07-17	Melting
82	D9	2290.58	MBP Buffer	Water	RF3.1	2024-07-17	Melting
82.5	A7	2281.36	SpyCas9 B10.0.10	RPP30 Trg1	RF3.1	2024-07-17	Melting
82.5	A8	2256.75	SpyCas9 B10.0.10	RPP30 Trg1	RF3.1	2024-07-17	Melting
82.5	A9	2279.87	SpyCas9 B10.0.10	RPP30 Trg1	RF3.1	2024-07-17	Melting
82.5	B7	2343.26	SpyCas9 B10.0.10	Scr	RF3.1	2024-07-17	Melting
82.5	B8	2303.12	SpyCas9 B10.0.10	Scr	RF3.1	2024-07-17	Melting
82.5	B9	2222.34	SpyCas9 B10.0.10	Scr	RF3.1	2024-07-17	Melting
82.5	C7	2389.24	SpyCas9 B10.0.10	Water	RF3.1	2024-07-17	Melting
82.5	C8	2303.95	SpyCas9 B10.0.10	Water	RF3.1	2024-07-17	Melting
82.5	C9	2238.29	SpyCas9 B10.0.10	Water	RF3.1	2024-07-17	Melting
82.5	D7	2455.1	MBP Buffer	Water	RF3.1	2024-07-17	Melting
82.5	D8	2391.96	MBP Buffer	Water	RF3.1	2024-07-17	Melting
82.5	D9	2289.65	MBP Buffer	Water	RF3.1	2024-07-17	Melting
83	A7	2279.74	SpyCas9 B10.0.10	RPP30 Trg1	RF3.1	2024-07-17	Melting
83	A8	2255.48	SpyCas9 B10.0.10	RPP30 Trg1	RF3.1	2024-07-17	Melting
83	A9	2277.71	SpyCas9 B10.0.10	RPP30 Trg1	RF3.1	2024-07-17	Melting
83	B7	2341.07	SpyCas9 B10.0.10	Scr	RF3.1	2024-07-17	Melting
83	B8	2301.72	SpyCas9 B10.0.10	Scr	RF3.1	2024-07-17	Melting
83	B9	2221.35	SpyCas9 B10.0.10	Scr	RF3.1	2024-07-17	Melting
83	C7	2386.93	SpyCas9 B10.0.10	Water	RF3.1	2024-07-17	Melting
83	C8	2302.07	SpyCas9 B10.0.10	Water	RF3.1	2024-07-17	Melting
83	C9	2237.1	SpyCas9 B10.0.10	Water	RF3.1	2024-07-17	Melting
83	D7	2453.18	MBP Buffer	Water	RF3.1	2024-07-17	Melting
83	D8	2390.49	MBP Buffer	Water	RF3.1	2024-07-17	Melting
83	D9	2288.58	MBP Buffer	Water	RF3.1	2024-07-17	Melting
83.5	A7	2277.93	SpyCas9 B10.0.10	RPP30 Trg1	RF3.1	2024-07-17	Melting
83.5	A8	2254.05	SpyCas9 B10.0.10	RPP30 Trg1	RF3.1	2024-07-17	Melting
83.5	A9	2276.19	SpyCas9 B10.0.10	RPP30 Trg1	RF3.1	2024-07-17	Melting
83.5	B7	2338.98	SpyCas9 B10.0.10	Scr	RF3.1	2024-07-17	Melting
83.5	B8	2300.27	SpyCas9 B10.0.10	Scr	RF3.1	2024-07-17	Melting
83.5	B9	2219.98	SpyCas9 B10.0.10	Scr	RF3.1	2024-07-17	Melting
83.5	C7	2385.14	SpyCas9 B10.0.10	Water	RF3.1	2024-07-17	Melting
83.5	C8	2300.55	SpyCas9 B10.0.10	Water	RF3.1	2024-07-17	Melting
83.5	C9	2235.59	SpyCas9 B10.0.10	Water	RF3.1	2024-07-17	Melting
83.5	D7	2451.18	MBP Buffer	Water	RF3.1	2024-07-17	Melting
83.5	D8	2389.26	MBP Buffer	Water	RF3.1	2024-07-17	Melting
83.5	D9	2287.29	MBP Buffer	Water	RF3.1	2024-07-17	Melting
84	A7	2276.23	SpyCas9 B10.0.10	RPP30 Trg1	RF3.1	2024-07-17	Melting
84	A8	2252.8	SpyCas9 B10.0.10	RPP30 Trg1	RF3.1	2024-07-17	Melting
84	A9	2274.88	SpyCas9 B10.0.10	RPP30 Trg1	RF3.1	2024-07-17	Melting
84	B7	2336.65	SpyCas9 B10.0.10	Scr	RF3.1	2024-07-17	Melting
84	B8	2299.22	SpyCas9 B10.0.10	Scr	RF3.1	2024-07-17	Melting
84	B9	2219.05	SpyCas9 B10.0.10	Scr	RF3.1	2024-07-17	Melting
84	C7	2383.38	SpyCas9 B10.0.10	Water	RF3.1	2024-07-17	Melting
84	C8	2299.46	SpyCas9 B10.0.10	Water	RF3.1	2024-07-17	Melting
84	C9	2234.33	SpyCas9 B10.0.10	Water	RF3.1	2024-07-17	Melting
84	D7	2448.35	MBP Buffer	Water	RF3.1	2024-07-17	Melting
84	D8	2388.27	MBP Buffer	Water	RF3.1	2024-07-17	Melting
84	D9	2285.54	MBP Buffer	Water	RF3.1	2024-07-17	Melting
84.5	A7	2274.17	SpyCas9 B10.0.10	RPP30 Trg1	RF3.1	2024-07-17	Melting
84.5	A8	2251.53	SpyCas9 B10.0.10	RPP30 Trg1	RF3.1	2024-07-17	Melting
84.5	A9	2273.85	SpyCas9 B10.0.10	RPP30 Trg1	RF3.1	2024-07-17	Melting
84.5	B7	2334.49	SpyCas9 B10.0.10	Scr	RF3.1	2024-07-17	Melting
84.5	B8	2298.28	SpyCas9 B10.0.10	Scr	RF3.1	2024-07-17	Melting
84.5	B9	2218.37	SpyCas9 B10.0.10	Scr	RF3.1	2024-07-17	Melting
84.5	C7	2381.61	SpyCas9 B10.0.10	Water	RF3.1	2024-07-17	Melting
84.5	C8	2298.59	SpyCas9 B10.0.10	Water	RF3.1	2024-07-17	Melting
84.5	C9	2233.11	SpyCas9 B10.0.10	Water	RF3.1	2024-07-17	Melting
84.5	D7	2445.49	MBP Buffer	Water	RF3.1	2024-07-17	Melting
84.5	D8	2387.81	MBP Buffer	Water	RF3.1	2024-07-17	Melting
84.5	D9	2283.85	MBP Buffer	Water	RF3.1	2024-07-17	Melting
85	A7	2272.06	SpyCas9 B10.0.10	RPP30 Trg1	RF3.1	2024-07-17	Melting
85	A8	2250.6	SpyCas9 B10.0.10	RPP30 Trg1	RF3.1	2024-07-17	Melting
85	A9	2272.78	SpyCas9 B10.0.10	RPP30 Trg1	RF3.1	2024-07-17	Melting
85	B7	2332.63	SpyCas9 B10.0.10	Scr	RF3.1	2024-07-17	Melting
85	B8	2297.25	SpyCas9 B10.0.10	Scr	RF3.1	2024-07-17	Melting
85	B9	2217.58	SpyCas9 B10.0.10	Scr	RF3.1	2024-07-17	Melting
85	C7	2380.06	SpyCas9 B10.0.10	Water	RF3.1	2024-07-17	Melting
85	C8	2297.75	SpyCas9 B10.0.10	Water	RF3.1	2024-07-17	Melting
85	C9	2231.84	SpyCas9 B10.0.10	Water	RF3.1	2024-07-17	Melting
85	D7	2443.17	MBP Buffer	Water	RF3.1	2024-07-17	Melting
85	D8	2387.46	MBP Buffer	Water	RF3.1	2024-07-17	Melting
85	D9	2281.99	MBP Buffer	Water	RF3.1	2024-07-17	Melting
85.5	A7	2270.23	SpyCas9 B10.0.10	RPP30 Trg1	RF3.1	2024-07-17	Melting
85.5	A8	2249.68	SpyCas9 B10.0.10	RPP30 Trg1	RF3.1	2024-07-17	Melting
85.5	A9	2271.71	SpyCas9 B10.0.10	RPP30 Trg1	RF3.1	2024-07-17	Melting
85.5	B7	2330.77	SpyCas9 B10.0.10	Scr	RF3.1	2024-07-17	Melting
85.5	B8	2296.05	SpyCas9 B10.0.10	Scr	RF3.1	2024-07-17	Melting
85.5	B9	2216.1	SpyCas9 B10.0.10	Scr	RF3.1	2024-07-17	Melting
85.5	C7	2378.68	SpyCas9 B10.0.10	Water	RF3.1	2024-07-17	Melting
85.5	C8	2297.21	SpyCas9 B10.0.10	Water	RF3.1	2024-07-17	Melting
85.5	C9	2230.41	SpyCas9 B10.0.10	Water	RF3.1	2024-07-17	Melting
85.5	D7	2440.79	MBP Buffer	Water	RF3.1	2024-07-17	Melting
85.5	D8	2387.05	MBP Buffer	Water	RF3.1	2024-07-17	Melting
85.5	D9	2280.26	MBP Buffer	Water	RF3.1	2024-07-17	Melting
86	A7	2268.56	SpyCas9 B10.0.10	RPP30 Trg1	RF3.1	2024-07-17	Melting
86	A8	2249.04	SpyCas9 B10.0.10	RPP30 Trg1	RF3.1	2024-07-17	Melting
86	A9	2270.34	SpyCas9 B10.0.10	RPP30 Trg1	RF3.1	2024-07-17	Melting
86	B7	2328.88	SpyCas9 B10.0.10	Scr	RF3.1	2024-07-17	Melting
86	B8	2294.82	SpyCas9 B10.0.10	Scr	RF3.1	2024-07-17	Melting
86	B9	2215.02	SpyCas9 B10.0.10	Scr	RF3.1	2024-07-17	Melting
86	C7	2376.87	SpyCas9 B10.0.10	Water	RF3.1	2024-07-17	Melting
86	C8	2296.48	SpyCas9 B10.0.10	Water	RF3.1	2024-07-17	Melting
86	C9	2229.17	SpyCas9 B10.0.10	Water	RF3.1	2024-07-17	Melting
86	D7	2438.79	MBP Buffer	Water	RF3.1	2024-07-17	Melting
86	D8	2386.33	MBP Buffer	Water	RF3.1	2024-07-17	Melting
86	D9	2278.96	MBP Buffer	Water	RF3.1	2024-07-17	Melting
86.5	A7	2267	SpyCas9 B10.0.10	RPP30 Trg1	RF3.1	2024-07-17	Melting
86.5	A8	2248.3	SpyCas9 B10.0.10	RPP30 Trg1	RF3.1	2024-07-17	Melting
86.5	A9	2268.79	SpyCas9 B10.0.10	RPP30 Trg1	RF3.1	2024-07-17	Melting
86.5	B7	2327.56	SpyCas9 B10.0.10	Scr	RF3.1	2024-07-17	Melting
86.5	B8	2293.34	SpyCas9 B10.0.10	Scr	RF3.1	2024-07-17	Melting
86.5	B9	2213.78	SpyCas9 B10.0.10	Scr	RF3.1	2024-07-17	Melting
86.5	C7	2374.86	SpyCas9 B10.0.10	Water	RF3.1	2024-07-17	Melting
86.5	C8	2295.58	SpyCas9 B10.0.10	Water	RF3.1	2024-07-17	Melting
86.5	C9	2227.86	SpyCas9 B10.0.10	Water	RF3.1	2024-07-17	Melting
86.5	D7	2437.55	MBP Buffer	Water	RF3.1	2024-07-17	Melting
86.5	D8	2385.29	MBP Buffer	Water	RF3.1	2024-07-17	Melting
86.5	D9	2277.89	MBP Buffer	Water	RF3.1	2024-07-17	Melting
87	A7	2266.03	SpyCas9 B10.0.10	RPP30 Trg1	RF3.1	2024-07-17	Melting
87	A8	2247.68	SpyCas9 B10.0.10	RPP30 Trg1	RF3.1	2024-07-17	Melting
87	A9	2267.28	SpyCas9 B10.0.10	RPP30 Trg1	RF3.1	2024-07-17	Melting
87	B7	2326.1	SpyCas9 B10.0.10	Scr	RF3.1	2024-07-17	Melting
87	B8	2292.01	SpyCas9 B10.0.10	Scr	RF3.1	2024-07-17	Melting
87	B9	2211.95	SpyCas9 B10.0.10	Scr	RF3.1	2024-07-17	Melting
87	C7	2372.59	SpyCas9 B10.0.10	Water	RF3.1	2024-07-17	Melting
87	C8	2294.6	SpyCas9 B10.0.10	Water	RF3.1	2024-07-17	Melting
87	C9	2226.65	SpyCas9 B10.0.10	Water	RF3.1	2024-07-17	Melting
87	D7	2436.28	MBP Buffer	Water	RF3.1	2024-07-17	Melting
87	D8	2383.89	MBP Buffer	Water	RF3.1	2024-07-17	Melting
87	D9	2276.74	MBP Buffer	Water	RF3.1	2024-07-17	Melting
87.5	A7	2265.13	SpyCas9 B10.0.10	RPP30 Trg1	RF3.1	2024-07-17	Melting
87.5	A8	2246.9	SpyCas9 B10.0.10	RPP30 Trg1	RF3.1	2024-07-17	Melting
87.5	A9	2266	SpyCas9 B10.0.10	RPP30 Trg1	RF3.1	2024-07-17	Melting
87.5	B7	2324.48	SpyCas9 B10.0.10	Scr	RF3.1	2024-07-17	Melting
87.5	B8	2290.89	SpyCas9 B10.0.10	Scr	RF3.1	2024-07-17	Melting
87.5	B9	2210.08	SpyCas9 B10.0.10	Scr	RF3.1	2024-07-17	Melting
87.5	C7	2370.18	SpyCas9 B10.0.10	Water	RF3.1	2024-07-17	Melting
87.5	C8	2293.67	SpyCas9 B10.0.10	Water	RF3.1	2024-07-17	Melting
87.5	C9	2225.27	SpyCas9 B10.0.10	Water	RF3.1	2024-07-17	Melting
87.5	D7	2434.69	MBP Buffer	Water	RF3.1	2024-07-17	Melting
87.5	D8	2382.31	MBP Buffer	Water	RF3.1	2024-07-17	Melting
87.5	D9	2275.61	MBP Buffer	Water	RF3.1	2024-07-17	Melting
88	A7	2263.96	SpyCas9 B10.0.10	RPP30 Trg1	RF3.1	2024-07-17	Melting
88	A8	2246.11	SpyCas9 B10.0.10	RPP30 Trg1	RF3.1	2024-07-17	Melting
88	A9	2264.58	SpyCas9 B10.0.10	RPP30 Trg1	RF3.1	2024-07-17	Melting
88	B7	2323.03	SpyCas9 B10.0.10	Scr	RF3.1	2024-07-17	Melting
88	B8	2290.13	SpyCas9 B10.0.10	Scr	RF3.1	2024-07-17	Melting
88	B9	2208.58	SpyCas9 B10.0.10	Scr	RF3.1	2024-07-17	Melting
88	C7	2367.78	SpyCas9 B10.0.10	Water	RF3.1	2024-07-17	Melting
88	C8	2292.51	SpyCas9 B10.0.10	Water	RF3.1	2024-07-17	Melting
88	C9	2224.3	SpyCas9 B10.0.10	Water	RF3.1	2024-07-17	Melting
88	D7	2433.3	MBP Buffer	Water	RF3.1	2024-07-17	Melting
88	D8	2380.43	MBP Buffer	Water	RF3.1	2024-07-17	Melting
88	D9	2274.41	MBP Buffer	Water	RF3.1	2024-07-17	Melting
88.5	A7	2262.82	SpyCas9 B10.0.10	RPP30 Trg1	RF3.1	2024-07-17	Melting
88.5	A8	2245.22	SpyCas9 B10.0.10	RPP30 Trg1	RF3.1	2024-07-17	Melting
88.5	A9	2263.26	SpyCas9 B10.0.10	RPP30 Trg1	RF3.1	2024-07-17	Melting
88.5	B7	2321.6	SpyCas9 B10.0.10	Scr	RF3.1	2024-07-17	Melting
88.5	B8	2289.31	SpyCas9 B10.0.10	Scr	RF3.1	2024-07-17	Melting
88.5	B9	2207.12	SpyCas9 B10.0.10	Scr	RF3.1	2024-07-17	Melting
88.5	C7	2365.54	SpyCas9 B10.0.10	Water	RF3.1	2024-07-17	Melting
88.5	C8	2291.46	SpyCas9 B10.0.10	Water	RF3.1	2024-07-17	Melting
88.5	C9	2223.38	SpyCas9 B10.0.10	Water	RF3.1	2024-07-17	Melting
88.5	D7	2431.63	MBP Buffer	Water	RF3.1	2024-07-17	Melting
88.5	D8	2378.51	MBP Buffer	Water	RF3.1	2024-07-17	Melting
88.5	D9	2272.97	MBP Buffer	Water	RF3.1	2024-07-17	Melting
89	A7	2261.67	SpyCas9 B10.0.10	RPP30 Trg1	RF3.1	2024-07-17	Melting
89	A8	2244.26	SpyCas9 B10.0.10	RPP30 Trg1	RF3.1	2024-07-17	Melting
89	A9	2261.94	SpyCas9 B10.0.10	RPP30 Trg1	RF3.1	2024-07-17	Melting
89	B7	2319.61	SpyCas9 B10.0.10	Scr	RF3.1	2024-07-17	Melting
89	B8	2288.43	SpyCas9 B10.0.10	Scr	RF3.1	2024-07-17	Melting
89	B9	2205.7	SpyCas9 B10.0.10	Scr	RF3.1	2024-07-17	Melting
89	C7	2363.59	SpyCas9 B10.0.10	Water	RF3.1	2024-07-17	Melting
89	C8	2290.45	SpyCas9 B10.0.10	Water	RF3.1	2024-07-17	Melting
89	C9	2222.29	SpyCas9 B10.0.10	Water	RF3.1	2024-07-17	Melting
89	D7	2429.36	MBP Buffer	Water	RF3.1	2024-07-17	Melting
89	D8	2376.53	MBP Buffer	Water	RF3.1	2024-07-17	Melting
89	D9	2271.55	MBP Buffer	Water	RF3.1	2024-07-17	Melting
89.5	A7	2259.94	SpyCas9 B10.0.10	RPP30 Trg1	RF3.1	2024-07-17	Melting
89.5	A8	2242.92	SpyCas9 B10.0.10	RPP30 Trg1	RF3.1	2024-07-17	Melting
89.5	A9	2260.43	SpyCas9 B10.0.10	RPP30 Trg1	RF3.1	2024-07-17	Melting
89.5	B7	2317.79	SpyCas9 B10.0.10	Scr	RF3.1	2024-07-17	Melting
89.5	B8	2287.28	SpyCas9 B10.0.10	Scr	RF3.1	2024-07-17	Melting
89.5	B9	2204.91	SpyCas9 B10.0.10	Scr	RF3.1	2024-07-17	Melting
89.5	C7	2361.97	SpyCas9 B10.0.10	Water	RF3.1	2024-07-17	Melting
89.5	C8	2289.44	SpyCas9 B10.0.10	Water	RF3.1	2024-07-17	Melting
89.5	C9	2221.38	SpyCas9 B10.0.10	Water	RF3.1	2024-07-17	Melting
89.5	D7	2427.51	MBP Buffer	Water	RF3.1	2024-07-17	Melting
89.5	D8	2374.57	MBP Buffer	Water	RF3.1	2024-07-17	Melting
89.5	D9	2270.32	MBP Buffer	Water	RF3.1	2024-07-17	Melting
90	A7	2258.15	SpyCas9 B10.0.10	RPP30 Trg1	RF3.1	2024-07-17	Melting
90	A8	2241.7	SpyCas9 B10.0.10	RPP30 Trg1	RF3.1	2024-07-17	Melting
90	A9	2258.86	SpyCas9 B10.0.10	RPP30 Trg1	RF3.1	2024-07-17	Melting
90	B7	2316.01	SpyCas9 B10.0.10	Scr	RF3.1	2024-07-17	Melting
90	B8	2286.14	SpyCas9 B10.0.10	Scr	RF3.1	2024-07-17	Melting
90	B9	2204.39	SpyCas9 B10.0.10	Scr	RF3.1	2024-07-17	Melting
90	C7	2360.65	SpyCas9 B10.0.10	Water	RF3.1	2024-07-17	Melting
90	C8	2288.59	SpyCas9 B10.0.10	Water	RF3.1	2024-07-17	Melting
90	C9	2220.57	SpyCas9 B10.0.10	Water	RF3.1	2024-07-17	Melting
90	D7	2425.95	MBP Buffer	Water	RF3.1	2024-07-17	Melting
90	D8	2372.78	MBP Buffer	Water	RF3.1	2024-07-17	Melting
90	D9	2269.41	MBP Buffer	Water	RF3.1	2024-07-17	Melting
90.5	A7	2256.55	SpyCas9 B10.0.10	RPP30 Trg1	RF3.1	2024-07-17	Melting
90.5	A8	2240.12	SpyCas9 B10.0.10	RPP30 Trg1	RF3.1	2024-07-17	Melting
90.5	A9	2257.35	SpyCas9 B10.0.10	RPP30 Trg1	RF3.1	2024-07-17	Melting
90.5	B7	2314.08	SpyCas9 B10.0.10	Scr	RF3.1	2024-07-17	Melting
90.5	B8	2284.71	SpyCas9 B10.0.10	Scr	RF3.1	2024-07-17	Melting
90.5	B9	2204	SpyCas9 B10.0.10	Scr	RF3.1	2024-07-17	Melting
90.5	C7	2359.48	SpyCas9 B10.0.10	Water	RF3.1	2024-07-17	Melting
90.5	C8	2287.66	SpyCas9 B10.0.10	Water	RF3.1	2024-07-17	Melting
90.5	C9	2219.42	SpyCas9 B10.0.10	Water	RF3.1	2024-07-17	Melting
90.5	D7	2424.43	MBP Buffer	Water	RF3.1	2024-07-17	Melting
90.5	D8	2371.17	MBP Buffer	Water	RF3.1	2024-07-17	Melting
90.5	D9	2268.4	MBP Buffer	Water	RF3.1	2024-07-17	Melting
91	A7	2254.83	SpyCas9 B10.0.10	RPP30 Trg1	RF3.1	2024-07-17	Melting
91	A8	2238.49	SpyCas9 B10.0.10	RPP30 Trg1	RF3.1	2024-07-17	Melting
91	A9	2255.86	SpyCas9 B10.0.10	RPP30 Trg1	RF3.1	2024-07-17	Melting
91	B7	2312.11	SpyCas9 B10.0.10	Scr	RF3.1	2024-07-17	Melting
91	B8	2283.49	SpyCas9 B10.0.10	Scr	RF3.1	2024-07-17	Melting
91	B9	2203.54	SpyCas9 B10.0.10	Scr	RF3.1	2024-07-17	Melting
91	C7	2358.29	SpyCas9 B10.0.10	Water	RF3.1	2024-07-17	Melting
91	C8	2286.75	SpyCas9 B10.0.10	Water	RF3.1	2024-07-17	Melting
91	C9	2218.19	SpyCas9 B10.0.10	Water	RF3.1	2024-07-17	Melting
91	D7	2422.76	MBP Buffer	Water	RF3.1	2024-07-17	Melting
91	D8	2369.79	MBP Buffer	Water	RF3.1	2024-07-17	Melting
91	D9	2267.38	MBP Buffer	Water	RF3.1	2024-07-17	Melting
91.5	A7	2253.34	SpyCas9 B10.0.10	RPP30 Trg1	RF3.1	2024-07-17	Melting
91.5	A8	2237.04	SpyCas9 B10.0.10	RPP30 Trg1	RF3.1	2024-07-17	Melting
91.5	A9	2254.68	SpyCas9 B10.0.10	RPP30 Trg1	RF3.1	2024-07-17	Melting
91.5	B7	2310.6	SpyCas9 B10.0.10	Scr	RF3.1	2024-07-17	Melting
91.5	B8	2282.31	SpyCas9 B10.0.10	Scr	RF3.1	2024-07-17	Melting
91.5	B9	2202.9	SpyCas9 B10.0.10	Scr	RF3.1	2024-07-17	Melting
91.5	C7	2356.99	SpyCas9 B10.0.10	Water	RF3.1	2024-07-17	Melting
91.5	C8	2285.91	SpyCas9 B10.0.10	Water	RF3.1	2024-07-17	Melting
91.5	C9	2217.08	SpyCas9 B10.0.10	Water	RF3.1	2024-07-17	Melting
91.5	D7	2421.51	MBP Buffer	Water	RF3.1	2024-07-17	Melting
91.5	D8	2368.78	MBP Buffer	Water	RF3.1	2024-07-17	Melting
91.5	D9	2266.31	MBP Buffer	Water	RF3.1	2024-07-17	Melting
92	A7	2252.31	SpyCas9 B10.0.10	RPP30 Trg1	RF3.1	2024-07-17	Melting
92	A8	2235.98	SpyCas9 B10.0.10	RPP30 Trg1	RF3.1	2024-07-17	Melting
92	A9	2253.71	SpyCas9 B10.0.10	RPP30 Trg1	RF3.1	2024-07-17	Melting
92	B7	2308.92	SpyCas9 B10.0.10	Scr	RF3.1	2024-07-17	Melting
92	B8	2281.06	SpyCas9 B10.0.10	Scr	RF3.1	2024-07-17	Melting
92	B9	2202.28	SpyCas9 B10.0.10	Scr	RF3.1	2024-07-17	Melting
92	C7	2355.7	SpyCas9 B10.0.10	Water	RF3.1	2024-07-17	Melting
92	C8	2285.04	SpyCas9 B10.0.10	Water	RF3.1	2024-07-17	Melting
92	C9	2215.77	SpyCas9 B10.0.10	Water	RF3.1	2024-07-17	Melting
92	D7	2420.11	MBP Buffer	Water	RF3.1	2024-07-17	Melting
92	D8	2368.02	MBP Buffer	Water	RF3.1	2024-07-17	Melting
92	D9	2264.82	MBP Buffer	Water	RF3.1	2024-07-17	Melting
92.5	A7	2251.41	SpyCas9 B10.0.10	RPP30 Trg1	RF3.1	2024-07-17	Melting
92.5	A8	2234.78	SpyCas9 B10.0.10	RPP30 Trg1	RF3.1	2024-07-17	Melting
92.5	A9	2252.83	SpyCas9 B10.0.10	RPP30 Trg1	RF3.1	2024-07-17	Melting
92.5	B7	2307.58	SpyCas9 B10.0.10	Scr	RF3.1	2024-07-17	Melting
92.5	B8	2279.67	SpyCas9 B10.0.10	Scr	RF3.1	2024-07-17	Melting
92.5	B9	2201.66	SpyCas9 B10.0.10	Scr	RF3.1	2024-07-17	Melting
92.5	C7	2353.98	SpyCas9 B10.0.10	Water	RF3.1	2024-07-17	Melting
92.5	C8	2283.7	SpyCas9 B10.0.10	Water	RF3.1	2024-07-17	Melting
92.5	C9	2214.72	SpyCas9 B10.0.10	Water	RF3.1	2024-07-17	Melting
92.5	D7	2418.29	MBP Buffer	Water	RF3.1	2024-07-17	Melting
92.5	D8	2367.13	MBP Buffer	Water	RF3.1	2024-07-17	Melting
92.5	D9	2262.86	MBP Buffer	Water	RF3.1	2024-07-17	Melting
93	A7	2250.59	SpyCas9 B10.0.10	RPP30 Trg1	RF3.1	2024-07-17	Melting
93	A8	2233.86	SpyCas9 B10.0.10	RPP30 Trg1	RF3.1	2024-07-17	Melting
93	A9	2251.89	SpyCas9 B10.0.10	RPP30 Trg1	RF3.1	2024-07-17	Melting
93	B7	2306.4	SpyCas9 B10.0.10	Scr	RF3.1	2024-07-17	Melting
93	B8	2278.87	SpyCas9 B10.0.10	Scr	RF3.1	2024-07-17	Melting
93	B9	2200.87	SpyCas9 B10.0.10	Scr	RF3.1	2024-07-17	Melting
93	C7	2352.09	SpyCas9 B10.0.10	Water	RF3.1	2024-07-17	Melting
93	C8	2282.57	SpyCas9 B10.0.10	Water	RF3.1	2024-07-17	Melting
93	C9	2213.68	SpyCas9 B10.0.10	Water	RF3.1	2024-07-17	Melting
93	D7	2416.42	MBP Buffer	Water	RF3.1	2024-07-17	Melting
93	D8	2366.34	MBP Buffer	Water	RF3.1	2024-07-17	Melting
93	D9	2261.13	MBP Buffer	Water	RF3.1	2024-07-17	Melting
93.5	A7	2249.71	SpyCas9 B10.0.10	RPP30 Trg1	RF3.1	2024-07-17	Melting
93.5	A8	2233	SpyCas9 B10.0.10	RPP30 Trg1	RF3.1	2024-07-17	Melting
93.5	A9	2250.63	SpyCas9 B10.0.10	RPP30 Trg1	RF3.1	2024-07-17	Melting
93.5	B7	2305.39	SpyCas9 B10.0.10	Scr	RF3.1	2024-07-17	Melting
93.5	B8	2278.27	SpyCas9 B10.0.10	Scr	RF3.1	2024-07-17	Melting
93.5	B9	2200.29	SpyCas9 B10.0.10	Scr	RF3.1	2024-07-17	Melting
93.5	C7	2350.34	SpyCas9 B10.0.10	Water	RF3.1	2024-07-17	Melting
93.5	C8	2281.35	SpyCas9 B10.0.10	Water	RF3.1	2024-07-17	Melting
93.5	C9	2213.18	SpyCas9 B10.0.10	Water	RF3.1	2024-07-17	Melting
93.5	D7	2414.92	MBP Buffer	Water	RF3.1	2024-07-17	Melting
93.5	D8	2365.87	MBP Buffer	Water	RF3.1	2024-07-17	Melting
93.5	D9	2259.14	MBP Buffer	Water	RF3.1	2024-07-17	Melting
94	A7	2249.26	SpyCas9 B10.0.10	RPP30 Trg1	RF3.1	2024-07-17	Melting
94	A8	2231.66	SpyCas9 B10.0.10	RPP30 Trg1	RF3.1	2024-07-17	Melting
94	A9	2248.95	SpyCas9 B10.0.10	RPP30 Trg1	RF3.1	2024-07-17	Melting
94	B7	2303.98	SpyCas9 B10.0.10	Scr	RF3.1	2024-07-17	Melting
94	B8	2278.95	SpyCas9 B10.0.10	Scr	RF3.1	2024-07-17	Melting
94	B9	2198.92	SpyCas9 B10.0.10	Scr	RF3.1	2024-07-17	Melting
94	C7	2348.63	SpyCas9 B10.0.10	Water	RF3.1	2024-07-17	Melting
94	C8	2280.62	SpyCas9 B10.0.10	Water	RF3.1	2024-07-17	Melting
94	C9	2212.41	SpyCas9 B10.0.10	Water	RF3.1	2024-07-17	Melting
94	D7	2412.6	MBP Buffer	Water	RF3.1	2024-07-17	Melting
94	D8	2365.09	MBP Buffer	Water	RF3.1	2024-07-17	Melting
94	D9	2258.11	MBP Buffer	Water	RF3.1	2024-07-17	Melting
94.5	A7	2248.57	SpyCas9 B10.0.10	RPP30 Trg1	RF3.1	2024-07-17	Melting
94.5	A8	2230.27	SpyCas9 B10.0.10	RPP30 Trg1	RF3.1	2024-07-17	Melting
94.5	A9	2247.09	SpyCas9 B10.0.10	RPP30 Trg1	RF3.1	2024-07-17	Melting
94.5	B7	2302.86	SpyCas9 B10.0.10	Scr	RF3.1	2024-07-17	Melting
94.5	B8	2279.93	SpyCas9 B10.0.10	Scr	RF3.1	2024-07-17	Melting
94.5	B9	2197.59	SpyCas9 B10.0.10	Scr	RF3.1	2024-07-17	Melting
94.5	C7	2346.81	SpyCas9 B10.0.10	Water	RF3.1	2024-07-17	Melting
94.5	C8	2279.81	SpyCas9 B10.0.10	Water	RF3.1	2024-07-17	Melting
94.5	C9	2211.83	SpyCas9 B10.0.10	Water	RF3.1	2024-07-17	Melting
94.5	D7	2410.44	MBP Buffer	Water	RF3.1	2024-07-17	Melting
94.5	D8	2364.39	MBP Buffer	Water	RF3.1	2024-07-17	Melting
94.5	D9	2257.07	MBP Buffer	Water	RF3.1	2024-07-17	Melting
95	A7	2249.2	SpyCas9 B10.0.10	RPP30 Trg1	RF3.1	2024-07-17	Melting
95	A8	2227.93	SpyCas9 B10.0.10	RPP30 Trg1	RF3.1	2024-07-17	Melting
95	A9	2244.62	SpyCas9 B10.0.10	RPP30 Trg1	RF3.1	2024-07-17	Melting
95	B7	2300.78	SpyCas9 B10.0.10	Scr	RF3.1	2024-07-17	Melting
95	B8	2283.48	SpyCas9 B10.0.10	Scr	RF3.1	2024-07-17	Melting
95	B9	2193.87	SpyCas9 B10.0.10	Scr	RF3.1	2024-07-17	Melting
95	C7	2345.29	SpyCas9 B10.0.10	Water	RF3.1	2024-07-17	Melting
95	C8	2280.48	SpyCas9 B10.0.10	Water	RF3.1	2024-07-17	Melting
95	C9	2210.61	SpyCas9 B10.0.10	Water	RF3.1	2024-07-17	Melting
95	D7	2406.64	MBP Buffer	Water	RF3.1	2024-07-17	Melting
95	D8	2363.43	MBP Buffer	Water	RF3.1	2024-07-17	Melting
95	D9	2258.57	MBP Buffer	Water	RF3.1	2024-07-17	Melting
