# Supplementary material for: RepFluo, a Fast Fluorescent In Vitro Assay of Cas9 Activity Exploiting Melting Curve Analysis
Source: ACS Omega. 2025 Nov 9;10(45):53816–26. doi: 10.1021/acsomega.5c02066 (PMC12631686; doi:10.1021/acsomega.5c02066)
Supplement: Supplementary file 3 [file ao5c02066_si_003.zip › Supporting_raw_data_5.xls]

Well	Well Position	Reading	Temperature	Fluorescence	Derivative	Target Name	sgRNA	Buffer	Protein	Reporter	Experiment	Repeat	HeatTreatment
A1	1	1	36.98929977416992	784136.5625	8606.2470703125	SYBR	RPP30 Trg1	rCutsmart	SpyCas9 B10.10	RF3.0	2024-09-05	1	50
A1	1	2	37.27081298828125	785915.5625	9751.9091796875	SYBR	RPP30 Trg1	rCutsmart	SpyCas9 B10.10	RF3.0	2024-09-05	1	50
A1	1	3	37.55232238769531	785161.0625	11143.029296875	SYBR	RPP30 Trg1	rCutsmart	SpyCas9 B10.10	RF3.0	2024-09-05	1	50
A1	1	4	37.833831787109375	789187.9375	12707.3515625	SYBR	RPP30 Trg1	rCutsmart	SpyCas9 B10.10	RF3.0	2024-09-05	1	50
A1	1	5	38.1153450012207	782450.875	14290.927734375	SYBR	RPP30 Trg1	rCutsmart	SpyCas9 B10.10	RF3.0	2024-09-05	1	50
A1	1	6	38.396854400634766	777790.8125	15720.18359375	SYBR	RPP30 Trg1	rCutsmart	SpyCas9 B10.10	RF3.0	2024-09-05	1	50
A1	1	7	38.678367614746094	776168.25	16878.990234375	SYBR	RPP30 Trg1	rCutsmart	SpyCas9 B10.10	RF3.0	2024-09-05	1	50
A1	1	8	38.95987701416016	768237.625	17841.916015625	SYBR	RPP30 Trg1	rCutsmart	SpyCas9 B10.10	RF3.0	2024-09-05	1	50
A1	1	9	39.24138641357422	760859.25	18599.296875	SYBR	RPP30 Trg1	rCutsmart	SpyCas9 B10.10	RF3.0	2024-09-05	1	50
A1	1	10	39.52289962768555	755186.6875	19286.41015625	SYBR	RPP30 Trg1	rCutsmart	SpyCas9 B10.10	RF3.0	2024-09-05	1	50
A1	1	11	39.80440902709961	749949.5625	20009.599609375	SYBR	RPP30 Trg1	rCutsmart	SpyCas9 B10.10	RF3.0	2024-09-05	1	50
A1	1	12	40.08592224121094	749802.75	20797.693359375	SYBR	RPP30 Trg1	rCutsmart	SpyCas9 B10.10	RF3.0	2024-09-05	1	50
A1	1	13	40.367431640625	745033.1875	21613.7734375	SYBR	RPP30 Trg1	rCutsmart	SpyCas9 B10.10	RF3.0	2024-09-05	1	50
A1	1	14	40.64894104003906	739629.625	22397.96875	SYBR	RPP30 Trg1	rCutsmart	SpyCas9 B10.10	RF3.0	2024-09-05	1	50
A1	1	15	40.93045425415039	734018.75	23104.890625	SYBR	RPP30 Trg1	rCutsmart	SpyCas9 B10.10	RF3.0	2024-09-05	1	50
A1	1	16	41.21196365356445	725566.4375	23713.9765625	SYBR	RPP30 Trg1	rCutsmart	SpyCas9 B10.10	RF3.0	2024-09-05	1	50
A1	1	17	41.49347686767578	719228.875	24222.90625	SYBR	RPP30 Trg1	rCutsmart	SpyCas9 B10.10	RF3.0	2024-09-05	1	50
A1	1	18	41.77498626708984	714439.8125	24640.439453125	SYBR	RPP30 Trg1	rCutsmart	SpyCas9 B10.10	RF3.0	2024-09-05	1	50
A1	1	19	42.056495666503906	705703.5625	24983.41015625	SYBR	RPP30 Trg1	rCutsmart	SpyCas9 B10.10	RF3.0	2024-09-05	1	50
A1	1	20	42.338008880615234	696470.25	25271.087890625	SYBR	RPP30 Trg1	rCutsmart	SpyCas9 B10.10	RF3.0	2024-09-05	1	50
A1	1	21	42.6195182800293	689452.8125	25517.607421875	SYBR	RPP30 Trg1	rCutsmart	SpyCas9 B10.10	RF3.0	2024-09-05	1	50
A1	1	22	42.901031494140625	683524.5	25728.171875	SYBR	RPP30 Trg1	rCutsmart	SpyCas9 B10.10	RF3.0	2024-09-05	1	50
A1	1	23	43.18254089355469	675447.5	25903.8046875	SYBR	RPP30 Trg1	rCutsmart	SpyCas9 B10.10	RF3.0	2024-09-05	1	50
A1	1	24	43.46405029296875	668656.8125	26050.5	SYBR	RPP30 Trg1	rCutsmart	SpyCas9 B10.10	RF3.0	2024-09-05	1	50
A1	1	25	43.74556350708008	659259.25	26181.89453125	SYBR	RPP30 Trg1	rCutsmart	SpyCas9 B10.10	RF3.0	2024-09-05	1	50
A1	1	26	44.02707290649414	650874.5625	26313.26171875	SYBR	RPP30 Trg1	rCutsmart	SpyCas9 B10.10	RF3.0	2024-09-05	1	50
A1	1	27	44.30858612060547	644832.9375	26453.0546875	SYBR	RPP30 Trg1	rCutsmart	SpyCas9 B10.10	RF3.0	2024-09-05	1	50
A1	1	28	44.59009552001953	637062.125	26599.931640625	SYBR	RPP30 Trg1	rCutsmart	SpyCas9 B10.10	RF3.0	2024-09-05	1	50
A1	1	29	44.871604919433594	627664.875	26743.720703125	SYBR	RPP30 Trg1	rCutsmart	SpyCas9 B10.10	RF3.0	2024-09-05	1	50
A1	1	30	45.15311813354492	619868.9375	26871.685546875	SYBR	RPP30 Trg1	rCutsmart	SpyCas9 B10.10	RF3.0	2024-09-05	1	50
A1	1	31	45.434627532958984	613097.1875	26975.869140625	SYBR	RPP30 Trg1	rCutsmart	SpyCas9 B10.10	RF3.0	2024-09-05	1	50
A1	1	32	45.71614074707031	604505.625	27063.390625	SYBR	RPP30 Trg1	rCutsmart	SpyCas9 B10.10	RF3.0	2024-09-05	1	50
A1	1	33	45.997650146484375	596890.875	27158.8671875	SYBR	RPP30 Trg1	rCutsmart	SpyCas9 B10.10	RF3.0	2024-09-05	1	50
A1	1	34	46.27915954589844	587602.125	27295.1640625	SYBR	RPP30 Trg1	rCutsmart	SpyCas9 B10.10	RF3.0	2024-09-05	1	50
A1	1	35	46.560672760009766	578971.125	27492.078125	SYBR	RPP30 Trg1	rCutsmart	SpyCas9 B10.10	RF3.0	2024-09-05	1	50
A1	1	36	46.84218215942383	572259.875	27738.2109375	SYBR	RPP30 Trg1	rCutsmart	SpyCas9 B10.10	RF3.0	2024-09-05	1	50
A1	1	37	47.12369537353515	565967.875	27993.181640625	SYBR	RPP30 Trg1	rCutsmart	SpyCas9 B10.10	RF3.0	2024-09-05	1	50
A1	1	38	47.40520477294922	555647.4375	28211.078125	SYBR	RPP30 Trg1	rCutsmart	SpyCas9 B10.10	RF3.0	2024-09-05	1	50
A1	1	39	47.68671417236328	547724.8125	28369.99609375	SYBR	RPP30 Trg1	rCutsmart	SpyCas9 B10.10	RF3.0	2024-09-05	1	50
A1	1	40	47.96822738647461	538512.9375	28483.93359375	SYBR	RPP30 Trg1	rCutsmart	SpyCas9 B10.10	RF3.0	2024-09-05	1	50
A1	1	41	48.24973678588867	531091.875	28587.93359375	SYBR	RPP30 Trg1	rCutsmart	SpyCas9 B10.10	RF3.0	2024-09-05	1	50
A1	1	42	48.53125	521992.90625	28708.54296875	SYBR	RPP30 Trg1	rCutsmart	SpyCas9 B10.10	RF3.0	2024-09-05	1	50
A1	1	43	48.81275939941406	513672.59375	28840.908203125	SYBR	RPP30 Trg1	rCutsmart	SpyCas9 B10.10	RF3.0	2024-09-05	1	50
A1	1	44	49.094268798828125	507345.28125	28949.609375	SYBR	RPP30 Trg1	rCutsmart	SpyCas9 B10.10	RF3.0	2024-09-05	1	50
A1	1	45	49.37578201293945	497921.15625	28991.951171875	SYBR	RPP30 Trg1	rCutsmart	SpyCas9 B10.10	RF3.0	2024-09-05	1	50
A1	1	46	49.65729522705078	487222.53125	28942.76171875	SYBR	RPP30 Trg1	rCutsmart	SpyCas9 B10.10	RF3.0	2024-09-05	1	50
A1	1	47	49.93880462646485	478642.75	28804.255859375	SYBR	RPP30 Trg1	rCutsmart	SpyCas9 B10.10	RF3.0	2024-09-05	1	50
A1	1	48	50.220314025878906	472100.5	28596.52734375	SYBR	RPP30 Trg1	rCutsmart	SpyCas9 B10.10	RF3.0	2024-09-05	1	50
A1	1	49	50.50182342529297	462941.65625	28339.173828125	SYBR	RPP30 Trg1	rCutsmart	SpyCas9 B10.10	RF3.0	2024-09-05	1	50
A1	1	50	50.7833366394043	454137.21875	28038.44921875	SYBR	RPP30 Trg1	rCutsmart	SpyCas9 B10.10	RF3.0	2024-09-05	1	50
A1	1	51	51.064849853515625	445136.46875	27682.818359375	SYBR	RPP30 Trg1	rCutsmart	SpyCas9 B10.10	RF3.0	2024-09-05	1	50
A1	1	52	51.34635925292969	438947.0625	27250.287109375	SYBR	RPP30 Trg1	rCutsmart	SpyCas9 B10.10	RF3.0	2024-09-05	1	50
A1	1	53	51.62786865234375	429575.15625	26724.1875	SYBR	RPP30 Trg1	rCutsmart	SpyCas9 B10.10	RF3.0	2024-09-05	1	50
A1	1	54	51.90937805175781	422126.34375	26113.40625	SYBR	RPP30 Trg1	rCutsmart	SpyCas9 B10.10	RF3.0	2024-09-05	1	50
A1	1	55	52.19089126586914	413707.625	25465.611328125	SYBR	RPP30 Trg1	rCutsmart	SpyCas9 B10.10	RF3.0	2024-09-05	1	50
A1	1	56	52.47240447998047	404400.9375	24858.59765625	SYBR	RPP30 Trg1	rCutsmart	SpyCas9 B10.10	RF3.0	2024-09-05	1	50
A1	1	57	52.75391387939453	399666.71875	24367.888671875	SYBR	RPP30 Trg1	rCutsmart	SpyCas9 B10.10	RF3.0	2024-09-05	1	50
A1	1	58	53.035423278808594	392468.40625	24025.0078125	SYBR	RPP30 Trg1	rCutsmart	SpyCas9 B10.10	RF3.0	2024-09-05	1	50
A1	1	59	53.316932678222656	386379.09375	23794.537109375	SYBR	RPP30 Trg1	rCutsmart	SpyCas9 B10.10	RF3.0	2024-09-05	1	50
A1	1	60	53.598445892333984	378607.53125	23586.482421875	SYBR	RPP30 Trg1	rCutsmart	SpyCas9 B10.10	RF3.0	2024-09-05	1	50
A1	1	61	53.87995910644531	371541.90625	23299.7109375	SYBR	RPP30 Trg1	rCutsmart	SpyCas9 B10.10	RF3.0	2024-09-05	1	50
A1	1	62	54.161468505859375	362381.65625	22869.931640625	SYBR	RPP30 Trg1	rCutsmart	SpyCas9 B10.10	RF3.0	2024-09-05	1	50
A1	1	63	54.44297790527344	356633.25	22296.099609375	SYBR	RPP30 Trg1	rCutsmart	SpyCas9 B10.10	RF3.0	2024-09-05	1	50
A1	1	64	54.7244873046875	348616.5	21632.515625	SYBR	RPP30 Trg1	rCutsmart	SpyCas9 B10.10	RF3.0	2024-09-05	1	50
A1	1	65	55.00600051879883	343906.90625	20955.326171875	SYBR	RPP30 Trg1	rCutsmart	SpyCas9 B10.10	RF3.0	2024-09-05	1	50
A1	1	66	55.28751373291016	337516.71875	20327.30859375	SYBR	RPP30 Trg1	rCutsmart	SpyCas9 B10.10	RF3.0	2024-09-05	1	50
A1	1	67	55.56902313232422	331581.3125	19778.267578125	SYBR	RPP30 Trg1	rCutsmart	SpyCas9 B10.10	RF3.0	2024-09-05	1	50
A1	1	68	55.85053253173828	325497.09375	19308.296875	SYBR	RPP30 Trg1	rCutsmart	SpyCas9 B10.10	RF3.0	2024-09-05	1	50
A1	1	69	56.132041931152344	318944.96875	18903.248046875	SYBR	RPP30 Trg1	rCutsmart	SpyCas9 B10.10	RF3.0	2024-09-05	1	50
A1	1	70	56.41355514526367	314716.78125	18550.7734375	SYBR	RPP30 Trg1	rCutsmart	SpyCas9 B10.10	RF3.0	2024-09-05	1	50
A1	1	71	56.695068359375	307308.34375	18246.85546875	SYBR	RPP30 Trg1	rCutsmart	SpyCas9 B10.10	RF3.0	2024-09-05	1	50
A1	1	72	56.97657775878906	304216.71875	17994.208984375	SYBR	RPP30 Trg1	rCutsmart	SpyCas9 B10.10	RF3.0	2024-09-05	1	50
A1	1	73	57.258087158203125	296701.28125	17794.94921875	SYBR	RPP30 Trg1	rCutsmart	SpyCas9 B10.10	RF3.0	2024-09-05	1	50
A1	1	74	57.53960037231445	291753.375	17643.353515625	SYBR	RPP30 Trg1	rCutsmart	SpyCas9 B10.10	RF3.0	2024-09-05	1	50
A1	1	75	57.82110977172851	286966	17521.5078125	SYBR	RPP30 Trg1	rCutsmart	SpyCas9 B10.10	RF3.0	2024-09-05	1	50
A1	1	76	58.10262298583984	283013.875	17403.98046875	SYBR	RPP30 Trg1	rCutsmart	SpyCas9 B10.10	RF3.0	2024-09-05	1	50
A1	1	77	58.384132385253906	274060.78125	17272.587890625	SYBR	RPP30 Trg1	rCutsmart	SpyCas9 B10.10	RF3.0	2024-09-05	1	50
A1	1	78	58.66564178466797	270010.15625	17133.537109375	SYBR	RPP30 Trg1	rCutsmart	SpyCas9 B10.10	RF3.0	2024-09-05	1	50
A1	1	79	58.9471549987793	265680.96875	17023.75390625	SYBR	RPP30 Trg1	rCutsmart	SpyCas9 B10.10	RF3.0	2024-09-05	1	50
A1	1	80	59.22866439819336	260942.9375	16994.7421875	SYBR	RPP30 Trg1	rCutsmart	SpyCas9 B10.10	RF3.0	2024-09-05	1	50
A1	1	81	59.51017761230469	254963.140625	17080.53125	SYBR	RPP30 Trg1	rCutsmart	SpyCas9 B10.10	RF3.0	2024-09-05	1	50
A1	1	82	59.79168701171875	252213	17269.380859375	SYBR	RPP30 Trg1	rCutsmart	SpyCas9 B10.10	RF3.0	2024-09-05	1	50
A1	1	83	60.07319641113281	245331.140625	17502.201171875	SYBR	RPP30 Trg1	rCutsmart	SpyCas9 B10.10	RF3.0	2024-09-05	1	50
A1	1	84	60.35470962524414	239013.625	17703.662109375	SYBR	RPP30 Trg1	rCutsmart	SpyCas9 B10.10	RF3.0	2024-09-05	1	50
A1	1	85	60.6362190246582	234359.546875	17829.44140625	SYBR	RPP30 Trg1	rCutsmart	SpyCas9 B10.10	RF3.0	2024-09-05	1	50
A1	1	86	60.91773223876953	224641.828125	17898.146484375	SYBR	RPP30 Trg1	rCutsmart	SpyCas9 B10.10	RF3.0	2024-09-05	1	50
A1	1	87	61.199241638183594	225038.953125	17984.408203125	SYBR	RPP30 Trg1	rCutsmart	SpyCas9 B10.10	RF3.0	2024-09-05	1	50
A1	1	88	61.480751037597656	219244.203125	18176.205078125	SYBR	RPP30 Trg1	rCutsmart	SpyCas9 B10.10	RF3.0	2024-09-05	1	50
A1	1	89	61.762264251708984	213305.921875	18527.009765625	SYBR	RPP30 Trg1	rCutsmart	SpyCas9 B10.10	RF3.0	2024-09-05	1	50
A1	1	90	62.04377365112305	206714.40625	19034.423828125	SYBR	RPP30 Trg1	rCutsmart	SpyCas9 B10.10	RF3.0	2024-09-05	1	50
A1	1	91	62.325286865234375	199979.75	19654.28125	SYBR	RPP30 Trg1	rCutsmart	SpyCas9 B10.10	RF3.0	2024-09-05	1	50
A1	1	92	62.60679626464844	196303.3125	20331.2890625	SYBR	RPP30 Trg1	rCutsmart	SpyCas9 B10.10	RF3.0	2024-09-05	1	50
A1	1	93	62.8883056640625	188996.640625	21020.962890625	SYBR	RPP30 Trg1	rCutsmart	SpyCas9 B10.10	RF3.0	2024-09-05	1	50
A1	1	94	63.16981887817383	182528.90625	21692.119140625	SYBR	RPP30 Trg1	rCutsmart	SpyCas9 B10.10	RF3.0	2024-09-05	1	50
A1	1	95	63.45133209228515	175708.390625	22317.267578125	SYBR	RPP30 Trg1	rCutsmart	SpyCas9 B10.10	RF3.0	2024-09-05	1	50
A1	1	96	63.73284149169922	169291.6875	22864.45703125	SYBR	RPP30 Trg1	rCutsmart	SpyCas9 B10.10	RF3.0	2024-09-05	1	50
A1	1	97	64.01435089111328	162037.421875	23298.07421875	SYBR	RPP30 Trg1	rCutsmart	SpyCas9 B10.10	RF3.0	2024-09-05	1	50
A1	1	98	64.29586029052734	155619.984375	23588.375	SYBR	RPP30 Trg1	rCutsmart	SpyCas9 B10.10	RF3.0	2024-09-05	1	50
A1	1	99	64.57737731933594	147300.546875	23726.171875	SYBR	RPP30 Trg1	rCutsmart	SpyCas9 B10.10	RF3.0	2024-09-05	1	50
A1	1	100	64.85888671875	140524.484375	23735.759765625	SYBR	RPP30 Trg1	rCutsmart	SpyCas9 B10.10	RF3.0	2024-09-05	1	50
A1	1	101	65.14039611816406	133480.96875	23677.07421875	SYBR	RPP30 Trg1	rCutsmart	SpyCas9 B10.10	RF3.0	2024-09-05	1	50
A1	1	102	65.421905517578125	128208.6484375	23630.29296875	SYBR	RPP30 Trg1	rCutsmart	SpyCas9 B10.10	RF3.0	2024-09-05	1	50
A1	1	103	65.70341491699219	121306.3125	23665.330078125	SYBR	RPP30 Trg1	rCutsmart	SpyCas9 B10.10	RF3.0	2024-09-05	1	50
A1	1	104	65.98492431640625	113584.34375	23809.0078125	SYBR	RPP30 Trg1	rCutsmart	SpyCas9 B10.10	RF3.0	2024-09-05	1	50
A1	1	105	66.26643371582031	108985.0703125	24025.66796875	SYBR	RPP30 Trg1	rCutsmart	SpyCas9 B10.10	RF3.0	2024-09-05	1	50
A1	1	106	66.5479507446289	99433.390625	24220.62890625	SYBR	RPP30 Trg1	rCutsmart	SpyCas9 B10.10	RF3.0	2024-09-05	1	50
A1	1	107	66.82946014404297	92264.90625	24263.6953125	SYBR	RPP30 Trg1	rCutsmart	SpyCas9 B10.10	RF3.0	2024-09-05	1	50
A1	1	108	67.11097717285156	85851.25	24022.60546875	SYBR	RPP30 Trg1	rCutsmart	SpyCas9 B10.10	RF3.0	2024-09-05	1	50
A1	1	109	67.392486572265625	77039.2578125	23392.81640625	SYBR	RPP30 Trg1	rCutsmart	SpyCas9 B10.10	RF3.0	2024-09-05	1	50
A1	1	110	67.67399597167969	70564.8671875	22315.939453125	SYBR	RPP30 Trg1	rCutsmart	SpyCas9 B10.10	RF3.0	2024-09-05	1	50
A1	1	111	67.95550537109375	65188.23046875	20785.275390625	SYBR	RPP30 Trg1	rCutsmart	SpyCas9 B10.10	RF3.0	2024-09-05	1	50
A1	1	112	68.23701477050781	58911.18359375	18843.28515625	SYBR	RPP30 Trg1	rCutsmart	SpyCas9 B10.10	RF3.0	2024-09-05	1	50
A1	1	113	68.518524169921875	52840.1640625	16609.369140625	SYBR	RPP30 Trg1	rCutsmart	SpyCas9 B10.10	RF3.0	2024-09-05	1	50
A1	1	114	68.80003356933594	50687.76171875	14369.3310546875	SYBR	RPP30 Trg1	rCutsmart	SpyCas9 B10.10	RF3.0	2024-09-05	1	50
A1	1	115	69.08154296875	46215.15625	12082.2998046875	SYBR	RPP30 Trg1	rCutsmart	SpyCas9 B10.10	RF3.0	2024-09-05	1	50
A1	1	116	69.3630599975586	44282.90625	9892.419921875	SYBR	RPP30 Trg1	rCutsmart	SpyCas9 B10.10	RF3.0	2024-09-05	1	50
A1	1	117	69.64456939697266	42861.6953125	7927.9609375	SYBR	RPP30 Trg1	rCutsmart	SpyCas9 B10.10	RF3.0	2024-09-05	1	50
A1	1	118	69.92608642578125	43021.54296875	6276.380859375	SYBR	RPP30 Trg1	rCutsmart	SpyCas9 B10.10	RF3.0	2024-09-05	1	50
A1	1	119	70.20759582519531	40516.99609375	4967.5556640625	SYBR	RPP30 Trg1	rCutsmart	SpyCas9 B10.10	RF3.0	2024-09-05	1	50
A1	1	120	70.489105224609375	38924.5859375	3972.7109375	SYBR	RPP30 Trg1	rCutsmart	SpyCas9 B10.10	RF3.0	2024-09-05	1	50
A1	1	121	70.77061462402344	39961.265625	3220.2373046875	SYBR	RPP30 Trg1	rCutsmart	SpyCas9 B10.10	RF3.0	2024-09-05	1	50
A1	1	122	71.0521240234375	38127.46875	2623.380859375	SYBR	RPP30 Trg1	rCutsmart	SpyCas9 B10.10	RF3.0	2024-09-05	1	50
A1	1	123	71.33363342285156	36127.28515625	2110.8486328125	SYBR	RPP30 Trg1	rCutsmart	SpyCas9 B10.10	RF3.0	2024-09-05	1	50
A1	1	124	71.615142822265625	35848.52734375	1649.2041015625	SYBR	RPP30 Trg1	rCutsmart	SpyCas9 B10.10	RF3.0	2024-09-05	1	50
A1	1	125	71.89665222167969	35378.65625	1247.5751953125	SYBR	RPP30 Trg1	rCutsmart	SpyCas9 B10.10	RF3.0	2024-09-05	1	50
A1	1	126	72.17816925048828	36879.44921875	941.46484375	SYBR	RPP30 Trg1	rCutsmart	SpyCas9 B10.10	RF3.0	2024-09-05	1	50
A1	1	127	72.45967864990234	35899.32421875	763.521484375	SYBR	RPP30 Trg1	rCutsmart	SpyCas9 B10.10	RF3.0	2024-09-05	1	50
A1	1	128	72.74119567871094	35152.9140625	717.6611328125	SYBR	RPP30 Trg1	rCutsmart	SpyCas9 B10.10	RF3.0	2024-09-05	1	50
A1	1	129	73.022705078125	34981.3828125	771.0546875	SYBR	RPP30 Trg1	rCutsmart	SpyCas9 B10.10	RF3.0	2024-09-05	1	50
A1	1	130	73.30421447753906	34066.53515625	866.626953125	SYBR	RPP30 Trg1	rCutsmart	SpyCas9 B10.10	RF3.0	2024-09-05	1	50
A1	1	131	73.585723876953125	33043.59375	946.6533203125	SYBR	RPP30 Trg1	rCutsmart	SpyCas9 B10.10	RF3.0	2024-09-05	1	50
A1	1	132	73.86723327636719	33205.7109375	974.0478515625	SYBR	RPP30 Trg1	rCutsmart	SpyCas9 B10.10	RF3.0	2024-09-05	1	50
A1	1	133	74.14874267578125	32033.251953125	942.4404296875	SYBR	RPP30 Trg1	rCutsmart	SpyCas9 B10.10	RF3.0	2024-09-05	1	50
A1	1	134	74.43025207519531	30645.740234375	872.986328125	SYBR	RPP30 Trg1	rCutsmart	SpyCas9 B10.10	RF3.0	2024-09-05	1	50
A1	1	135	74.7117691040039	32348.02734375	800.853515625	SYBR	RPP30 Trg1	rCutsmart	SpyCas9 B10.10	RF3.0	2024-09-05	1	50
A1	1	136	74.99327850341797	31372.7890625	757.5107421875	SYBR	RPP30 Trg1	rCutsmart	SpyCas9 B10.10	RF3.0	2024-09-05	1	50
A1	1	137	75.27478790283203	30673.865234375	756.3857421875	SYBR	RPP30 Trg1	rCutsmart	SpyCas9 B10.10	RF3.0	2024-09-05	1	50
A1	1	138	75.556304931640625	29887.912109375	788.322265625	SYBR	RPP30 Trg1	rCutsmart	SpyCas9 B10.10	RF3.0	2024-09-05	1	50
A1	1	139	75.83781433105469	29791.109375	827.6982421875	SYBR	RPP30 Trg1	rCutsmart	SpyCas9 B10.10	RF3.0	2024-09-05	1	50
A1	1	140	76.11932373046875	28979.470703125	844.5185546875	SYBR	RPP30 Trg1	rCutsmart	SpyCas9 B10.10	RF3.0	2024-09-05	1	50
A1	1	141	76.40083312988281	28214.099609375	815.8359375	SYBR	RPP30 Trg1	rCutsmart	SpyCas9 B10.10	RF3.0	2024-09-05	1	50
A1	1	142	76.682342529296875	27975.54296875	733.158203125	SYBR	RPP30 Trg1	rCutsmart	SpyCas9 B10.10	RF3.0	2024-09-05	1	50
A1	1	143	76.96385192871094	27731.232421875	605.69921875	SYBR	RPP30 Trg1	rCutsmart	SpyCas9 B10.10	RF3.0	2024-09-05	1	50
A1	1	144	77.245361328125	26734.365234375	459.546875	SYBR	RPP30 Trg1	rCutsmart	SpyCas9 B10.10	RF3.0	2024-09-05	1	50
A1	1	145	77.5268783569336	25724.4609375	330.57421875	SYBR	RPP30 Trg1	rCutsmart	SpyCas9 B10.10	RF3.0	2024-09-05	1	50
A1	1	146	77.80838775634766	28079.189453125	249.962890625	SYBR	RPP30 Trg1	rCutsmart	SpyCas9 B10.10	RF3.0	2024-09-05	1	50
A1	1	147	78.08989715576172	27692.380859375	227.44921875	SYBR	RPP30 Trg1	rCutsmart	SpyCas9 B10.10	RF3.0	2024-09-05	1	50
A1	1	148	78.37141418457031	25963.19140625	243.38671875	SYBR	RPP30 Trg1	rCutsmart	SpyCas9 B10.10	RF3.0	2024-09-05	1	50
A1	1	149	78.652923583984375	24928.34765625	258.072265625	SYBR	RPP30 Trg1	rCutsmart	SpyCas9 B10.10	RF3.0	2024-09-05	1	50
A1	1	150	78.93443298339844	25229.03515625	235.19140625	SYBR	RPP30 Trg1	rCutsmart	SpyCas9 B10.10	RF3.0	2024-09-05	1	50
A1	1	151	79.2159423828125	25333.3828125	164.53515625	SYBR	RPP30 Trg1	rCutsmart	SpyCas9 B10.10	RF3.0	2024-09-05	1	50
A1	1	152	79.49745178222656	23757.1953125	68.69921875	SYBR	RPP30 Trg1	rCutsmart	SpyCas9 B10.10	RF3.0	2024-09-05	1	50
A1	1	153	79.778961181640625	25181.595703125	-10.748046875	SYBR	RPP30 Trg1	rCutsmart	SpyCas9 B10.10	RF3.0	2024-09-05	1	50
A1	1	154	80.06047058105469	25225.546875	-38.716796875	SYBR	RPP30 Trg1	rCutsmart	SpyCas9 B10.10	RF3.0	2024-09-05	1	50
A1	1	155	80.34198760986328	24477.05078125	-8.40625	SYBR	RPP30 Trg1	rCutsmart	SpyCas9 B10.10	RF3.0	2024-09-05	1	50
A1	1	156	80.62349700927734	23874.31640625	52.97265625	SYBR	RPP30 Trg1	rCutsmart	SpyCas9 B10.10	RF3.0	2024-09-05	1	50
A1	1	157	80.9050064086914	24439.201171875	98.578125	SYBR	RPP30 Trg1	rCutsmart	SpyCas9 B10.10	RF3.0	2024-09-05	1	50
A1	1	158	81.1865234375	23160.48046875	89.96875	SYBR	RPP30 Trg1	rCutsmart	SpyCas9 B10.10	RF3.0	2024-09-05	1	50
A1	1	159	81.46803283691406	20793.591796875	23.474609375	SYBR	RPP30 Trg1	rCutsmart	SpyCas9 B10.10	RF3.0	2024-09-05	1	50
A1	1	160	81.749542236328125	22805.763671875	-62.48046875	SYBR	RPP30 Trg1	rCutsmart	SpyCas9 B10.10	RF3.0	2024-09-05	1	50
A1	1	161	82.03105163574219	23650.5859375	-107.5390625	SYBR	RPP30 Trg1	rCutsmart	SpyCas9 B10.10	RF3.0	2024-09-05	1	50
A1	1	162	82.31256103515625	23714.9453125	-67.1640625	SYBR	RPP30 Trg1	rCutsmart	SpyCas9 B10.10	RF3.0	2024-09-05	1	50
A1	1	163	82.59407043457031	22856.78125	56.822265625	SYBR	RPP30 Trg1	rCutsmart	SpyCas9 B10.10	RF3.0	2024-09-05	1	50
A1	1	164	82.875579833984375	22420.1328125	215.17578125	SYBR	RPP30 Trg1	rCutsmart	SpyCas9 B10.10	RF3.0	2024-09-05	1	50
A1	1	165	83.15709686279297	19560.783203125	340.486328125	SYBR	RPP30 Trg1	rCutsmart	SpyCas9 B10.10	RF3.0	2024-09-05	1	50
A1	1	166	83.43860626220703	20597.15234375	384.1171875	SYBR	RPP30 Trg1	rCutsmart	SpyCas9 B10.10	RF3.0	2024-09-05	1	50
A1	1	167	83.720123291015625	20847.875	333.8671875	SYBR	RPP30 Trg1	rCutsmart	SpyCas9 B10.10	RF3.0	2024-09-05	1	50
A1	1	168	84.00163269042969	21038.814453125	204.212890625	SYBR	RPP30 Trg1	rCutsmart	SpyCas9 B10.10	RF3.0	2024-09-05	1	50
A1	1	169	84.28314208984375	20536.5	15.556640625	SYBR	RPP30 Trg1	rCutsmart	SpyCas9 B10.10	RF3.0	2024-09-05	1	50
A1	1	170	84.56465148925781	19006.05859375	-214.638671875	SYBR	RPP30 Trg1	rCutsmart	SpyCas9 B10.10	RF3.0	2024-09-05	1	50
A1	1	171	84.846160888671875	17842.80078125	-463.01171875	SYBR	RPP30 Trg1	rCutsmart	SpyCas9 B10.10	RF3.0	2024-09-05	1	50
A1	1	172	85.12767028808594	19881.8359375	-689.470703125	SYBR	RPP30 Trg1	rCutsmart	SpyCas9 B10.10	RF3.0	2024-09-05	1	50
A1	1	173	85.4091796875	21056.998046875	-843.54296875	SYBR	RPP30 Trg1	rCutsmart	SpyCas9 B10.10	RF3.0	2024-09-05	1	50
A1	1	174	85.69068908691406	21292.630859375	-887.982421875	SYBR	RPP30 Trg1	rCutsmart	SpyCas9 B10.10	RF3.0	2024-09-05	1	50
A1	1	175	85.97220611572266	20936.4765625	-819.986328125	SYBR	RPP30 Trg1	rCutsmart	SpyCas9 B10.10	RF3.0	2024-09-05	1	50
A1	1	176	86.25371551513672	18286.9453125	-670.98828125	SYBR	RPP30 Trg1	rCutsmart	SpyCas9 B10.10	RF3.0	2024-09-05	1	50
A1	1	177	86.53523254394531	20714.056640625	-486.52734375	SYBR	RPP30 Trg1	rCutsmart	SpyCas9 B10.10	RF3.0	2024-09-05	1	50
A1	1	178	86.816741943359375	19988.40234375	-305.1015625	SYBR	RPP30 Trg1	rCutsmart	SpyCas9 B10.10	RF3.0	2024-09-05	1	50
A1	1	179	87.09825134277344	18968.865234375	-151.67578125	SYBR	RPP30 Trg1	rCutsmart	SpyCas9 B10.10	RF3.0	2024-09-05	1	50
A1	1	180	87.3797607421875	19370.62890625	-43.736328125	SYBR	RPP30 Trg1	rCutsmart	SpyCas9 B10.10	RF3.0	2024-09-05	1	50
A1	1	181	87.66127014160156	17454.900390625	3.95703125	SYBR	RPP30 Trg1	rCutsmart	SpyCas9 B10.10	RF3.0	2024-09-05	1	50
A1	1	182	87.942779541015625	19011.76953125	-15.546875	SYBR	RPP30 Trg1	rCutsmart	SpyCas9 B10.10	RF3.0	2024-09-05	1	50
A1	1	183	88.22428894042969	16953.068359375	-91.98046875	SYBR	RPP30 Trg1	rCutsmart	SpyCas9 B10.10	RF3.0	2024-09-05	1	50
A1	1	184	88.50579833984375	18315.59375	-195.865234375	SYBR	RPP30 Trg1	rCutsmart	SpyCas9 B10.10	RF3.0	2024-09-05	1	50
A1	1	185	88.78731536865234	18270.640625	-289.201171875	SYBR	RPP30 Trg1	rCutsmart	SpyCas9 B10.10	RF3.0	2024-09-05	1	50
A1	1	186	89.0688247680664	19015.171875	-342.298828125	SYBR	RPP30 Trg1	rCutsmart	SpyCas9 B10.10	RF3.0	2024-09-05	1	50
A1	1	187	89.350341796875	15725.6689453125	-344.76953125	SYBR	RPP30 Trg1	rCutsmart	SpyCas9 B10.10	RF3.0	2024-09-05	1	50
A1	1	188	89.63185119628906	18364.298828125	-304.25	SYBR	RPP30 Trg1	rCutsmart	SpyCas9 B10.10	RF3.0	2024-09-05	1	50
A1	1	189	89.913360595703125	17947.970703125	-236.783203125	SYBR	RPP30 Trg1	rCutsmart	SpyCas9 B10.10	RF3.0	2024-09-05	1	50
A1	1	190	90.1948699951172	16088.015625	-158.205078125	SYBR	RPP30 Trg1	rCutsmart	SpyCas9 B10.10	RF3.0	2024-09-05	1	50
A1	1	191	90.47637939453124	16932.576171875	-82.09375	SYBR	RPP30 Trg1	rCutsmart	SpyCas9 B10.10	RF3.0	2024-09-05	1	50
A1	1	192	90.75788879394533	17386.400390625	-21.708984375	SYBR	RPP30 Trg1	rCutsmart	SpyCas9 B10.10	RF3.0	2024-09-05	1	50
A1	1	193	91.039398193359375	15762.0361328125	10.634765625	SYBR	RPP30 Trg1	rCutsmart	SpyCas9 B10.10	RF3.0	2024-09-05	1	50
A1	1	194	91.32090759277344	14684.982421875	9.53125	SYBR	RPP30 Trg1	rCutsmart	SpyCas9 B10.10	RF3.0	2024-09-05	1	50
A1	1	195	91.60242462158205	15473.68359375	-17.0703125	SYBR	RPP30 Trg1	rCutsmart	SpyCas9 B10.10	RF3.0	2024-09-05	1	50
A1	1	196	91.8839340209961	17262.654296875	-49.001953125	SYBR	RPP30 Trg1	rCutsmart	SpyCas9 B10.10	RF3.0	2024-09-05	1	50
A1	1	197	92.16545104980467	14457.4140625	-65.20703125	SYBR	RPP30 Trg1	rCutsmart	SpyCas9 B10.10	RF3.0	2024-09-05	1	50
A1	1	198	92.44696044921876	14866.1552734375	-58.140625	SYBR	RPP30 Trg1	rCutsmart	SpyCas9 B10.10	RF3.0	2024-09-05	1	50
A1	1	199	92.7284698486328	15187.9501953125	-39.998046875	SYBR	RPP30 Trg1	rCutsmart	SpyCas9 B10.10	RF3.0	2024-09-05	1	50
A1	1	200	93.009979248046875	14290.8037109375	-35.5859375	SYBR	RPP30 Trg1	rCutsmart	SpyCas9 B10.10	RF3.0	2024-09-05	1	50
A1	1	201	93.29148864746094	13213.8818359375	-66.96484375	SYBR	RPP30 Trg1	rCutsmart	SpyCas9 B10.10	RF3.0	2024-09-05	1	50
A1	1	202	93.572998046875	14670.810546875	-140.3046875	SYBR	RPP30 Trg1	rCutsmart	SpyCas9 B10.10	RF3.0	2024-09-05	1	50
A1	1	203	93.85450744628906	13501.2734375	-242.28515625	SYBR	RPP30 Trg1	rCutsmart	SpyCas9 B10.10	RF3.0	2024-09-05	1	50
A1	1	204	94.13602447509766	13642.2001953125	-346.689453125	SYBR	RPP30 Trg1	rCutsmart	SpyCas9 B10.10	RF3.0	2024-09-05	1	50
A1	1	205	94.41753387451172	13375.609375	-426.716796875	SYBR	RPP30 Trg1	rCutsmart	SpyCas9 B10.10	RF3.0	2024-09-05	1	50
A1	1	206	94.69904327392578	15239.3134765625	-466.55078125	SYBR	RPP30 Trg1	rCutsmart	SpyCas9 B10.10	RF3.0	2024-09-05	1	50
A2	2	1	36.98929977416992	720731.125	7793.4658203125	SYBR	RPP30 Trg1	rCutsmart	SpyCas9 B10.10	RF3.0	2024-09-05	2	50
A2	2	2	37.27081298828125	724752.3125	8973.716796875	SYBR	RPP30 Trg1	rCutsmart	SpyCas9 B10.10	RF3.0	2024-09-05	2	50
A2	2	3	37.55232238769531	727191.9375	10389.150390625	SYBR	RPP30 Trg1	rCutsmart	SpyCas9 B10.10	RF3.0	2024-09-05	2	50
A2	2	4	37.833831787109375	726297.5625	11975.4794921875	SYBR	RPP30 Trg1	rCutsmart	SpyCas9 B10.10	RF3.0	2024-09-05	2	50
A2	2	5	38.1153450012207	723045.4375	13599.33984375	SYBR	RPP30 Trg1	rCutsmart	SpyCas9 B10.10	RF3.0	2024-09-05	2	50
A2	2	6	38.396854400634766	719076.375	15116.197265625	SYBR	RPP30 Trg1	rCutsmart	SpyCas9 B10.10	RF3.0	2024-09-05	2	50
A2	2	7	38.678367614746094	713393.4375	16430.13671875	SYBR	RPP30 Trg1	rCutsmart	SpyCas9 B10.10	RF3.0	2024-09-05	2	50
A2	2	8	38.95987701416016	710085.125	17523.361328125	SYBR	RPP30 Trg1	rCutsmart	SpyCas9 B10.10	RF3.0	2024-09-05	2	50
A2	2	9	39.24138641357422	702333.6875	18453.23828125	SYBR	RPP30 Trg1	rCutsmart	SpyCas9 B10.10	RF3.0	2024-09-05	2	50
A2	2	10	39.52289962768555	698414.375	19282.68359375	SYBR	RPP30 Trg1	rCutsmart	SpyCas9 B10.10	RF3.0	2024-09-05	2	50
A2	2	11	39.80440902709961	693042.0625	20062.703125	SYBR	RPP30 Trg1	rCutsmart	SpyCas9 B10.10	RF3.0	2024-09-05	2	50
A2	2	12	40.08592224121094	689182.6875	20797.18359375	SYBR	RPP30 Trg1	rCutsmart	SpyCas9 B10.10	RF3.0	2024-09-05	2	50
A2	2	13	40.367431640625	685332	21453.8359375	SYBR	RPP30 Trg1	rCutsmart	SpyCas9 B10.10	RF3.0	2024-09-05	2	50
A2	2	14	40.64894104003906	682722.125	21999.29296875	SYBR	RPP30 Trg1	rCutsmart	SpyCas9 B10.10	RF3.0	2024-09-05	2	50
A2	2	15	40.93045425415039	674524.4375	22429.33984375	SYBR	RPP30 Trg1	rCutsmart	SpyCas9 B10.10	RF3.0	2024-09-05	2	50
A2	2	16	41.21196365356445	669154.375	22772.40625	SYBR	RPP30 Trg1	rCutsmart	SpyCas9 B10.10	RF3.0	2024-09-05	2	50
A2	2	17	41.49347686767578	661227.1875	23068.8203125	SYBR	RPP30 Trg1	rCutsmart	SpyCas9 B10.10	RF3.0	2024-09-05	2	50
A2	2	18	41.77498626708984	654158.5	23342.861328125	SYBR	RPP30 Trg1	rCutsmart	SpyCas9 B10.10	RF3.0	2024-09-05	2	50
A2	2	19	42.056495666503906	648222.6875	23591.220703125	SYBR	RPP30 Trg1	rCutsmart	SpyCas9 B10.10	RF3.0	2024-09-05	2	50
A2	2	20	42.338008880615234	641750.125	23793.255859375	SYBR	RPP30 Trg1	rCutsmart	SpyCas9 B10.10	RF3.0	2024-09-05	2	50
A2	2	21	42.6195182800293	634268.5	23930.546875	SYBR	RPP30 Trg1	rCutsmart	SpyCas9 B10.10	RF3.0	2024-09-05	2	50
A2	2	22	42.901031494140625	626302.6875	24001.03125	SYBR	RPP30 Trg1	rCutsmart	SpyCas9 B10.10	RF3.0	2024-09-05	2	50
A2	2	23	43.18254089355469	620304.8125	24018.5859375	SYBR	RPP30 Trg1	rCutsmart	SpyCas9 B10.10	RF3.0	2024-09-05	2	50
A2	2	24	43.46405029296875	612550.4375	24003.423828125	SYBR	RPP30 Trg1	rCutsmart	SpyCas9 B10.10	RF3.0	2024-09-05	2	50
A2	2	25	43.74556350708008	604981.25	23972.111328125	SYBR	RPP30 Trg1	rCutsmart	SpyCas9 B10.10	RF3.0	2024-09-05	2	50
A2	2	26	44.02707290649414	598693.5625	23936.265625	SYBR	RPP30 Trg1	rCutsmart	SpyCas9 B10.10	RF3.0	2024-09-05	2	50
A2	2	27	44.30858612060547	590919.0625	23908.62890625	SYBR	RPP30 Trg1	rCutsmart	SpyCas9 B10.10	RF3.0	2024-09-05	2	50
A2	2	28	44.59009552001953	583946.5	23910.64453125	SYBR	RPP30 Trg1	rCutsmart	SpyCas9 B10.10	RF3.0	2024-09-05	2	50
A2	2	29	44.871604919433594	576561.625	23972.12890625	SYBR	RPP30 Trg1	rCutsmart	SpyCas9 B10.10	RF3.0	2024-09-05	2	50
A2	2	30	45.15311813354492	569165.1875	24120.26171875	SYBR	RPP30 Trg1	rCutsmart	SpyCas9 B10.10	RF3.0	2024-09-05	2	50
A2	2	31	45.434627532958984	562142.25	24364.125	SYBR	RPP30 Trg1	rCutsmart	SpyCas9 B10.10	RF3.0	2024-09-05	2	50
A2	2	32	45.71614074707031	555710.6875	24685.787109375	SYBR	RPP30 Trg1	rCutsmart	SpyCas9 B10.10	RF3.0	2024-09-05	2	50
A2	2	33	45.997650146484375	549387.375	25045.833984375	SYBR	RPP30 Trg1	rCutsmart	SpyCas9 B10.10	RF3.0	2024-09-05	2	50
A2	2	34	46.27915954589844	541249.625	25398.654296875	SYBR	RPP30 Trg1	rCutsmart	SpyCas9 B10.10	RF3.0	2024-09-05	2	50
A2	2	35	46.560672760009766	532716.1875	25706.76171875	SYBR	RPP30 Trg1	rCutsmart	SpyCas9 B10.10	RF3.0	2024-09-05	2	50
A2	2	36	46.84218215942383	526984.0625	25948.529296875	SYBR	RPP30 Trg1	rCutsmart	SpyCas9 B10.10	RF3.0	2024-09-05	2	50
A2	2	37	47.12369537353515	516566.25	26118.3203125	SYBR	RPP30 Trg1	rCutsmart	SpyCas9 B10.10	RF3.0	2024-09-05	2	50
A2	2	38	47.40520477294922	511365.25	26225.005859375	SYBR	RPP30 Trg1	rCutsmart	SpyCas9 B10.10	RF3.0	2024-09-05	2	50
A2	2	39	47.68671417236328	502716.46875	26291.7421875	SYBR	RPP30 Trg1	rCutsmart	SpyCas9 B10.10	RF3.0	2024-09-05	2	50
A2	2	40	47.96822738647461	494497.71875	26353.2890625	SYBR	RPP30 Trg1	rCutsmart	SpyCas9 B10.10	RF3.0	2024-09-05	2	50
A2	2	41	48.24973678588867	486435.84375	26445.82421875	SYBR	RPP30 Trg1	rCutsmart	SpyCas9 B10.10	RF3.0	2024-09-05	2	50
A2	2	42	48.53125	479466.75	26589.3359375	SYBR	RPP30 Trg1	rCutsmart	SpyCas9 B10.10	RF3.0	2024-09-05	2	50
A2	2	43	48.81275939941406	472286.5625	26773.79296875	SYBR	RPP30 Trg1	rCutsmart	SpyCas9 B10.10	RF3.0	2024-09-05	2	50
A2	2	44	49.094268798828125	463292.78125	26957.638671875	SYBR	RPP30 Trg1	rCutsmart	SpyCas9 B10.10	RF3.0	2024-09-05	2	50
A2	2	45	49.37578201293945	457492.71875	27084.953125	SYBR	RPP30 Trg1	rCutsmart	SpyCas9 B10.10	RF3.0	2024-09-05	2	50
A2	2	46	49.65729522705078	446923.21875	27110.52734375	SYBR	RPP30 Trg1	rCutsmart	SpyCas9 B10.10	RF3.0	2024-09-05	2	50
A2	2	47	49.93880462646485	439709.6875	27019.45703125	SYBR	RPP30 Trg1	rCutsmart	SpyCas9 B10.10	RF3.0	2024-09-05	2	50
A2	2	48	50.220314025878906	430741.71875	26830.7421875	SYBR	RPP30 Trg1	rCutsmart	SpyCas9 B10.10	RF3.0	2024-09-05	2	50
A2	2	49	50.50182342529297	422420.0625	26583.783203125	SYBR	RPP30 Trg1	rCutsmart	SpyCas9 B10.10	RF3.0	2024-09-05	2	50
A2	2	50	50.7833366394043	416384.875	26319.294921875	SYBR	RPP30 Trg1	rCutsmart	SpyCas9 B10.10	RF3.0	2024-09-05	2	50
A2	2	51	51.064849853515625	407141.15625	26063.6015625	SYBR	RPP30 Trg1	rCutsmart	SpyCas9 B10.10	RF3.0	2024-09-05	2	50
A2	2	52	51.34635925292969	400561.5	25823.72265625	SYBR	RPP30 Trg1	rCutsmart	SpyCas9 B10.10	RF3.0	2024-09-05	2	50
A2	2	53	51.62786865234375	391987.875	25589.421875	SYBR	RPP30 Trg1	rCutsmart	SpyCas9 B10.10	RF3.0	2024-09-05	2	50
A2	2	54	51.90937805175781	385299.03125	25339.45703125	SYBR	RPP30 Trg1	rCutsmart	SpyCas9 B10.10	RF3.0	2024-09-05	2	50
A2	2	55	52.19089126586914	377605.96875	25050.1953125	SYBR	RPP30 Trg1	rCutsmart	SpyCas9 B10.10	RF3.0	2024-09-05	2	50
A2	2	56	52.47240447998047	370415.8125	24706.611328125	SYBR	RPP30 Trg1	rCutsmart	SpyCas9 B10.10	RF3.0	2024-09-05	2	50
A2	2	57	52.75391387939453	362168.09375	24312.203125	SYBR	RPP30 Trg1	rCutsmart	SpyCas9 B10.10	RF3.0	2024-09-05	2	50
A2	2	58	53.035423278808594	355211.21875	23891.22265625	SYBR	RPP30 Trg1	rCutsmart	SpyCas9 B10.10	RF3.0	2024-09-05	2	50
A2	2	59	53.316932678222656	347715.375	23478.080078125	SYBR	RPP30 Trg1	rCutsmart	SpyCas9 B10.10	RF3.0	2024-09-05	2	50
A2	2	60	53.598445892333984	341558.84375	23098.537109375	SYBR	RPP30 Trg1	rCutsmart	SpyCas9 B10.10	RF3.0	2024-09-05	2	50
A2	2	61	53.87995910644531	335875.28125	22753.986328125	SYBR	RPP30 Trg1	rCutsmart	SpyCas9 B10.10	RF3.0	2024-09-05	2	50
A2	2	62	54.161468505859375	327843.8125	22419.775390625	SYBR	RPP30 Trg1	rCutsmart	SpyCas9 B10.10	RF3.0	2024-09-05	2	50
A2	2	63	54.44297790527344	320703.34375	22059.333984375	SYBR	RPP30 Trg1	rCutsmart	SpyCas9 B10.10	RF3.0	2024-09-05	2	50
A2	2	64	54.7244873046875	315373.21875	21644.59375	SYBR	RPP30 Trg1	rCutsmart	SpyCas9 B10.10	RF3.0	2024-09-05	2	50
A2	2	65	55.00600051879883	307499.875	21171.87109375	SYBR	RPP30 Trg1	rCutsmart	SpyCas9 B10.10	RF3.0	2024-09-05	2	50
A2	2	66	55.28751373291016	301571.75	20665.2109375	SYBR	RPP30 Trg1	rCutsmart	SpyCas9 B10.10	RF3.0	2024-09-05	2	50
A2	2	67	55.56902313232422	295867.34375	20167.587890625	SYBR	RPP30 Trg1	rCutsmart	SpyCas9 B10.10	RF3.0	2024-09-05	2	50
A2	2	68	55.85053253173828	290181.125	19724.140625	SYBR	RPP30 Trg1	rCutsmart	SpyCas9 B10.10	RF3.0	2024-09-05	2	50
A2	2	69	56.132041931152344	283854.5625	19364.505859375	SYBR	RPP30 Trg1	rCutsmart	SpyCas9 B10.10	RF3.0	2024-09-05	2	50
A2	2	70	56.41355514526367	279098.25	19091.138671875	SYBR	RPP30 Trg1	rCutsmart	SpyCas9 B10.10	RF3.0	2024-09-05	2	50
A2	2	71	56.695068359375	274202.0625	18880.369140625	SYBR	RPP30 Trg1	rCutsmart	SpyCas9 B10.10	RF3.0	2024-09-05	2	50
A2	2	72	56.97657775878906	268038.125	18696.21875	SYBR	RPP30 Trg1	rCutsmart	SpyCas9 B10.10	RF3.0	2024-09-05	2	50
A2	2	73	57.258087158203125	260244.234375	18509.1484375	SYBR	RPP30 Trg1	rCutsmart	SpyCas9 B10.10	RF3.0	2024-09-05	2	50
A2	2	74	57.53960037231445	256719.09375	18308.19140625	SYBR	RPP30 Trg1	rCutsmart	SpyCas9 B10.10	RF3.0	2024-09-05	2	50
A2	2	75	57.82110977172851	252430.875	18101.125	SYBR	RPP30 Trg1	rCutsmart	SpyCas9 B10.10	RF3.0	2024-09-05	2	50
A2	2	76	58.10262298583984	244891.890625	17905.009765625	SYBR	RPP30 Trg1	rCutsmart	SpyCas9 B10.10	RF3.0	2024-09-05	2	50
A2	2	77	58.384132385253906	240687.765625	17737.73046875	SYBR	RPP30 Trg1	rCutsmart	SpyCas9 B10.10	RF3.0	2024-09-05	2	50
A2	2	78	58.66564178466797	235479.8125	17614.43359375	SYBR	RPP30 Trg1	rCutsmart	SpyCas9 B10.10	RF3.0	2024-09-05	2	50
A2	2	79	58.9471549987793	230930.90625	17546.68359375	SYBR	RPP30 Trg1	rCutsmart	SpyCas9 B10.10	RF3.0	2024-09-05	2	50
A2	2	80	59.22866439819336	224880.796875	17539.431640625	SYBR	RPP30 Trg1	rCutsmart	SpyCas9 B10.10	RF3.0	2024-09-05	2	50
A2	2	81	59.51017761230469	220793.0625	17586.876953125	SYBR	RPP30 Trg1	rCutsmart	SpyCas9 B10.10	RF3.0	2024-09-05	2	50
A2	2	82	59.79168701171875	216535.046875	17671.912109375	SYBR	RPP30 Trg1	rCutsmart	SpyCas9 B10.10	RF3.0	2024-09-05	2	50
A2	2	83	60.07319641113281	208644.15625	17774.681640625	SYBR	RPP30 Trg1	rCutsmart	SpyCas9 B10.10	RF3.0	2024-09-05	2	50
A2	2	84	60.35470962524414	204931.125	17885.90234375	SYBR	RPP30 Trg1	rCutsmart	SpyCas9 B10.10	RF3.0	2024-09-05	2	50
A2	2	85	60.6362190246582	199419.1875	18015.470703125	SYBR	RPP30 Trg1	rCutsmart	SpyCas9 B10.10	RF3.0	2024-09-05	2	50
A2	2	86	60.91773223876953	193471.03125	18187.689453125	SYBR	RPP30 Trg1	rCutsmart	SpyCas9 B10.10	RF3.0	2024-09-05	2	50
A2	2	87	61.199241638183594	189895.515625	18423.943359375	SYBR	RPP30 Trg1	rCutsmart	SpyCas9 B10.10	RF3.0	2024-09-05	2	50
A2	2	88	61.480751037597656	184707.875	18725.818359375	SYBR	RPP30 Trg1	rCutsmart	SpyCas9 B10.10	RF3.0	2024-09-05	2	50
A2	2	89	61.762264251708984	178013.640625	19071.90234375	SYBR	RPP30 Trg1	rCutsmart	SpyCas9 B10.10	RF3.0	2024-09-05	2	50
A2	2	90	62.04377365112305	170975.765625	19432.359375	SYBR	RPP30 Trg1	rCutsmart	SpyCas9 B10.10	RF3.0	2024-09-05	2	50
A2	2	91	62.325286865234375	166631.234375	19789.259765625	SYBR	RPP30 Trg1	rCutsmart	SpyCas9 B10.10	RF3.0	2024-09-05	2	50
A2	2	92	62.60679626464844	161114	20146.990234375	SYBR	RPP30 Trg1	rCutsmart	SpyCas9 B10.10	RF3.0	2024-09-05	2	50
A2	2	93	62.8883056640625	154601.421875	20525.41015625	SYBR	RPP30 Trg1	rCutsmart	SpyCas9 B10.10	RF3.0	2024-09-05	2	50
A2	2	94	63.16981887817383	149879.25	20942.65234375	SYBR	RPP30 Trg1	rCutsmart	SpyCas9 B10.10	RF3.0	2024-09-05	2	50
A2	2	95	63.45133209228515	142182.84375	21400.203125	SYBR	RPP30 Trg1	rCutsmart	SpyCas9 B10.10	RF3.0	2024-09-05	2	50
A2	2	96	63.73284149169922	136447.21875	21878.015625	SYBR	RPP30 Trg1	rCutsmart	SpyCas9 B10.10	RF3.0	2024-09-05	2	50
A2	2	97	64.01435089111328	130395.4453125	22339.962890625	SYBR	RPP30 Trg1	rCutsmart	SpyCas9 B10.10	RF3.0	2024-09-05	2	50
A2	2	98	64.29586029052734	123712.765625	22744.818359375	SYBR	RPP30 Trg1	rCutsmart	SpyCas9 B10.10	RF3.0	2024-09-05	2	50
A2	2	99	64.57737731933594	116129.7421875	23060.390625	SYBR	RPP30 Trg1	rCutsmart	SpyCas9 B10.10	RF3.0	2024-09-05	2	50
A2	2	100	64.85888671875	108404.6484375	23276.12109375	SYBR	RPP30 Trg1	rCutsmart	SpyCas9 B10.10	RF3.0	2024-09-05	2	50
A2	2	101	65.14039611816406	103202.6796875	23407.576171875	SYBR	RPP30 Trg1	rCutsmart	SpyCas9 B10.10	RF3.0	2024-09-05	2	50
A2	2	102	65.421905517578125	96228.984375	23489.1484375	SYBR	RPP30 Trg1	rCutsmart	SpyCas9 B10.10	RF3.0	2024-09-05	2	50
A2	2	103	65.70341491699219	89616.21875	23557.458984375	SYBR	RPP30 Trg1	rCutsmart	SpyCas9 B10.10	RF3.0	2024-09-05	2	50
A2	2	104	65.98492431640625	83126.1796875	23635.06640625	SYBR	RPP30 Trg1	rCutsmart	SpyCas9 B10.10	RF3.0	2024-09-05	2	50
A2	2	105	66.26643371582031	75048.1015625	23720.8984375	SYBR	RPP30 Trg1	rCutsmart	SpyCas9 B10.10	RF3.0	2024-09-05	2	50
A2	2	106	66.5479507446289	68651.046875	23786.595703125	SYBR	RPP30 Trg1	rCutsmart	SpyCas9 B10.10	RF3.0	2024-09-05	2	50
A2	2	107	66.82946014404297	63222.0078125	23773.1015625	SYBR	RPP30 Trg1	rCutsmart	SpyCas9 B10.10	RF3.0	2024-09-05	2	50
A2	2	108	67.11097717285156	55420.0234375	23588.599609375	SYBR	RPP30 Trg1	rCutsmart	SpyCas9 B10.10	RF3.0	2024-09-05	2	50
A2	2	109	67.392486572265625	47718.66796875	23116.0625	SYBR	RPP30 Trg1	rCutsmart	SpyCas9 B10.10	RF3.0	2024-09-05	2	50
A2	2	110	67.67399597167969	41041.66796875	22239.39453125	SYBR	RPP30 Trg1	rCutsmart	SpyCas9 B10.10	RF3.0	2024-09-05	2	50
A2	2	111	67.95550537109375	33594.5	20884.19140625	SYBR	RPP30 Trg1	rCutsmart	SpyCas9 B10.10	RF3.0	2024-09-05	2	50
A2	2	112	68.23701477050781	27674.2578125	19054.671875	SYBR	RPP30 Trg1	rCutsmart	SpyCas9 B10.10	RF3.0	2024-09-05	2	50
A2	2	113	68.518524169921875	22641.765625	16852.3828125	SYBR	RPP30 Trg1	rCutsmart	SpyCas9 B10.10	RF3.0	2024-09-05	2	50
A2	2	114	68.80003356933594	21302.40625	14454.4599609375	SYBR	RPP30 Trg1	rCutsmart	SpyCas9 B10.10	RF3.0	2024-09-05	2	50
A2	2	115	69.08154296875	17376.09375	12033.705078125	SYBR	RPP30 Trg1	rCutsmart	SpyCas9 B10.10	RF3.0	2024-09-05	2	50
A2	2	116	69.3630599975586	15025.296875	9759.8671875	SYBR	RPP30 Trg1	rCutsmart	SpyCas9 B10.10	RF3.0	2024-09-05	2	50
A2	2	117	69.64456939697266	13175.7060546875	7754.126953125	SYBR	RPP30 Trg1	rCutsmart	SpyCas9 B10.10	RF3.0	2024-09-05	2	50
A2	2	118	69.92608642578125	13844.880859375	6079.8896484375	SYBR	RPP30 Trg1	rCutsmart	SpyCas9 B10.10	RF3.0	2024-09-05	2	50
A2	2	119	70.20759582519531	11366.9384765625	4748.35546875	SYBR	RPP30 Trg1	rCutsmart	SpyCas9 B10.10	RF3.0	2024-09-05	2	50
A2	2	120	70.489105224609375	11824.4091796875	3732.2021484375	SYBR	RPP30 Trg1	rCutsmart	SpyCas9 B10.10	RF3.0	2024-09-05	2	50
A2	2	121	70.77061462402344	9829.294921875	2982.966796875	SYBR	RPP30 Trg1	rCutsmart	SpyCas9 B10.10	RF3.0	2024-09-05	2	50
A2	2	122	71.0521240234375	8858.640625	2447.8310546875	SYBR	RPP30 Trg1	rCutsmart	SpyCas9 B10.10	RF3.0	2024-09-05	2	50
A2	2	123	71.33363342285156	10310.6826171875	2080.0810546875	SYBR	RPP30 Trg1	rCutsmart	SpyCas9 B10.10	RF3.0	2024-09-05	2	50
A2	2	124	71.615142822265625	8010.060546875	1839.7880859375	SYBR	RPP30 Trg1	rCutsmart	SpyCas9 B10.10	RF3.0	2024-09-05	2	50
A2	2	125	71.89665222167969	8557.845703125	1688.3681640625	SYBR	RPP30 Trg1	rCutsmart	SpyCas9 B10.10	RF3.0	2024-09-05	2	50
A2	2	126	72.17816925048828	7882.26806640625	1586.0556640625	SYBR	RPP30 Trg1	rCutsmart	SpyCas9 B10.10	RF3.0	2024-09-05	2	50
A2	2	127	72.45967864990234	6125.47412109375	1498.3154296875	SYBR	RPP30 Trg1	rCutsmart	SpyCas9 B10.10	RF3.0	2024-09-05	2	50
A2	2	128	72.74119567871094	5687.06640625	1407.732421875	SYBR	RPP30 Trg1	rCutsmart	SpyCas9 B10.10	RF3.0	2024-09-05	2	50
A2	2	129	73.022705078125	5447.59521484375	1320.24609375	SYBR	RPP30 Trg1	rCutsmart	SpyCas9 B10.10	RF3.0	2024-09-05	2	50
A2	2	130	73.30421447753906	6029.3681640625	1257.01171875	SYBR	RPP30 Trg1	rCutsmart	SpyCas9 B10.10	RF3.0	2024-09-05	2	50
A2	2	131	73.585723876953125	4791.8720703125	1234.5888671875	SYBR	RPP30 Trg1	rCutsmart	SpyCas9 B10.10	RF3.0	2024-09-05	2	50
A2	2	132	73.86723327636719	5852.47998046875	1247.0576171875	SYBR	RPP30 Trg1	rCutsmart	SpyCas9 B10.10	RF3.0	2024-09-05	2	50
A2	2	133	74.14874267578125	2699.717529296875	1263.92578125	SYBR	RPP30 Trg1	rCutsmart	SpyCas9 B10.10	RF3.0	2024-09-05	2	50
A2	2	134	74.43025207519531	3060.902587890625	1246.455078125	SYBR	RPP30 Trg1	rCutsmart	SpyCas9 B10.10	RF3.0	2024-09-05	2	50
A2	2	135	74.7117691040039	2795.678466796875	1171.3251953125	SYBR	RPP30 Trg1	rCutsmart	SpyCas9 B10.10	RF3.0	2024-09-05	2	50
A2	2	136	74.99327850341797	1128.94677734375	1045.037109375	SYBR	RPP30 Trg1	rCutsmart	SpyCas9 B10.10	RF3.0	2024-09-05	2	50
A2	2	137	75.27478790283203	2721.15380859375	899.35546875	SYBR	RPP30 Trg1	rCutsmart	SpyCas9 B10.10	RF3.0	2024-09-05	2	50
A2	2	138	75.556304931640625	1104.344970703125	771.2421875	SYBR	RPP30 Trg1	rCutsmart	SpyCas9 B10.10	RF3.0	2024-09-05	2	50
A2	2	139	75.83781433105469	2206.927734375	680.841796875	SYBR	RPP30 Trg1	rCutsmart	SpyCas9 B10.10	RF3.0	2024-09-05	2	50
A2	2	140	76.11932373046875	2019.0693359375	621.57421875	SYBR	RPP30 Trg1	rCutsmart	SpyCas9 B10.10	RF3.0	2024-09-05	2	50
A2	2	141	76.40083312988281	-1236.0572509765625	567.501953125	SYBR	RPP30 Trg1	rCutsmart	SpyCas9 B10.10	RF3.0	2024-09-05	2	50
A2	2	142	76.682342529296875	112.6503677368164	491.23828125	SYBR	RPP30 Trg1	rCutsmart	SpyCas9 B10.10	RF3.0	2024-09-05	2	50
A2	2	143	76.96385192871094	1245.841064453125	380.076171875	SYBR	RPP30 Trg1	rCutsmart	SpyCas9 B10.10	RF3.0	2024-09-05	2	50
A2	2	144	77.245361328125	-555.768798828125	241.517578125	SYBR	RPP30 Trg1	rCutsmart	SpyCas9 B10.10	RF3.0	2024-09-05	2	50
A2	2	145	77.5268783569336	-1174.4808349609375	98.1484375	SYBR	RPP30 Trg1	rCutsmart	SpyCas9 B10.10	RF3.0	2024-09-05	2	50
A2	2	146	77.80838775634766	-557.31536865234375	-22.541015625	SYBR	RPP30 Trg1	rCutsmart	SpyCas9 B10.10	RF3.0	2024-09-05	2	50
A2	2	147	78.08989715576172	746.2890625	-97.984375	SYBR	RPP30 Trg1	rCutsmart	SpyCas9 B10.10	RF3.0	2024-09-05	2	50
A2	2	148	78.37141418457031	-206.2730407714844	-117.16796875	SYBR	RPP30 Trg1	rCutsmart	SpyCas9 B10.10	RF3.0	2024-09-05	2	50
A2	2	149	78.652923583984375	-1922.2802734375	-83.005859375	SYBR	RPP30 Trg1	rCutsmart	SpyCas9 B10.10	RF3.0	2024-09-05	2	50
A2	2	150	78.93443298339844	-48.483829498291016	-10.33203125	SYBR	RPP30 Trg1	rCutsmart	SpyCas9 B10.10	RF3.0	2024-09-05	2	50
A2	2	151	79.2159423828125	-387.9806518554687	79.4453125	SYBR	RPP30 Trg1	rCutsmart	SpyCas9 B10.10	RF3.0	2024-09-05	2	50
A2	2	152	79.49745178222656	-959.28765869140625	164.9296875	SYBR	RPP30 Trg1	rCutsmart	SpyCas9 B10.10	RF3.0	2024-09-05	2	50
A2	2	153	79.778961181640625	-2452.656494140625	229.8671875	SYBR	RPP30 Trg1	rCutsmart	SpyCas9 B10.10	RF3.0	2024-09-05	2	50
A2	2	154	80.06047058105469	-2527.79248046875	264.193359375	SYBR	RPP30 Trg1	rCutsmart	SpyCas9 B10.10	RF3.0	2024-09-05	2	50
A2	2	155	80.34198760986328	-481.6398620605469	260.51953125	SYBR	RPP30 Trg1	rCutsmart	SpyCas9 B10.10	RF3.0	2024-09-05	2	50
A2	2	156	80.62349700927734	-2019.1767578125	210.40234375	SYBR	RPP30 Trg1	rCutsmart	SpyCas9 B10.10	RF3.0	2024-09-05	2	50
A2	2	157	80.9050064086914	-2656.303955078125	107.458984375	SYBR	RPP30 Trg1	rCutsmart	SpyCas9 B10.10	RF3.0	2024-09-05	2	50
A2	2	158	81.1865234375	-4551.24951171875	-41.078125	SYBR	RPP30 Trg1	rCutsmart	SpyCas9 B10.10	RF3.0	2024-09-05	2	50
A2	2	159	81.46803283691406	-2672.129638671875	-203.78515625	SYBR	RPP30 Trg1	rCutsmart	SpyCas9 B10.10	RF3.0	2024-09-05	2	50
A2	2	160	81.749542236328125	-2225.73779296875	-329.02734375	SYBR	RPP30 Trg1	rCutsmart	SpyCas9 B10.10	RF3.0	2024-09-05	2	50
A2	2	161	82.03105163574219	-1827.7938232421875	-366.826171875	SYBR	RPP30 Trg1	rCutsmart	SpyCas9 B10.10	RF3.0	2024-09-05	2	50
A2	2	162	82.31256103515625	-2031.7652587890625	-295.38671875	SYBR	RPP30 Trg1	rCutsmart	SpyCas9 B10.10	RF3.0	2024-09-05	2	50
A2	2	163	82.59407043457031	-2739.0654296875	-133.119140625	SYBR	RPP30 Trg1	rCutsmart	SpyCas9 B10.10	RF3.0	2024-09-05	2	50
A2	2	164	82.875579833984375	-2897.070068359375	71.833984375	SYBR	RPP30 Trg1	rCutsmart	SpyCas9 B10.10	RF3.0	2024-09-05	2	50
A2	2	165	83.15709686279297	-3736.87451171875	265.296875	SYBR	RPP30 Trg1	rCutsmart	SpyCas9 B10.10	RF3.0	2024-09-05	2	50
A2	2	166	83.43860626220703	-3695.58349609375	407.138671875	SYBR	RPP30 Trg1	rCutsmart	SpyCas9 B10.10	RF3.0	2024-09-05	2	50
A2	2	167	83.720123291015625	-3479.275390625	477.87109375	SYBR	RPP30 Trg1	rCutsmart	SpyCas9 B10.10	RF3.0	2024-09-05	2	50
A2	2	168	84.00163269042969	-4680.55224609375	474.283203125	SYBR	RPP30 Trg1	rCutsmart	SpyCas9 B10.10	RF3.0	2024-09-05	2	50
A2	2	169	84.28314208984375	-5076.73388671875	403.146484375	SYBR	RPP30 Trg1	rCutsmart	SpyCas9 B10.10	RF3.0	2024-09-05	2	50
A2	2	170	84.56465148925781	-5053.6787109375	278.619140625	SYBR	RPP30 Trg1	rCutsmart	SpyCas9 B10.10	RF3.0	2024-09-05	2	50
A2	2	171	84.846160888671875	-5419.755859375	122.095703125	SYBR	RPP30 Trg1	rCutsmart	SpyCas9 B10.10	RF3.0	2024-09-05	2	50
A2	2	172	85.12767028808594	-4730.69091796875	-39.814453125	SYBR	RPP30 Trg1	rCutsmart	SpyCas9 B10.10	RF3.0	2024-09-05	2	50
A2	2	173	85.4091796875	-5516.83154296875	-180.830078125	SYBR	RPP30 Trg1	rCutsmart	SpyCas9 B10.10	RF3.0	2024-09-05	2	50
A2	2	174	85.69068908691406	-4982.8232421875	-281.548828125	SYBR	RPP30 Trg1	rCutsmart	SpyCas9 B10.10	RF3.0	2024-09-05	2	50
A2	2	175	85.97220611572266	-5470.90087890625	-333.314453125	SYBR	RPP30 Trg1	rCutsmart	SpyCas9 B10.10	RF3.0	2024-09-05	2	50
A2	2	176	86.25371551513672	-4921.498046875	-337.91796875	SYBR	RPP30 Trg1	rCutsmart	SpyCas9 B10.10	RF3.0	2024-09-05	2	50
A2	2	177	86.53523254394531	-5541.685546875	-304.173828125	SYBR	RPP30 Trg1	rCutsmart	SpyCas9 B10.10	RF3.0	2024-09-05	2	50
A2	2	178	86.816741943359375	-5840.6826171875	-243.525390625	SYBR	RPP30 Trg1	rCutsmart	SpyCas9 B10.10	RF3.0	2024-09-05	2	50
A2	2	179	87.09825134277344	-4769.607421875	-166.681640625	SYBR	RPP30 Trg1	rCutsmart	SpyCas9 B10.10	RF3.0	2024-09-05	2	50
A2	2	180	87.3797607421875	-6549.2060546875	-82.521484375	SYBR	RPP30 Trg1	rCutsmart	SpyCas9 B10.10	RF3.0	2024-09-05	2	50
A2	2	181	87.66127014160156	-5906.21484375	0.650390625	SYBR	RPP30 Trg1	rCutsmart	SpyCas9 B10.10	RF3.0	2024-09-05	2	50
A2	2	182	87.942779541015625	-5568.8759765625	72.896484375	SYBR	RPP30 Trg1	rCutsmart	SpyCas9 B10.10	RF3.0	2024-09-05	2	50
A2	2	183	88.22428894042969	-6659.80517578125	121.994140625	SYBR	RPP30 Trg1	rCutsmart	SpyCas9 B10.10	RF3.0	2024-09-05	2	50
A2	2	184	88.50579833984375	-7402.6416015625	135.927734375	SYBR	RPP30 Trg1	rCutsmart	SpyCas9 B10.10	RF3.0	2024-09-05	2	50
A2	2	185	88.78731536865234	-6619.4501953125	107.494140625	SYBR	RPP30 Trg1	rCutsmart	SpyCas9 B10.10	RF3.0	2024-09-05	2	50
A2	2	186	89.0688247680664	-7183.74365234375	37.736328125	SYBR	RPP30 Trg1	rCutsmart	SpyCas9 B10.10	RF3.0	2024-09-05	2	50
A2	2	187	89.350341796875	-7104.75927734375	-64.11328125	SYBR	RPP30 Trg1	rCutsmart	SpyCas9 B10.10	RF3.0	2024-09-05	2	50
A2	2	188	89.63185119628906	-7221.54541015625	-183.19140625	SYBR	RPP30 Trg1	rCutsmart	SpyCas9 B10.10	RF3.0	2024-09-05	2	50
A2	2	189	89.913360595703125	-7744.9794921875	-301.306640625	SYBR	RPP30 Trg1	rCutsmart	SpyCas9 B10.10	RF3.0	2024-09-05	2	50
A2	2	190	90.1948699951172	-7382.14013671875	-398.37890625	SYBR	RPP30 Trg1	rCutsmart	SpyCas9 B10.10	RF3.0	2024-09-05	2	50
A2	2	191	90.47637939453124	-6412.60107421875	-455.4453125	SYBR	RPP30 Trg1	rCutsmart	SpyCas9 B10.10	RF3.0	2024-09-05	2	50
A2	2	192	90.75788879394533	-7353.22216796875	-461.046875	SYBR	RPP30 Trg1	rCutsmart	SpyCas9 B10.10	RF3.0	2024-09-05	2	50
A2	2	193	91.039398193359375	-6873.84814453125	-417.96484375	SYBR	RPP30 Trg1	rCutsmart	SpyCas9 B10.10	RF3.0	2024-09-05	2	50
A2	2	194	91.32090759277344	-7934.2763671875	-344.26953125	SYBR	RPP30 Trg1	rCutsmart	SpyCas9 B10.10	RF3.0	2024-09-05	2	50
A2	2	195	91.60242462158205	-6535.10595703125	-265.474609375	SYBR	RPP30 Trg1	rCutsmart	SpyCas9 B10.10	RF3.0	2024-09-05	2	50
A2	2	196	91.8839340209961	-9215.8330078125	-201.904296875	SYBR	RPP30 Trg1	rCutsmart	SpyCas9 B10.10	RF3.0	2024-09-05	2	50
A2	2	197	92.16545104980467	-7323.90869140625	-160.361328125	SYBR	RPP30 Trg1	rCutsmart	SpyCas9 B10.10	RF3.0	2024-09-05	2	50
A2	2	198	92.44696044921876	-7464.5048828125	-136.2578125	SYBR	RPP30 Trg1	rCutsmart	SpyCas9 B10.10	RF3.0	2024-09-05	2	50
A2	2	199	92.7284698486328	-6999.3388671875	-123.435546875	SYBR	RPP30 Trg1	rCutsmart	SpyCas9 B10.10	RF3.0	2024-09-05	2	50
A2	2	200	93.009979248046875	-10218.498046875	-121.787109375	SYBR	RPP30 Trg1	rCutsmart	SpyCas9 B10.10	RF3.0	2024-09-05	2	50
A2	2	201	93.29148864746094	-8040.5244140625	-135.1796875	SYBR	RPP30 Trg1	rCutsmart	SpyCas9 B10.10	RF3.0	2024-09-05	2	50
A2	2	202	93.572998046875	-7908.27197265625	-162.447265625	SYBR	RPP30 Trg1	rCutsmart	SpyCas9 B10.10	RF3.0	2024-09-05	2	50
A2	2	203	93.85450744628906	-8823.03125	-191.908203125	SYBR	RPP30 Trg1	rCutsmart	SpyCas9 B10.10	RF3.0	2024-09-05	2	50
A2	2	204	94.13602447509766	-7990.81640625	-206.15625	SYBR	RPP30 Trg1	rCutsmart	SpyCas9 B10.10	RF3.0	2024-09-05	2	50
A2	2	205	94.41753387451172	-9129.6904296875	-193.205078125	SYBR	RPP30 Trg1	rCutsmart	SpyCas9 B10.10	RF3.0	2024-09-05	2	50
A2	2	206	94.69904327392578	-8384.30078125	-153.9609375	SYBR	RPP30 Trg1	rCutsmart	SpyCas9 B10.10	RF3.0	2024-09-05	2	50
A3	3	1	36.98740005493164	769582.375	7989.7744140625	SYBR	RPP30 Trg1	rCutsmart	SpyCas9 B10.10	RF3.0	2024-09-05	3	50
A3	3	2	37.26885986328125	771845.25	9278.7958984375	SYBR	RPP30 Trg1	rCutsmart	SpyCas9 B10.10	RF3.0	2024-09-05	3	50
A3	3	3	37.550323486328125	773778.9375	10878.3828125	SYBR	RPP30 Trg1	rCutsmart	SpyCas9 B10.10	RF3.0	2024-09-05	3	50
A3	3	4	37.831783294677734	774390.3125	12744.654296875	SYBR	RPP30 Trg1	rCutsmart	SpyCas9 B10.10	RF3.0	2024-09-05	3	50
A3	3	5	38.11324691772461	771551.6875	14732.16796875	SYBR	RPP30 Trg1	rCutsmart	SpyCas9 B10.10	RF3.0	2024-09-05	3	50
A3	3	6	38.39470672607422	767516.6875	16656.271484375	SYBR	RPP30 Trg1	rCutsmart	SpyCas9 B10.10	RF3.0	2024-09-05	3	50
A3	3	7	38.676170349121094	763122.9375	18371.421875	SYBR	RPP30 Trg1	rCutsmart	SpyCas9 B10.10	RF3.0	2024-09-05	3	50
A3	3	8	38.9576301574707	756158.9375	19832.44140625	SYBR	RPP30 Trg1	rCutsmart	SpyCas9 B10.10	RF3.0	2024-09-05	3	50
A3	3	9	39.23909378051758	749804.75	21117.3203125	SYBR	RPP30 Trg1	rCutsmart	SpyCas9 B10.10	RF3.0	2024-09-05	3	50
A3	3	10	39.52055358886719	743774.6875	22158.57421875	SYBR	RPP30 Trg1	rCutsmart	SpyCas9 B10.10	RF3.0	2024-09-05	3	50
A3	3	11	39.80201721191406	739216.625	22984.302734375	SYBR	RPP30 Trg1	rCutsmart	SpyCas9 B10.10	RF3.0	2024-09-05	3	50
A3	3	12	40.08347702026367	737244.75	23599.955078125	SYBR	RPP30 Trg1	rCutsmart	SpyCas9 B10.10	RF3.0	2024-09-05	3	50
A3	3	13	40.36494064331055	730676.375	24014.4453125	SYBR	RPP30 Trg1	rCutsmart	SpyCas9 B10.10	RF3.0	2024-09-05	3	50
A3	3	14	40.64640045166016	724310.25	24269.396484375	SYBR	RPP30 Trg1	rCutsmart	SpyCas9 B10.10	RF3.0	2024-09-05	3	50
A3	3	15	40.92786407470703	717058.8125	24447.38671875	SYBR	RPP30 Trg1	rCutsmart	SpyCas9 B10.10	RF3.0	2024-09-05	3	50
A3	3	16	41.209327697753906	709628.5625	24650.14453125	SYBR	RPP30 Trg1	rCutsmart	SpyCas9 B10.10	RF3.0	2024-09-05	3	50
A3	3	17	41.49078750610352	703119.1875	24961.861328125	SYBR	RPP30 Trg1	rCutsmart	SpyCas9 B10.10	RF3.0	2024-09-05	3	50
A3	3	18	41.772247314453125	695050.4375	25419.5390625	SYBR	RPP30 Trg1	rCutsmart	SpyCas9 B10.10	RF3.0	2024-09-05	3	50
A3	3	19	42.0537109375	688502.6875	26002.2734375	SYBR	RPP30 Trg1	rCutsmart	SpyCas9 B10.10	RF3.0	2024-09-05	3	50
A3	3	20	42.335174560546875	681016.5625	26639.01953125	SYBR	RPP30 Trg1	rCutsmart	SpyCas9 B10.10	RF3.0	2024-09-05	3	50
A3	3	21	42.61663436889648	674419.4375	27233.056640625	SYBR	RPP30 Trg1	rCutsmart	SpyCas9 B10.10	RF3.0	2024-09-05	3	50
A3	3	22	42.898094177246094	666259.1875	27692.443359375	SYBR	RPP30 Trg1	rCutsmart	SpyCas9 B10.10	RF3.0	2024-09-05	3	50
A3	3	23	43.17955780029297	659818.6875	27957	SYBR	RPP30 Trg1	rCutsmart	SpyCas9 B10.10	RF3.0	2024-09-05	3	50
A3	3	24	43.46102142333984	649327.5	28013.193359375	SYBR	RPP30 Trg1	rCutsmart	SpyCas9 B10.10	RF3.0	2024-09-05	3	50
A3	3	25	43.74248123168945	641366.1875	27895.203125	SYBR	RPP30 Trg1	rCutsmart	SpyCas9 B10.10	RF3.0	2024-09-05	3	50
A3	3	26	44.02394104003906	632555.875	27673.453125	SYBR	RPP30 Trg1	rCutsmart	SpyCas9 B10.10	RF3.0	2024-09-05	3	50
A3	3	27	44.30540466308594	624799.375	27436.58984375	SYBR	RPP30 Trg1	rCutsmart	SpyCas9 B10.10	RF3.0	2024-09-05	3	50
A3	3	28	44.58686828613281	615111.5	27269.765625	SYBR	RPP30 Trg1	rCutsmart	SpyCas9 B10.10	RF3.0	2024-09-05	3	50
A3	3	29	44.86832809448242	608079.875	27230.1953125	SYBR	RPP30 Trg1	rCutsmart	SpyCas9 B10.10	RF3.0	2024-09-05	3	50
A3	3	30	45.1497917175293	600091.125	27329.0859375	SYBR	RPP30 Trg1	rCutsmart	SpyCas9 B10.10	RF3.0	2024-09-05	3	50
A3	3	31	45.431251525878906	592027.5	27529.3671875	SYBR	RPP30 Trg1	rCutsmart	SpyCas9 B10.10	RF3.0	2024-09-05	3	50
A3	3	32	45.71271514892578	585970.4375	27763.54296875	SYBR	RPP30 Trg1	rCutsmart	SpyCas9 B10.10	RF3.0	2024-09-05	3	50
A3	3	33	45.99417495727539	576755.9375	27968.873046875	SYBR	RPP30 Trg1	rCutsmart	SpyCas9 B10.10	RF3.0	2024-09-05	3	50
A3	3	34	46.275638580322266	568461.3125	28120.23046875	SYBR	RPP30 Trg1	rCutsmart	SpyCas9 B10.10	RF3.0	2024-09-05	3	50
A3	3	35	46.557098388671875	559914.4375	28241.1484375	SYBR	RPP30 Trg1	rCutsmart	SpyCas9 B10.10	RF3.0	2024-09-05	3	50
A3	3	36	46.83856201171875	550530	28388.57421875	SYBR	RPP30 Trg1	rCutsmart	SpyCas9 B10.10	RF3.0	2024-09-05	3	50
A3	3	37	47.12002182006836	542600	28619.8125	SYBR	RPP30 Trg1	rCutsmart	SpyCas9 B10.10	RF3.0	2024-09-05	3	50
A3	3	38	47.401485443115234	536237.25	28961.548828125	SYBR	RPP30 Trg1	rCutsmart	SpyCas9 B10.10	RF3.0	2024-09-05	3	50
A3	3	39	47.68294525146485	527072.6875	29397.89453125	SYBR	RPP30 Trg1	rCutsmart	SpyCas9 B10.10	RF3.0	2024-09-05	3	50
A3	3	40	47.96440887451172	519662.5625	29878.197265625	SYBR	RPP30 Trg1	rCutsmart	SpyCas9 B10.10	RF3.0	2024-09-05	3	50
A3	3	41	48.24586868286133	509744.34375	30336.546875	SYBR	RPP30 Trg1	rCutsmart	SpyCas9 B10.10	RF3.0	2024-09-05	3	50
A3	3	42	48.5273323059082	501936.625	30713.203125	SYBR	RPP30 Trg1	rCutsmart	SpyCas9 B10.10	RF3.0	2024-09-05	3	50
A3	3	43	48.80879211425781	493896.4375	30969.5703125	SYBR	RPP30 Trg1	rCutsmart	SpyCas9 B10.10	RF3.0	2024-09-05	3	50
A3	3	44	49.09025573730469	481922.9375	31094.91796875	SYBR	RPP30 Trg1	rCutsmart	SpyCas9 B10.10	RF3.0	2024-09-05	3	50
A3	3	45	49.37171936035156	474543.78125	31101.75	SYBR	RPP30 Trg1	rCutsmart	SpyCas9 B10.10	RF3.0	2024-09-05	3	50
A3	3	46	49.65317916870117	465193.3125	31014.0234375	SYBR	RPP30 Trg1	rCutsmart	SpyCas9 B10.10	RF3.0	2024-09-05	3	50
A3	3	47	49.93463897705078	455385.71875	30853.69921875	SYBR	RPP30 Trg1	rCutsmart	SpyCas9 B10.10	RF3.0	2024-09-05	3	50
A3	3	48	50.216102600097656	446995.84375	30634.7265625	SYBR	RPP30 Trg1	rCutsmart	SpyCas9 B10.10	RF3.0	2024-09-05	3	50
A3	3	49	50.49756622314453	438867.5	30366.8515625	SYBR	RPP30 Trg1	rCutsmart	SpyCas9 B10.10	RF3.0	2024-09-05	3	50
A3	3	50	50.77902603149414	428517.21875	30064.0234375	SYBR	RPP30 Trg1	rCutsmart	SpyCas9 B10.10	RF3.0	2024-09-05	3	50
A3	3	51	51.06048583984375	420051.96875	29748.1328125	SYBR	RPP30 Trg1	rCutsmart	SpyCas9 B10.10	RF3.0	2024-09-05	3	50
A3	3	52	51.341949462890625	412148.0625	29441.46484375	SYBR	RPP30 Trg1	rCutsmart	SpyCas9 B10.10	RF3.0	2024-09-05	3	50
A3	3	53	51.6234130859375	402466	29153.544921875	SYBR	RPP30 Trg1	rCutsmart	SpyCas9 B10.10	RF3.0	2024-09-05	3	50
A3	3	54	51.90487289428711	396255.96875	28872.765625	SYBR	RPP30 Trg1	rCutsmart	SpyCas9 B10.10	RF3.0	2024-09-05	3	50
A3	3	55	52.18633270263672	386993.03125	28573.3125	SYBR	RPP30 Trg1	rCutsmart	SpyCas9 B10.10	RF3.0	2024-09-05	3	50
A3	3	56	52.467796325683594	378067.09375	28233.140625	SYBR	RPP30 Trg1	rCutsmart	SpyCas9 B10.10	RF3.0	2024-09-05	3	50
A3	3	57	52.74925994873047	369719.5	27848.61328125	SYBR	RPP30 Trg1	rCutsmart	SpyCas9 B10.10	RF3.0	2024-09-05	3	50
A3	3	58	53.03071975708008	361748.75	27433.6875	SYBR	RPP30 Trg1	rCutsmart	SpyCas9 B10.10	RF3.0	2024-09-05	3	50
A3	3	59	53.31217956542969	352884.375	27003.466796875	SYBR	RPP30 Trg1	rCutsmart	SpyCas9 B10.10	RF3.0	2024-09-05	3	50
A3	3	60	53.59364318847656	347982.3125	26556.90234375	SYBR	RPP30 Trg1	rCutsmart	SpyCas9 B10.10	RF3.0	2024-09-05	3	50
A3	3	61	53.87510681152344	338459.0625	26076.01953125	SYBR	RPP30 Trg1	rCutsmart	SpyCas9 B10.10	RF3.0	2024-09-05	3	50
A3	3	62	54.15656661987305	329313.28125	25542.291015625	SYBR	RPP30 Trg1	rCutsmart	SpyCas9 B10.10	RF3.0	2024-09-05	3	50
A3	3	63	54.438026428222656	323303.40625	24957.556640625	SYBR	RPP30 Trg1	rCutsmart	SpyCas9 B10.10	RF3.0	2024-09-05	3	50
A3	3	64	54.71949005126953	314595.5625	24351.376953125	SYBR	RPP30 Trg1	rCutsmart	SpyCas9 B10.10	RF3.0	2024-09-05	3	50
A3	3	65	55.000953674316406	308435.40625	23769.19140625	SYBR	RPP30 Trg1	rCutsmart	SpyCas9 B10.10	RF3.0	2024-09-05	3	50
A3	3	66	55.282413482666016	301767.40625	23250.31640625	SYBR	RPP30 Trg1	rCutsmart	SpyCas9 B10.10	RF3.0	2024-09-05	3	50
A3	3	67	55.56387710571289	295914.96875	22812.31640625	SYBR	RPP30 Trg1	rCutsmart	SpyCas9 B10.10	RF3.0	2024-09-05	3	50
A3	3	68	55.8453369140625	288248.75	22448.87890625	SYBR	RPP30 Trg1	rCutsmart	SpyCas9 B10.10	RF3.0	2024-09-05	3	50
A3	3	69	56.126800537109375	280534.5	22137.58984375	SYBR	RPP30 Trg1	rCutsmart	SpyCas9 B10.10	RF3.0	2024-09-05	3	50
A3	3	70	56.40826416015625	275518.5625	21849.8203125	SYBR	RPP30 Trg1	rCutsmart	SpyCas9 B10.10	RF3.0	2024-09-05	3	50
A3	3	71	56.68972396850586	270552.3125	21558.6640625	SYBR	RPP30 Trg1	rCutsmart	SpyCas9 B10.10	RF3.0	2024-09-05	3	50
A3	3	72	56.97118377685547	261805.953125	21248.697265625	SYBR	RPP30 Trg1	rCutsmart	SpyCas9 B10.10	RF3.0	2024-09-05	3	50
A3	3	73	57.252647399902344	254545.15625	20924.89453125	SYBR	RPP30 Trg1	rCutsmart	SpyCas9 B10.10	RF3.0	2024-09-05	3	50
A3	3	74	57.53411102294922	250049.90625	20614.857421875	SYBR	RPP30 Trg1	rCutsmart	SpyCas9 B10.10	RF3.0	2024-09-05	3	50
A3	3	75	57.81557083129883	245074.1875	20357.220703125	SYBR	RPP30 Trg1	rCutsmart	SpyCas9 B10.10	RF3.0	2024-09-05	3	50
A3	3	76	58.09703063964844	237312.359375	20179.52734375	SYBR	RPP30 Trg1	rCutsmart	SpyCas9 B10.10	RF3.0	2024-09-05	3	50
A3	3	77	58.37849426269531	232251.09375	20081.408203125	SYBR	RPP30 Trg1	rCutsmart	SpyCas9 B10.10	RF3.0	2024-09-05	3	50
A3	3	78	58.65995788574219	227173.109375	20033.015625	SYBR	RPP30 Trg1	rCutsmart	SpyCas9 B10.10	RF3.0	2024-09-05	3	50
A3	3	79	58.9414176940918	220965.671875	19990.87109375	SYBR	RPP30 Trg1	rCutsmart	SpyCas9 B10.10	RF3.0	2024-09-05	3	50
A3	3	80	59.222877502441406	212826.796875	19920.90234375	SYBR	RPP30 Trg1	rCutsmart	SpyCas9 B10.10	RF3.0	2024-09-05	3	50
A3	3	81	59.50434112548828	208428.71875	19814.494140625	SYBR	RPP30 Trg1	rCutsmart	SpyCas9 B10.10	RF3.0	2024-09-05	3	50
A3	3	82	59.78580474853515	203715.1875	19691.095703125	SYBR	RPP30 Trg1	rCutsmart	SpyCas9 B10.10	RF3.0	2024-09-05	3	50
A3	3	83	60.067264556884766	197169.9375	19591.54296875	SYBR	RPP30 Trg1	rCutsmart	SpyCas9 B10.10	RF3.0	2024-09-05	3	50
A3	3	84	60.348724365234375	190593.453125	19562.908203125	SYBR	RPP30 Trg1	rCutsmart	SpyCas9 B10.10	RF3.0	2024-09-05	3	50
A3	3	85	60.63018798828125	185901.125	19641.78515625	SYBR	RPP30 Trg1	rCutsmart	SpyCas9 B10.10	RF3.0	2024-09-05	3	50
A3	3	86	60.911651611328125	180061.71875	19867.23828125	SYBR	RPP30 Trg1	rCutsmart	SpyCas9 B10.10	RF3.0	2024-09-05	3	50
A3	3	87	61.193111419677734	175036.359375	20235.328125	SYBR	RPP30 Trg1	rCutsmart	SpyCas9 B10.10	RF3.0	2024-09-05	3	50
A3	3	88	61.474571228027344	170343.34375	20712.791015625	SYBR	RPP30 Trg1	rCutsmart	SpyCas9 B10.10	RF3.0	2024-09-05	3	50
A3	3	89	61.75603485107422	160659.609375	21245.865234375	SYBR	RPP30 Trg1	rCutsmart	SpyCas9 B10.10	RF3.0	2024-09-05	3	50
A3	3	90	62.037498474121094	155566.265625	21788.3046875	SYBR	RPP30 Trg1	rCutsmart	SpyCas9 B10.10	RF3.0	2024-09-05	3	50
A3	3	91	62.3189582824707	148451.671875	22327.01953125	SYBR	RPP30 Trg1	rCutsmart	SpyCas9 B10.10	RF3.0	2024-09-05	3	50
A3	3	92	62.60041809082031	142300.75	22884.248046875	SYBR	RPP30 Trg1	rCutsmart	SpyCas9 B10.10	RF3.0	2024-09-05	3	50
A3	3	93	62.88188171386719	137572.578125	23493.6328125	SYBR	RPP30 Trg1	rCutsmart	SpyCas9 B10.10	RF3.0	2024-09-05	3	50
A3	3	94	63.16334533691406	129667.1171875	24167.22265625	SYBR	RPP30 Trg1	rCutsmart	SpyCas9 B10.10	RF3.0	2024-09-05	3	50
A3	3	95	63.44480514526367	122282.6640625	24878.396484375	SYBR	RPP30 Trg1	rCutsmart	SpyCas9 B10.10	RF3.0	2024-09-05	3	50
A3	3	96	63.72626495361328	113935.65625	25570.642578125	SYBR	RPP30 Trg1	rCutsmart	SpyCas9 B10.10	RF3.0	2024-09-05	3	50
A3	3	97	64.00772857666016	106996.328125	26181.66015625	SYBR	RPP30 Trg1	rCutsmart	SpyCas9 B10.10	RF3.0	2024-09-05	3	50
A3	3	98	64.28919219970703	99246.484375	26664.4453125	SYBR	RPP30 Trg1	rCutsmart	SpyCas9 B10.10	RF3.0	2024-09-05	3	50
A3	3	99	64.5706558227539	92562.2265625	26995.490234375	SYBR	RPP30 Trg1	rCutsmart	SpyCas9 B10.10	RF3.0	2024-09-05	3	50
A3	3	100	64.85211181640625	82473.609375	27174.14453125	SYBR	RPP30 Trg1	rCutsmart	SpyCas9 B10.10	RF3.0	2024-09-05	3	50
A3	3	101	65.133575439453125	75757.1796875	27221.751953125	SYBR	RPP30 Trg1	rCutsmart	SpyCas9 B10.10	RF3.0	2024-09-05	3	50
A3	3	102	65.4150390625	68200.03125	27182.3984375	SYBR	RPP30 Trg1	rCutsmart	SpyCas9 B10.10	RF3.0	2024-09-05	3	50
A3	3	103	65.696502685546875	60082.99609375	27119.3125	SYBR	RPP30 Trg1	rCutsmart	SpyCas9 B10.10	RF3.0	2024-09-05	3	50
A3	3	104	65.97796630859375	53274.6484375	27100.79296875	SYBR	RPP30 Trg1	rCutsmart	SpyCas9 B10.10	RF3.0	2024-09-05	3	50
A3	3	105	66.2594223022461	45590.55859375	27175.2421875	SYBR	RPP30 Trg1	rCutsmart	SpyCas9 B10.10	RF3.0	2024-09-05	3	50
A3	3	106	66.54088592529297	37670.90234375	27342.357421875	SYBR	RPP30 Trg1	rCutsmart	SpyCas9 B10.10	RF3.0	2024-09-05	3	50
A3	3	107	66.82234191894531	32223.263671875	27532.505859375	SYBR	RPP30 Trg1	rCutsmart	SpyCas9 B10.10	RF3.0	2024-09-05	3	50
A3	3	108	67.10380554199219	22053.533203125	27607.361328125	SYBR	RPP30 Trg1	rCutsmart	SpyCas9 B10.10	RF3.0	2024-09-05	3	50
A3	3	109	67.38526916503906	13225.6337890625	27387.54296875	SYBR	RPP30 Trg1	rCutsmart	SpyCas9 B10.10	RF3.0	2024-09-05	3	50
A3	3	110	67.66673278808594	5496.6171875	26701.521484375	SYBR	RPP30 Trg1	rCutsmart	SpyCas9 B10.10	RF3.0	2024-09-05	3	50
A3	3	111	67.94819641113281	-3260.631591796875	25436.716796875	SYBR	RPP30 Trg1	rCutsmart	SpyCas9 B10.10	RF3.0	2024-09-05	3	50
A3	3	112	68.22966003417969	-10053.1826171875	23572.01953125	SYBR	RPP30 Trg1	rCutsmart	SpyCas9 B10.10	RF3.0	2024-09-05	3	50
A3	3	113	68.51111602783203	-15400.1728515625	21181.44140625	SYBR	RPP30 Trg1	rCutsmart	SpyCas9 B10.10	RF3.0	2024-09-05	3	50
A3	3	114	68.7925796508789	-21949.26171875	18510.375	SYBR	RPP30 Trg1	rCutsmart	SpyCas9 B10.10	RF3.0	2024-09-05	3	50
A3	3	115	69.07404327392578	-24389.580078125	15795.015625	SYBR	RPP30 Trg1	rCutsmart	SpyCas9 B10.10	RF3.0	2024-09-05	3	50
A3	3	116	69.355499267578125	-28694.060546875	13091.486328125	SYBR	RPP30 Trg1	rCutsmart	SpyCas9 B10.10	RF3.0	2024-09-05	3	50
A3	3	117	69.636962890625	-30855.37890625	10568.8173828125	SYBR	RPP30 Trg1	rCutsmart	SpyCas9 B10.10	RF3.0	2024-09-05	3	50
A3	3	118	69.918426513671875	-31971.46875	8358.943359375	SYBR	RPP30 Trg1	rCutsmart	SpyCas9 B10.10	RF3.0	2024-09-05	3	50
A3	3	119	70.19989013671875	-31815.900390625	6538.18359375	SYBR	RPP30 Trg1	rCutsmart	SpyCas9 B10.10	RF3.0	2024-09-05	3	50
A3	3	120	70.481353759765625	-33838.19921875	5118.2998046875	SYBR	RPP30 Trg1	rCutsmart	SpyCas9 B10.10	RF3.0	2024-09-05	3	50
A3	3	121	70.7628173828125	-34767.96484375	4054.404296875	SYBR	RPP30 Trg1	rCutsmart	SpyCas9 B10.10	RF3.0	2024-09-05	3	50
A3	3	122	71.04427337646484	-36547.52734375	3270.189453125	SYBR	RPP30 Trg1	rCutsmart	SpyCas9 B10.10	RF3.0	2024-09-05	3	50
A3	3	123	71.32573699951172	-35883.6875	2689.52734375	SYBR	RPP30 Trg1	rCutsmart	SpyCas9 B10.10	RF3.0	2024-09-05	3	50
A3	3	124	71.60719299316406	-38590.953125	2258.298828125	SYBR	RPP30 Trg1	rCutsmart	SpyCas9 B10.10	RF3.0	2024-09-05	3	50
A3	3	125	71.88865661621094	-37155.28125	1946.841796875	SYBR	RPP30 Trg1	rCutsmart	SpyCas9 B10.10	RF3.0	2024-09-05	3	50
A3	3	126	72.17012023925781	-37008.29296875	1737.259765625	SYBR	RPP30 Trg1	rCutsmart	SpyCas9 B10.10	RF3.0	2024-09-05	3	50
A3	3	127	72.45158386230469	-39977.0625	1609.1796875	SYBR	RPP30 Trg1	rCutsmart	SpyCas9 B10.10	RF3.0	2024-09-05	3	50
A3	3	128	72.73304748535156	-39796.27734375	1535.673828125	SYBR	RPP30 Trg1	rCutsmart	SpyCas9 B10.10	RF3.0	2024-09-05	3	50
A3	3	129	73.01451110839844	-39614.36328125	1490.455078125	SYBR	RPP30 Trg1	rCutsmart	SpyCas9 B10.10	RF3.0	2024-09-05	3	50
A3	3	130	73.29596710205078	-40990.8359375	1457.865234375	SYBR	RPP30 Trg1	rCutsmart	SpyCas9 B10.10	RF3.0	2024-09-05	3	50
A3	3	131	73.57743072509766	-41803.25390625	1436.212890625	SYBR	RPP30 Trg1	rCutsmart	SpyCas9 B10.10	RF3.0	2024-09-05	3	50
A3	3	132	73.85888671875	-41903.4609375	1430.68359375	SYBR	RPP30 Trg1	rCutsmart	SpyCas9 B10.10	RF3.0	2024-09-05	3	50
A3	3	133	74.140350341796875	-41759.23046875	1440.451171875	SYBR	RPP30 Trg1	rCutsmart	SpyCas9 B10.10	RF3.0	2024-09-05	3	50
A3	3	134	74.42181396484375	-42783.8828125	1449.271484375	SYBR	RPP30 Trg1	rCutsmart	SpyCas9 B10.10	RF3.0	2024-09-05	3	50
A3	3	135	74.703277587890625	-43617.703125	1427.490234375	SYBR	RPP30 Trg1	rCutsmart	SpyCas9 B10.10	RF3.0	2024-09-05	3	50
A3	3	136	74.9847412109375	-45556.28125	1345.798828125	SYBR	RPP30 Trg1	rCutsmart	SpyCas9 B10.10	RF3.0	2024-09-05	3	50
A3	3	137	75.266204833984375	-45162.6484375	1191.892578125	SYBR	RPP30 Trg1	rCutsmart	SpyCas9 B10.10	RF3.0	2024-09-05	3	50
A3	3	138	75.54766082763672	-45686.96484375	978.037109375	SYBR	RPP30 Trg1	rCutsmart	SpyCas9 B10.10	RF3.0	2024-09-05	3	50
A3	3	139	75.8291244506836	-45284.671875	734.27734375	SYBR	RPP30 Trg1	rCutsmart	SpyCas9 B10.10	RF3.0	2024-09-05	3	50
A3	3	140	76.11058044433594	-46212.6875	493.4609375	SYBR	RPP30 Trg1	rCutsmart	SpyCas9 B10.10	RF3.0	2024-09-05	3	50
A3	3	141	76.39204406738281	-46028.859375	280.033203125	SYBR	RPP30 Trg1	rCutsmart	SpyCas9 B10.10	RF3.0	2024-09-05	3	50
A3	3	142	76.67350769042969	-47082.453125	109.703125	SYBR	RPP30 Trg1	rCutsmart	SpyCas9 B10.10	RF3.0	2024-09-05	3	50
A3	3	143	76.95497131347656	-46002.16015625	-3.82421875	SYBR	RPP30 Trg1	rCutsmart	SpyCas9 B10.10	RF3.0	2024-09-05	3	50
A3	3	144	77.23643493652344	-47049.16015625	-45.111328125	SYBR	RPP30 Trg1	rCutsmart	SpyCas9 B10.10	RF3.0	2024-09-05	3	50
A3	3	145	77.51789855957031	-46934.27734375	-3.296875	SYBR	RPP30 Trg1	rCutsmart	SpyCas9 B10.10	RF3.0	2024-09-05	3	50
A3	3	146	77.79935455322266	-45345.4609375	114.75390625	SYBR	RPP30 Trg1	rCutsmart	SpyCas9 B10.10	RF3.0	2024-09-05	3	50
A3	3	147	78.08081817626953	-46632.59375	275.494140625	SYBR	RPP30 Trg1	rCutsmart	SpyCas9 B10.10	RF3.0	2024-09-05	3	50
A3	3	148	78.3622817993164	-48409.26171875	424.08203125	SYBR	RPP30 Trg1	rCutsmart	SpyCas9 B10.10	RF3.0	2024-09-05	3	50
A3	3	149	78.64373779296875	-48618.265625	504.451171875	SYBR	RPP30 Trg1	rCutsmart	SpyCas9 B10.10	RF3.0	2024-09-05	3	50
A3	3	150	78.925201416015625	-47985.65625	483.431640625	SYBR	RPP30 Trg1	rCutsmart	SpyCas9 B10.10	RF3.0	2024-09-05	3	50
A3	3	151	79.2066650390625	-49714.03515625	364.921875	SYBR	RPP30 Trg1	rCutsmart	SpyCas9 B10.10	RF3.0	2024-09-05	3	50
A3	3	152	79.488128662109375	-49341.625	186.2265625	SYBR	RPP30 Trg1	rCutsmart	SpyCas9 B10.10	RF3.0	2024-09-05	3	50
A3	3	153	79.76959228515625	-49647.296875	-0.5234375	SYBR	RPP30 Trg1	rCutsmart	SpyCas9 B10.10	RF3.0	2024-09-05	3	50
A3	3	154	80.051055908203125	-47877.33203125	-151.125	SYBR	RPP30 Trg1	rCutsmart	SpyCas9 B10.10	RF3.0	2024-09-05	3	50
A3	3	155	80.33251190185547	-49190.2265625	-244.041015625	SYBR	RPP30 Trg1	rCutsmart	SpyCas9 B10.10	RF3.0	2024-09-05	3	50
A3	3	156	80.61397552490234	-50077.1640625	-280.51171875	SYBR	RPP30 Trg1	rCutsmart	SpyCas9 B10.10	RF3.0	2024-09-05	3	50
A3	3	157	80.89543151855469	-49277.90234375	-272.556640625	SYBR	RPP30 Trg1	rCutsmart	SpyCas9 B10.10	RF3.0	2024-09-05	3	50
A3	3	158	81.17689514160156	-49481.29296875	-228.9296875	SYBR	RPP30 Trg1	rCutsmart	SpyCas9 B10.10	RF3.0	2024-09-05	3	50
A3	3	159	81.45835876464844	-49754.7578125	-149.626953125	SYBR	RPP30 Trg1	rCutsmart	SpyCas9 B10.10	RF3.0	2024-09-05	3	50
A3	3	160	81.73982238769531	-50220.203125	-32.630859375	SYBR	RPP30 Trg1	rCutsmart	SpyCas9 B10.10	RF3.0	2024-09-05	3	50
A3	3	161	82.02128601074219	-49000.5625	113.10546875	SYBR	RPP30 Trg1	rCutsmart	SpyCas9 B10.10	RF3.0	2024-09-05	3	50
A3	3	162	82.30274963378906	-50200.125	259.9921875	SYBR	RPP30 Trg1	rCutsmart	SpyCas9 B10.10	RF3.0	2024-09-05	3	50
A3	3	163	82.5842056274414	-50745.8203125	368.3828125	SYBR	RPP30 Trg1	rCutsmart	SpyCas9 B10.10	RF3.0	2024-09-05	3	50
A3	3	164	82.86566925048828	-51862.30859375	406.193359375	SYBR	RPP30 Trg1	rCutsmart	SpyCas9 B10.10	RF3.0	2024-09-05	3	50
A3	3	165	83.147125244140625	-52759.0625	369.068359375	SYBR	RPP30 Trg1	rCutsmart	SpyCas9 B10.10	RF3.0	2024-09-05	3	50
A3	3	166	83.4285888671875	-51865.89453125	285.18359375	SYBR	RPP30 Trg1	rCutsmart	SpyCas9 B10.10	RF3.0	2024-09-05	3	50
A3	3	167	83.710052490234375	-51304.3671875	198.59765625	SYBR	RPP30 Trg1	rCutsmart	SpyCas9 B10.10	RF3.0	2024-09-05	3	50
A3	3	168	83.99151611328125	-51494.57421875	141.7578125	SYBR	RPP30 Trg1	rCutsmart	SpyCas9 B10.10	RF3.0	2024-09-05	3	50
A3	3	169	84.272979736328125	-52205.83203125	117.642578125	SYBR	RPP30 Trg1	rCutsmart	SpyCas9 B10.10	RF3.0	2024-09-05	3	50
A3	3	170	84.554443359375	-53059.8046875	104.947265625	SYBR	RPP30 Trg1	rCutsmart	SpyCas9 B10.10	RF3.0	2024-09-05	3	50
A3	3	171	84.83589935302734	-53848.48828125	81.107421875	SYBR	RPP30 Trg1	rCutsmart	SpyCas9 B10.10	RF3.0	2024-09-05	3	50
A3	3	172	85.11736297607422	-53117.62890625	43.828125	SYBR	RPP30 Trg1	rCutsmart	SpyCas9 B10.10	RF3.0	2024-09-05	3	50
A3	3	173	85.39881896972656	-52910.86328125	14.01171875	SYBR	RPP30 Trg1	rCutsmart	SpyCas9 B10.10	RF3.0	2024-09-05	3	50
A3	3	174	85.68028259277344	-53061.25390625	18.724609375	SYBR	RPP30 Trg1	rCutsmart	SpyCas9 B10.10	RF3.0	2024-09-05	3	50
A3	3	175	85.96174621582031	-53645.6015625	68.21484375	SYBR	RPP30 Trg1	rCutsmart	SpyCas9 B10.10	RF3.0	2024-09-05	3	50
A3	3	176	86.24320983886719	-53347.8671875	144.4375	SYBR	RPP30 Trg1	rCutsmart	SpyCas9 B10.10	RF3.0	2024-09-05	3	50
A3	3	177	86.52467346191406	-54455.7734375	209.134765625	SYBR	RPP30 Trg1	rCutsmart	SpyCas9 B10.10	RF3.0	2024-09-05	3	50
A3	3	178	86.80613708496094	-55636.9609375	225.306640625	SYBR	RPP30 Trg1	rCutsmart	SpyCas9 B10.10	RF3.0	2024-09-05	3	50
A3	3	179	87.08760070800781	-55451.6171875	176.94140625	SYBR	RPP30 Trg1	rCutsmart	SpyCas9 B10.10	RF3.0	2024-09-05	3	50
A3	3	180	87.36905670166016	-53666.6484375	74.548828125	SYBR	RPP30 Trg1	rCutsmart	SpyCas9 B10.10	RF3.0	2024-09-05	3	50
A3	3	181	87.65052032470703	-55599.7890625	-54.248046875	SYBR	RPP30 Trg1	rCutsmart	SpyCas9 B10.10	RF3.0	2024-09-05	3	50
A3	3	182	87.931976318359375	-55818.2578125	-178.615234375	SYBR	RPP30 Trg1	rCutsmart	SpyCas9 B10.10	RF3.0	2024-09-05	3	50
A3	3	183	88.21343994140625	-55005.58984375	-272.201171875	SYBR	RPP30 Trg1	rCutsmart	SpyCas9 B10.10	RF3.0	2024-09-05	3	50
A3	3	184	88.494903564453125	-55887.52734375	-313.70703125	SYBR	RPP30 Trg1	rCutsmart	SpyCas9 B10.10	RF3.0	2024-09-05	3	50
A3	3	185	88.7763671875	-54419.97265625	-288.31640625	SYBR	RPP30 Trg1	rCutsmart	SpyCas9 B10.10	RF3.0	2024-09-05	3	50
A3	3	186	89.057830810546875	-56213.921875	-196.123046875	SYBR	RPP30 Trg1	rCutsmart	SpyCas9 B10.10	RF3.0	2024-09-05	3	50
A3	3	187	89.33929443359375	-54355.33984375	-63.259765625	SYBR	RPP30 Trg1	rCutsmart	SpyCas9 B10.10	RF3.0	2024-09-05	3	50
A3	3	188	89.6207504272461	-56304.24609375	56.818359375	SYBR	RPP30 Trg1	rCutsmart	SpyCas9 B10.10	RF3.0	2024-09-05	3	50
A3	3	189	89.90221405029297	-56901.8515625	100.916015625	SYBR	RPP30 Trg1	rCutsmart	SpyCas9 B10.10	RF3.0	2024-09-05	3	50
A3	3	190	90.18367004394533	-57802.01171875	27.865234375	SYBR	RPP30 Trg1	rCutsmart	SpyCas9 B10.10	RF3.0	2024-09-05	3	50
A3	3	191	90.4651336669922	-57492.828125	-154.04296875	SYBR	RPP30 Trg1	rCutsmart	SpyCas9 B10.10	RF3.0	2024-09-05	3	50
A3	3	192	90.74659729003906	-57384.72265625	-384.029296875	SYBR	RPP30 Trg1	rCutsmart	SpyCas9 B10.10	RF3.0	2024-09-05	3	50
A3	3	193	91.02806091308594	-54247.3046875	-575.60546875	SYBR	RPP30 Trg1	rCutsmart	SpyCas9 B10.10	RF3.0	2024-09-05	3	50
A3	3	194	91.3095245361328	-57663.0390625	-657.931640625	SYBR	RPP30 Trg1	rCutsmart	SpyCas9 B10.10	RF3.0	2024-09-05	3	50
A3	3	195	91.59098815917967	-55334.08203125	-606.6953125	SYBR	RPP30 Trg1	rCutsmart	SpyCas9 B10.10	RF3.0	2024-09-05	3	50
A3	3	196	91.87244415283205	-57386.89453125	-448.79296875	SYBR	RPP30 Trg1	rCutsmart	SpyCas9 B10.10	RF3.0	2024-09-05	3	50
A3	3	197	92.1539077758789	-56459.88671875	-243.751953125	SYBR	RPP30 Trg1	rCutsmart	SpyCas9 B10.10	RF3.0	2024-09-05	3	50
A3	3	198	92.43536376953124	-56527.01953125	-56.642578125	SYBR	RPP30 Trg1	rCutsmart	SpyCas9 B10.10	RF3.0	2024-09-05	3	50
A3	3	199	92.716827392578125	-58973.82421875	64.25	SYBR	RPP30 Trg1	rCutsmart	SpyCas9 B10.10	RF3.0	2024-09-05	3	50
A3	3	200	92.998291015625	-58118.08203125	99.51953125	SYBR	RPP30 Trg1	rCutsmart	SpyCas9 B10.10	RF3.0	2024-09-05	3	50
A3	3	201	93.279754638671875	-57541.84765625	59.7109375	SYBR	RPP30 Trg1	rCutsmart	SpyCas9 B10.10	RF3.0	2024-09-05	3	50
A3	3	202	93.56121826171876	-58012.90625	-23.53125	SYBR	RPP30 Trg1	rCutsmart	SpyCas9 B10.10	RF3.0	2024-09-05	3	50
A3	3	203	93.842681884765625	-58773.18359375	-112.607421875	SYBR	RPP30 Trg1	rCutsmart	SpyCas9 B10.10	RF3.0	2024-09-05	3	50
A3	3	204	94.12413787841795	-57869.9453125	-178.47265625	SYBR	RPP30 Trg1	rCutsmart	SpyCas9 B10.10	RF3.0	2024-09-05	3	50
A3	3	205	94.40560150146484	-58610.83984375	-208.1640625	SYBR	RPP30 Trg1	rCutsmart	SpyCas9 B10.10	RF3.0	2024-09-05	3	50
A3	3	206	94.6870574951172	-58302.9609375	-203.865234375	SYBR	RPP30 Trg1	rCutsmart	SpyCas9 B10.10	RF3.0	2024-09-05	3	50
A5	5	1	36.98429870605469	1113571.625	17736.9765625	SYBR	RPP30 Trg1	rCutsmart	SpyCas9 B10.10	RF3.0	2024-09-05	1	55
A5	5	2	37.26605987548828	1116244.5	18605.0390625	SYBR	RPP30 Trg1	rCutsmart	SpyCas9 B10.10	RF3.0	2024-09-05	1	55
A5	5	3	37.54781723022461	1115870.5	19697.498046875	SYBR	RPP30 Trg1	rCutsmart	SpyCas9 B10.10	RF3.0	2024-09-05	1	55
A5	5	4	37.8295783996582	1113900.125	20862.470703125	SYBR	RPP30 Trg1	rCutsmart	SpyCas9 B10.10	RF3.0	2024-09-05	1	55
A5	5	5	38.11133575439453	1107729.5	21892.05078125	SYBR	RPP30 Trg1	rCutsmart	SpyCas9 B10.10	RF3.0	2024-09-05	1	55
A5	5	6	38.393096923828125	1101220.25	22617.892578125	SYBR	RPP30 Trg1	rCutsmart	SpyCas9 B10.10	RF3.0	2024-09-05	1	55
A5	5	7	38.67485809326172	1094957	22995.9765625	SYBR	RPP30 Trg1	rCutsmart	SpyCas9 B10.10	RF3.0	2024-09-05	1	55
A5	5	8	38.95661544799805	1084556.25	23128.703125	SYBR	RPP30 Trg1	rCutsmart	SpyCas9 B10.10	RF3.0	2024-09-05	1	55
A5	5	9	39.23837661743164	1077370	23210.826171875	SYBR	RPP30 Trg1	rCutsmart	SpyCas9 B10.10	RF3.0	2024-09-05	1	55
A5	5	10	39.52013397216797	1073269.125	23429.97265625	SYBR	RPP30 Trg1	rCutsmart	SpyCas9 B10.10	RF3.0	2024-09-05	1	55
A5	5	11	39.80189514160156	1065637.375	23876.41796875	SYBR	RPP30 Trg1	rCutsmart	SpyCas9 B10.10	RF3.0	2024-09-05	1	55
A5	5	12	40.08365631103515	1063839.375	24514.5	SYBR	RPP30 Trg1	rCutsmart	SpyCas9 B10.10	RF3.0	2024-09-05	1	55
A5	5	13	40.36541366577149	1060263.875	25223.708984375	SYBR	RPP30 Trg1	rCutsmart	SpyCas9 B10.10	RF3.0	2024-09-05	1	55
A5	5	14	40.64717483520508	1055106.25	25876.7109375	SYBR	RPP30 Trg1	rCutsmart	SpyCas9 B10.10	RF3.0	2024-09-05	1	55
A5	5	15	40.928932189941406	1048142.625	26411.556640625	SYBR	RPP30 Trg1	rCutsmart	SpyCas9 B10.10	RF3.0	2024-09-05	1	55
A5	5	16	41.210693359375	1039873.6875	26830.12109375	SYBR	RPP30 Trg1	rCutsmart	SpyCas9 B10.10	RF3.0	2024-09-05	1	55
A5	5	17	41.492454528808594	1029667.125	27171.2109375	SYBR	RPP30 Trg1	rCutsmart	SpyCas9 B10.10	RF3.0	2024-09-05	1	55
A5	5	18	41.77421188354492	1023274	27476.103515625	SYBR	RPP30 Trg1	rCutsmart	SpyCas9 B10.10	RF3.0	2024-09-05	1	55
A5	5	19	42.05596923828125	1014587.125	27754.9921875	SYBR	RPP30 Trg1	rCutsmart	SpyCas9 B10.10	RF3.0	2024-09-05	1	55
A5	5	20	42.33773040771485	1007430.625	27995.55859375	SYBR	RPP30 Trg1	rCutsmart	SpyCas9 B10.10	RF3.0	2024-09-05	1	55
A5	5	21	42.61949157714844	999758.1875	28187.513671875	SYBR	RPP30 Trg1	rCutsmart	SpyCas9 B10.10	RF3.0	2024-09-05	1	55
A5	5	22	42.90125274658203	991367.875	28342.416015625	SYBR	RPP30 Trg1	rCutsmart	SpyCas9 B10.10	RF3.0	2024-09-05	1	55
A5	5	23	43.18301010131836	981444.625	28492.41796875	SYBR	RPP30 Trg1	rCutsmart	SpyCas9 B10.10	RF3.0	2024-09-05	1	55
A5	5	24	43.46476745605469	974438.125	28672.33984375	SYBR	RPP30 Trg1	rCutsmart	SpyCas9 B10.10	RF3.0	2024-09-05	1	55
A5	5	25	43.74652862548828	965149.875	28898.9375	SYBR	RPP30 Trg1	rCutsmart	SpyCas9 B10.10	RF3.0	2024-09-05	1	55
A5	5	26	44.028289794921875	958446.4375	29160.9921875	SYBR	RPP30 Trg1	rCutsmart	SpyCas9 B10.10	RF3.0	2024-09-05	1	55
A5	5	27	44.3100471496582	948424.0625	29427.517578125	SYBR	RPP30 Trg1	rCutsmart	SpyCas9 B10.10	RF3.0	2024-09-05	1	55
A5	5	28	44.5918083190918	939522.9375	29666.302734375	SYBR	RPP30 Trg1	rCutsmart	SpyCas9 B10.10	RF3.0	2024-09-05	1	55
A5	5	29	44.873565673828125	933063.5	29863.1953125	SYBR	RPP30 Trg1	rCutsmart	SpyCas9 B10.10	RF3.0	2024-09-05	1	55
A5	5	30	45.15532684326172	922560.25	30028.91015625	SYBR	RPP30 Trg1	rCutsmart	SpyCas9 B10.10	RF3.0	2024-09-05	1	55
A5	5	31	45.43708801269531	912600.5625	30189.75	SYBR	RPP30 Trg1	rCutsmart	SpyCas9 B10.10	RF3.0	2024-09-05	1	55
A5	5	32	45.71884536743164	904400.8125	30369.666015625	SYBR	RPP30 Trg1	rCutsmart	SpyCas9 B10.10	RF3.0	2024-09-05	1	55
A5	5	33	46.000606536865234	896732.6875	30577.908203125	SYBR	RPP30 Trg1	rCutsmart	SpyCas9 B10.10	RF3.0	2024-09-05	1	55
A5	5	34	46.28236389160156	888183.125	30813.046875	SYBR	RPP30 Trg1	rCutsmart	SpyCas9 B10.10	RF3.0	2024-09-05	1	55
A5	5	35	46.56412506103515	877286.9375	31075.0078125	SYBR	RPP30 Trg1	rCutsmart	SpyCas9 B10.10	RF3.0	2024-09-05	1	55
A5	5	36	46.84588623046875	869207.125	31374.076171875	SYBR	RPP30 Trg1	rCutsmart	SpyCas9 B10.10	RF3.0	2024-09-05	1	55
A5	5	37	47.12764358520508	859918.6875	31726.255859375	SYBR	RPP30 Trg1	rCutsmart	SpyCas9 B10.10	RF3.0	2024-09-05	1	55
A5	5	38	47.40940475463867	849668.875	32140.1328125	SYBR	RPP30 Trg1	rCutsmart	SpyCas9 B10.10	RF3.0	2024-09-05	1	55
A5	5	39	47.691162109375	844091.625	32605.734375	SYBR	RPP30 Trg1	rCutsmart	SpyCas9 B10.10	RF3.0	2024-09-05	1	55
A5	5	40	47.972923278808594	830914.8125	33094.94921875	SYBR	RPP30 Trg1	rCutsmart	SpyCas9 B10.10	RF3.0	2024-09-05	1	55
A5	5	41	48.25468444824219	824334.4375	33569.29296875	SYBR	RPP30 Trg1	rCutsmart	SpyCas9 B10.10	RF3.0	2024-09-05	1	55
A5	5	42	48.53644180297851	812337.3125	33994.56640625	SYBR	RPP30 Trg1	rCutsmart	SpyCas9 B10.10	RF3.0	2024-09-05	1	55
A5	5	43	48.81820297241211	803873.875	34352.1640625	SYBR	RPP30 Trg1	rCutsmart	SpyCas9 B10.10	RF3.0	2024-09-05	1	55
A5	5	44	49.09996032714844	793609.5	34647.3359375	SYBR	RPP30 Trg1	rCutsmart	SpyCas9 B10.10	RF3.0	2024-09-05	1	55
A5	5	45	49.38172149658203	782456.875	34904.60546875	SYBR	RPP30 Trg1	rCutsmart	SpyCas9 B10.10	RF3.0	2024-09-05	1	55
A5	5	46	49.663482666015625	771907.25	35152.55859375	SYBR	RPP30 Trg1	rCutsmart	SpyCas9 B10.10	RF3.0	2024-09-05	1	55
A5	5	47	49.94524002075195	763171.9375	35403.3828125	SYBR	RPP30 Trg1	rCutsmart	SpyCas9 B10.10	RF3.0	2024-09-05	1	55
A5	5	48	50.22700119018555	752630.6875	35642.25390625	SYBR	RPP30 Trg1	rCutsmart	SpyCas9 B10.10	RF3.0	2024-09-05	1	55
A5	5	49	50.508758544921875	743061.6875	35833.953125	SYBR	RPP30 Trg1	rCutsmart	SpyCas9 B10.10	RF3.0	2024-09-05	1	55
A5	5	50	50.79051971435547	730984.25	35945.359375	SYBR	RPP30 Trg1	rCutsmart	SpyCas9 B10.10	RF3.0	2024-09-05	1	55
A5	5	51	51.07228088378906	720507.75	35964.8828125	SYBR	RPP30 Trg1	rCutsmart	SpyCas9 B10.10	RF3.0	2024-09-05	1	55
A5	5	52	51.35403823852539	710936.875	35909.640625	SYBR	RPP30 Trg1	rCutsmart	SpyCas9 B10.10	RF3.0	2024-09-05	1	55
A5	5	53	51.635799407958984	699458.3125	35813.8359375	SYBR	RPP30 Trg1	rCutsmart	SpyCas9 B10.10	RF3.0	2024-09-05	1	55
A5	5	54	51.91755676269531	689589.5625	35709.9921875	SYBR	RPP30 Trg1	rCutsmart	SpyCas9 B10.10	RF3.0	2024-09-05	1	55
A5	5	55	52.199317932128906	680059.625	35613.77734375	SYBR	RPP30 Trg1	rCutsmart	SpyCas9 B10.10	RF3.0	2024-09-05	1	55
A5	5	56	52.4810791015625	669670.0625	35522.7109375	SYBR	RPP30 Trg1	rCutsmart	SpyCas9 B10.10	RF3.0	2024-09-05	1	55
A5	5	57	52.76283645629883	658602	35424.6640625	SYBR	RPP30 Trg1	rCutsmart	SpyCas9 B10.10	RF3.0	2024-09-05	1	55
A5	5	58	53.04459762573242	648505.625	35308.8984375	SYBR	RPP30 Trg1	rCutsmart	SpyCas9 B10.10	RF3.0	2024-09-05	1	55
A5	5	59	53.32635498046875	638163.625	35173.55859375	SYBR	RPP30 Trg1	rCutsmart	SpyCas9 B10.10	RF3.0	2024-09-05	1	55
A5	5	60	53.608116149902344	629265.125	35026.8203125	SYBR	RPP30 Trg1	rCutsmart	SpyCas9 B10.10	RF3.0	2024-09-05	1	55
A5	5	61	53.88987731933594	617292.0625	34881.3359375	SYBR	RPP30 Trg1	rCutsmart	SpyCas9 B10.10	RF3.0	2024-09-05	1	55
A5	5	62	54.171634674072266	607300.3125	34743.16015625	SYBR	RPP30 Trg1	rCutsmart	SpyCas9 B10.10	RF3.0	2024-09-05	1	55
A5	5	63	54.453392028808594	597094.875	34600.8984375	SYBR	RPP30 Trg1	rCutsmart	SpyCas9 B10.10	RF3.0	2024-09-05	1	55
A5	5	64	54.73515319824219	589646.3125	34421.8125	SYBR	RPP30 Trg1	rCutsmart	SpyCas9 B10.10	RF3.0	2024-09-05	1	55
A5	5	65	55.01691436767578	577741.625	34164.55078125	SYBR	RPP30 Trg1	rCutsmart	SpyCas9 B10.10	RF3.0	2024-09-05	1	55
A5	5	66	55.298675537109375	565763.125	33803.05859375	SYBR	RPP30 Trg1	rCutsmart	SpyCas9 B10.10	RF3.0	2024-09-05	1	55
A5	5	67	55.5804328918457	556804.75	33349.56640625	SYBR	RPP30 Trg1	rCutsmart	SpyCas9 B10.10	RF3.0	2024-09-05	1	55
A5	5	68	55.86219024658203	548349.3125	32855.9296875	SYBR	RPP30 Trg1	rCutsmart	SpyCas9 B10.10	RF3.0	2024-09-05	1	55
A5	5	69	56.143951416015625	538782.4375	32394.87890625	SYBR	RPP30 Trg1	rCutsmart	SpyCas9 B10.10	RF3.0	2024-09-05	1	55
A5	5	70	56.42571258544922	528398.5625	32028.1875	SYBR	RPP30 Trg1	rCutsmart	SpyCas9 B10.10	RF3.0	2024-09-05	1	55
A5	5	71	56.70747375488281	521249.875	31782.9921875	SYBR	RPP30 Trg1	rCutsmart	SpyCas9 B10.10	RF3.0	2024-09-05	1	55
A5	5	72	56.98923110961914	511079.0625	31642.31640625	SYBR	RPP30 Trg1	rCutsmart	SpyCas9 B10.10	RF3.0	2024-09-05	1	55
A5	5	73	57.27098846435547	502779.65625	31555.681640625	SYBR	RPP30 Trg1	rCutsmart	SpyCas9 B10.10	RF3.0	2024-09-05	1	55
A5	5	74	57.55274963378906	493705.5625	31461.82421875	SYBR	RPP30 Trg1	rCutsmart	SpyCas9 B10.10	RF3.0	2024-09-05	1	55
A5	5	75	57.834510803222656	481533.25	31316.2734375	SYBR	RPP30 Trg1	rCutsmart	SpyCas9 B10.10	RF3.0	2024-09-05	1	55
A5	5	76	58.11627197265625	474636.71875	31110.6484375	SYBR	RPP30 Trg1	rCutsmart	SpyCas9 B10.10	RF3.0	2024-09-05	1	55
A5	5	77	58.39802932739258	465858.5	30871.7109375	SYBR	RPP30 Trg1	rCutsmart	SpyCas9 B10.10	RF3.0	2024-09-05	1	55
A5	5	78	58.679786682128906	455915.375	30640.505859375	SYBR	RPP30 Trg1	rCutsmart	SpyCas9 B10.10	RF3.0	2024-09-05	1	55
A5	5	79	58.9615478515625	449523.4375	30444.46875	SYBR	RPP30 Trg1	rCutsmart	SpyCas9 B10.10	RF3.0	2024-09-05	1	55
A5	5	80	59.243309020996094	439898.71875	30278.33984375	SYBR	RPP30 Trg1	rCutsmart	SpyCas9 B10.10	RF3.0	2024-09-05	1	55
A5	5	81	59.52507019042969	431489.15625	30105.814453125	SYBR	RPP30 Trg1	rCutsmart	SpyCas9 B10.10	RF3.0	2024-09-05	1	55
A5	5	82	59.806827545166016	421486.40625	29879.8125	SYBR	RPP30 Trg1	rCutsmart	SpyCas9 B10.10	RF3.0	2024-09-05	1	55
A5	5	83	60.088584899902344	414461.53125	29569.169921875	SYBR	RPP30 Trg1	rCutsmart	SpyCas9 B10.10	RF3.0	2024-09-05	1	55
A5	5	84	60.37034606933594	403689.15625	29176.826171875	SYBR	RPP30 Trg1	rCutsmart	SpyCas9 B10.10	RF3.0	2024-09-05	1	55
A5	5	85	60.65210723876953	398681.65625	28741.62109375	SYBR	RPP30 Trg1	rCutsmart	SpyCas9 B10.10	RF3.0	2024-09-05	1	55
A5	5	86	60.933868408203125	388207.9375	28324.58984375	SYBR	RPP30 Trg1	rCutsmart	SpyCas9 B10.10	RF3.0	2024-09-05	1	55
A5	5	87	61.21562576293945	381592.15625	27986.0703125	SYBR	RPP30 Trg1	rCutsmart	SpyCas9 B10.10	RF3.0	2024-09-05	1	55
A5	5	88	61.49738311767578	373847.9375	27763.35546875	SYBR	RPP30 Trg1	rCutsmart	SpyCas9 B10.10	RF3.0	2024-09-05	1	55
A5	5	89	61.779144287109375	367788.25	27657.193359375	SYBR	RPP30 Trg1	rCutsmart	SpyCas9 B10.10	RF3.0	2024-09-05	1	55
A5	5	90	62.06090545654297	357249.5	27633.07421875	SYBR	RPP30 Trg1	rCutsmart	SpyCas9 B10.10	RF3.0	2024-09-05	1	55
A5	5	91	62.34266662597656	349175.40625	27637.064453125	SYBR	RPP30 Trg1	rCutsmart	SpyCas9 B10.10	RF3.0	2024-09-05	1	55
A5	5	92	62.62442398071289	343052.25	27616.642578125	SYBR	RPP30 Trg1	rCutsmart	SpyCas9 B10.10	RF3.0	2024-09-05	1	55
A5	5	93	62.90618133544922	333869.4375	27536.595703125	SYBR	RPP30 Trg1	rCutsmart	SpyCas9 B10.10	RF3.0	2024-09-05	1	55
A5	5	94	63.18794250488281	327206.625	27384.521484375	SYBR	RPP30 Trg1	rCutsmart	SpyCas9 B10.10	RF3.0	2024-09-05	1	55
A5	5	95	63.469703674316406	318243.6875	27170.048828125	SYBR	RPP30 Trg1	rCutsmart	SpyCas9 B10.10	RF3.0	2024-09-05	1	55
A5	5	96	63.75146484375	310518.21875	26919.943359375	SYBR	RPP30 Trg1	rCutsmart	SpyCas9 B10.10	RF3.0	2024-09-05	1	55
A5	5	97	64.03321838378906	303643.21875	26670.55078125	SYBR	RPP30 Trg1	rCutsmart	SpyCas9 B10.10	RF3.0	2024-09-05	1	55
A5	5	98	64.31497955322266	297203.4375	26454.162109375	SYBR	RPP30 Trg1	rCutsmart	SpyCas9 B10.10	RF3.0	2024-09-05	1	55
A5	5	99	64.59674072265625	290159.21875	26284.642578125	SYBR	RPP30 Trg1	rCutsmart	SpyCas9 B10.10	RF3.0	2024-09-05	1	55
A5	5	100	64.87850189208984	280883.75	26151.291015625	SYBR	RPP30 Trg1	rCutsmart	SpyCas9 B10.10	RF3.0	2024-09-05	1	55
A5	5	101	65.16026306152344	273430.34375	26030.78125	SYBR	RPP30 Trg1	rCutsmart	SpyCas9 B10.10	RF3.0	2024-09-05	1	55
A5	5	102	65.4420166015625	267738.1875	25897.517578125	SYBR	RPP30 Trg1	rCutsmart	SpyCas9 B10.10	RF3.0	2024-09-05	1	55
A5	5	103	65.7237777709961	259171.0625	25746.650390625	SYBR	RPP30 Trg1	rCutsmart	SpyCas9 B10.10	RF3.0	2024-09-05	1	55
A5	5	104	66.00553894042969	251677.90625	25592.583984375	SYBR	RPP30 Trg1	rCutsmart	SpyCas9 B10.10	RF3.0	2024-09-05	1	55
A5	5	105	66.28730010986328	245306.453125	25457.4375	SYBR	RPP30 Trg1	rCutsmart	SpyCas9 B10.10	RF3.0	2024-09-05	1	55
A5	5	106	66.569061279296875	238539.5625	25355.93359375	SYBR	RPP30 Trg1	rCutsmart	SpyCas9 B10.10	RF3.0	2024-09-05	1	55
A5	5	107	66.85081481933594	230938.25	25284.50390625	SYBR	RPP30 Trg1	rCutsmart	SpyCas9 B10.10	RF3.0	2024-09-05	1	55
A5	5	108	67.13257598876953	223715.734375	25223.22265625	SYBR	RPP30 Trg1	rCutsmart	SpyCas9 B10.10	RF3.0	2024-09-05	1	55
A5	5	109	67.414337158203125	215387.359375	25146.95703125	SYBR	RPP30 Trg1	rCutsmart	SpyCas9 B10.10	RF3.0	2024-09-05	1	55
A5	5	110	67.69609832763672	209243.046875	25038.71875	SYBR	RPP30 Trg1	rCutsmart	SpyCas9 B10.10	RF3.0	2024-09-05	1	55
A5	5	111	67.97785949707031	203770.125	24897.400390625	SYBR	RPP30 Trg1	rCutsmart	SpyCas9 B10.10	RF3.0	2024-09-05	1	55
A5	5	112	68.259613037109375	194387.453125	24736.955078125	SYBR	RPP30 Trg1	rCutsmart	SpyCas9 B10.10	RF3.0	2024-09-05	1	55
A5	5	113	68.54137420654297	188482.25	24582.376953125	SYBR	RPP30 Trg1	rCutsmart	SpyCas9 B10.10	RF3.0	2024-09-05	1	55
A5	5	114	68.82313537597656	181521.046875	24465.224609375	SYBR	RPP30 Trg1	rCutsmart	SpyCas9 B10.10	RF3.0	2024-09-05	1	55
A5	5	115	69.10489654541016	174720.5625	24421.060546875	SYBR	RPP30 Trg1	rCutsmart	SpyCas9 B10.10	RF3.0	2024-09-05	1	55
A5	5	116	69.38665771484375	168216.203125	24483.94921875	SYBR	RPP30 Trg1	rCutsmart	SpyCas9 B10.10	RF3.0	2024-09-05	1	55
A5	5	117	69.66841125488281	159946.578125	24678.083984375	SYBR	RPP30 Trg1	rCutsmart	SpyCas9 B10.10	RF3.0	2024-09-05	1	55
A5	5	118	69.9501724243164	155128.0625	25008.4921875	SYBR	RPP30 Trg1	rCutsmart	SpyCas9 B10.10	RF3.0	2024-09-05	1	55
A5	5	119	70.23193359375	145889.3125	25456.619140625	SYBR	RPP30 Trg1	rCutsmart	SpyCas9 B10.10	RF3.0	2024-09-05	1	55
A5	5	120	70.5136947631836	139564.453125	25985.26171875	SYBR	RPP30 Trg1	rCutsmart	SpyCas9 B10.10	RF3.0	2024-09-05	1	55
A5	5	121	70.79545593261719	131100.53125	26563.982421875	SYBR	RPP30 Trg1	rCutsmart	SpyCas9 B10.10	RF3.0	2024-09-05	1	55
A5	5	122	71.07720947265625	124504.59375	27166.1484375	SYBR	RPP30 Trg1	rCutsmart	SpyCas9 B10.10	RF3.0	2024-09-05	1	55
A5	5	123	71.35897064208984	114535.578125	27807.740234375	SYBR	RPP30 Trg1	rCutsmart	SpyCas9 B10.10	RF3.0	2024-09-05	1	55
A5	5	124	71.64073181152344	107430.3203125	28561.875	SYBR	RPP30 Trg1	rCutsmart	SpyCas9 B10.10	RF3.0	2024-09-05	1	55
A5	5	125	71.92249298095703	100939.4921875	29546.22265625	SYBR	RPP30 Trg1	rCutsmart	SpyCas9 B10.10	RF3.0	2024-09-05	1	55
A5	5	126	72.204254150390625	92121.6796875	30895.599609375	SYBR	RPP30 Trg1	rCutsmart	SpyCas9 B10.10	RF3.0	2024-09-05	1	55
A5	5	127	72.48600769042969	82810.71875	32723.109375	SYBR	RPP30 Trg1	rCutsmart	SpyCas9 B10.10	RF3.0	2024-09-05	1	55
A5	5	128	72.76776885986328	72368.2890625	35078.46875	SYBR	RPP30 Trg1	rCutsmart	SpyCas9 B10.10	RF3.0	2024-09-05	1	55
A5	5	129	73.049530029296875	63297.8515625	37906.7578125	SYBR	RPP30 Trg1	rCutsmart	SpyCas9 B10.10	RF3.0	2024-09-05	1	55
A5	5	130	73.33129119873047	51680.87109375	41010.7890625	SYBR	RPP30 Trg1	rCutsmart	SpyCas9 B10.10	RF3.0	2024-09-05	1	55
A5	5	131	73.61305236816406	38198.765625	44029.390625	SYBR	RPP30 Trg1	rCutsmart	SpyCas9 B10.10	RF3.0	2024-09-05	1	55
A5	5	132	73.894805908203125	21221.912109375	46457.1953125	SYBR	RPP30 Trg1	rCutsmart	SpyCas9 B10.10	RF3.0	2024-09-05	1	55
A5	5	133	74.17656707763672	4869.40966796875	47725.74609375	SYBR	RPP30 Trg1	rCutsmart	SpyCas9 B10.10	RF3.0	2024-09-05	1	55
A5	5	134	74.45832824707031	-12444.0517578125	47340.875	SYBR	RPP30 Trg1	rCutsmart	SpyCas9 B10.10	RF3.0	2024-09-05	1	55
A5	5	135	74.740081787109375	-26279.15625	45035.359375	SYBR	RPP30 Trg1	rCutsmart	SpyCas9 B10.10	RF3.0	2024-09-05	1	55
A5	5	136	75.0218505859375	-39960.39453125	40875.41796875	SYBR	RPP30 Trg1	rCutsmart	SpyCas9 B10.10	RF3.0	2024-09-05	1	55
A5	5	137	75.30360412597656	-45557.421875	35270.96484375	SYBR	RPP30 Trg1	rCutsmart	SpyCas9 B10.10	RF3.0	2024-09-05	1	55
A5	5	138	75.58536529541016	-50321.625	28876.951171875	SYBR	RPP30 Trg1	rCutsmart	SpyCas9 B10.10	RF3.0	2024-09-05	1	55
A5	5	139	75.86712646484375	-52406.48828125	22512.26953125	SYBR	RPP30 Trg1	rCutsmart	SpyCas9 B10.10	RF3.0	2024-09-05	1	55
A5	5	140	76.14888000488281	-54174.76953125	16759.150390625	SYBR	RPP30 Trg1	rCutsmart	SpyCas9 B10.10	RF3.0	2024-09-05	1	55
A5	5	141	76.43064880371094	-55068.63671875	11933.4404296875	SYBR	RPP30 Trg1	rCutsmart	SpyCas9 B10.10	RF3.0	2024-09-05	1	55
A5	5	142	76.71240234375	-57049.53125	8165.82421875	SYBR	RPP30 Trg1	rCutsmart	SpyCas9 B10.10	RF3.0	2024-09-05	1	55
A5	5	143	76.9941635131836	-56724.55859375	5386.89453125	SYBR	RPP30 Trg1	rCutsmart	SpyCas9 B10.10	RF3.0	2024-09-05	1	55
A5	5	144	77.27592468261719	-57810.74609375	3419.10546875	SYBR	RPP30 Trg1	rCutsmart	SpyCas9 B10.10	RF3.0	2024-09-05	1	55
A5	5	145	77.55767822265625	-58494.296875	2064.224609375	SYBR	RPP30 Trg1	rCutsmart	SpyCas9 B10.10	RF3.0	2024-09-05	1	55
A5	5	146	77.839447021484375	-57768.50390625	1157.166015625	SYBR	RPP30 Trg1	rCutsmart	SpyCas9 B10.10	RF3.0	2024-09-05	1	55
A5	5	147	78.12120056152344	-58700.203125	580.658203125	SYBR	RPP30 Trg1	rCutsmart	SpyCas9 B10.10	RF3.0	2024-09-05	1	55
A5	5	148	78.40296173095703	-57095.0234375	253.310546875	SYBR	RPP30 Trg1	rCutsmart	SpyCas9 B10.10	RF3.0	2024-09-05	1	55
A5	5	149	78.684722900390625	-58386.57421875	110.46875	SYBR	RPP30 Trg1	rCutsmart	SpyCas9 B10.10	RF3.0	2024-09-05	1	55
A5	5	150	78.96647644042969	-59920.3828125	92.43359375	SYBR	RPP30 Trg1	rCutsmart	SpyCas9 B10.10	RF3.0	2024-09-05	1	55
A5	5	151	79.24824523925781	-58763.8125	143.37109375	SYBR	RPP30 Trg1	rCutsmart	SpyCas9 B10.10	RF3.0	2024-09-05	1	55
A5	5	152	79.529998779296875	-59409.37890625	214.736328125	SYBR	RPP30 Trg1	rCutsmart	SpyCas9 B10.10	RF3.0	2024-09-05	1	55
A5	5	153	79.81175994873047	-59784.3203125	266.31640625	SYBR	RPP30 Trg1	rCutsmart	SpyCas9 B10.10	RF3.0	2024-09-05	1	55
A5	5	154	80.09352111816406	-60195.79296875	264.541015625	SYBR	RPP30 Trg1	rCutsmart	SpyCas9 B10.10	RF3.0	2024-09-05	1	55
A5	5	155	80.375274658203125	-60954.44140625	183.599609375	SYBR	RPP30 Trg1	rCutsmart	SpyCas9 B10.10	RF3.0	2024-09-05	1	55
A5	5	156	80.65704345703125	-61906.62890625	12.421875	SYBR	RPP30 Trg1	rCutsmart	SpyCas9 B10.10	RF3.0	2024-09-05	1	55
A5	5	157	80.93879699707031	-61843.1796875	-236.62890625	SYBR	RPP30 Trg1	rCutsmart	SpyCas9 B10.10	RF3.0	2024-09-05	1	55
A5	5	158	81.2205581665039	-60503.2578125	-525.884765625	SYBR	RPP30 Trg1	rCutsmart	SpyCas9 B10.10	RF3.0	2024-09-05	1	55
A5	5	159	81.5023193359375	-61459.47265625	-801.568359375	SYBR	RPP30 Trg1	rCutsmart	SpyCas9 B10.10	RF3.0	2024-09-05	1	55
A5	5	160	81.78407287597656	-60765.5390625	-1010.201171875	SYBR	RPP30 Trg1	rCutsmart	SpyCas9 B10.10	RF3.0	2024-09-05	1	55
A5	5	161	82.06584167480469	-60734.98046875	-1114.5390625	SYBR	RPP30 Trg1	rCutsmart	SpyCas9 B10.10	RF3.0	2024-09-05	1	55
A5	5	162	82.34759521484375	-60890.609375	-1103.6015625	SYBR	RPP30 Trg1	rCutsmart	SpyCas9 B10.10	RF3.0	2024-09-05	1	55
A5	5	163	82.62935638427734	-59213.0859375	-995.046875	SYBR	RPP30 Trg1	rCutsmart	SpyCas9 B10.10	RF3.0	2024-09-05	1	55
A5	5	164	82.91111755371094	-60734.671875	-828.974609375	SYBR	RPP30 Trg1	rCutsmart	SpyCas9 B10.10	RF3.0	2024-09-05	1	55
A5	5	165	83.19287109375	-60931.66015625	-652.990234375	SYBR	RPP30 Trg1	rCutsmart	SpyCas9 B10.10	RF3.0	2024-09-05	1	55
A5	5	166	83.474639892578125	-63414.1640625	-503.33203125	SYBR	RPP30 Trg1	rCutsmart	SpyCas9 B10.10	RF3.0	2024-09-05	1	55
A5	5	167	83.75639343261719	-60247.6796875	-393.1171875	SYBR	RPP30 Trg1	rCutsmart	SpyCas9 B10.10	RF3.0	2024-09-05	1	55
A5	5	168	84.03815460205078	-60700.2890625	-316.873046875	SYBR	RPP30 Trg1	rCutsmart	SpyCas9 B10.10	RF3.0	2024-09-05	1	55
A5	5	169	84.319915771484375	-61263.8984375	-267.6328125	SYBR	RPP30 Trg1	rCutsmart	SpyCas9 B10.10	RF3.0	2024-09-05	1	55
A5	5	170	84.60166931152344	-62237.57421875	-250.32421875	SYBR	RPP30 Trg1	rCutsmart	SpyCas9 B10.10	RF3.0	2024-09-05	1	55
A5	5	171	84.88343811035156	-64108.9765625	-277.8671875	SYBR	RPP30 Trg1	rCutsmart	SpyCas9 B10.10	RF3.0	2024-09-05	1	55
A5	5	172	85.165191650390625	-61729.0234375	-353.349609375	SYBR	RPP30 Trg1	rCutsmart	SpyCas9 B10.10	RF3.0	2024-09-05	1	55
A5	5	173	85.44695281982422	-63138.37109375	-455.814453125	SYBR	RPP30 Trg1	rCutsmart	SpyCas9 B10.10	RF3.0	2024-09-05	1	55
A5	5	174	85.72871398925781	-60793.3359375	-543.80078125	SYBR	RPP30 Trg1	rCutsmart	SpyCas9 B10.10	RF3.0	2024-09-05	1	55
A5	5	175	86.010467529296875	-63709.3046875	-574.359375	SYBR	RPP30 Trg1	rCutsmart	SpyCas9 B10.10	RF3.0	2024-09-05	1	55
A5	5	176	86.292236328125	-62238.18359375	-523.52734375	SYBR	RPP30 Trg1	rCutsmart	SpyCas9 B10.10	RF3.0	2024-09-05	1	55
A5	5	177	86.57398986816406	-62181.6640625	-396.546875	SYBR	RPP30 Trg1	rCutsmart	SpyCas9 B10.10	RF3.0	2024-09-05	1	55
A5	5	178	86.85575103759766	-63247.23828125	-226.21875	SYBR	RPP30 Trg1	rCutsmart	SpyCas9 B10.10	RF3.0	2024-09-05	1	55
A5	5	179	87.13751220703125	-64104.23046875	-63.69140625	SYBR	RPP30 Trg1	rCutsmart	SpyCas9 B10.10	RF3.0	2024-09-05	1	55
A5	5	180	87.41926574707031	-63274.96484375	35.5078125	SYBR	RPP30 Trg1	rCutsmart	SpyCas9 B10.10	RF3.0	2024-09-05	1	55
A5	5	181	87.70103454589844	-64747.23046875	29.703125	SYBR	RPP30 Trg1	rCutsmart	SpyCas9 B10.10	RF3.0	2024-09-05	1	55
A5	5	182	87.9827880859375	-65937	-89.619140625	SYBR	RPP30 Trg1	rCutsmart	SpyCas9 B10.10	RF3.0	2024-09-05	1	55
A5	5	183	88.2645492553711	-65198.8359375	-287.076171875	SYBR	RPP30 Trg1	rCutsmart	SpyCas9 B10.10	RF3.0	2024-09-05	1	55
A5	5	184	88.54631042480469	-63098.546875	-492.82421875	SYBR	RPP30 Trg1	rCutsmart	SpyCas9 B10.10	RF3.0	2024-09-05	1	55
A5	5	185	88.82806396484375	-63713.203125	-633.7578125	SYBR	RPP30 Trg1	rCutsmart	SpyCas9 B10.10	RF3.0	2024-09-05	1	55
A5	5	186	89.109832763671875	-63823.0703125	-670.619140625	SYBR	RPP30 Trg1	rCutsmart	SpyCas9 B10.10	RF3.0	2024-09-05	1	55
A5	5	187	89.39158630371094	-65316.32421875	-615.7578125	SYBR	RPP30 Trg1	rCutsmart	SpyCas9 B10.10	RF3.0	2024-09-05	1	55
A5	5	188	89.67334747314453	-65837.96875	-517.77734375	SYBR	RPP30 Trg1	rCutsmart	SpyCas9 B10.10	RF3.0	2024-09-05	1	55
A5	5	189	89.955108642578125	-64981.05859375	-425.19140625	SYBR	RPP30 Trg1	rCutsmart	SpyCas9 B10.10	RF3.0	2024-09-05	1	55
A5	5	190	90.2368621826172	-64661.19140625	-357.9375	SYBR	RPP30 Trg1	rCutsmart	SpyCas9 B10.10	RF3.0	2024-09-05	1	55
A5	5	191	90.51863098144533	-64874.0234375	-306.77734375	SYBR	RPP30 Trg1	rCutsmart	SpyCas9 B10.10	RF3.0	2024-09-05	1	55
A5	5	192	90.800384521484375	-65949.1875	-254.90234375	SYBR	RPP30 Trg1	rCutsmart	SpyCas9 B10.10	RF3.0	2024-09-05	1	55
A5	5	193	91.08214569091795	-66230.4140625	-198.91015625	SYBR	RPP30 Trg1	rCutsmart	SpyCas9 B10.10	RF3.0	2024-09-05	1	55
A5	5	194	91.36390686035156	-65994.859375	-151.861328125	SYBR	RPP30 Trg1	rCutsmart	SpyCas9 B10.10	RF3.0	2024-09-05	1	55
A5	5	195	91.645660400390625	-66711.5	-130.23828125	SYBR	RPP30 Trg1	rCutsmart	SpyCas9 B10.10	RF3.0	2024-09-05	1	55
A5	5	196	91.92742919921876	-66360.3828125	-139.5859375	SYBR	RPP30 Trg1	rCutsmart	SpyCas9 B10.10	RF3.0	2024-09-05	1	55
A5	5	197	92.2091827392578	-67321.9921875	-171.244140625	SYBR	RPP30 Trg1	rCutsmart	SpyCas9 B10.10	RF3.0	2024-09-05	1	55
A5	5	198	92.4909439086914	-66875.5546875	-211.546875	SYBR	RPP30 Trg1	rCutsmart	SpyCas9 B10.10	RF3.0	2024-09-05	1	55
A5	5	199	92.772705078125	-65897.1328125	-255.70703125	SYBR	RPP30 Trg1	rCutsmart	SpyCas9 B10.10	RF3.0	2024-09-05	1	55
A5	5	200	93.05445861816406	-68634.578125	-315.73828125	SYBR	RPP30 Trg1	rCutsmart	SpyCas9 B10.10	RF3.0	2024-09-05	1	55
A5	5	201	93.3362274169922	-67628.1484375	-415.138671875	SYBR	RPP30 Trg1	rCutsmart	SpyCas9 B10.10	RF3.0	2024-09-05	1	55
A5	5	202	93.61798095703124	-68593.484375	-571.376953125	SYBR	RPP30 Trg1	rCutsmart	SpyCas9 B10.10	RF3.0	2024-09-05	1	55
A5	5	203	93.89974212646484	-67373.3125	-777.404296875	SYBR	RPP30 Trg1	rCutsmart	SpyCas9 B10.10	RF3.0	2024-09-05	1	55
A5	5	204	94.18150329589844	-66409.7421875	-997.294921875	SYBR	RPP30 Trg1	rCutsmart	SpyCas9 B10.10	RF3.0	2024-09-05	1	55
A5	5	205	94.4632568359375	-66200.390625	-1182.318359375	SYBR	RPP30 Trg1	rCutsmart	SpyCas9 B10.10	RF3.0	2024-09-05	1	55
A5	5	206	94.745025634765625	-66944.828125	-1297.634765625	SYBR	RPP30 Trg1	rCutsmart	SpyCas9 B10.10	RF3.0	2024-09-05	1	55
A6	6	1	36.98429870605469	1059153	17254.80078125	SYBR	RPP30 Trg1	rCutsmart	SpyCas9 B10.10	RF3.0	2024-09-05	2	55
A6	6	2	37.26605987548828	1061872	17961.69140625	SYBR	RPP30 Trg1	rCutsmart	SpyCas9 B10.10	RF3.0	2024-09-05	2	55
A6	6	3	37.54781723022461	1061253.375	18809.08203125	SYBR	RPP30 Trg1	rCutsmart	SpyCas9 B10.10	RF3.0	2024-09-05	2	55
A6	6	4	37.8295783996582	1057110.625	19709.216796875	SYBR	RPP30 Trg1	rCutsmart	SpyCas9 B10.10	RF3.0	2024-09-05	2	55
A6	6	5	38.11133575439453	1052744.75	20544.2734375	SYBR	RPP30 Trg1	rCutsmart	SpyCas9 B10.10	RF3.0	2024-09-05	2	55
A6	6	6	38.393096923828125	1043830.25	21218.9140625	SYBR	RPP30 Trg1	rCutsmart	SpyCas9 B10.10	RF3.0	2024-09-05	2	55
A6	6	7	38.67485809326172	1040109.1875	21706.423828125	SYBR	RPP30 Trg1	rCutsmart	SpyCas9 B10.10	RF3.0	2024-09-05	2	55
A6	6	8	38.95661544799805	1034224.0625	22065.048828125	SYBR	RPP30 Trg1	rCutsmart	SpyCas9 B10.10	RF3.0	2024-09-05	2	55
A6	6	9	39.23837661743164	1024117.625	22408.3515625	SYBR	RPP30 Trg1	rCutsmart	SpyCas9 B10.10	RF3.0	2024-09-05	2	55
A6	6	10	39.52013397216797	1018749.875	22838.61328125	SYBR	RPP30 Trg1	rCutsmart	SpyCas9 B10.10	RF3.0	2024-09-05	2	55
A6	6	11	39.80189514160156	1012170	23382.8203125	SYBR	RPP30 Trg1	rCutsmart	SpyCas9 B10.10	RF3.0	2024-09-05	2	55
A6	6	12	40.08365631103515	1013567.3125	23973.583984375	SYBR	RPP30 Trg1	rCutsmart	SpyCas9 B10.10	RF3.0	2024-09-05	2	55
A6	6	13	40.36541366577149	1007335.875	24494.3203125	SYBR	RPP30 Trg1	rCutsmart	SpyCas9 B10.10	RF3.0	2024-09-05	2	55
A6	6	14	40.64717483520508	1001406.75	24884.421875	SYBR	RPP30 Trg1	rCutsmart	SpyCas9 B10.10	RF3.0	2024-09-05	2	55
A6	6	15	40.928932189941406	996257	25115.73828125	SYBR	RPP30 Trg1	rCutsmart	SpyCas9 B10.10	RF3.0	2024-09-05	2	55
A6	6	16	41.210693359375	985874.6875	25246.580078125	SYBR	RPP30 Trg1	rCutsmart	SpyCas9 B10.10	RF3.0	2024-09-05	2	55
A6	6	17	41.492454528808594	976665.9375	25380.30859375	SYBR	RPP30 Trg1	rCutsmart	SpyCas9 B10.10	RF3.0	2024-09-05	2	55
A6	6	18	41.77421188354492	969218.25	25581.2421875	SYBR	RPP30 Trg1	rCutsmart	SpyCas9 B10.10	RF3.0	2024-09-05	2	55
A6	6	19	42.05596923828125	964416.5	25857.14453125	SYBR	RPP30 Trg1	rCutsmart	SpyCas9 B10.10	RF3.0	2024-09-05	2	55
A6	6	20	42.33773040771485	957923.6875	26186.291015625	SYBR	RPP30 Trg1	rCutsmart	SpyCas9 B10.10	RF3.0	2024-09-05	2	55
A6	6	21	42.61949157714844	947771.75	26551.46875	SYBR	RPP30 Trg1	rCutsmart	SpyCas9 B10.10	RF3.0	2024-09-05	2	55
A6	6	22	42.90125274658203	940711.3125	26949.98828125	SYBR	RPP30 Trg1	rCutsmart	SpyCas9 B10.10	RF3.0	2024-09-05	2	55
A6	6	23	43.18301010131836	932311.0625	27379.23828125	SYBR	RPP30 Trg1	rCutsmart	SpyCas9 B10.10	RF3.0	2024-09-05	2	55
A6	6	24	43.46476745605469	926341.625	27818.98828125	SYBR	RPP30 Trg1	rCutsmart	SpyCas9 B10.10	RF3.0	2024-09-05	2	55
A6	6	25	43.74652862548828	916885.0625	28231.80078125	SYBR	RPP30 Trg1	rCutsmart	SpyCas9 B10.10	RF3.0	2024-09-05	2	55
A6	6	26	44.028289794921875	910920.125	28581.365234375	SYBR	RPP30 Trg1	rCutsmart	SpyCas9 B10.10	RF3.0	2024-09-05	2	55
A6	6	27	44.3100471496582	899665.1875	28854.669921875	SYBR	RPP30 Trg1	rCutsmart	SpyCas9 B10.10	RF3.0	2024-09-05	2	55
A6	6	28	44.5918083190918	892298.875	29067.921875	SYBR	RPP30 Trg1	rCutsmart	SpyCas9 B10.10	RF3.0	2024-09-05	2	55
A6	6	29	44.873565673828125	883501.6875	29255.46875	SYBR	RPP30 Trg1	rCutsmart	SpyCas9 B10.10	RF3.0	2024-09-05	2	55
A6	6	30	45.15532684326172	874278.4375	29450.33203125	SYBR	RPP30 Trg1	rCutsmart	SpyCas9 B10.10	RF3.0	2024-09-05	2	55
A6	6	31	45.43708801269531	866786.0625	29666.18359375	SYBR	RPP30 Trg1	rCutsmart	SpyCas9 B10.10	RF3.0	2024-09-05	2	55
A6	6	32	45.71884536743164	857833.875	29894.626953125	SYBR	RPP30 Trg1	rCutsmart	SpyCas9 B10.10	RF3.0	2024-09-05	2	55
A6	6	33	46.000606536865234	850207.5625	30113.998046875	SYBR	RPP30 Trg1	rCutsmart	SpyCas9 B10.10	RF3.0	2024-09-05	2	55
A6	6	34	46.28236389160156	839866.875	30301.40625	SYBR	RPP30 Trg1	rCutsmart	SpyCas9 B10.10	RF3.0	2024-09-05	2	55
A6	6	35	46.56412506103515	831963.4375	30443.27734375	SYBR	RPP30 Trg1	rCutsmart	SpyCas9 B10.10	RF3.0	2024-09-05	2	55
A6	6	36	46.84588623046875	821769.8125	30540.740234375	SYBR	RPP30 Trg1	rCutsmart	SpyCas9 B10.10	RF3.0	2024-09-05	2	55
A6	6	37	47.12764358520508	815223.5625	30612.69140625	SYBR	RPP30 Trg1	rCutsmart	SpyCas9 B10.10	RF3.0	2024-09-05	2	55
A6	6	38	47.40940475463867	803679.9375	30697.01171875	SYBR	RPP30 Trg1	rCutsmart	SpyCas9 B10.10	RF3.0	2024-09-05	2	55
A6	6	39	47.691162109375	797039	30843.810546875	SYBR	RPP30 Trg1	rCutsmart	SpyCas9 B10.10	RF3.0	2024-09-05	2	55
A6	6	40	47.972923278808594	786322.0625	31100.2734375	SYBR	RPP30 Trg1	rCutsmart	SpyCas9 B10.10	RF3.0	2024-09-05	2	55
A6	6	41	48.25468444824219	778266	31489.80859375	SYBR	RPP30 Trg1	rCutsmart	SpyCas9 B10.10	RF3.0	2024-09-05	2	55
A6	6	42	48.53644180297851	770373.6875	31997.40234375	SYBR	RPP30 Trg1	rCutsmart	SpyCas9 B10.10	RF3.0	2024-09-05	2	55
A6	6	43	48.81820297241211	762320.5625	32572.20703125	SYBR	RPP30 Trg1	rCutsmart	SpyCas9 B10.10	RF3.0	2024-09-05	2	55
A6	6	44	49.09996032714844	750361.9375	33146.3515625	SYBR	RPP30 Trg1	rCutsmart	SpyCas9 B10.10	RF3.0	2024-09-05	2	55
A6	6	45	49.38172149658203	742352.9375	33662.72265625	SYBR	RPP30 Trg1	rCutsmart	SpyCas9 B10.10	RF3.0	2024-09-05	2	55
A6	6	46	49.663482666015625	732963.25	34095	SYBR	RPP30 Trg1	rCutsmart	SpyCas9 B10.10	RF3.0	2024-09-05	2	55
A6	6	47	49.94524002075195	721844.4375	34453.140625	SYBR	RPP30 Trg1	rCutsmart	SpyCas9 B10.10	RF3.0	2024-09-05	2	55
A6	6	48	50.22700119018555	711316.0625	34767.2578125	SYBR	RPP30 Trg1	rCutsmart	SpyCas9 B10.10	RF3.0	2024-09-05	2	55
A6	6	49	50.508758544921875	702647.75	35060.27734375	SYBR	RPP30 Trg1	rCutsmart	SpyCas9 B10.10	RF3.0	2024-09-05	2	55
A6	6	50	50.79051971435547	693060.75	35323.80859375	SYBR	RPP30 Trg1	rCutsmart	SpyCas9 B10.10	RF3.0	2024-09-05	2	55
A6	6	51	51.07228088378906	682158.625	35516.3046875	SYBR	RPP30 Trg1	rCutsmart	SpyCas9 B10.10	RF3.0	2024-09-05	2	55
A6	6	52	51.35403823852539	673997.8125	35590.6015625	SYBR	RPP30 Trg1	rCutsmart	SpyCas9 B10.10	RF3.0	2024-09-05	2	55
A6	6	53	51.635799407958984	661493.8125	35532.875	SYBR	RPP30 Trg1	rCutsmart	SpyCas9 B10.10	RF3.0	2024-09-05	2	55
A6	6	54	51.91755676269531	650896.375	35385.3359375	SYBR	RPP30 Trg1	rCutsmart	SpyCas9 B10.10	RF3.0	2024-09-05	2	55
A6	6	55	52.199317932128906	639845.25	35228.52734375	SYBR	RPP30 Trg1	rCutsmart	SpyCas9 B10.10	RF3.0	2024-09-05	2	55
A6	6	56	52.4810791015625	631968.375	35134.3984375	SYBR	RPP30 Trg1	rCutsmart	SpyCas9 B10.10	RF3.0	2024-09-05	2	55
A6	6	57	52.76283645629883	624451.8125	35121.40625	SYBR	RPP30 Trg1	rCutsmart	SpyCas9 B10.10	RF3.0	2024-09-05	2	55
A6	6	58	53.04459762573242	612609.375	35144.35546875	SYBR	RPP30 Trg1	rCutsmart	SpyCas9 B10.10	RF3.0	2024-09-05	2	55
A6	6	59	53.32635498046875	600890.625	35122.14453125	SYBR	RPP30 Trg1	rCutsmart	SpyCas9 B10.10	RF3.0	2024-09-05	2	55
A6	6	60	53.608116149902344	591742.625	34982.05078125	SYBR	RPP30 Trg1	rCutsmart	SpyCas9 B10.10	RF3.0	2024-09-05	2	55
A6	6	61	53.88987731933594	582483.4375	34692.828125	SYBR	RPP30 Trg1	rCutsmart	SpyCas9 B10.10	RF3.0	2024-09-05	2	55
A6	6	62	54.171634674072266	570816.5	34273.41796875	SYBR	RPP30 Trg1	rCutsmart	SpyCas9 B10.10	RF3.0	2024-09-05	2	55
A6	6	63	54.453392028808594	560768.375	33781.51953125	SYBR	RPP30 Trg1	rCutsmart	SpyCas9 B10.10	RF3.0	2024-09-05	2	55
A6	6	64	54.73515319824219	551567.0625	33287.9375	SYBR	RPP30 Trg1	rCutsmart	SpyCas9 B10.10	RF3.0	2024-09-05	2	55
A6	6	65	55.01691436767578	543144.875	32848.90625	SYBR	RPP30 Trg1	rCutsmart	SpyCas9 B10.10	RF3.0	2024-09-05	2	55
A6	6	66	55.298675537109375	534287.8125	32486.095703125	SYBR	RPP30 Trg1	rCutsmart	SpyCas9 B10.10	RF3.0	2024-09-05	2	55
A6	6	67	55.5804328918457	523690.375	32186.2890625	SYBR	RPP30 Trg1	rCutsmart	SpyCas9 B10.10	RF3.0	2024-09-05	2	55
A6	6	68	55.86219024658203	515765.375	31918.14453125	SYBR	RPP30 Trg1	rCutsmart	SpyCas9 B10.10	RF3.0	2024-09-05	2	55
A6	6	69	56.143951416015625	504972.625	31655.064453125	SYBR	RPP30 Trg1	rCutsmart	SpyCas9 B10.10	RF3.0	2024-09-05	2	55
A6	6	70	56.42571258544922	496155.875	31390.224609375	SYBR	RPP30 Trg1	rCutsmart	SpyCas9 B10.10	RF3.0	2024-09-05	2	55
A6	6	71	56.70747375488281	488334.15625	31134.05078125	SYBR	RPP30 Trg1	rCutsmart	SpyCas9 B10.10	RF3.0	2024-09-05	2	55
A6	6	72	56.98923110961914	479544.8125	30903.75	SYBR	RPP30 Trg1	rCutsmart	SpyCas9 B10.10	RF3.0	2024-09-05	2	55
A6	6	73	57.27098846435547	469480.03125	30711.41796875	SYBR	RPP30 Trg1	rCutsmart	SpyCas9 B10.10	RF3.0	2024-09-05	2	55
A6	6	74	57.55274963378906	461586.9375	30559.66015625	SYBR	RPP30 Trg1	rCutsmart	SpyCas9 B10.10	RF3.0	2024-09-05	2	55
A6	6	75	57.834510803222656	452445.0625	30440.498046875	SYBR	RPP30 Trg1	rCutsmart	SpyCas9 B10.10	RF3.0	2024-09-05	2	55
A6	6	76	58.11627197265625	444854.40625	30337.69921875	SYBR	RPP30 Trg1	rCutsmart	SpyCas9 B10.10	RF3.0	2024-09-05	2	55
A6	6	77	58.39802932739258	433947.34375	30226.65234375	SYBR	RPP30 Trg1	rCutsmart	SpyCas9 B10.10	RF3.0	2024-09-05	2	55
A6	6	78	58.679786682128906	427215.5625	30078.49609375	SYBR	RPP30 Trg1	rCutsmart	SpyCas9 B10.10	RF3.0	2024-09-05	2	55
A6	6	79	58.9615478515625	418539.0625	29868.431640625	SYBR	RPP30 Trg1	rCutsmart	SpyCas9 B10.10	RF3.0	2024-09-05	2	55
A6	6	80	59.243309020996094	409264.8125	29587.21484375	SYBR	RPP30 Trg1	rCutsmart	SpyCas9 B10.10	RF3.0	2024-09-05	2	55
A6	6	81	59.52507019042969	400151.375	29247.267578125	SYBR	RPP30 Trg1	rCutsmart	SpyCas9 B10.10	RF3.0	2024-09-05	2	55
A6	6	82	59.806827545166016	393705.4375	28879.857421875	SYBR	RPP30 Trg1	rCutsmart	SpyCas9 B10.10	RF3.0	2024-09-05	2	55
A6	6	83	60.088584899902344	385447.65625	28519.310546875	SYBR	RPP30 Trg1	rCutsmart	SpyCas9 B10.10	RF3.0	2024-09-05	2	55
A6	6	84	60.37034606933594	377159.5	28186.201171875	SYBR	RPP30 Trg1	rCutsmart	SpyCas9 B10.10	RF3.0	2024-09-05	2	55
A6	6	85	60.65210723876953	369644.71875	27878.669921875	SYBR	RPP30 Trg1	rCutsmart	SpyCas9 B10.10	RF3.0	2024-09-05	2	55
A6	6	86	60.933868408203125	360463.25	27578.63671875	SYBR	RPP30 Trg1	rCutsmart	SpyCas9 B10.10	RF3.0	2024-09-05	2	55
A6	6	87	61.21562576293945	354017.46875	27266.08984375	SYBR	RPP30 Trg1	rCutsmart	SpyCas9 B10.10	RF3.0	2024-09-05	2	55
A6	6	88	61.49738311767578	344779.09375	26931.046875	SYBR	RPP30 Trg1	rCutsmart	SpyCas9 B10.10	RF3.0	2024-09-05	2	55
A6	6	89	61.779144287109375	339346.5625	26577.189453125	SYBR	RPP30 Trg1	rCutsmart	SpyCas9 B10.10	RF3.0	2024-09-05	2	55
A6	6	90	62.06090545654297	330783.21875	26219.810546875	SYBR	RPP30 Trg1	rCutsmart	SpyCas9 B10.10	RF3.0	2024-09-05	2	55
A6	6	91	62.34266662597656	322377.6875	25883.5390625	SYBR	RPP30 Trg1	rCutsmart	SpyCas9 B10.10	RF3.0	2024-09-05	2	55
A6	6	92	62.62442398071289	315556.6875	25597.876953125	SYBR	RPP30 Trg1	rCutsmart	SpyCas9 B10.10	RF3.0	2024-09-05	2	55
A6	6	93	62.90618133544922	310391.875	25388.216796875	SYBR	RPP30 Trg1	rCutsmart	SpyCas9 B10.10	RF3.0	2024-09-05	2	55
A6	6	94	63.18794250488281	302747.96875	25261.123046875	SYBR	RPP30 Trg1	rCutsmart	SpyCas9 B10.10	RF3.0	2024-09-05	2	55
A6	6	95	63.469703674316406	295033.0625	25195.912109375	SYBR	RPP30 Trg1	rCutsmart	SpyCas9 B10.10	RF3.0	2024-09-05	2	55
A6	6	96	63.75146484375	287343.46875	25152.46875	SYBR	RPP30 Trg1	rCutsmart	SpyCas9 B10.10	RF3.0	2024-09-05	2	55
A6	6	97	64.03321838378906	279713.40625	25093.01171875	SYBR	RPP30 Trg1	rCutsmart	SpyCas9 B10.10	RF3.0	2024-09-05	2	55
A6	6	98	64.31497955322266	272643.90625	25001.3671875	SYBR	RPP30 Trg1	rCutsmart	SpyCas9 B10.10	RF3.0	2024-09-05	2	55
A6	6	99	64.59674072265625	267782.46875	24885.35546875	SYBR	RPP30 Trg1	rCutsmart	SpyCas9 B10.10	RF3.0	2024-09-05	2	55
A6	6	100	64.87850189208984	259169.484375	24762.14453125	SYBR	RPP30 Trg1	rCutsmart	SpyCas9 B10.10	RF3.0	2024-09-05	2	55
A6	6	101	65.16026306152344	251362.9375	24644.4609375	SYBR	RPP30 Trg1	rCutsmart	SpyCas9 B10.10	RF3.0	2024-09-05	2	55
A6	6	102	65.4420166015625	245275.578125	24537.619140625	SYBR	RPP30 Trg1	rCutsmart	SpyCas9 B10.10	RF3.0	2024-09-05	2	55
A6	6	103	65.7237777709961	238899.75	24422.16796875	SYBR	RPP30 Trg1	rCutsmart	SpyCas9 B10.10	RF3.0	2024-09-05	2	55
A6	6	104	66.00553894042969	230129.984375	24294.353515625	SYBR	RPP30 Trg1	rCutsmart	SpyCas9 B10.10	RF3.0	2024-09-05	2	55
A6	6	105	66.28730010986328	223921.984375	24158.66015625	SYBR	RPP30 Trg1	rCutsmart	SpyCas9 B10.10	RF3.0	2024-09-05	2	55
A6	6	106	66.569061279296875	217247.921875	24022.68359375	SYBR	RPP30 Trg1	rCutsmart	SpyCas9 B10.10	RF3.0	2024-09-05	2	55
A6	6	107	66.85081481933594	211945.25	23886.03125	SYBR	RPP30 Trg1	rCutsmart	SpyCas9 B10.10	RF3.0	2024-09-05	2	55
A6	6	108	67.13257598876953	203323.671875	23733.93359375	SYBR	RPP30 Trg1	rCutsmart	SpyCas9 B10.10	RF3.0	2024-09-05	2	55
A6	6	109	67.414337158203125	196270.734375	23542.138671875	SYBR	RPP30 Trg1	rCutsmart	SpyCas9 B10.10	RF3.0	2024-09-05	2	55
A6	6	110	67.69609832763672	190385.4375	23294.46875	SYBR	RPP30 Trg1	rCutsmart	SpyCas9 B10.10	RF3.0	2024-09-05	2	55
A6	6	111	67.97785949707031	183259.8125	23002.65234375	SYBR	RPP30 Trg1	rCutsmart	SpyCas9 B10.10	RF3.0	2024-09-05	2	55
A6	6	112	68.259613037109375	177503.234375	22712.890625	SYBR	RPP30 Trg1	rCutsmart	SpyCas9 B10.10	RF3.0	2024-09-05	2	55
A6	6	113	68.54137420654297	170043.234375	22491.427734375	SYBR	RPP30 Trg1	rCutsmart	SpyCas9 B10.10	RF3.0	2024-09-05	2	55
A6	6	114	68.82313537597656	167141.046875	22394.052734375	SYBR	RPP30 Trg1	rCutsmart	SpyCas9 B10.10	RF3.0	2024-09-05	2	55
A6	6	115	69.10489654541016	159776.125	22437.861328125	SYBR	RPP30 Trg1	rCutsmart	SpyCas9 B10.10	RF3.0	2024-09-05	2	55
A6	6	116	69.38665771484375	151301.265625	22595.2734375	SYBR	RPP30 Trg1	rCutsmart	SpyCas9 B10.10	RF3.0	2024-09-05	2	55
A6	6	117	69.66841125488281	143938.703125	22815.390625	SYBR	RPP30 Trg1	rCutsmart	SpyCas9 B10.10	RF3.0	2024-09-05	2	55
A6	6	118	69.9501724243164	139132.625	23059.361328125	SYBR	RPP30 Trg1	rCutsmart	SpyCas9 B10.10	RF3.0	2024-09-05	2	55
A6	6	119	70.23193359375	131304.4375	23325.349609375	SYBR	RPP30 Trg1	rCutsmart	SpyCas9 B10.10	RF3.0	2024-09-05	2	55
A6	6	120	70.5136947631836	126121.0078125	23647.78515625	SYBR	RPP30 Trg1	rCutsmart	SpyCas9 B10.10	RF3.0	2024-09-05	2	55
A6	6	121	70.79545593261719	118708.0859375	24075.958984375	SYBR	RPP30 Trg1	rCutsmart	SpyCas9 B10.10	RF3.0	2024-09-05	2	55
A6	6	122	71.07720947265625	112689.140625	24651.638671875	SYBR	RPP30 Trg1	rCutsmart	SpyCas9 B10.10	RF3.0	2024-09-05	2	55
A6	6	123	71.35897064208984	103897.1796875	25500.810546875	SYBR	RPP30 Trg1	rCutsmart	SpyCas9 B10.10	RF3.0	2024-09-05	2	55
A6	6	124	71.64073181152344	97300.0546875	26577.814453125	SYBR	RPP30 Trg1	rCutsmart	SpyCas9 B10.10	RF3.0	2024-09-05	2	55
A6	6	125	71.92249298095703	88939.8046875	27922.740234375	SYBR	RPP30 Trg1	rCutsmart	SpyCas9 B10.10	RF3.0	2024-09-05	2	55
A6	6	126	72.204254150390625	82084.375	29598.1640625	SYBR	RPP30 Trg1	rCutsmart	SpyCas9 B10.10	RF3.0	2024-09-05	2	55
A6	6	127	72.48600769042969	71535.3359375	31671.51171875	SYBR	RPP30 Trg1	rCutsmart	SpyCas9 B10.10	RF3.0	2024-09-05	2	55
A6	6	128	72.76776885986328	63634.24609375	34176.703125	SYBR	RPP30 Trg1	rCutsmart	SpyCas9 B10.10	RF3.0	2024-09-05	2	55
A6	6	129	73.049530029296875	54109.46484375	37062.32421875	SYBR	RPP30 Trg1	rCutsmart	SpyCas9 B10.10	RF3.0	2024-09-05	2	55
A6	6	130	73.33129119873047	41530.17578125	40141.87890625	SYBR	RPP30 Trg1	rCutsmart	SpyCas9 B10.10	RF3.0	2024-09-05	2	55
A6	6	131	73.61305236816406	28802.443359375	43066.640625	SYBR	RPP30 Trg1	rCutsmart	SpyCas9 B10.10	RF3.0	2024-09-05	2	55
A6	6	132	73.894805908203125	14706.6728515625	45344.59375	SYBR	RPP30 Trg1	rCutsmart	SpyCas9 B10.10	RF3.0	2024-09-05	2	55
A6	6	133	74.17656707763672	-1377.8646240234375	46420.73828125	SYBR	RPP30 Trg1	rCutsmart	SpyCas9 B10.10	RF3.0	2024-09-05	2	55
A6	6	134	74.45832824707031	-16083.99609375	45813.6796875	SYBR	RPP30 Trg1	rCutsmart	SpyCas9 B10.10	RF3.0	2024-09-05	2	55
A6	6	135	74.740081787109375	-34038.5078125	43271.6328125	SYBR	RPP30 Trg1	rCutsmart	SpyCas9 B10.10	RF3.0	2024-09-05	2	55
A6	6	136	75.0218505859375	-42198.09375	38885.578125	SYBR	RPP30 Trg1	rCutsmart	SpyCas9 B10.10	RF3.0	2024-09-05	2	55
A6	6	137	75.30360412597656	-47823.7265625	33098.94921875	SYBR	RPP30 Trg1	rCutsmart	SpyCas9 B10.10	RF3.0	2024-09-05	2	55
A6	6	138	75.58536529541016	-51942.1875	26594.302734375	SYBR	RPP30 Trg1	rCutsmart	SpyCas9 B10.10	RF3.0	2024-09-05	2	55
A6	6	139	75.86712646484375	-53623.40234375	20638.4921875	SYBR	RPP30 Trg1	rCutsmart	SpyCas9 B10.10	RF3.0	2024-09-05	2	55
A6	6	140	76.14888000488281	-55808.92578125	15441.203125	SYBR	RPP30 Trg1	rCutsmart	SpyCas9 B10.10	RF3.0	2024-09-05	2	55
A6	6	141	76.43064880371094	-58925.95703125	11085.88671875	SYBR	RPP30 Trg1	rCutsmart	SpyCas9 B10.10	RF3.0	2024-09-05	2	55
A6	6	142	76.71240234375	-59152.71484375	7674.94921875	SYBR	RPP30 Trg1	rCutsmart	SpyCas9 B10.10	RF3.0	2024-09-05	2	55
A6	6	143	76.9941635131836	-58543.96484375	5162.37109375	SYBR	RPP30 Trg1	rCutsmart	SpyCas9 B10.10	RF3.0	2024-09-05	2	55
A6	6	144	77.27592468261719	-56948.78125	3420.59765625	SYBR	RPP30 Trg1	rCutsmart	SpyCas9 B10.10	RF3.0	2024-09-05	2	55
A6	6	145	77.55767822265625	-59989.046875	2285.943359375	SYBR	RPP30 Trg1	rCutsmart	SpyCas9 B10.10	RF3.0	2024-09-05	2	55
A6	6	146	77.839447021484375	-60508.328125	1584.525390625	SYBR	RPP30 Trg1	rCutsmart	SpyCas9 B10.10	RF3.0	2024-09-05	2	55
A6	6	147	78.12120056152344	-59829.00390625	1153.291015625	SYBR	RPP30 Trg1	rCutsmart	SpyCas9 B10.10	RF3.0	2024-09-05	2	55
A6	6	148	78.40296173095703	-60563.4140625	861.83984375	SYBR	RPP30 Trg1	rCutsmart	SpyCas9 B10.10	RF3.0	2024-09-05	2	55
A6	6	149	78.684722900390625	-61556.70703125	628.26953125	SYBR	RPP30 Trg1	rCutsmart	SpyCas9 B10.10	RF3.0	2024-09-05	2	55
A6	6	150	78.96647644042969	-61431.40625	420.62890625	SYBR	RPP30 Trg1	rCutsmart	SpyCas9 B10.10	RF3.0	2024-09-05	2	55
A6	6	151	79.24824523925781	-60754.01171875	243.435546875	SYBR	RPP30 Trg1	rCutsmart	SpyCas9 B10.10	RF3.0	2024-09-05	2	55
A6	6	152	79.529998779296875	-60975.08984375	116.451171875	SYBR	RPP30 Trg1	rCutsmart	SpyCas9 B10.10	RF3.0	2024-09-05	2	55
A6	6	153	79.81175994873047	-62040.15234375	54.740234375	SYBR	RPP30 Trg1	rCutsmart	SpyCas9 B10.10	RF3.0	2024-09-05	2	55
A6	6	154	80.09352111816406	-61046.0625	56.421875	SYBR	RPP30 Trg1	rCutsmart	SpyCas9 B10.10	RF3.0	2024-09-05	2	55
A6	6	155	80.375274658203125	-61043.734375	100.603515625	SYBR	RPP30 Trg1	rCutsmart	SpyCas9 B10.10	RF3.0	2024-09-05	2	55
A6	6	156	80.65704345703125	-62728.03125	155.12109375	SYBR	RPP30 Trg1	rCutsmart	SpyCas9 B10.10	RF3.0	2024-09-05	2	55
A6	6	157	80.93879699707031	-61976.12109375	190.3203125	SYBR	RPP30 Trg1	rCutsmart	SpyCas9 B10.10	RF3.0	2024-09-05	2	55
A6	6	158	81.2205581665039	-64062.515625	192.486328125	SYBR	RPP30 Trg1	rCutsmart	SpyCas9 B10.10	RF3.0	2024-09-05	2	55
A6	6	159	81.5023193359375	-61720.69921875	169.642578125	SYBR	RPP30 Trg1	rCutsmart	SpyCas9 B10.10	RF3.0	2024-09-05	2	55
A6	6	160	81.78407287597656	-62683.3984375	146.115234375	SYBR	RPP30 Trg1	rCutsmart	SpyCas9 B10.10	RF3.0	2024-09-05	2	55
A6	6	161	82.06584167480469	-63685.33984375	148.189453125	SYBR	RPP30 Trg1	rCutsmart	SpyCas9 B10.10	RF3.0	2024-09-05	2	55
A6	6	162	82.34759521484375	-63065.38671875	188.140625	SYBR	RPP30 Trg1	rCutsmart	SpyCas9 B10.10	RF3.0	2024-09-05	2	55
A6	6	163	82.62935638427734	-63164.9140625	254.630859375	SYBR	RPP30 Trg1	rCutsmart	SpyCas9 B10.10	RF3.0	2024-09-05	2	55
A6	6	164	82.91111755371094	-62500.16796875	314.953125	SYBR	RPP30 Trg1	rCutsmart	SpyCas9 B10.10	RF3.0	2024-09-05	2	55
A6	6	165	83.19287109375	-65597.21875	329.890625	SYBR	RPP30 Trg1	rCutsmart	SpyCas9 B10.10	RF3.0	2024-09-05	2	55
A6	6	166	83.474639892578125	-66414.8203125	274.95703125	SYBR	RPP30 Trg1	rCutsmart	SpyCas9 B10.10	RF3.0	2024-09-05	2	55
A6	6	167	83.75639343261719	-63844.1171875	155.474609375	SYBR	RPP30 Trg1	rCutsmart	SpyCas9 B10.10	RF3.0	2024-09-05	2	55
A6	6	168	84.03815460205078	-64106.9140625	4.37109375	SYBR	RPP30 Trg1	rCutsmart	SpyCas9 B10.10	RF3.0	2024-09-05	2	55
A6	6	169	84.319915771484375	-64668.4609375	-136.498046875	SYBR	RPP30 Trg1	rCutsmart	SpyCas9 B10.10	RF3.0	2024-09-05	2	55
A6	6	170	84.60166931152344	-65092.6796875	-237.3125	SYBR	RPP30 Trg1	rCutsmart	SpyCas9 B10.10	RF3.0	2024-09-05	2	55
A6	6	171	84.88343811035156	-65123.8671875	-288.310546875	SYBR	RPP30 Trg1	rCutsmart	SpyCas9 B10.10	RF3.0	2024-09-05	2	55
A6	6	172	85.165191650390625	-64986.9296875	-292.80078125	SYBR	RPP30 Trg1	rCutsmart	SpyCas9 B10.10	RF3.0	2024-09-05	2	55
A6	6	173	85.44695281982422	-65412.09765625	-256.8359375	SYBR	RPP30 Trg1	rCutsmart	SpyCas9 B10.10	RF3.0	2024-09-05	2	55
A6	6	174	85.72871398925781	-64283.07421875	-187.556640625	SYBR	RPP30 Trg1	rCutsmart	SpyCas9 B10.10	RF3.0	2024-09-05	2	55
A6	6	175	86.010467529296875	-64303.58203125	-99.73046875	SYBR	RPP30 Trg1	rCutsmart	SpyCas9 B10.10	RF3.0	2024-09-05	2	55
A6	6	176	86.292236328125	-66747.484375	-19.298828125	SYBR	RPP30 Trg1	rCutsmart	SpyCas9 B10.10	RF3.0	2024-09-05	2	55
A6	6	177	86.57398986816406	-66015.9140625	24.71875	SYBR	RPP30 Trg1	rCutsmart	SpyCas9 B10.10	RF3.0	2024-09-05	2	55
A6	6	178	86.85575103759766	-66702.21875	15.669921875	SYBR	RPP30 Trg1	rCutsmart	SpyCas9 B10.10	RF3.0	2024-09-05	2	55
A6	6	179	87.13751220703125	-65681.1171875	-41.322265625	SYBR	RPP30 Trg1	rCutsmart	SpyCas9 B10.10	RF3.0	2024-09-05	2	55
A6	6	180	87.41926574707031	-65558.6171875	-124.787109375	SYBR	RPP30 Trg1	rCutsmart	SpyCas9 B10.10	RF3.0	2024-09-05	2	55
A6	6	181	87.70103454589844	-67082.3984375	-211.984375	SYBR	RPP30 Trg1	rCutsmart	SpyCas9 B10.10	RF3.0	2024-09-05	2	55
A6	6	182	87.9827880859375	-66011.015625	-289.85546875	SYBR	RPP30 Trg1	rCutsmart	SpyCas9 B10.10	RF3.0	2024-09-05	2	55
A6	6	183	88.2645492553711	-67130.4609375	-353.3984375	SYBR	RPP30 Trg1	rCutsmart	SpyCas9 B10.10	RF3.0	2024-09-05	2	55
A6	6	184	88.54631042480469	-66728.71875	-396.787109375	SYBR	RPP30 Trg1	rCutsmart	SpyCas9 B10.10	RF3.0	2024-09-05	2	55
A6	6	185	88.82806396484375	-65115.98828125	-409.42578125	SYBR	RPP30 Trg1	rCutsmart	SpyCas9 B10.10	RF3.0	2024-09-05	2	55
A6	6	186	89.109832763671875	-66517.171875	-382.25390625	SYBR	RPP30 Trg1	rCutsmart	SpyCas9 B10.10	RF3.0	2024-09-05	2	55
A6	6	187	89.39158630371094	-66609.2421875	-316.9765625	SYBR	RPP30 Trg1	rCutsmart	SpyCas9 B10.10	RF3.0	2024-09-05	2	55
A6	6	188	89.67334747314453	-67739.6015625	-227.0625	SYBR	RPP30 Trg1	rCutsmart	SpyCas9 B10.10	RF3.0	2024-09-05	2	55
A6	6	189	89.955108642578125	-66427.8671875	-128.83203125	SYBR	RPP30 Trg1	rCutsmart	SpyCas9 B10.10	RF3.0	2024-09-05	2	55
A6	6	190	90.2368621826172	-66836.3125	-32.369140625	SYBR	RPP30 Trg1	rCutsmart	SpyCas9 B10.10	RF3.0	2024-09-05	2	55
A6	6	191	90.51863098144533	-67217.640625	57.650390625	SYBR	RPP30 Trg1	rCutsmart	SpyCas9 B10.10	RF3.0	2024-09-05	2	55
A6	6	192	90.800384521484375	-67555.421875	132.853515625	SYBR	RPP30 Trg1	rCutsmart	SpyCas9 B10.10	RF3.0	2024-09-05	2	55
A6	6	193	91.08214569091795	-67773.9765625	175.541015625	SYBR	RPP30 Trg1	rCutsmart	SpyCas9 B10.10	RF3.0	2024-09-05	2	55
A6	6	194	91.36390686035156	-69323.3515625	166.017578125	SYBR	RPP30 Trg1	rCutsmart	SpyCas9 B10.10	RF3.0	2024-09-05	2	55
A6	6	195	91.645660400390625	-68142.0546875	99.25	SYBR	RPP30 Trg1	rCutsmart	SpyCas9 B10.10	RF3.0	2024-09-05	2	55
A6	6	196	91.92742919921876	-68306.828125	-3.2890625	SYBR	RPP30 Trg1	rCutsmart	SpyCas9 B10.10	RF3.0	2024-09-05	2	55
A6	6	197	92.2091827392578	-68314.6328125	-98.6484375	SYBR	RPP30 Trg1	rCutsmart	SpyCas9 B10.10	RF3.0	2024-09-05	2	55
A6	6	198	92.4909439086914	-67531.8125	-143.48828125	SYBR	RPP30 Trg1	rCutsmart	SpyCas9 B10.10	RF3.0	2024-09-05	2	55
A6	6	199	92.772705078125	-68707.6640625	-117.671875	SYBR	RPP30 Trg1	rCutsmart	SpyCas9 B10.10	RF3.0	2024-09-05	2	55
A6	6	200	93.05445861816406	-69484.34375	-34.6796875	SYBR	RPP30 Trg1	rCutsmart	SpyCas9 B10.10	RF3.0	2024-09-05	2	55
A6	6	201	93.3362274169922	-68862.421875	67.3046875	SYBR	RPP30 Trg1	rCutsmart	SpyCas9 B10.10	RF3.0	2024-09-05	2	55
A6	6	202	93.61798095703124	-69681.125	146.689453125	SYBR	RPP30 Trg1	rCutsmart	SpyCas9 B10.10	RF3.0	2024-09-05	2	55
A6	6	203	93.89974212646484	-70081.5	178.44140625	SYBR	RPP30 Trg1	rCutsmart	SpyCas9 B10.10	RF3.0	2024-09-05	2	55
A6	6	204	94.18150329589844	-69689.5703125	162.185546875	SYBR	RPP30 Trg1	rCutsmart	SpyCas9 B10.10	RF3.0	2024-09-05	2	55
A6	6	205	94.4632568359375	-69963.0390625	116.85546875	SYBR	RPP30 Trg1	rCutsmart	SpyCas9 B10.10	RF3.0	2024-09-05	2	55
A6	6	206	94.745025634765625	-69526.4140625	67.73828125	SYBR	RPP30 Trg1	rCutsmart	SpyCas9 B10.10	RF3.0	2024-09-05	2	55
A7	7	1	36.98529815673828	958966	13688.3603515625	SYBR	RPP30 Trg1	rCutsmart	SpyCas9 B10.10	RF3.0	2024-09-05	3	55
A7	7	2	37.267051696777344	961568.5625	14355.53125	SYBR	RPP30 Trg1	rCutsmart	SpyCas9 B10.10	RF3.0	2024-09-05	3	55
A7	7	3	37.548805236816406	960650.375	15278.916015625	SYBR	RPP30 Trg1	rCutsmart	SpyCas9 B10.10	RF3.0	2024-09-05	3	55
A7	7	4	37.83055877685547	958493.5	16363.2353515625	SYBR	RPP30 Trg1	rCutsmart	SpyCas9 B10.10	RF3.0	2024-09-05	3	55
A7	7	5	38.1123161315918	956895.4375	17432.478515625	SYBR	RPP30 Trg1	rCutsmart	SpyCas9 B10.10	RF3.0	2024-09-05	3	55
A7	7	6	38.39406967163086	950703.75	18309.482421875	SYBR	RPP30 Trg1	rCutsmart	SpyCas9 B10.10	RF3.0	2024-09-05	3	55
A7	7	7	38.67582321166992	945363.1875	18900.185546875	SYBR	RPP30 Trg1	rCutsmart	SpyCas9 B10.10	RF3.0	2024-09-05	3	55
A7	7	8	38.957576751708984	937358.75	19230.38671875	SYBR	RPP30 Trg1	rCutsmart	SpyCas9 B10.10	RF3.0	2024-09-05	3	55
A7	7	9	39.23933410644531	931070.25	19415.9609375	SYBR	RPP30 Trg1	rCutsmart	SpyCas9 B10.10	RF3.0	2024-09-05	3	55
A7	7	10	39.521087646484375	927042.6875	19587.73828125	SYBR	RPP30 Trg1	rCutsmart	SpyCas9 B10.10	RF3.0	2024-09-05	3	55
A7	7	11	39.80284118652344	920330.875	19823.44921875	SYBR	RPP30 Trg1	rCutsmart	SpyCas9 B10.10	RF3.0	2024-09-05	3	55
A7	7	12	40.0845947265625	919283.375	20125.685546875	SYBR	RPP30 Trg1	rCutsmart	SpyCas9 B10.10	RF3.0	2024-09-05	3	55
A7	7	13	40.36634826660156	916551.5	20455.064453125	SYBR	RPP30 Trg1	rCutsmart	SpyCas9 B10.10	RF3.0	2024-09-05	3	55
A7	7	14	40.648101806640625	911719.1875	20778.927734375	SYBR	RPP30 Trg1	rCutsmart	SpyCas9 B10.10	RF3.0	2024-09-05	3	55
A7	7	15	40.92985916137695	905313.5625	21099.404296875	SYBR	RPP30 Trg1	rCutsmart	SpyCas9 B10.10	RF3.0	2024-09-05	3	55
A7	7	16	41.211612701416016	897387.375	21443.486328125	SYBR	RPP30 Trg1	rCutsmart	SpyCas9 B10.10	RF3.0	2024-09-05	3	55
A7	7	17	41.49336624145508	891143.0625	21833.9609375	SYBR	RPP30 Trg1	rCutsmart	SpyCas9 B10.10	RF3.0	2024-09-05	3	55
A7	7	18	41.77511978149414	886394.5625	22279.986328125	SYBR	RPP30 Trg1	rCutsmart	SpyCas9 B10.10	RF3.0	2024-09-05	3	55
A7	7	19	42.05687713623047	880979.125	22809.595703125	SYBR	RPP30 Trg1	rCutsmart	SpyCas9 B10.10	RF3.0	2024-09-05	3	55
A7	7	20	42.33863067626953	872196.125	23322.2578125	SYBR	RPP30 Trg1	rCutsmart	SpyCas9 B10.10	RF3.0	2024-09-05	3	55
A7	7	21	42.620384216308594	865659.1875	23772.029296875	SYBR	RPP30 Trg1	rCutsmart	SpyCas9 B10.10	RF3.0	2024-09-05	3	55
A7	7	22	42.902137756347656	860343.8125	24119.6171875	SYBR	RPP30 Trg1	rCutsmart	SpyCas9 B10.10	RF3.0	2024-09-05	3	55
A7	7	23	43.18389129638672	852443.1875	24344.958984375	SYBR	RPP30 Trg1	rCutsmart	SpyCas9 B10.10	RF3.0	2024-09-05	3	55
A7	7	24	43.46564483642578	846976.75	24456.421875	SYBR	RPP30 Trg1	rCutsmart	SpyCas9 B10.10	RF3.0	2024-09-05	3	55
A7	7	25	43.74739837646485	836725.125	24490.4765625	SYBR	RPP30 Trg1	rCutsmart	SpyCas9 B10.10	RF3.0	2024-09-05	3	55
A7	7	26	44.02915573120117	830952	24498.00390625	SYBR	RPP30 Trg1	rCutsmart	SpyCas9 B10.10	RF3.0	2024-09-05	3	55
A7	7	27	44.310909271240234	822606.875	24525.63671875	SYBR	RPP30 Trg1	rCutsmart	SpyCas9 B10.10	RF3.0	2024-09-05	3	55
A7	7	28	44.5926628112793	816230.625	24602.326171875	SYBR	RPP30 Trg1	rCutsmart	SpyCas9 B10.10	RF3.0	2024-09-05	3	55
A7	7	29	44.874420166015625	809332.5	24741.47265625	SYBR	RPP30 Trg1	rCutsmart	SpyCas9 B10.10	RF3.0	2024-09-05	3	55
A7	7	30	45.15617370605469	801948.875	24948.69140625	SYBR	RPP30 Trg1	rCutsmart	SpyCas9 B10.10	RF3.0	2024-09-05	3	55
A7	7	31	45.43792724609375	793996.6875	25225.95703125	SYBR	RPP30 Trg1	rCutsmart	SpyCas9 B10.10	RF3.0	2024-09-05	3	55
A7	7	32	45.71968078613281	788010.625	25567.1328125	SYBR	RPP30 Trg1	rCutsmart	SpyCas9 B10.10	RF3.0	2024-09-05	3	55
A7	7	33	46.001434326171875	778829.4375	25952.14453125	SYBR	RPP30 Trg1	rCutsmart	SpyCas9 B10.10	RF3.0	2024-09-05	3	55
A7	7	34	46.28318786621094	773716.0625	26348.4140625	SYBR	RPP30 Trg1	rCutsmart	SpyCas9 B10.10	RF3.0	2024-09-05	3	55
A7	7	35	46.56494140625	765699.75	26721.99609375	SYBR	RPP30 Trg1	rCutsmart	SpyCas9 B10.10	RF3.0	2024-09-05	3	55
A7	7	36	46.84669876098633	756153.4375	27055.55078125	SYBR	RPP30 Trg1	rCutsmart	SpyCas9 B10.10	RF3.0	2024-09-05	3	55
A7	7	37	47.12845230102539	749941.25	27357.79296875	SYBR	RPP30 Trg1	rCutsmart	SpyCas9 B10.10	RF3.0	2024-09-05	3	55
A7	7	38	47.41020584106445	741118	27661.703125	SYBR	RPP30 Trg1	rCutsmart	SpyCas9 B10.10	RF3.0	2024-09-05	3	55
A7	7	39	47.69195938110352	733869.3125	28011.7109375	SYBR	RPP30 Trg1	rCutsmart	SpyCas9 B10.10	RF3.0	2024-09-05	3	55
A7	7	40	47.97371673583984	725485.5625	28447.35546875	SYBR	RPP30 Trg1	rCutsmart	SpyCas9 B10.10	RF3.0	2024-09-05	3	55
A7	7	41	48.255470275878906	718497.5625	28988.59375	SYBR	RPP30 Trg1	rCutsmart	SpyCas9 B10.10	RF3.0	2024-09-05	3	55
A7	7	42	48.53722381591797	709491.6875	29628.556640625	SYBR	RPP30 Trg1	rCutsmart	SpyCas9 B10.10	RF3.0	2024-09-05	3	55
A7	7	43	48.81897735595703	702198.125	30331.41796875	SYBR	RPP30 Trg1	rCutsmart	SpyCas9 B10.10	RF3.0	2024-09-05	3	55
A7	7	44	49.100730895996094	693536.5	31038.798828125	SYBR	RPP30 Trg1	rCutsmart	SpyCas9 B10.10	RF3.0	2024-09-05	3	55
A7	7	45	49.38248443603515	684448.75	31678.34765625	SYBR	RPP30 Trg1	rCutsmart	SpyCas9 B10.10	RF3.0	2024-09-05	3	55
A7	7	46	49.66423797607422	675042.25	32176.69921875	SYBR	RPP30 Trg1	rCutsmart	SpyCas9 B10.10	RF3.0	2024-09-05	3	55
A7	7	47	49.94599533081055	666861.375	32474.87109375	SYBR	RPP30 Trg1	rCutsmart	SpyCas9 B10.10	RF3.0	2024-09-05	3	55
A7	7	48	50.22774887084961	656478.3125	32547.70703125	SYBR	RPP30 Trg1	rCutsmart	SpyCas9 B10.10	RF3.0	2024-09-05	3	55
A7	7	49	50.50950622558594	647372.125	32420.05078125	SYBR	RPP30 Trg1	rCutsmart	SpyCas9 B10.10	RF3.0	2024-09-05	3	55
A7	7	50	50.791259765625	637312.5625	32165.34765625	SYBR	RPP30 Trg1	rCutsmart	SpyCas9 B10.10	RF3.0	2024-09-05	3	55
A7	7	51	51.07301330566406	627144.75	31882.396484375	SYBR	RPP30 Trg1	rCutsmart	SpyCas9 B10.10	RF3.0	2024-09-05	3	55
A7	7	52	51.354766845703125	620481.125	31655.77734375	SYBR	RPP30 Trg1	rCutsmart	SpyCas9 B10.10	RF3.0	2024-09-05	3	55
A7	7	53	51.63652038574219	611561.0625	31525.943359375	SYBR	RPP30 Trg1	rCutsmart	SpyCas9 B10.10	RF3.0	2024-09-05	3	55
A7	7	54	51.91827392578125	604423.5625	31486.1484375	SYBR	RPP30 Trg1	rCutsmart	SpyCas9 B10.10	RF3.0	2024-09-05	3	55
A7	7	55	52.20002746582031	592578.375	31507.984375	SYBR	RPP30 Trg1	rCutsmart	SpyCas9 B10.10	RF3.0	2024-09-05	3	55
A7	7	56	52.481781005859375	584806.0625	31567.259765625	SYBR	RPP30 Trg1	rCutsmart	SpyCas9 B10.10	RF3.0	2024-09-05	3	55
A7	7	57	52.7635383605957	575730.125	31653.4921875	SYBR	RPP30 Trg1	rCutsmart	SpyCas9 B10.10	RF3.0	2024-09-05	3	55
A7	7	58	53.045291900634766	567315.1875	31753.53515625	SYBR	RPP30 Trg1	rCutsmart	SpyCas9 B10.10	RF3.0	2024-09-05	3	55
A7	7	59	53.327049255371094	559046.9375	31833.98828125	SYBR	RPP30 Trg1	rCutsmart	SpyCas9 B10.10	RF3.0	2024-09-05	3	55
A7	7	60	53.60880279541016	549616.0625	31841.6640625	SYBR	RPP30 Trg1	rCutsmart	SpyCas9 B10.10	RF3.0	2024-09-05	3	55
A7	7	61	53.89055633544922	540929.8125	31728.27734375	SYBR	RPP30 Trg1	rCutsmart	SpyCas9 B10.10	RF3.0	2024-09-05	3	55
A7	7	62	54.17230987548828	528379.25	31480.0625	SYBR	RPP30 Trg1	rCutsmart	SpyCas9 B10.10	RF3.0	2024-09-05	3	55
A7	7	63	54.454063415527344	521475.5625	31128.77734375	SYBR	RPP30 Trg1	rCutsmart	SpyCas9 B10.10	RF3.0	2024-09-05	3	55
A7	7	64	54.735816955566406	514008.9375	30736.869140625	SYBR	RPP30 Trg1	rCutsmart	SpyCas9 B10.10	RF3.0	2024-09-05	3	55
A7	7	65	55.01757049560547	504570.90625	30365.47265625	SYBR	RPP30 Trg1	rCutsmart	SpyCas9 B10.10	RF3.0	2024-09-05	3	55
A7	7	66	55.29932403564453	494467.84375	30047.962890625	SYBR	RPP30 Trg1	rCutsmart	SpyCas9 B10.10	RF3.0	2024-09-05	3	55
A7	7	67	55.58108139038086	488666.375	29782.60546875	SYBR	RPP30 Trg1	rCutsmart	SpyCas9 B10.10	RF3.0	2024-09-05	3	55
A7	7	68	55.86283493041992	479944.84375	29543.3046875	SYBR	RPP30 Trg1	rCutsmart	SpyCas9 B10.10	RF3.0	2024-09-05	3	55
A7	7	69	56.144588470458984	469467.03125	29300.91015625	SYBR	RPP30 Trg1	rCutsmart	SpyCas9 B10.10	RF3.0	2024-09-05	3	55
A7	7	70	56.42634582519531	462636.6875	29043.98828125	SYBR	RPP30 Trg1	rCutsmart	SpyCas9 B10.10	RF3.0	2024-09-05	3	55
A7	7	71	56.708099365234375	453242.34375	28784.5234375	SYBR	RPP30 Trg1	rCutsmart	SpyCas9 B10.10	RF3.0	2024-09-05	3	55
A7	7	72	56.98985290527344	446475.875	28546.439453125	SYBR	RPP30 Trg1	rCutsmart	SpyCas9 B10.10	RF3.0	2024-09-05	3	55
A7	7	73	57.2716064453125	439030.71875	28343.1953125	SYBR	RPP30 Trg1	rCutsmart	SpyCas9 B10.10	RF3.0	2024-09-05	3	55
A7	7	74	57.55335998535156	429728.875	28160.669921875	SYBR	RPP30 Trg1	rCutsmart	SpyCas9 B10.10	RF3.0	2024-09-05	3	55
A7	7	75	57.835113525390625	422740.5625	27960.22265625	SYBR	RPP30 Trg1	rCutsmart	SpyCas9 B10.10	RF3.0	2024-09-05	3	55
A7	7	76	58.11686706542969	413555.1875	27701.03125	SYBR	RPP30 Trg1	rCutsmart	SpyCas9 B10.10	RF3.0	2024-09-05	3	55
A7	7	77	58.398624420166016	405860.96875	27368.70703125	SYBR	RPP30 Trg1	rCutsmart	SpyCas9 B10.10	RF3.0	2024-09-05	3	55
A7	7	78	58.68037796020508	397565.75	26989.1171875	SYBR	RPP30 Trg1	rCutsmart	SpyCas9 B10.10	RF3.0	2024-09-05	3	55
A7	7	79	58.96213150024414	391380.21875	26615.384765625	SYBR	RPP30 Trg1	rCutsmart	SpyCas9 B10.10	RF3.0	2024-09-05	3	55
A7	7	80	59.24388885498047	384146.25	26294.732421875	SYBR	RPP30 Trg1	rCutsmart	SpyCas9 B10.10	RF3.0	2024-09-05	3	55
A7	7	81	59.52564239501953	378938.8125	26038.451171875	SYBR	RPP30 Trg1	rCutsmart	SpyCas9 B10.10	RF3.0	2024-09-05	3	55
A7	7	82	59.807395935058594	367976.03125	25818.08984375	SYBR	RPP30 Trg1	rCutsmart	SpyCas9 B10.10	RF3.0	2024-09-05	3	55
A7	7	83	60.089149475097656	362505.625	25591.12890625	SYBR	RPP30 Trg1	rCutsmart	SpyCas9 B10.10	RF3.0	2024-09-05	3	55
A7	7	84	60.37090301513672	353152.90625	25337.279296875	SYBR	RPP30 Trg1	rCutsmart	SpyCas9 B10.10	RF3.0	2024-09-05	3	55
A7	7	85	60.65265655517578	347738.15625	25073.677734375	SYBR	RPP30 Trg1	rCutsmart	SpyCas9 B10.10	RF3.0	2024-09-05	3	55
A7	7	86	60.93441009521485	341785.5625	24837.595703125	SYBR	RPP30 Trg1	rCutsmart	SpyCas9 B10.10	RF3.0	2024-09-05	3	55
A7	7	87	61.216163635253906	334930.8125	24650.208984375	SYBR	RPP30 Trg1	rCutsmart	SpyCas9 B10.10	RF3.0	2024-09-05	3	55
A7	7	88	61.497920989990234	327219.625	24494.896484375	SYBR	RPP30 Trg1	rCutsmart	SpyCas9 B10.10	RF3.0	2024-09-05	3	55
A7	7	89	61.7796745300293	319162.21875	24327.751953125	SYBR	RPP30 Trg1	rCutsmart	SpyCas9 B10.10	RF3.0	2024-09-05	3	55
A7	7	90	62.061431884765625	312548.3125	24112.005859375	SYBR	RPP30 Trg1	rCutsmart	SpyCas9 B10.10	RF3.0	2024-09-05	3	55
A7	7	91	62.34318542480469	305502.8125	23848.634765625	SYBR	RPP30 Trg1	rCutsmart	SpyCas9 B10.10	RF3.0	2024-09-05	3	55
A7	7	92	62.62493896484375	300321.875	23577.34375	SYBR	RPP30 Trg1	rCutsmart	SpyCas9 B10.10	RF3.0	2024-09-05	3	55
A7	7	93	62.90669250488281	294174.375	23349.416015625	SYBR	RPP30 Trg1	rCutsmart	SpyCas9 B10.10	RF3.0	2024-09-05	3	55
A7	7	94	63.188446044921875	286757.3125	23194.013671875	SYBR	RPP30 Trg1	rCutsmart	SpyCas9 B10.10	RF3.0	2024-09-05	3	55
A7	7	95	63.47019958496094	280216.5625	23100.7578125	SYBR	RPP30 Trg1	rCutsmart	SpyCas9 B10.10	RF3.0	2024-09-05	3	55
A7	7	96	63.751953125	274465.875	23028.962890625	SYBR	RPP30 Trg1	rCutsmart	SpyCas9 B10.10	RF3.0	2024-09-05	3	55
A7	7	97	64.03370666503906	266607.28125	22933.69140625	SYBR	RPP30 Trg1	rCutsmart	SpyCas9 B10.10	RF3.0	2024-09-05	3	55
A7	7	98	64.315460205078125	260077.34375	22790.953125	SYBR	RPP30 Trg1	rCutsmart	SpyCas9 B10.10	RF3.0	2024-09-05	3	55
A7	7	99	64.59721374511719	254575.59375	22610.361328125	SYBR	RPP30 Trg1	rCutsmart	SpyCas9 B10.10	RF3.0	2024-09-05	3	55
A7	7	100	64.87896728515625	247900.890625	22429.673828125	SYBR	RPP30 Trg1	rCutsmart	SpyCas9 B10.10	RF3.0	2024-09-05	3	55
A7	7	101	65.16072082519531	241497.125	22297.404296875	SYBR	RPP30 Trg1	rCutsmart	SpyCas9 B10.10	RF3.0	2024-09-05	3	55
A7	7	102	65.4424819946289	235955.390625	22250.85546875	SYBR	RPP30 Trg1	rCutsmart	SpyCas9 B10.10	RF3.0	2024-09-05	3	55
A7	7	103	65.72423553466797	229679.234375	22299.822265625	SYBR	RPP30 Trg1	rCutsmart	SpyCas9 B10.10	RF3.0	2024-09-05	3	55
A7	7	104	66.00598907470703	222919.59375	22420.046875	SYBR	RPP30 Trg1	rCutsmart	SpyCas9 B10.10	RF3.0	2024-09-05	3	55
A7	7	105	66.2877426147461	216109.890625	22559.7578125	SYBR	RPP30 Trg1	rCutsmart	SpyCas9 B10.10	RF3.0	2024-09-05	3	55
A7	7	106	66.56949615478516	209584.109375	22654.984375	SYBR	RPP30 Trg1	rCutsmart	SpyCas9 B10.10	RF3.0	2024-09-05	3	55
A7	7	107	66.85125732421875	203806.984375	22648.95703125	SYBR	RPP30 Trg1	rCutsmart	SpyCas9 B10.10	RF3.0	2024-09-05	3	55
A7	7	108	67.13301086425781	195533.5	22509.1796875	SYBR	RPP30 Trg1	rCutsmart	SpyCas9 B10.10	RF3.0	2024-09-05	3	55
A7	7	109	67.414764404296875	189696.859375	22236.1015625	SYBR	RPP30 Trg1	rCutsmart	SpyCas9 B10.10	RF3.0	2024-09-05	3	55
A7	7	110	67.69651794433594	183993.328125	21907.294921875	SYBR	RPP30 Trg1	rCutsmart	SpyCas9 B10.10	RF3.0	2024-09-05	3	55
A7	7	111	67.978271484375	178902.890625	21534.591796875	SYBR	RPP30 Trg1	rCutsmart	SpyCas9 B10.10	RF3.0	2024-09-05	3	55
A7	7	112	68.26002502441406	171668.875	21156.166015625	SYBR	RPP30 Trg1	rCutsmart	SpyCas9 B10.10	RF3.0	2024-09-05	3	55
A7	7	113	68.541778564453125	166388.4375	20801.484375	SYBR	RPP30 Trg1	rCutsmart	SpyCas9 B10.10	RF3.0	2024-09-05	3	55
A7	7	114	68.82353210449219	160580.546875	20487.630859375	SYBR	RPP30 Trg1	rCutsmart	SpyCas9 B10.10	RF3.0	2024-09-05	3	55
A7	7	115	69.10528564453125	155115.234375	20227.5078125	SYBR	RPP30 Trg1	rCutsmart	SpyCas9 B10.10	RF3.0	2024-09-05	3	55
A7	7	116	69.38703918457031	148500.34375	20039.78515625	SYBR	RPP30 Trg1	rCutsmart	SpyCas9 B10.10	RF3.0	2024-09-05	3	55
A7	7	117	69.668792724609375	143003.984375	19951.630859375	SYBR	RPP30 Trg1	rCutsmart	SpyCas9 B10.10	RF3.0	2024-09-05	3	55
A7	7	118	69.95054626464844	138721.46875	19989.88671875	SYBR	RPP30 Trg1	rCutsmart	SpyCas9 B10.10	RF3.0	2024-09-05	3	55
A7	7	119	70.2322998046875	132981.078125	20165.06640625	SYBR	RPP30 Trg1	rCutsmart	SpyCas9 B10.10	RF3.0	2024-09-05	3	55
A7	7	120	70.51405334472656	127796.9140625	20461.166015625	SYBR	RPP30 Trg1	rCutsmart	SpyCas9 B10.10	RF3.0	2024-09-05	3	55
A7	7	121	70.795806884765625	119056.2109375	20842.091796875	SYBR	RPP30 Trg1	rCutsmart	SpyCas9 B10.10	RF3.0	2024-09-05	3	55
A7	7	122	71.07756805419922	114239.5703125	21276.193359375	SYBR	RPP30 Trg1	rCutsmart	SpyCas9 B10.10	RF3.0	2024-09-05	3	55
A7	7	123	71.35932159423828	108792.3046875	21765.451171875	SYBR	RPP30 Trg1	rCutsmart	SpyCas9 B10.10	RF3.0	2024-09-05	3	55
A7	7	124	71.64107513427734	101227.6484375	22382.783203125	SYBR	RPP30 Trg1	rCutsmart	SpyCas9 B10.10	RF3.0	2024-09-05	3	55
A7	7	125	71.9228286743164	96097.1953125	23294.203125	SYBR	RPP30 Trg1	rCutsmart	SpyCas9 B10.10	RF3.0	2024-09-05	3	55
A7	7	126	72.20458221435547	89686.265625	24549.671875	SYBR	RPP30 Trg1	rCutsmart	SpyCas9 B10.10	RF3.0	2024-09-05	3	55
A7	7	127	72.48634338378906	82359.5234375	26242.541015625	SYBR	RPP30 Trg1	rCutsmart	SpyCas9 B10.10	RF3.0	2024-09-05	3	55
A7	7	128	72.768096923828125	73571.2578125	28407.5625	SYBR	RPP30 Trg1	rCutsmart	SpyCas9 B10.10	RF3.0	2024-09-05	3	55
A7	7	129	73.04985046386719	66964.828125	30994.05078125	SYBR	RPP30 Trg1	rCutsmart	SpyCas9 B10.10	RF3.0	2024-09-05	3	55
A7	7	130	73.33160400390625	55657.08984375	33842.21484375	SYBR	RPP30 Trg1	rCutsmart	SpyCas9 B10.10	RF3.0	2024-09-05	3	55
A7	7	131	73.61335754394531	46682.1796875	36666.109375	SYBR	RPP30 Trg1	rCutsmart	SpyCas9 B10.10	RF3.0	2024-09-05	3	55
A7	7	132	73.895111083984375	34067.80078125	39058.4921875	SYBR	RPP30 Trg1	rCutsmart	SpyCas9 B10.10	RF3.0	2024-09-05	3	55
A7	7	133	74.17686462402344	19648.796875	40538.1640625	SYBR	RPP30 Trg1	rCutsmart	SpyCas9 B10.10	RF3.0	2024-09-05	3	55
A7	7	134	74.4586181640625	6412.1376953125	40647.171875	SYBR	RPP30 Trg1	rCutsmart	SpyCas9 B10.10	RF3.0	2024-09-05	3	55
A7	7	135	74.74037170410156	-6480.61474609375	39078.578125	SYBR	RPP30 Trg1	rCutsmart	SpyCas9 B10.10	RF3.0	2024-09-05	3	55
A7	7	136	75.022125244140625	-17368.658203125	35788.76171875	SYBR	RPP30 Trg1	rCutsmart	SpyCas9 B10.10	RF3.0	2024-09-05	3	55
A7	7	137	75.30387878417969	-24624.515625	31043.59375	SYBR	RPP30 Trg1	rCutsmart	SpyCas9 B10.10	RF3.0	2024-09-05	3	55
A7	7	138	75.58563232421875	-28366.689453125	25369.66015625	SYBR	RPP30 Trg1	rCutsmart	SpyCas9 B10.10	RF3.0	2024-09-05	3	55
A7	7	139	75.86738586425781	-30215.822265625	19791.75	SYBR	RPP30 Trg1	rCutsmart	SpyCas9 B10.10	RF3.0	2024-09-05	3	55
A7	7	140	76.149139404296875	-32866.2421875	14933.603515625	SYBR	RPP30 Trg1	rCutsmart	SpyCas9 B10.10	RF3.0	2024-09-05	3	55
A7	7	141	76.43089294433594	-32155.146484375	10769.40234375	SYBR	RPP30 Trg1	rCutsmart	SpyCas9 B10.10	RF3.0	2024-09-05	3	55
A7	7	142	76.712646484375	-34026.4375	7488.2802734375	SYBR	RPP30 Trg1	rCutsmart	SpyCas9 B10.10	RF3.0	2024-09-05	3	55
A7	7	143	76.9944076538086	-34540.11328125	5091.34375	SYBR	RPP30 Trg1	rCutsmart	SpyCas9 B10.10	RF3.0	2024-09-05	3	55
A7	7	144	77.27616119384766	-34701.8359375	3452.12890625	SYBR	RPP30 Trg1	rCutsmart	SpyCas9 B10.10	RF3.0	2024-09-05	3	55
A7	7	145	77.55791473388672	-35744.69140625	2388.568359375	SYBR	RPP30 Trg1	rCutsmart	SpyCas9 B10.10	RF3.0	2024-09-05	3	55
A7	7	146	77.83966827392578	-35904.81640625	1718.794921875	SYBR	RPP30 Trg1	rCutsmart	SpyCas9 B10.10	RF3.0	2024-09-05	3	55
A7	7	147	78.12142181396484	-36211.9375	1290.3984375	SYBR	RPP30 Trg1	rCutsmart	SpyCas9 B10.10	RF3.0	2024-09-05	3	55
A7	7	148	78.40318298339844	-36400.0078125	988.6171875	SYBR	RPP30 Trg1	rCutsmart	SpyCas9 B10.10	RF3.0	2024-09-05	3	55
A7	7	149	78.6849365234375	-38234.8046875	735.658203125	SYBR	RPP30 Trg1	rCutsmart	SpyCas9 B10.10	RF3.0	2024-09-05	3	55
A7	7	150	78.96669006347656	-37207.08984375	490.09375	SYBR	RPP30 Trg1	rCutsmart	SpyCas9 B10.10	RF3.0	2024-09-05	3	55
A7	7	151	79.248443603515625	-38086.97265625	246.470703125	SYBR	RPP30 Trg1	rCutsmart	SpyCas9 B10.10	RF3.0	2024-09-05	3	55
A7	7	152	79.53019714355469	-38942.33203125	29.04296875	SYBR	RPP30 Trg1	rCutsmart	SpyCas9 B10.10	RF3.0	2024-09-05	3	55
A7	7	153	79.81195068359375	-36861.328125	-125.162109375	SYBR	RPP30 Trg1	rCutsmart	SpyCas9 B10.10	RF3.0	2024-09-05	3	55
A7	7	154	80.09370422363281	-37128.35546875	-190.22265625	SYBR	RPP30 Trg1	rCutsmart	SpyCas9 B10.10	RF3.0	2024-09-05	3	55
A7	7	155	80.375457763671875	-37209.4921875	-170.056640625	SYBR	RPP30 Trg1	rCutsmart	SpyCas9 B10.10	RF3.0	2024-09-05	3	55
A7	7	156	80.65721130371094	-39797.69921875	-100.08203125	SYBR	RPP30 Trg1	rCutsmart	SpyCas9 B10.10	RF3.0	2024-09-05	3	55
A7	7	157	80.93896484375	-37816.59765625	-30.421875	SYBR	RPP30 Trg1	rCutsmart	SpyCas9 B10.10	RF3.0	2024-09-05	3	55
A7	7	158	81.22071838378906	-39491.015625	-1.984375	SYBR	RPP30 Trg1	rCutsmart	SpyCas9 B10.10	RF3.0	2024-09-05	3	55
A7	7	159	81.502471923828125	-39345.0390625	-30.669921875	SYBR	RPP30 Trg1	rCutsmart	SpyCas9 B10.10	RF3.0	2024-09-05	3	55
A7	7	160	81.78422546386719	-38854.796875	-106.890625	SYBR	RPP30 Trg1	rCutsmart	SpyCas9 B10.10	RF3.0	2024-09-05	3	55
A7	7	161	82.06597900390625	-39196.69921875	-205.453125	SYBR	RPP30 Trg1	rCutsmart	SpyCas9 B10.10	RF3.0	2024-09-05	3	55
A7	7	162	82.34773254394531	-40260.46875	-295.91796875	SYBR	RPP30 Trg1	rCutsmart	SpyCas9 B10.10	RF3.0	2024-09-05	3	55
A7	7	163	82.6294937133789	-39308.328125	-348.564453125	SYBR	RPP30 Trg1	rCutsmart	SpyCas9 B10.10	RF3.0	2024-09-05	3	55
A7	7	164	82.91124725341797	-39609.0078125	-339.18359375	SYBR	RPP30 Trg1	rCutsmart	SpyCas9 B10.10	RF3.0	2024-09-05	3	55
A7	7	165	83.19300079345703	-38718.390625	-257.96484375	SYBR	RPP30 Trg1	rCutsmart	SpyCas9 B10.10	RF3.0	2024-09-05	3	55
A7	7	166	83.4747543334961	-40223.83203125	-120.97265625	SYBR	RPP30 Trg1	rCutsmart	SpyCas9 B10.10	RF3.0	2024-09-05	3	55
A7	7	167	83.75650787353516	-38534.53515625	25.27734375	SYBR	RPP30 Trg1	rCutsmart	SpyCas9 B10.10	RF3.0	2024-09-05	3	55
A7	7	168	84.03826904296875	-41754.6015625	116.2109375	SYBR	RPP30 Trg1	rCutsmart	SpyCas9 B10.10	RF3.0	2024-09-05	3	55
A7	7	169	84.32002258300781	-42242.44140625	97.90625	SYBR	RPP30 Trg1	rCutsmart	SpyCas9 B10.10	RF3.0	2024-09-05	3	55
A7	7	170	84.601776123046875	-41648.24609375	-42.4765625	SYBR	RPP30 Trg1	rCutsmart	SpyCas9 B10.10	RF3.0	2024-09-05	3	55
A7	7	171	84.88352966308594	-41188.78515625	-264.587890625	SYBR	RPP30 Trg1	rCutsmart	SpyCas9 B10.10	RF3.0	2024-09-05	3	55
A7	7	172	85.165283203125	-41137.69921875	-491.263671875	SYBR	RPP30 Trg1	rCutsmart	SpyCas9 B10.10	RF3.0	2024-09-05	3	55
A7	7	173	85.44703674316406	-39957.4609375	-644.76171875	SYBR	RPP30 Trg1	rCutsmart	SpyCas9 B10.10	RF3.0	2024-09-05	3	55
A7	7	174	85.728790283203125	-40841.60546875	-681.16015625	SYBR	RPP30 Trg1	rCutsmart	SpyCas9 B10.10	RF3.0	2024-09-05	3	55
A7	7	175	86.01054382324219	-40451.23828125	-603.71484375	SYBR	RPP30 Trg1	rCutsmart	SpyCas9 B10.10	RF3.0	2024-09-05	3	55
A7	7	176	86.29229736328125	-41953.33203125	-451.45703125	SYBR	RPP30 Trg1	rCutsmart	SpyCas9 B10.10	RF3.0	2024-09-05	3	55
A7	7	177	86.57405090332031	-40321.05078125	-274.884765625	SYBR	RPP30 Trg1	rCutsmart	SpyCas9 B10.10	RF3.0	2024-09-05	3	55
A7	7	178	86.855804443359375	-43202.484375	-115.224609375	SYBR	RPP30 Trg1	rCutsmart	SpyCas9 B10.10	RF3.0	2024-09-05	3	55
A7	7	179	87.13755798339844	-41058.921875	3.130859375	SYBR	RPP30 Trg1	rCutsmart	SpyCas9 B10.10	RF3.0	2024-09-05	3	55
A7	7	180	87.4193115234375	-41986.22265625	69.244140625	SYBR	RPP30 Trg1	rCutsmart	SpyCas9 B10.10	RF3.0	2024-09-05	3	55
A7	7	181	87.70106506347656	-43396.41015625	80.216796875	SYBR	RPP30 Trg1	rCutsmart	SpyCas9 B10.10	RF3.0	2024-09-05	3	55
A7	7	182	87.982818603515625	-43109.62890625	40.5703125	SYBR	RPP30 Trg1	rCutsmart	SpyCas9 B10.10	RF3.0	2024-09-05	3	55
A7	7	183	88.26457214355469	-42873.8203125	-34.78515625	SYBR	RPP30 Trg1	rCutsmart	SpyCas9 B10.10	RF3.0	2024-09-05	3	55
A7	7	184	88.54633331298828	-42908.8203125	-120.94921875	SYBR	RPP30 Trg1	rCutsmart	SpyCas9 B10.10	RF3.0	2024-09-05	3	55
A7	7	185	88.82808685302734	-42440.625	-191.314453125	SYBR	RPP30 Trg1	rCutsmart	SpyCas9 B10.10	RF3.0	2024-09-05	3	55
A7	7	186	89.1098403930664	-43446.4375	-229.990234375	SYBR	RPP30 Trg1	rCutsmart	SpyCas9 B10.10	RF3.0	2024-09-05	3	55
A7	7	187	89.39159393310547	-44269.19921875	-239.181640625	SYBR	RPP30 Trg1	rCutsmart	SpyCas9 B10.10	RF3.0	2024-09-05	3	55
A7	7	188	89.67334747314453	-42177.53125	-235.611328125	SYBR	RPP30 Trg1	rCutsmart	SpyCas9 B10.10	RF3.0	2024-09-05	3	55
A7	7	189	89.955108642578125	-44932.59765625	-238.361328125	SYBR	RPP30 Trg1	rCutsmart	SpyCas9 B10.10	RF3.0	2024-09-05	3	55
A7	7	190	90.2368621826172	-43797.765625	-256.29296875	SYBR	RPP30 Trg1	rCutsmart	SpyCas9 B10.10	RF3.0	2024-09-05	3	55
A7	7	191	90.51861572265624	-43702.328125	-282.779296875	SYBR	RPP30 Trg1	rCutsmart	SpyCas9 B10.10	RF3.0	2024-09-05	3	55
A7	7	192	90.80036926269533	-45224.109375	-301.107421875	SYBR	RPP30 Trg1	rCutsmart	SpyCas9 B10.10	RF3.0	2024-09-05	3	55
A7	7	193	91.082122802734375	-42322.33984375	-298.06640625	SYBR	RPP30 Trg1	rCutsmart	SpyCas9 B10.10	RF3.0	2024-09-05	3	55
A7	7	194	91.36387634277344	-44132.39453125	-277.46484375	SYBR	RPP30 Trg1	rCutsmart	SpyCas9 B10.10	RF3.0	2024-09-05	3	55
A7	7	195	91.6456298828125	-46478.86328125	-263.02734375	SYBR	RPP30 Trg1	rCutsmart	SpyCas9 B10.10	RF3.0	2024-09-05	3	55
A7	7	196	91.92738342285156	-44509.37109375	-285.87890625	SYBR	RPP30 Trg1	rCutsmart	SpyCas9 B10.10	RF3.0	2024-09-05	3	55
A7	7	197	92.209136962890625	-44851.31640625	-363.521484375	SYBR	RPP30 Trg1	rCutsmart	SpyCas9 B10.10	RF3.0	2024-09-05	3	55
A7	7	198	92.49089050292967	-44036.5234375	-484.701171875	SYBR	RPP30 Trg1	rCutsmart	SpyCas9 B10.10	RF3.0	2024-09-05	3	55
A7	7	199	92.77264404296876	-46526.16015625	-610.673828125	SYBR	RPP30 Trg1	rCutsmart	SpyCas9 B10.10	RF3.0	2024-09-05	3	55
A7	7	200	93.0543975830078	-43332.8515625	-691.80859375	SYBR	RPP30 Trg1	rCutsmart	SpyCas9 B10.10	RF3.0	2024-09-05	3	55
A7	7	201	93.336151123046875	-44141.67578125	-690.119140625	SYBR	RPP30 Trg1	rCutsmart	SpyCas9 B10.10	RF3.0	2024-09-05	3	55
A7	7	202	93.61790466308594	-44101.68359375	-597.10546875	SYBR	RPP30 Trg1	rCutsmart	SpyCas9 B10.10	RF3.0	2024-09-05	3	55
A7	7	203	93.899658203125	-46069.72265625	-439.095703125	SYBR	RPP30 Trg1	rCutsmart	SpyCas9 B10.10	RF3.0	2024-09-05	3	55
A7	7	204	94.1814193725586	-44909.9296875	-266.556640625	SYBR	RPP30 Trg1	rCutsmart	SpyCas9 B10.10	RF3.0	2024-09-05	3	55
A7	7	205	94.46317291259766	-47667.17578125	-131.173828125	SYBR	RPP30 Trg1	rCutsmart	SpyCas9 B10.10	RF3.0	2024-09-05	3	55
A7	7	206	94.74492645263672	-44836.83203125	-62.779296875	SYBR	RPP30 Trg1	rCutsmart	SpyCas9 B10.10	RF3.0	2024-09-05	3	55
A9	9	1	36.98680114746094	1114549.25	22992.259765625	SYBR	RPP30 Trg1	rCutsmart	SpyCas9 B10.10	RF3.0	2024-09-05	1	60
A9	9	2	37.26849365234375	1116649.875	23457.95703125	SYBR	RPP30 Trg1	rCutsmart	SpyCas9 B10.10	RF3.0	2024-09-05	1	60
A9	9	3	37.5501823425293	1115410.875	24027.607421875	SYBR	RPP30 Trg1	rCutsmart	SpyCas9 B10.10	RF3.0	2024-09-05	1	60
A9	9	4	37.83187103271485	1110359.5	24561.11328125	SYBR	RPP30 Trg1	rCutsmart	SpyCas9 B10.10	RF3.0	2024-09-05	1	60
A9	9	5	38.11355972290039	1103777	24918.591796875	SYBR	RPP30 Trg1	rCutsmart	SpyCas9 B10.10	RF3.0	2024-09-05	1	60
A9	9	6	38.39524841308594	1094147.125	25028.375	SYBR	RPP30 Trg1	rCutsmart	SpyCas9 B10.10	RF3.0	2024-09-05	1	60
A9	9	7	38.67693710327149	1088443	24917.103515625	SYBR	RPP30 Trg1	rCutsmart	SpyCas9 B10.10	RF3.0	2024-09-05	1	60
A9	9	8	38.95862579345703	1079146.5	24704.88671875	SYBR	RPP30 Trg1	rCutsmart	SpyCas9 B10.10	RF3.0	2024-09-05	1	60
A9	9	9	39.24031448364258	1072851.875	24540.255859375	SYBR	RPP30 Trg1	rCutsmart	SpyCas9 B10.10	RF3.0	2024-09-05	1	60
A9	9	10	39.522003173828125	1064964	24533.119140625	SYBR	RPP30 Trg1	rCutsmart	SpyCas9 B10.10	RF3.0	2024-09-05	1	60
A9	9	11	39.80369186401367	1060154.875	24701.84375	SYBR	RPP30 Trg1	rCutsmart	SpyCas9 B10.10	RF3.0	2024-09-05	1	60
A9	9	12	40.08538055419922	1056314.625	24970.60546875	SYBR	RPP30 Trg1	rCutsmart	SpyCas9 B10.10	RF3.0	2024-09-05	1	60
A9	9	13	40.36707305908203	1052275.625	25223.685546875	SYBR	RPP30 Trg1	rCutsmart	SpyCas9 B10.10	RF3.0	2024-09-05	1	60
A9	9	14	40.64876174926758	1047484.375	25355.80859375	SYBR	RPP30 Trg1	rCutsmart	SpyCas9 B10.10	RF3.0	2024-09-05	1	60
A9	9	15	40.930450439453125	1037777.75	25342.900390625	SYBR	RPP30 Trg1	rCutsmart	SpyCas9 B10.10	RF3.0	2024-09-05	1	60
A9	9	16	41.21213912963867	1031561.6875	25240.955078125	SYBR	RPP30 Trg1	rCutsmart	SpyCas9 B10.10	RF3.0	2024-09-05	1	60
A9	9	17	41.49382781982422	1020792.8125	25143.384765625	SYBR	RPP30 Trg1	rCutsmart	SpyCas9 B10.10	RF3.0	2024-09-05	1	60
A9	9	18	41.775516510009766	1013587.0625	25129.59375	SYBR	RPP30 Trg1	rCutsmart	SpyCas9 B10.10	RF3.0	2024-09-05	1	60
A9	9	19	42.05720520019531	1007822	25232.326171875	SYBR	RPP30 Trg1	rCutsmart	SpyCas9 B10.10	RF3.0	2024-09-05	1	60
A9	9	20	42.33889389038086	998636.625	25438.400390625	SYBR	RPP30 Trg1	rCutsmart	SpyCas9 B10.10	RF3.0	2024-09-05	1	60
A9	9	21	42.620582580566406	994906.1875	25710.625	SYBR	RPP30 Trg1	rCutsmart	SpyCas9 B10.10	RF3.0	2024-09-05	1	60
A9	9	22	42.90227508544922	985056.4375	26010.37890625	SYBR	RPP30 Trg1	rCutsmart	SpyCas9 B10.10	RF3.0	2024-09-05	1	60
A9	9	23	43.1839599609375	976682.5625	26308.09375	SYBR	RPP30 Trg1	rCutsmart	SpyCas9 B10.10	RF3.0	2024-09-05	1	60
A9	9	24	43.46565246582031	971519.375	26583.302734375	SYBR	RPP30 Trg1	rCutsmart	SpyCas9 B10.10	RF3.0	2024-09-05	1	60
A9	9	25	43.74734115600586	961285.1875	26821.173828125	SYBR	RPP30 Trg1	rCutsmart	SpyCas9 B10.10	RF3.0	2024-09-05	1	60
A9	9	26	44.029029846191406	955821.125	27013.21875	SYBR	RPP30 Trg1	rCutsmart	SpyCas9 B10.10	RF3.0	2024-09-05	1	60
A9	9	27	44.31071853637695	944294.9375	27159.361328125	SYBR	RPP30 Trg1	rCutsmart	SpyCas9 B10.10	RF3.0	2024-09-05	1	60
A9	9	28	44.5924072265625	939405.5625	27270.140625	SYBR	RPP30 Trg1	rCutsmart	SpyCas9 B10.10	RF3.0	2024-09-05	1	60
A9	9	29	44.87409591674805	928581.8125	27363.419921875	SYBR	RPP30 Trg1	rCutsmart	SpyCas9 B10.10	RF3.0	2024-09-05	1	60
A9	9	30	45.155784606933594	922418.625	27460.220703125	SYBR	RPP30 Trg1	rCutsmart	SpyCas9 B10.10	RF3.0	2024-09-05	1	60
A9	9	31	45.43747329711914	912781.9375	27578.2578125	SYBR	RPP30 Trg1	rCutsmart	SpyCas9 B10.10	RF3.0	2024-09-05	1	60
A9	9	32	45.71916198730469	904944.125	27729.60546875	SYBR	RPP30 Trg1	rCutsmart	SpyCas9 B10.10	RF3.0	2024-09-05	1	60
A9	9	33	46.0008544921875	898834.1875	27920.974609375	SYBR	RPP30 Trg1	rCutsmart	SpyCas9 B10.10	RF3.0	2024-09-05	1	60
A9	9	34	46.28253936767578	887815.8125	28153.93359375	SYBR	RPP30 Trg1	rCutsmart	SpyCas9 B10.10	RF3.0	2024-09-05	1	60
A9	9	35	46.564231872558594	880403.5625	28424.703125	SYBR	RPP30 Trg1	rCutsmart	SpyCas9 B10.10	RF3.0	2024-09-05	1	60
A9	9	36	46.84592056274414	873111.5	28723.71484375	SYBR	RPP30 Trg1	rCutsmart	SpyCas9 B10.10	RF3.0	2024-09-05	1	60
A9	9	37	47.12760925292969	863082.75	29041.796875	SYBR	RPP30 Trg1	rCutsmart	SpyCas9 B10.10	RF3.0	2024-09-05	1	60
A9	9	38	47.409297943115234	856566.1875	29379.76171875	SYBR	RPP30 Trg1	rCutsmart	SpyCas9 B10.10	RF3.0	2024-09-05	1	60
A9	9	39	47.69098663330078	847135.9375	29756.12109375	SYBR	RPP30 Trg1	rCutsmart	SpyCas9 B10.10	RF3.0	2024-09-05	1	60
A9	9	40	47.97267532348633	837381.5625	30199.380859375	SYBR	RPP30 Trg1	rCutsmart	SpyCas9 B10.10	RF3.0	2024-09-05	1	60
A9	9	41	48.254364013671875	828640.3125	30728.9375	SYBR	RPP30 Trg1	rCutsmart	SpyCas9 B10.10	RF3.0	2024-09-05	1	60
A9	9	42	48.53605270385742	821873.5625	31333.654296875	SYBR	RPP30 Trg1	rCutsmart	SpyCas9 B10.10	RF3.0	2024-09-05	1	60
A9	9	43	48.81774139404297	813149.9375	31968.77734375	SYBR	RPP30 Trg1	rCutsmart	SpyCas9 B10.10	RF3.0	2024-09-05	1	60
A9	9	44	49.09943389892578	802173.25	32571.26171875	SYBR	RPP30 Trg1	rCutsmart	SpyCas9 B10.10	RF3.0	2024-09-05	1	60
A9	9	45	49.38111877441406	793342.9375	33084.53125	SYBR	RPP30 Trg1	rCutsmart	SpyCas9 B10.10	RF3.0	2024-09-05	1	60
A9	9	46	49.662811279296875	782043.4375	33475.97265625	SYBR	RPP30 Trg1	rCutsmart	SpyCas9 B10.10	RF3.0	2024-09-05	1	60
A9	9	47	49.94449615478515	773978.4375	33741.4296875	SYBR	RPP30 Trg1	rCutsmart	SpyCas9 B10.10	RF3.0	2024-09-05	1	60
A9	9	48	50.22618865966797	762771.6875	33899.5625	SYBR	RPP30 Trg1	rCutsmart	SpyCas9 B10.10	RF3.0	2024-09-05	1	60
A9	9	49	50.50787734985352	752712.3125	33982.2265625	SYBR	RPP30 Trg1	rCutsmart	SpyCas9 B10.10	RF3.0	2024-09-05	1	60
A9	9	50	50.78956604003906	743461.625	34025.0078125	SYBR	RPP30 Trg1	rCutsmart	SpyCas9 B10.10	RF3.0	2024-09-05	1	60
A9	9	51	51.07125473022461	731482.9375	34057.2734375	SYBR	RPP30 Trg1	rCutsmart	SpyCas9 B10.10	RF3.0	2024-09-05	1	60
A9	9	52	51.35294342041016	725218.4375	34094.890625	SYBR	RPP30 Trg1	rCutsmart	SpyCas9 B10.10	RF3.0	2024-09-05	1	60
A9	9	53	51.63463592529297	712558.875	34140.9921875	SYBR	RPP30 Trg1	rCutsmart	SpyCas9 B10.10	RF3.0	2024-09-05	1	60
A9	9	54	51.91632080078125	703863.875	34192.0234375	SYBR	RPP30 Trg1	rCutsmart	SpyCas9 B10.10	RF3.0	2024-09-05	1	60
A9	9	55	52.19801330566406	693198.4375	34246.5859375	SYBR	RPP30 Trg1	rCutsmart	SpyCas9 B10.10	RF3.0	2024-09-05	1	60
A9	9	56	52.479698181152344	682935.5625	34307.8359375	SYBR	RPP30 Trg1	rCutsmart	SpyCas9 B10.10	RF3.0	2024-09-05	1	60
A9	9	57	52.76139068603515	674444.8125	34377.71875	SYBR	RPP30 Trg1	rCutsmart	SpyCas9 B10.10	RF3.0	2024-09-05	1	60
A9	9	58	53.0430793762207	662754.0625	34449.828125	SYBR	RPP30 Trg1	rCutsmart	SpyCas9 B10.10	RF3.0	2024-09-05	1	60
A9	9	59	53.32476806640625	654015.0625	34503.51171875	SYBR	RPP30 Trg1	rCutsmart	SpyCas9 B10.10	RF3.0	2024-09-05	1	60
A9	9	60	53.6064567565918	643585.1875	34508.09375	SYBR	RPP30 Trg1	rCutsmart	SpyCas9 B10.10	RF3.0	2024-09-05	1	60
A9	9	61	53.888145446777344	632938.25	34432.671875	SYBR	RPP30 Trg1	rCutsmart	SpyCas9 B10.10	RF3.0	2024-09-05	1	60
A9	9	62	54.16983413696289	622059.875	34257.6015625	SYBR	RPP30 Trg1	rCutsmart	SpyCas9 B10.10	RF3.0	2024-09-05	1	60
A9	9	63	54.45152282714844	613369.5	33983.51953125	SYBR	RPP30 Trg1	rCutsmart	SpyCas9 B10.10	RF3.0	2024-09-05	1	60
A9	9	64	54.73321533203125	601468.3125	33631.53515625	SYBR	RPP30 Trg1	rCutsmart	SpyCas9 B10.10	RF3.0	2024-09-05	1	60
A9	9	65	55.01490020751953	592448.8125	33236.2109375	SYBR	RPP30 Trg1	rCutsmart	SpyCas9 B10.10	RF3.0	2024-09-05	1	60
A9	9	66	55.296592712402344	583482.5625	32834.4609375	SYBR	RPP30 Trg1	rCutsmart	SpyCas9 B10.10	RF3.0	2024-09-05	1	60
A9	9	67	55.578277587890625	573793.8125	32455.533203125	SYBR	RPP30 Trg1	rCutsmart	SpyCas9 B10.10	RF3.0	2024-09-05	1	60
A9	9	68	55.85997009277344	563765.875	32117.10546875	SYBR	RPP30 Trg1	rCutsmart	SpyCas9 B10.10	RF3.0	2024-09-05	1	60
A9	9	69	56.141658782958984	554640.4375	31828.69140625	SYBR	RPP30 Trg1	rCutsmart	SpyCas9 B10.10	RF3.0	2024-09-05	1	60
A9	9	70	56.42334747314453	546472	31595.26953125	SYBR	RPP30 Trg1	rCutsmart	SpyCas9 B10.10	RF3.0	2024-09-05	1	60
A9	9	71	56.70503616333008	535970.5	31419.001953125	SYBR	RPP30 Trg1	rCutsmart	SpyCas9 B10.10	RF3.0	2024-09-05	1	60
A9	9	72	56.986724853515625	527116.6875	31295.01953125	SYBR	RPP30 Trg1	rCutsmart	SpyCas9 B10.10	RF3.0	2024-09-05	1	60
A9	9	73	57.26841354370117	518968.96875	31203.490234375	SYBR	RPP30 Trg1	rCutsmart	SpyCas9 B10.10	RF3.0	2024-09-05	1	60
A9	9	74	57.55010223388672	510719.9375	31107.712890625	SYBR	RPP30 Trg1	rCutsmart	SpyCas9 B10.10	RF3.0	2024-09-05	1	60
A9	9	75	57.83179473876953	499232.375	30962.7421875	SYBR	RPP30 Trg1	rCutsmart	SpyCas9 B10.10	RF3.0	2024-09-05	1	60
A9	9	76	58.11347961425781	489763.625	30733.025390625	SYBR	RPP30 Trg1	rCutsmart	SpyCas9 B10.10	RF3.0	2024-09-05	1	60
A9	9	77	58.395172119140625	483163.03125	30409.583984375	SYBR	RPP30 Trg1	rCutsmart	SpyCas9 B10.10	RF3.0	2024-09-05	1	60
A9	9	78	58.676856994628906	472164.125	30014.708984375	SYBR	RPP30 Trg1	rCutsmart	SpyCas9 B10.10	RF3.0	2024-09-05	1	60
A9	9	79	58.95854949951172	465132.71875	29590.876953125	SYBR	RPP30 Trg1	rCutsmart	SpyCas9 B10.10	RF3.0	2024-09-05	1	60
A9	9	80	59.240238189697266	456653.28125	29183.205078125	SYBR	RPP30 Trg1	rCutsmart	SpyCas9 B10.10	RF3.0	2024-09-05	1	60
A9	9	81	59.52192687988281	450007.40625	28826.43359375	SYBR	RPP30 Trg1	rCutsmart	SpyCas9 B10.10	RF3.0	2024-09-05	1	60
A9	9	82	59.80361557006836	438860.9375	28540.7734375	SYBR	RPP30 Trg1	rCutsmart	SpyCas9 B10.10	RF3.0	2024-09-05	1	60
A9	9	83	60.085304260253906	432165.75	28332.5	SYBR	RPP30 Trg1	rCutsmart	SpyCas9 B10.10	RF3.0	2024-09-05	1	60
A9	9	84	60.36699295043945	424701.40625	28192.146484375	SYBR	RPP30 Trg1	rCutsmart	SpyCas9 B10.10	RF3.0	2024-09-05	1	60
A9	9	85	60.648681640625	417894.46875	28090.21875	SYBR	RPP30 Trg1	rCutsmart	SpyCas9 B10.10	RF3.0	2024-09-05	1	60
A9	9	86	60.93037414550781	407880.375	27978.455078125	SYBR	RPP30 Trg1	rCutsmart	SpyCas9 B10.10	RF3.0	2024-09-05	1	60
A9	9	87	61.212059020996094	398810.34375	27805.35546875	SYBR	RPP30 Trg1	rCutsmart	SpyCas9 B10.10	RF3.0	2024-09-05	1	60
A9	9	88	61.493751525878906	391847.8125	27539.861328125	SYBR	RPP30 Trg1	rCutsmart	SpyCas9 B10.10	RF3.0	2024-09-05	1	60
A9	9	89	61.77543640136719	384403.15625	27188.451171875	SYBR	RPP30 Trg1	rCutsmart	SpyCas9 B10.10	RF3.0	2024-09-05	1	60
A9	9	90	62.05712890625	375851.625	26791.984375	SYBR	RPP30 Trg1	rCutsmart	SpyCas9 B10.10	RF3.0	2024-09-05	1	60
A9	9	91	62.33881759643555	368052.34375	26402.525390625	SYBR	RPP30 Trg1	rCutsmart	SpyCas9 B10.10	RF3.0	2024-09-05	1	60
A9	9	92	62.620506286621094	363897.5625	26054.6796875	SYBR	RPP30 Trg1	rCutsmart	SpyCas9 B10.10	RF3.0	2024-09-05	1	60
A9	9	93	62.90219497680664	355060.65625	25750.326171875	SYBR	RPP30 Trg1	rCutsmart	SpyCas9 B10.10	RF3.0	2024-09-05	1	60
A9	9	94	63.18388366699219	345967.40625	25465.26953125	SYBR	RPP30 Trg1	rCutsmart	SpyCas9 B10.10	RF3.0	2024-09-05	1	60
A9	9	95	63.465572357177734	339564.1875	25172.734375	SYBR	RPP30 Trg1	rCutsmart	SpyCas9 B10.10	RF3.0	2024-09-05	1	60
A9	9	96	63.74726104736328	332440.9375	24868.130859375	SYBR	RPP30 Trg1	rCutsmart	SpyCas9 B10.10	RF3.0	2024-09-05	1	60
A9	9	97	64.0289535522461	327185.1875	24567.31640625	SYBR	RPP30 Trg1	rCutsmart	SpyCas9 B10.10	RF3.0	2024-09-05	1	60
A9	9	98	64.310638427734375	319204	24288.080078125	SYBR	RPP30 Trg1	rCutsmart	SpyCas9 B10.10	RF3.0	2024-09-05	1	60
A9	9	99	64.59233093261719	312025.84375	24041.921875	SYBR	RPP30 Trg1	rCutsmart	SpyCas9 B10.10	RF3.0	2024-09-05	1	60
A9	9	100	64.8740234375	305873.375	23821.40234375	SYBR	RPP30 Trg1	rCutsmart	SpyCas9 B10.10	RF3.0	2024-09-05	1	60
A9	9	101	65.15570831298828	298530.3125	23607.2421875	SYBR	RPP30 Trg1	rCutsmart	SpyCas9 B10.10	RF3.0	2024-09-05	1	60
A9	9	102	65.43739318847656	293388.40625	23384.275390625	SYBR	RPP30 Trg1	rCutsmart	SpyCas9 B10.10	RF3.0	2024-09-05	1	60
A9	9	103	65.719085693359375	283522	23155.6953125	SYBR	RPP30 Trg1	rCutsmart	SpyCas9 B10.10	RF3.0	2024-09-05	1	60
A9	9	104	66.00077819824219	278595.71875	22946.7421875	SYBR	RPP30 Trg1	rCutsmart	SpyCas9 B10.10	RF3.0	2024-09-05	1	60
A9	9	105	66.28246307373047	274860.125	22794.943359375	SYBR	RPP30 Trg1	rCutsmart	SpyCas9 B10.10	RF3.0	2024-09-05	1	60
A9	9	106	66.56414794921875	264588.21875	22731.6796875	SYBR	RPP30 Trg1	rCutsmart	SpyCas9 B10.10	RF3.0	2024-09-05	1	60
A9	9	107	66.84584045410156	260697.203125	22764.35546875	SYBR	RPP30 Trg1	rCutsmart	SpyCas9 B10.10	RF3.0	2024-09-05	1	60
A9	9	108	67.127532958984375	254312.765625	22870.744140625	SYBR	RPP30 Trg1	rCutsmart	SpyCas9 B10.10	RF3.0	2024-09-05	1	60
A9	9	109	67.40922546386719	245700.46875	23008.9921875	SYBR	RPP30 Trg1	rCutsmart	SpyCas9 B10.10	RF3.0	2024-09-05	1	60
A9	9	110	67.69091033935547	239044.125	23136.634765625	SYBR	RPP30 Trg1	rCutsmart	SpyCas9 B10.10	RF3.0	2024-09-05	1	60
A9	9	111	67.97259521484375	233902.578125	23227.591796875	SYBR	RPP30 Trg1	rCutsmart	SpyCas9 B10.10	RF3.0	2024-09-05	1	60
A9	9	112	68.25428771972656	227608.515625	23279.5859375	SYBR	RPP30 Trg1	rCutsmart	SpyCas9 B10.10	RF3.0	2024-09-05	1	60
A9	9	113	68.535980224609375	219015.34375	23311.546875	SYBR	RPP30 Trg1	rCutsmart	SpyCas9 B10.10	RF3.0	2024-09-05	1	60
A9	9	114	68.81766510009766	211784.828125	23355.439453125	SYBR	RPP30 Trg1	rCutsmart	SpyCas9 B10.10	RF3.0	2024-09-05	1	60
A9	9	115	69.09934997558594	208632.671875	23445.990234375	SYBR	RPP30 Trg1	rCutsmart	SpyCas9 B10.10	RF3.0	2024-09-05	1	60
A9	9	116	69.38104248046875	199321.5	23611.0546875	SYBR	RPP30 Trg1	rCutsmart	SpyCas9 B10.10	RF3.0	2024-09-05	1	60
A9	9	117	69.66273498535156	193343.984375	23865.12890625	SYBR	RPP30 Trg1	rCutsmart	SpyCas9 B10.10	RF3.0	2024-09-05	1	60
A9	9	118	69.94441986083984	184878.09375	24210.9453125	SYBR	RPP30 Trg1	rCutsmart	SpyCas9 B10.10	RF3.0	2024-09-05	1	60
A9	9	119	70.226104736328125	179061.59375	24646.599609375	SYBR	RPP30 Trg1	rCutsmart	SpyCas9 B10.10	RF3.0	2024-09-05	1	60
A9	9	120	70.50779724121094	172537.265625	25177.41796875	SYBR	RPP30 Trg1	rCutsmart	SpyCas9 B10.10	RF3.0	2024-09-05	1	60
A9	9	121	70.78948974609375	164800.59375	25815.810546875	SYBR	RPP30 Trg1	rCutsmart	SpyCas9 B10.10	RF3.0	2024-09-05	1	60
A9	9	122	71.07118225097656	156953.46875	26561.708984375	SYBR	RPP30 Trg1	rCutsmart	SpyCas9 B10.10	RF3.0	2024-09-05	1	60
A9	9	123	71.35286712646484	149663.421875	27429.478515625	SYBR	RPP30 Trg1	rCutsmart	SpyCas9 B10.10	RF3.0	2024-09-05	1	60
A9	9	124	71.634552001953125	140627.890625	28446.78515625	SYBR	RPP30 Trg1	rCutsmart	SpyCas9 B10.10	RF3.0	2024-09-05	1	60
A9	9	125	71.91624450683594	132934.109375	29663.962890625	SYBR	RPP30 Trg1	rCutsmart	SpyCas9 B10.10	RF3.0	2024-09-05	1	60
A9	9	126	72.19793701171875	124954.5859375	31156.390625	SYBR	RPP30 Trg1	rCutsmart	SpyCas9 B10.10	RF3.0	2024-09-05	1	60
A9	9	127	72.47962188720703	114255.0078125	33011.62890625	SYBR	RPP30 Trg1	rCutsmart	SpyCas9 B10.10	RF3.0	2024-09-05	1	60
A9	9	128	72.76130676269531	105452.484375	35296.921875	SYBR	RPP30 Trg1	rCutsmart	SpyCas9 B10.10	RF3.0	2024-09-05	1	60
A9	9	129	73.042999267578125	95647.78125	38007.6171875	SYBR	RPP30 Trg1	rCutsmart	SpyCas9 B10.10	RF3.0	2024-09-05	1	60
A9	9	130	73.32469177246094	83943.0234375	41006.296875	SYBR	RPP30 Trg1	rCutsmart	SpyCas9 B10.10	RF3.0	2024-09-05	1	60
A9	9	131	73.60638427734375	72256.0546875	43978.703125	SYBR	RPP30 Trg1	rCutsmart	SpyCas9 B10.10	RF3.0	2024-09-05	1	60
A9	9	132	73.88806915283203	53947.26953125	46440.0703125	SYBR	RPP30 Trg1	rCutsmart	SpyCas9 B10.10	RF3.0	2024-09-05	1	60
A9	9	133	74.16975402832031	37578.7265625	47815.4140625	SYBR	RPP30 Trg1	rCutsmart	SpyCas9 B10.10	RF3.0	2024-09-05	1	60
A9	9	134	74.451446533203125	20912.001953125	47585.23828125	SYBR	RPP30 Trg1	rCutsmart	SpyCas9 B10.10	RF3.0	2024-09-05	1	60
A9	9	135	74.73313903808594	4880.080078125	45450.19140625	SYBR	RPP30 Trg1	rCutsmart	SpyCas9 B10.10	RF3.0	2024-09-05	1	60
A9	9	136	75.01482391357422	-8471.11328125	41447.5625	SYBR	RPP30 Trg1	rCutsmart	SpyCas9 B10.10	RF3.0	2024-09-05	1	60
A9	9	137	75.2965087890625	-14735.3818359375	35965.2578125	SYBR	RPP30 Trg1	rCutsmart	SpyCas9 B10.10	RF3.0	2024-09-05	1	60
A9	9	138	75.57820129394531	-19672.490234375	29641.189453125	SYBR	RPP30 Trg1	rCutsmart	SpyCas9 B10.10	RF3.0	2024-09-05	1	60
A9	9	139	75.859893798828125	-22728.396484375	23233.37109375	SYBR	RPP30 Trg1	rCutsmart	SpyCas9 B10.10	RF3.0	2024-09-05	1	60
A9	9	140	76.1415786743164	-23691.716796875	17410.599609375	SYBR	RPP30 Trg1	rCutsmart	SpyCas9 B10.10	RF3.0	2024-09-05	1	60
A9	9	141	76.42327117919922	-26479.173828125	12440.4521484375	SYBR	RPP30 Trg1	rCutsmart	SpyCas9 B10.10	RF3.0	2024-09-05	1	60
A9	9	142	76.7049560546875	-27999.044921875	8484.830078125	SYBR	RPP30 Trg1	rCutsmart	SpyCas9 B10.10	RF3.0	2024-09-05	1	60
A9	9	143	76.98664855957031	-27787.783203125	5535.1015625	SYBR	RPP30 Trg1	rCutsmart	SpyCas9 B10.10	RF3.0	2024-09-05	1	60
A9	9	144	77.268341064453125	-27409.80859375	3483.291015625	SYBR	RPP30 Trg1	rCutsmart	SpyCas9 B10.10	RF3.0	2024-09-05	1	60
A9	9	145	77.5500259399414	-25774.78515625	2172.095703125	SYBR	RPP30 Trg1	rCutsmart	SpyCas9 B10.10	RF3.0	2024-09-05	1	60
A9	9	146	77.83171081542969	-27755.177734375	1418.33984375	SYBR	RPP30 Trg1	rCutsmart	SpyCas9 B10.10	RF3.0	2024-09-05	1	60
A9	9	147	78.1134033203125	-27976.529296875	1029.5	SYBR	RPP30 Trg1	rCutsmart	SpyCas9 B10.10	RF3.0	2024-09-05	1	60
A9	9	148	78.39509582519531	-31516.564453125	829.90234375	SYBR	RPP30 Trg1	rCutsmart	SpyCas9 B10.10	RF3.0	2024-09-05	1	60
A9	9	149	78.6767807006836	-29407.173828125	691.798828125	SYBR	RPP30 Trg1	rCutsmart	SpyCas9 B10.10	RF3.0	2024-09-05	1	60
A9	9	150	78.958465576171875	-28592.2109375	552.638671875	SYBR	RPP30 Trg1	rCutsmart	SpyCas9 B10.10	RF3.0	2024-09-05	1	60
A9	9	151	79.24015808105469	-29612.685546875	407.1953125	SYBR	RPP30 Trg1	rCutsmart	SpyCas9 B10.10	RF3.0	2024-09-05	1	60
A9	9	152	79.5218505859375	-32509.73828125	281.025390625	SYBR	RPP30 Trg1	rCutsmart	SpyCas9 B10.10	RF3.0	2024-09-05	1	60
A9	9	153	79.80354309082031	-29804.22265625	201.09375	SYBR	RPP30 Trg1	rCutsmart	SpyCas9 B10.10	RF3.0	2024-09-05	1	60
A9	9	154	80.0852279663086	-29740.47265625	175.298828125	SYBR	RPP30 Trg1	rCutsmart	SpyCas9 B10.10	RF3.0	2024-09-05	1	60
A9	9	155	80.366912841796875	-29805.841796875	185.376953125	SYBR	RPP30 Trg1	rCutsmart	SpyCas9 B10.10	RF3.0	2024-09-05	1	60
A9	9	156	80.64860534667969	-33005.08984375	194.041015625	SYBR	RPP30 Trg1	rCutsmart	SpyCas9 B10.10	RF3.0	2024-09-05	1	60
A9	9	157	80.9302978515625	-31714.138671875	163.958984375	SYBR	RPP30 Trg1	rCutsmart	SpyCas9 B10.10	RF3.0	2024-09-05	1	60
A9	9	158	81.21198272705078	-32688.92578125	79.080078125	SYBR	RPP30 Trg1	rCutsmart	SpyCas9 B10.10	RF3.0	2024-09-05	1	60
A9	9	159	81.49366760253906	-31913.69921875	-45.521484375	SYBR	RPP30 Trg1	rCutsmart	SpyCas9 B10.10	RF3.0	2024-09-05	1	60
A9	9	160	81.775360107421875	-32434	-172.78125	SYBR	RPP30 Trg1	rCutsmart	SpyCas9 B10.10	RF3.0	2024-09-05	1	60
A9	9	161	82.05705261230469	-31022.02734375	-265.0234375	SYBR	RPP30 Trg1	rCutsmart	SpyCas9 B10.10	RF3.0	2024-09-05	1	60
A9	9	162	82.33873748779297	-33426.36328125	-302.3203125	SYBR	RPP30 Trg1	rCutsmart	SpyCas9 B10.10	RF3.0	2024-09-05	1	60
A9	9	163	82.62042999267578	-32525.08984375	-286.970703125	SYBR	RPP30 Trg1	rCutsmart	SpyCas9 B10.10	RF3.0	2024-09-05	1	60
A9	9	164	82.90211486816406	-32472.9609375	-235.3515625	SYBR	RPP30 Trg1	rCutsmart	SpyCas9 B10.10	RF3.0	2024-09-05	1	60
A9	9	165	83.183807373046875	-32447.404296875	-165.880859375	SYBR	RPP30 Trg1	rCutsmart	SpyCas9 B10.10	RF3.0	2024-09-05	1	60
A9	9	166	83.46549987792969	-33760.1484375	-90.654296875	SYBR	RPP30 Trg1	rCutsmart	SpyCas9 B10.10	RF3.0	2024-09-05	1	60
A9	9	167	83.74718475341797	-33498.578125	-12.9453125	SYBR	RPP30 Trg1	rCutsmart	SpyCas9 B10.10	RF3.0	2024-09-05	1	60
A9	9	168	84.02886962890625	-33802.19140625	70.302734375	SYBR	RPP30 Trg1	rCutsmart	SpyCas9 B10.10	RF3.0	2024-09-05	1	60
A9	9	169	84.31056213378906	-33259.81640625	162.400390625	SYBR	RPP30 Trg1	rCutsmart	SpyCas9 B10.10	RF3.0	2024-09-05	1	60
A9	9	170	84.592254638671875	-33907.05078125	259.751953125	SYBR	RPP30 Trg1	rCutsmart	SpyCas9 B10.10	RF3.0	2024-09-05	1	60
A9	9	171	84.87393951416016	-35503.31640625	347.794921875	SYBR	RPP30 Trg1	rCutsmart	SpyCas9 B10.10	RF3.0	2024-09-05	1	60
A9	9	172	85.15562438964844	-34259.9140625	403.62109375	SYBR	RPP30 Trg1	rCutsmart	SpyCas9 B10.10	RF3.0	2024-09-05	1	60
A9	9	173	85.43731689453125	-36355.90234375	404.8671875	SYBR	RPP30 Trg1	rCutsmart	SpyCas9 B10.10	RF3.0	2024-09-05	1	60
A9	9	174	85.71900939941406	-35671.484375	340.48828125	SYBR	RPP30 Trg1	rCutsmart	SpyCas9 B10.10	RF3.0	2024-09-05	1	60
A9	9	175	86.000701904296875	-35609.7578125	218.150390625	SYBR	RPP30 Trg1	rCutsmart	SpyCas9 B10.10	RF3.0	2024-09-05	1	60
A9	9	176	86.28238677978516	-37721.171875	64.43359375	SYBR	RPP30 Trg1	rCutsmart	SpyCas9 B10.10	RF3.0	2024-09-05	1	60
A9	9	177	86.56407165527344	-35045.30859375	-83.658203125	SYBR	RPP30 Trg1	rCutsmart	SpyCas9 B10.10	RF3.0	2024-09-05	1	60
A9	9	178	86.84576416015625	-37064.58203125	-194.4921875	SYBR	RPP30 Trg1	rCutsmart	SpyCas9 B10.10	RF3.0	2024-09-05	1	60
A9	9	179	87.12745666503906	-35698.375	-258.47265625	SYBR	RPP30 Trg1	rCutsmart	SpyCas9 B10.10	RF3.0	2024-09-05	1	60
A9	9	180	87.40914154052734	-37134.25	-294.767578125	SYBR	RPP30 Trg1	rCutsmart	SpyCas9 B10.10	RF3.0	2024-09-05	1	60
A9	9	181	87.690826416015625	-37155.5546875	-339.986328125	SYBR	RPP30 Trg1	rCutsmart	SpyCas9 B10.10	RF3.0	2024-09-05	1	60
A9	9	182	87.97251892089844	-38750.8359375	-422.44921875	SYBR	RPP30 Trg1	rCutsmart	SpyCas9 B10.10	RF3.0	2024-09-05	1	60
A9	9	183	88.25421142578125	-36981.2265625	-539.103515625	SYBR	RPP30 Trg1	rCutsmart	SpyCas9 B10.10	RF3.0	2024-09-05	1	60
A9	9	184	88.53590393066406	-36314.7109375	-653.578125	SYBR	RPP30 Trg1	rCutsmart	SpyCas9 B10.10	RF3.0	2024-09-05	1	60
A9	9	185	88.81758880615234	-36063.42578125	-718.6953125	SYBR	RPP30 Trg1	rCutsmart	SpyCas9 B10.10	RF3.0	2024-09-05	1	60
A9	9	186	89.099273681640625	-36555.375	-706.322265625	SYBR	RPP30 Trg1	rCutsmart	SpyCas9 B10.10	RF3.0	2024-09-05	1	60
A9	9	187	89.38096618652344	-38999.48828125	-620.90234375	SYBR	RPP30 Trg1	rCutsmart	SpyCas9 B10.10	RF3.0	2024-09-05	1	60
A9	9	188	89.66265869140625	-36542.5390625	-488.267578125	SYBR	RPP30 Trg1	rCutsmart	SpyCas9 B10.10	RF3.0	2024-09-05	1	60
A9	9	189	89.94434356689453	-36912.65234375	-333.248046875	SYBR	RPP30 Trg1	rCutsmart	SpyCas9 B10.10	RF3.0	2024-09-05	1	60
A9	9	190	90.2260284423828	-37836.125	-166.9921875	SYBR	RPP30 Trg1	rCutsmart	SpyCas9 B10.10	RF3.0	2024-09-05	1	60
A9	9	191	90.507720947265625	-37832.83984375	7.595703125	SYBR	RPP30 Trg1	rCutsmart	SpyCas9 B10.10	RF3.0	2024-09-05	1	60
A9	9	192	90.78941345214844	-38207.33203125	181.66015625	SYBR	RPP30 Trg1	rCutsmart	SpyCas9 B10.10	RF3.0	2024-09-05	1	60
A9	9	193	91.07109832763672	-39061.984375	332.552734375	SYBR	RPP30 Trg1	rCutsmart	SpyCas9 B10.10	RF3.0	2024-09-05	1	60
A9	9	194	91.35279083251952	-38646.6328125	429.296875	SYBR	RPP30 Trg1	rCutsmart	SpyCas9 B10.10	RF3.0	2024-09-05	1	60
A9	9	195	91.6344757080078	-41079.76171875	447.654296875	SYBR	RPP30 Trg1	rCutsmart	SpyCas9 B10.10	RF3.0	2024-09-05	1	60
A9	9	196	91.916168212890625	-39436.19140625	384.9765625	SYBR	RPP30 Trg1	rCutsmart	SpyCas9 B10.10	RF3.0	2024-09-05	1	60
A9	9	197	92.19786071777344	-41396.12890625	265.31640625	SYBR	RPP30 Trg1	rCutsmart	SpyCas9 B10.10	RF3.0	2024-09-05	1	60
A9	9	198	92.47954559326172	-39229.01953125	129.90234375	SYBR	RPP30 Trg1	rCutsmart	SpyCas9 B10.10	RF3.0	2024-09-05	1	60
A9	9	199	92.76123046875	-39413.3828125	16.634765625	SYBR	RPP30 Trg1	rCutsmart	SpyCas9 B10.10	RF3.0	2024-09-05	1	60
A9	9	200	93.0429229736328	-41695.890625	-58.845703125	SYBR	RPP30 Trg1	rCutsmart	SpyCas9 B10.10	RF3.0	2024-09-05	1	60
A9	9	201	93.324615478515625	-42386.26171875	-107.3828125	SYBR	RPP30 Trg1	rCutsmart	SpyCas9 B10.10	RF3.0	2024-09-05	1	60
A9	9	202	93.6063003540039	-39509.0546875	-153.193359375	SYBR	RPP30 Trg1	rCutsmart	SpyCas9 B10.10	RF3.0	2024-09-05	1	60
A9	9	203	93.8879852294922	-41421.8515625	-214.451171875	SYBR	RPP30 Trg1	rCutsmart	SpyCas9 B10.10	RF3.0	2024-09-05	1	60
A9	9	204	94.169677734375	-43271.0546875	-292.34375	SYBR	RPP30 Trg1	rCutsmart	SpyCas9 B10.10	RF3.0	2024-09-05	1	60
A9	9	205	94.4513702392578	-40054.06640625	-374.177734375	SYBR	RPP30 Trg1	rCutsmart	SpyCas9 B10.10	RF3.0	2024-09-05	1	60
A9	9	206	94.733062744140625	-40588.21484375	-444.626953125	SYBR	RPP30 Trg1	rCutsmart	SpyCas9 B10.10	RF3.0	2024-09-05	1	60
A10	10	1	36.98680114746094	966737.4375	17289.1953125	SYBR	RPP30 Trg1	rCutsmart	SpyCas9 B10.10	RF3.0	2024-09-05	2	60
A10	10	2	37.26849365234375	965589.8125	17867.7578125	SYBR	RPP30 Trg1	rCutsmart	SpyCas9 B10.10	RF3.0	2024-09-05	2	60
A10	10	3	37.5501823425293	965353.125	18629.333984375	SYBR	RPP30 Trg1	rCutsmart	SpyCas9 B10.10	RF3.0	2024-09-05	2	60
A10	10	4	37.83187103271485	962549.8125	19498.3046875	SYBR	RPP30 Trg1	rCutsmart	SpyCas9 B10.10	RF3.0	2024-09-05	2	60
A10	10	5	38.11355972290039	957547.375	20352.357421875	SYBR	RPP30 Trg1	rCutsmart	SpyCas9 B10.10	RF3.0	2024-09-05	2	60
A10	10	6	38.39524841308594	952707.25	21075.33984375	SYBR	RPP30 Trg1	rCutsmart	SpyCas9 B10.10	RF3.0	2024-09-05	2	60
A10	10	7	38.67693710327149	944757.1875	21606.27734375	SYBR	RPP30 Trg1	rCutsmart	SpyCas9 B10.10	RF3.0	2024-09-05	2	60
A10	10	8	38.95862579345703	939854.3125	21958.828125	SYBR	RPP30 Trg1	rCutsmart	SpyCas9 B10.10	RF3.0	2024-09-05	2	60
A10	10	9	39.24031448364258	933208.5625	22197.54296875	SYBR	RPP30 Trg1	rCutsmart	SpyCas9 B10.10	RF3.0	2024-09-05	2	60
A10	10	10	39.522003173828125	923621.25	22388.318359375	SYBR	RPP30 Trg1	rCutsmart	SpyCas9 B10.10	RF3.0	2024-09-05	2	60
A10	10	11	39.80369186401367	919345.125	22561.6328125	SYBR	RPP30 Trg1	rCutsmart	SpyCas9 B10.10	RF3.0	2024-09-05	2	60
A10	10	12	40.08538055419922	918779.875	22704.466796875	SYBR	RPP30 Trg1	rCutsmart	SpyCas9 B10.10	RF3.0	2024-09-05	2	60
A10	10	13	40.36707305908203	914237.1875	22790.099609375	SYBR	RPP30 Trg1	rCutsmart	SpyCas9 B10.10	RF3.0	2024-09-05	2	60
A10	10	14	40.64876174926758	908930.5	22825.603515625	SYBR	RPP30 Trg1	rCutsmart	SpyCas9 B10.10	RF3.0	2024-09-05	2	60
A10	10	15	40.930450439453125	898969.25	22850.484375	SYBR	RPP30 Trg1	rCutsmart	SpyCas9 B10.10	RF3.0	2024-09-05	2	60
A10	10	16	41.21213912963867	891162.3125	22908.841796875	SYBR	RPP30 Trg1	rCutsmart	SpyCas9 B10.10	RF3.0	2024-09-05	2	60
A10	10	17	41.49382781982422	886148.875	23020.078125	SYBR	RPP30 Trg1	rCutsmart	SpyCas9 B10.10	RF3.0	2024-09-05	2	60
A10	10	18	41.775516510009766	881546.0625	23172.49609375	SYBR	RPP30 Trg1	rCutsmart	SpyCas9 B10.10	RF3.0	2024-09-05	2	60
A10	10	19	42.05720520019531	872481.1875	23339.1796875	SYBR	RPP30 Trg1	rCutsmart	SpyCas9 B10.10	RF3.0	2024-09-05	2	60
A10	10	20	42.33889389038086	864233.1875	23501.337890625	SYBR	RPP30 Trg1	rCutsmart	SpyCas9 B10.10	RF3.0	2024-09-05	2	60
A10	10	21	42.620582580566406	860893.625	23658.26953125	SYBR	RPP30 Trg1	rCutsmart	SpyCas9 B10.10	RF3.0	2024-09-05	2	60
A10	10	22	42.90227508544922	851893.0625	23821.056640625	SYBR	RPP30 Trg1	rCutsmart	SpyCas9 B10.10	RF3.0	2024-09-05	2	60
A10	10	23	43.1839599609375	844464.375	23998.1015625	SYBR	RPP30 Trg1	rCutsmart	SpyCas9 B10.10	RF3.0	2024-09-05	2	60
A10	10	24	43.46565246582031	838332	24182.357421875	SYBR	RPP30 Trg1	rCutsmart	SpyCas9 B10.10	RF3.0	2024-09-05	2	60
A10	10	25	43.74734115600586	831121.8125	24350.41796875	SYBR	RPP30 Trg1	rCutsmart	SpyCas9 B10.10	RF3.0	2024-09-05	2	60
A10	10	26	44.029029846191406	824605	24475.001953125	SYBR	RPP30 Trg1	rCutsmart	SpyCas9 B10.10	RF3.0	2024-09-05	2	60
A10	10	27	44.31071853637695	816157.3125	24544.72265625	SYBR	RPP30 Trg1	rCutsmart	SpyCas9 B10.10	RF3.0	2024-09-05	2	60
A10	10	28	44.5924072265625	808932.875	24577.833984375	SYBR	RPP30 Trg1	rCutsmart	SpyCas9 B10.10	RF3.0	2024-09-05	2	60
A10	10	29	44.87409591674805	801408.0625	24620.95703125	SYBR	RPP30 Trg1	rCutsmart	SpyCas9 B10.10	RF3.0	2024-09-05	2	60
A10	10	30	45.155784606933594	794819.125	24732.11328125	SYBR	RPP30 Trg1	rCutsmart	SpyCas9 B10.10	RF3.0	2024-09-05	2	60
A10	10	31	45.43747329711914	785243.1875	24954.20703125	SYBR	RPP30 Trg1	rCutsmart	SpyCas9 B10.10	RF3.0	2024-09-05	2	60
A10	10	32	45.71916198730469	780005.75	25294.25390625	SYBR	RPP30 Trg1	rCutsmart	SpyCas9 B10.10	RF3.0	2024-09-05	2	60
A10	10	33	46.0008544921875	774232.4375	25723.11328125	SYBR	RPP30 Trg1	rCutsmart	SpyCas9 B10.10	RF3.0	2024-09-05	2	60
A10	10	34	46.28253936767578	764370.8125	26194.642578125	SYBR	RPP30 Trg1	rCutsmart	SpyCas9 B10.10	RF3.0	2024-09-05	2	60
A10	10	35	46.564231872558594	758620.1875	26670.46875	SYBR	RPP30 Trg1	rCutsmart	SpyCas9 B10.10	RF3.0	2024-09-05	2	60
A10	10	36	46.84592056274414	749693.8125	27134.85546875	SYBR	RPP30 Trg1	rCutsmart	SpyCas9 B10.10	RF3.0	2024-09-05	2	60
A10	10	37	47.12760925292969	740539.5	27589.03125	SYBR	RPP30 Trg1	rCutsmart	SpyCas9 B10.10	RF3.0	2024-09-05	2	60
A10	10	38	47.409297943115234	734088.875	28034.052734375	SYBR	RPP30 Trg1	rCutsmart	SpyCas9 B10.10	RF3.0	2024-09-05	2	60
A10	10	39	47.69098663330078	726140.5625	28460.5	SYBR	RPP30 Trg1	rCutsmart	SpyCas9 B10.10	RF3.0	2024-09-05	2	60
A10	10	40	47.97267532348633	718502.3125	28852.7890625	SYBR	RPP30 Trg1	rCutsmart	SpyCas9 B10.10	RF3.0	2024-09-05	2	60
A10	10	41	48.254364013671875	708490.875	29204.85546875	SYBR	RPP30 Trg1	rCutsmart	SpyCas9 B10.10	RF3.0	2024-09-05	2	60
A10	10	42	48.53605270385742	700378.9375	29532.9453125	SYBR	RPP30 Trg1	rCutsmart	SpyCas9 B10.10	RF3.0	2024-09-05	2	60
A10	10	43	48.81774139404297	692602.25	29873.3359375	SYBR	RPP30 Trg1	rCutsmart	SpyCas9 B10.10	RF3.0	2024-09-05	2	60
A10	10	44	49.09943389892578	682359.0625	30262.51953125	SYBR	RPP30 Trg1	rCutsmart	SpyCas9 B10.10	RF3.0	2024-09-05	2	60
A10	10	45	49.38111877441406	673924.6875	30711.79296875	SYBR	RPP30 Trg1	rCutsmart	SpyCas9 B10.10	RF3.0	2024-09-05	2	60
A10	10	46	49.662811279296875	667850.25	31190.9375	SYBR	RPP30 Trg1	rCutsmart	SpyCas9 B10.10	RF3.0	2024-09-05	2	60
A10	10	47	49.94449615478515	656452.0625	31630.1796875	SYBR	RPP30 Trg1	rCutsmart	SpyCas9 B10.10	RF3.0	2024-09-05	2	60
A10	10	48	50.22618865966797	647263.4375	31942.630859375	SYBR	RPP30 Trg1	rCutsmart	SpyCas9 B10.10	RF3.0	2024-09-05	2	60
A10	10	49	50.50787734985352	638360.5625	32058.63671875	SYBR	RPP30 Trg1	rCutsmart	SpyCas9 B10.10	RF3.0	2024-09-05	2	60
A10	10	50	50.78956604003906	629558.3125	31957.84765625	SYBR	RPP30 Trg1	rCutsmart	SpyCas9 B10.10	RF3.0	2024-09-05	2	60
A10	10	51	51.07125473022461	616991.8125	31683.33203125	SYBR	RPP30 Trg1	rCutsmart	SpyCas9 B10.10	RF3.0	2024-09-05	2	60
A10	10	52	51.35294342041016	608230.25	31329.87109375	SYBR	RPP30 Trg1	rCutsmart	SpyCas9 B10.10	RF3.0	2024-09-05	2	60
A10	10	53	51.63463592529297	600741.625	31009.19921875	SYBR	RPP30 Trg1	rCutsmart	SpyCas9 B10.10	RF3.0	2024-09-05	2	60
A10	10	54	51.91632080078125	592312.5625	30809.3984375	SYBR	RPP30 Trg1	rCutsmart	SpyCas9 B10.10	RF3.0	2024-09-05	2	60
A10	10	55	52.19801330566406	582209.625	30767.21484375	SYBR	RPP30 Trg1	rCutsmart	SpyCas9 B10.10	RF3.0	2024-09-05	2	60
A10	10	56	52.479698181152344	575450.5625	30864.205078125	SYBR	RPP30 Trg1	rCutsmart	SpyCas9 B10.10	RF3.0	2024-09-05	2	60
A10	10	57	52.76139068603515	565524.75	31043.3828125	SYBR	RPP30 Trg1	rCutsmart	SpyCas9 B10.10	RF3.0	2024-09-05	2	60
A10	10	58	53.0430793762207	556321.5	31234.921875	SYBR	RPP30 Trg1	rCutsmart	SpyCas9 B10.10	RF3.0	2024-09-05	2	60
A10	10	59	53.32476806640625	547868.0625	31377.30078125	SYBR	RPP30 Trg1	rCutsmart	SpyCas9 B10.10	RF3.0	2024-09-05	2	60
A10	10	60	53.6064567565918	536939.3125	31429.4375	SYBR	RPP30 Trg1	rCutsmart	SpyCas9 B10.10	RF3.0	2024-09-05	2	60
A10	10	61	53.888145446777344	529057.125	31371.978515625	SYBR	RPP30 Trg1	rCutsmart	SpyCas9 B10.10	RF3.0	2024-09-05	2	60
A10	10	62	54.16983413696289	519996.625	31204.921875	SYBR	RPP30 Trg1	rCutsmart	SpyCas9 B10.10	RF3.0	2024-09-05	2	60
A10	10	63	54.45152282714844	508718.5	30943.41015625	SYBR	RPP30 Trg1	rCutsmart	SpyCas9 B10.10	RF3.0	2024-09-05	2	60
A10	10	64	54.73321533203125	500623.28125	30613.888671875	SYBR	RPP30 Trg1	rCutsmart	SpyCas9 B10.10	RF3.0	2024-09-05	2	60
A10	10	65	55.01490020751953	493774.3125	30250.8984375	SYBR	RPP30 Trg1	rCutsmart	SpyCas9 B10.10	RF3.0	2024-09-05	2	60
A10	10	66	55.296592712402344	482224.8125	29892.373046875	SYBR	RPP30 Trg1	rCutsmart	SpyCas9 B10.10	RF3.0	2024-09-05	2	60
A10	10	67	55.578277587890625	474031.0625	29573.876953125	SYBR	RPP30 Trg1	rCutsmart	SpyCas9 B10.10	RF3.0	2024-09-05	2	60
A10	10	68	55.85997009277344	467634.75	29321.078125	SYBR	RPP30 Trg1	rCutsmart	SpyCas9 B10.10	RF3.0	2024-09-05	2	60
A10	10	69	56.141658782958984	457270.8125	29143.2421875	SYBR	RPP30 Trg1	rCutsmart	SpyCas9 B10.10	RF3.0	2024-09-05	2	60
A10	10	70	56.42334747314453	450198.0625	29029.40234375	SYBR	RPP30 Trg1	rCutsmart	SpyCas9 B10.10	RF3.0	2024-09-05	2	60
A10	10	71	56.70503616333008	440616.34375	28951.03515625	SYBR	RPP30 Trg1	rCutsmart	SpyCas9 B10.10	RF3.0	2024-09-05	2	60
A10	10	72	56.986724853515625	433178	28869.794921875	SYBR	RPP30 Trg1	rCutsmart	SpyCas9 B10.10	RF3.0	2024-09-05	2	60
A10	10	73	57.26841354370117	424223.6875	28748.0859375	SYBR	RPP30 Trg1	rCutsmart	SpyCas9 B10.10	RF3.0	2024-09-05	2	60
A10	10	74	57.55010223388672	415587.6875	28559.30859375	SYBR	RPP30 Trg1	rCutsmart	SpyCas9 B10.10	RF3.0	2024-09-05	2	60
A10	10	75	57.83179473876953	408092.75	28295.955078125	SYBR	RPP30 Trg1	rCutsmart	SpyCas9 B10.10	RF3.0	2024-09-05	2	60
A10	10	76	58.11347961425781	397654.75	27972.69921875	SYBR	RPP30 Trg1	rCutsmart	SpyCas9 B10.10	RF3.0	2024-09-05	2	60
A10	10	77	58.395172119140625	391438.78125	27619.486328125	SYBR	RPP30 Trg1	rCutsmart	SpyCas9 B10.10	RF3.0	2024-09-05	2	60
A10	10	78	58.676856994628906	384090.5	27267.818359375	SYBR	RPP30 Trg1	rCutsmart	SpyCas9 B10.10	RF3.0	2024-09-05	2	60
A10	10	79	58.95854949951172	376486.5625	26936.517578125	SYBR	RPP30 Trg1	rCutsmart	SpyCas9 B10.10	RF3.0	2024-09-05	2	60
A10	10	80	59.240238189697266	368366.34375	26626.6640625	SYBR	RPP30 Trg1	rCutsmart	SpyCas9 B10.10	RF3.0	2024-09-05	2	60
A10	10	81	59.52192687988281	360183.625	26329.4375	SYBR	RPP30 Trg1	rCutsmart	SpyCas9 B10.10	RF3.0	2024-09-05	2	60
A10	10	82	59.80361557006836	353223.21875	26038.353515625	SYBR	RPP30 Trg1	rCutsmart	SpyCas9 B10.10	RF3.0	2024-09-05	2	60
A10	10	83	60.085304260253906	345907.9375	25754.20703125	SYBR	RPP30 Trg1	rCutsmart	SpyCas9 B10.10	RF3.0	2024-09-05	2	60
A10	10	84	60.36699295043945	339701.09375	25479.990234375	SYBR	RPP30 Trg1	rCutsmart	SpyCas9 B10.10	RF3.0	2024-09-05	2	60
A10	10	85	60.648681640625	331339.46875	25211.26171875	SYBR	RPP30 Trg1	rCutsmart	SpyCas9 B10.10	RF3.0	2024-09-05	2	60
A10	10	86	60.93037414550781	323403.625	24932.533203125	SYBR	RPP30 Trg1	rCutsmart	SpyCas9 B10.10	RF3.0	2024-09-05	2	60
A10	10	87	61.212059020996094	318033.90625	24622.935546875	SYBR	RPP30 Trg1	rCutsmart	SpyCas9 B10.10	RF3.0	2024-09-05	2	60
A10	10	88	61.493751525878906	310141.90625	24268.298828125	SYBR	RPP30 Trg1	rCutsmart	SpyCas9 B10.10	RF3.0	2024-09-05	2	60
A10	10	89	61.77543640136719	302995.15625	23873.783203125	SYBR	RPP30 Trg1	rCutsmart	SpyCas9 B10.10	RF3.0	2024-09-05	2	60
A10	10	90	62.05712890625	295989.71875	23469.876953125	SYBR	RPP30 Trg1	rCutsmart	SpyCas9 B10.10	RF3.0	2024-09-05	2	60
A10	10	91	62.33881759643555	289646.5625	23106.892578125	SYBR	RPP30 Trg1	rCutsmart	SpyCas9 B10.10	RF3.0	2024-09-05	2	60
A10	10	92	62.620506286621094	284248.4375	22836.4140625	SYBR	RPP30 Trg1	rCutsmart	SpyCas9 B10.10	RF3.0	2024-09-05	2	60
A10	10	93	62.90219497680664	279078.34375	22686.451171875	SYBR	RPP30 Trg1	rCutsmart	SpyCas9 B10.10	RF3.0	2024-09-05	2	60
A10	10	94	63.18388366699219	271316.21875	22644.927734375	SYBR	RPP30 Trg1	rCutsmart	SpyCas9 B10.10	RF3.0	2024-09-05	2	60
A10	10	95	63.465572357177734	264379.5	22663.791015625	SYBR	RPP30 Trg1	rCutsmart	SpyCas9 B10.10	RF3.0	2024-09-05	2	60
A10	10	96	63.74726104736328	257584.21875	22681.091796875	SYBR	RPP30 Trg1	rCutsmart	SpyCas9 B10.10	RF3.0	2024-09-05	2	60
A10	10	97	64.0289535522461	251382.078125	22646.474609375	SYBR	RPP30 Trg1	rCutsmart	SpyCas9 B10.10	RF3.0	2024-09-05	2	60
A10	10	98	64.310638427734375	245710.84375	22533.908203125	SYBR	RPP30 Trg1	rCutsmart	SpyCas9 B10.10	RF3.0	2024-09-05	2	60
A10	10	99	64.59233093261719	238436.890625	22346.431640625	SYBR	RPP30 Trg1	rCutsmart	SpyCas9 B10.10	RF3.0	2024-09-05	2	60
A10	10	100	64.8740234375	231772.625	22089.68359375	SYBR	RPP30 Trg1	rCutsmart	SpyCas9 B10.10	RF3.0	2024-09-05	2	60
A10	10	101	65.15570831298828	226187.53125	21773.435546875	SYBR	RPP30 Trg1	rCutsmart	SpyCas9 B10.10	RF3.0	2024-09-05	2	60
A10	10	102	65.43739318847656	219454.34375	21414.328125	SYBR	RPP30 Trg1	rCutsmart	SpyCas9 B10.10	RF3.0	2024-09-05	2	60
A10	10	103	65.719085693359375	214468.703125	21035.791015625	SYBR	RPP30 Trg1	rCutsmart	SpyCas9 B10.10	RF3.0	2024-09-05	2	60
A10	10	104	66.00077819824219	208008.1875	20668.87890625	SYBR	RPP30 Trg1	rCutsmart	SpyCas9 B10.10	RF3.0	2024-09-05	2	60
A10	10	105	66.28246307373047	201582.046875	20350.53125	SYBR	RPP30 Trg1	rCutsmart	SpyCas9 B10.10	RF3.0	2024-09-05	2	60
A10	10	106	66.56414794921875	196625.203125	20116.197265625	SYBR	RPP30 Trg1	rCutsmart	SpyCas9 B10.10	RF3.0	2024-09-05	2	60
A10	10	107	66.84584045410156	192448.203125	19988.109375	SYBR	RPP30 Trg1	rCutsmart	SpyCas9 B10.10	RF3.0	2024-09-05	2	60
A10	10	108	67.127532958984375	186352.53125	19964.099609375	SYBR	RPP30 Trg1	rCutsmart	SpyCas9 B10.10	RF3.0	2024-09-05	2	60
A10	10	109	67.40922546386719	178794.9375	20015.35546875	SYBR	RPP30 Trg1	rCutsmart	SpyCas9 B10.10	RF3.0	2024-09-05	2	60
A10	10	110	67.69091033935547	175454.375	20099.240234375	SYBR	RPP30 Trg1	rCutsmart	SpyCas9 B10.10	RF3.0	2024-09-05	2	60
A10	10	111	67.97259521484375	167041.890625	20181.814453125	SYBR	RPP30 Trg1	rCutsmart	SpyCas9 B10.10	RF3.0	2024-09-05	2	60
A10	10	112	68.25428771972656	162007.421875	20255.501953125	SYBR	RPP30 Trg1	rCutsmart	SpyCas9 B10.10	RF3.0	2024-09-05	2	60
A10	10	113	68.535980224609375	157460.46875	20340.322265625	SYBR	RPP30 Trg1	rCutsmart	SpyCas9 B10.10	RF3.0	2024-09-05	2	60
A10	10	114	68.81766510009766	151193.546875	20468.25390625	SYBR	RPP30 Trg1	rCutsmart	SpyCas9 B10.10	RF3.0	2024-09-05	2	60
A10	10	115	69.09934997558594	145760.90625	20664.4609375	SYBR	RPP30 Trg1	rCutsmart	SpyCas9 B10.10	RF3.0	2024-09-05	2	60
A10	10	116	69.38104248046875	138313.71875	20939.8828125	SYBR	RPP30 Trg1	rCutsmart	SpyCas9 B10.10	RF3.0	2024-09-05	2	60
A10	10	117	69.66273498535156	132263.015625	21297.638671875	SYBR	RPP30 Trg1	rCutsmart	SpyCas9 B10.10	RF3.0	2024-09-05	2	60
A10	10	118	69.94441986083984	126427.1015625	21742.541015625	SYBR	RPP30 Trg1	rCutsmart	SpyCas9 B10.10	RF3.0	2024-09-05	2	60
A10	10	119	70.226104736328125	119935.7109375	22279.380859375	SYBR	RPP30 Trg1	rCutsmart	SpyCas9 B10.10	RF3.0	2024-09-05	2	60
A10	10	120	70.50779724121094	116384.0390625	22920.900390625	SYBR	RPP30 Trg1	rCutsmart	SpyCas9 B10.10	RF3.0	2024-09-05	2	60
A10	10	121	70.78948974609375	106357.125	23626.56640625	SYBR	RPP30 Trg1	rCutsmart	SpyCas9 B10.10	RF3.0	2024-09-05	2	60
A10	10	122	71.07118225097656	99425.9140625	24335.98828125	SYBR	RPP30 Trg1	rCutsmart	SpyCas9 B10.10	RF3.0	2024-09-05	2	60
A10	10	123	71.35286712646484	91462.7890625	25020.23046875	SYBR	RPP30 Trg1	rCutsmart	SpyCas9 B10.10	RF3.0	2024-09-05	2	60
A10	10	124	71.634552001953125	85101.8359375	25709.27734375	SYBR	RPP30 Trg1	rCutsmart	SpyCas9 B10.10	RF3.0	2024-09-05	2	60
A10	10	125	71.91624450683594	77830.8359375	26507.98046875	SYBR	RPP30 Trg1	rCutsmart	SpyCas9 B10.10	RF3.0	2024-09-05	2	60
A10	10	126	72.19793701171875	70838.9296875	27575.10546875	SYBR	RPP30 Trg1	rCutsmart	SpyCas9 B10.10	RF3.0	2024-09-05	2	60
A10	10	127	72.47962188720703	62905.9765625	29071.119140625	SYBR	RPP30 Trg1	rCutsmart	SpyCas9 B10.10	RF3.0	2024-09-05	2	60
A10	10	128	72.76130676269531	55215.6875	31093.96484375	SYBR	RPP30 Trg1	rCutsmart	SpyCas9 B10.10	RF3.0	2024-09-05	2	60
A10	10	129	73.042999267578125	46219.33203125	33619.796875	SYBR	RPP30 Trg1	rCutsmart	SpyCas9 B10.10	RF3.0	2024-09-05	2	60
A10	10	130	73.32469177246094	35460.7265625	36463.765625	SYBR	RPP30 Trg1	rCutsmart	SpyCas9 B10.10	RF3.0	2024-09-05	2	60
A10	10	131	73.60638427734375	23311.228515625	39273.1796875	SYBR	RPP30 Trg1	rCutsmart	SpyCas9 B10.10	RF3.0	2024-09-05	2	60
A10	10	132	73.88806915283203	9473.7197265625	41565.3359375	SYBR	RPP30 Trg1	rCutsmart	SpyCas9 B10.10	RF3.0	2024-09-05	2	60
A10	10	133	74.16975402832031	-6316.4013671875	42814.2109375	SYBR	RPP30 Trg1	rCutsmart	SpyCas9 B10.10	RF3.0	2024-09-05	2	60
A10	10	134	74.451446533203125	-20952.275390625	42574.33203125	SYBR	RPP30 Trg1	rCutsmart	SpyCas9 B10.10	RF3.0	2024-09-05	2	60
A10	10	135	74.73313903808594	-34623.4765625	40608.6796875	SYBR	RPP30 Trg1	rCutsmart	SpyCas9 B10.10	RF3.0	2024-09-05	2	60
A10	10	136	75.01482391357422	-45402.91796875	36976.1953125	SYBR	RPP30 Trg1	rCutsmart	SpyCas9 B10.10	RF3.0	2024-09-05	2	60
A10	10	137	75.2965087890625	-53951.11328125	32039.400390625	SYBR	RPP30 Trg1	rCutsmart	SpyCas9 B10.10	RF3.0	2024-09-05	2	60
A10	10	138	75.57820129394531	-56354.234375	26378.86328125	SYBR	RPP30 Trg1	rCutsmart	SpyCas9 B10.10	RF3.0	2024-09-05	2	60
A10	10	139	75.859893798828125	-58884.6640625	20733.119140625	SYBR	RPP30 Trg1	rCutsmart	SpyCas9 B10.10	RF3.0	2024-09-05	2	60
A10	10	140	76.1415786743164	-59745.0390625	15728.796875	SYBR	RPP30 Trg1	rCutsmart	SpyCas9 B10.10	RF3.0	2024-09-05	2	60
A10	10	141	76.42327117919922	-63066.671875	11495.43359375	SYBR	RPP30 Trg1	rCutsmart	SpyCas9 B10.10	RF3.0	2024-09-05	2	60
A10	10	142	76.7049560546875	-64064.453125	8142.99609375	SYBR	RPP30 Trg1	rCutsmart	SpyCas9 B10.10	RF3.0	2024-09-05	2	60
A10	10	143	76.98664855957031	-64617.8984375	5620.4453125	SYBR	RPP30 Trg1	rCutsmart	SpyCas9 B10.10	RF3.0	2024-09-05	2	60
A10	10	144	77.268341064453125	-64517.265625	3797.8046875	SYBR	RPP30 Trg1	rCutsmart	SpyCas9 B10.10	RF3.0	2024-09-05	2	60
A10	10	145	77.5500259399414	-65439.81640625	2530.84765625	SYBR	RPP30 Trg1	rCutsmart	SpyCas9 B10.10	RF3.0	2024-09-05	2	60
A10	10	146	77.83171081542969	-64377.0234375	1688.830078125	SYBR	RPP30 Trg1	rCutsmart	SpyCas9 B10.10	RF3.0	2024-09-05	2	60
A10	10	147	78.1134033203125	-65394.0703125	1155.091796875	SYBR	RPP30 Trg1	rCutsmart	SpyCas9 B10.10	RF3.0	2024-09-05	2	60
A10	10	148	78.39509582519531	-65685.34375	823.18359375	SYBR	RPP30 Trg1	rCutsmart	SpyCas9 B10.10	RF3.0	2024-09-05	2	60
A10	10	149	78.6767807006836	-67365.125	602.892578125	SYBR	RPP30 Trg1	rCutsmart	SpyCas9 B10.10	RF3.0	2024-09-05	2	60
A10	10	150	78.958465576171875	-66035.8828125	433.8203125	SYBR	RPP30 Trg1	rCutsmart	SpyCas9 B10.10	RF3.0	2024-09-05	2	60
A10	10	151	79.24015808105469	-67277.0546875	293.771484375	SYBR	RPP30 Trg1	rCutsmart	SpyCas9 B10.10	RF3.0	2024-09-05	2	60
A10	10	152	79.5218505859375	-66615.8046875	191.578125	SYBR	RPP30 Trg1	rCutsmart	SpyCas9 B10.10	RF3.0	2024-09-05	2	60
A10	10	153	79.80354309082031	-66717.390625	145.513671875	SYBR	RPP30 Trg1	rCutsmart	SpyCas9 B10.10	RF3.0	2024-09-05	2	60
A10	10	154	80.0852279663086	-66032.875	159.240234375	SYBR	RPP30 Trg1	rCutsmart	SpyCas9 B10.10	RF3.0	2024-09-05	2	60
A10	10	155	80.366912841796875	-67782.1640625	210.125	SYBR	RPP30 Trg1	rCutsmart	SpyCas9 B10.10	RF3.0	2024-09-05	2	60
A10	10	156	80.64860534667969	-66995.8984375	257.1640625	SYBR	RPP30 Trg1	rCutsmart	SpyCas9 B10.10	RF3.0	2024-09-05	2	60
A10	10	157	80.9302978515625	-69309.1796875	263.244140625	SYBR	RPP30 Trg1	rCutsmart	SpyCas9 B10.10	RF3.0	2024-09-05	2	60
A10	10	158	81.21198272705078	-68966.5390625	216.837890625	SYBR	RPP30 Trg1	rCutsmart	SpyCas9 B10.10	RF3.0	2024-09-05	2	60
A10	10	159	81.49366760253906	-67242.9609375	138.736328125	SYBR	RPP30 Trg1	rCutsmart	SpyCas9 B10.10	RF3.0	2024-09-05	2	60
A10	10	160	81.775360107421875	-68544.703125	69.576171875	SYBR	RPP30 Trg1	rCutsmart	SpyCas9 B10.10	RF3.0	2024-09-05	2	60
A10	10	161	82.05705261230469	-69277.46875	46.34765625	SYBR	RPP30 Trg1	rCutsmart	SpyCas9 B10.10	RF3.0	2024-09-05	2	60
A10	10	162	82.33873748779297	-67724.0546875	81.9453125	SYBR	RPP30 Trg1	rCutsmart	SpyCas9 B10.10	RF3.0	2024-09-05	2	60
A10	10	163	82.62042999267578	-68553.546875	158.935546875	SYBR	RPP30 Trg1	rCutsmart	SpyCas9 B10.10	RF3.0	2024-09-05	2	60
A10	10	164	82.90211486816406	-69260.953125	240.388671875	SYBR	RPP30 Trg1	rCutsmart	SpyCas9 B10.10	RF3.0	2024-09-05	2	60
A10	10	165	83.183807373046875	-70618.65625	291.46875	SYBR	RPP30 Trg1	rCutsmart	SpyCas9 B10.10	RF3.0	2024-09-05	2	60
A10	10	166	83.46549987792969	-70945.8828125	298.89453125	SYBR	RPP30 Trg1	rCutsmart	SpyCas9 B10.10	RF3.0	2024-09-05	2	60
A10	10	167	83.74718475341797	-69175.390625	275.185546875	SYBR	RPP30 Trg1	rCutsmart	SpyCas9 B10.10	RF3.0	2024-09-05	2	60
A10	10	168	84.02886962890625	-69865.75	243.994140625	SYBR	RPP30 Trg1	rCutsmart	SpyCas9 B10.10	RF3.0	2024-09-05	2	60
A10	10	169	84.31056213378906	-70066.0703125	217.4453125	SYBR	RPP30 Trg1	rCutsmart	SpyCas9 B10.10	RF3.0	2024-09-05	2	60
A10	10	170	84.592254638671875	-70824.453125	184.244140625	SYBR	RPP30 Trg1	rCutsmart	SpyCas9 B10.10	RF3.0	2024-09-05	2	60
A10	10	171	84.87393951416016	-72073.9765625	119.513671875	SYBR	RPP30 Trg1	rCutsmart	SpyCas9 B10.10	RF3.0	2024-09-05	2	60
A10	10	172	85.15562438964844	-71483.96875	8.873046875	SYBR	RPP30 Trg1	rCutsmart	SpyCas9 B10.10	RF3.0	2024-09-05	2	60
A10	10	173	85.43731689453125	-72050.2578125	-133.2109375	SYBR	RPP30 Trg1	rCutsmart	SpyCas9 B10.10	RF3.0	2024-09-05	2	60
A10	10	174	85.71900939941406	-70179.1484375	-266.169921875	SYBR	RPP30 Trg1	rCutsmart	SpyCas9 B10.10	RF3.0	2024-09-05	2	60
A10	10	175	86.000701904296875	-71018.359375	-345.1796875	SYBR	RPP30 Trg1	rCutsmart	SpyCas9 B10.10	RF3.0	2024-09-05	2	60
A10	10	176	86.28238677978516	-71168.8046875	-346.001953125	SYBR	RPP30 Trg1	rCutsmart	SpyCas9 B10.10	RF3.0	2024-09-05	2	60
A10	10	177	86.56407165527344	-71598.6875	-276.888671875	SYBR	RPP30 Trg1	rCutsmart	SpyCas9 B10.10	RF3.0	2024-09-05	2	60
A10	10	178	86.84576416015625	-71855.4609375	-173.337890625	SYBR	RPP30 Trg1	rCutsmart	SpyCas9 B10.10	RF3.0	2024-09-05	2	60
A10	10	179	87.12745666503906	-70540.625	-82.296875	SYBR	RPP30 Trg1	rCutsmart	SpyCas9 B10.10	RF3.0	2024-09-05	2	60
A10	10	180	87.40914154052734	-73509.3359375	-44.5625	SYBR	RPP30 Trg1	rCutsmart	SpyCas9 B10.10	RF3.0	2024-09-05	2	60
A10	10	181	87.690826416015625	-72553.6015625	-80.40625	SYBR	RPP30 Trg1	rCutsmart	SpyCas9 B10.10	RF3.0	2024-09-05	2	60
A10	10	182	87.97251892089844	-72894.7421875	-181.24609375	SYBR	RPP30 Trg1	rCutsmart	SpyCas9 B10.10	RF3.0	2024-09-05	2	60
A10	10	183	88.25421142578125	-70884.5703125	-310.62109375	SYBR	RPP30 Trg1	rCutsmart	SpyCas9 B10.10	RF3.0	2024-09-05	2	60
A10	10	184	88.53590393066406	-73102.1875	-416.3046875	SYBR	RPP30 Trg1	rCutsmart	SpyCas9 B10.10	RF3.0	2024-09-05	2	60
A10	10	185	88.81758880615234	-72116.5625	-449.732421875	SYBR	RPP30 Trg1	rCutsmart	SpyCas9 B10.10	RF3.0	2024-09-05	2	60
A10	10	186	89.099273681640625	-70702.203125	-384.0625	SYBR	RPP30 Trg1	rCutsmart	SpyCas9 B10.10	RF3.0	2024-09-05	2	60
A10	10	187	89.38096618652344	-72867.609375	-223.240234375	SYBR	RPP30 Trg1	rCutsmart	SpyCas9 B10.10	RF3.0	2024-09-05	2	60
A10	10	188	89.66265869140625	-73637.6875	-0.0546875	SYBR	RPP30 Trg1	rCutsmart	SpyCas9 B10.10	RF3.0	2024-09-05	2	60
A10	10	189	89.94434356689453	-70446.0390625	234.2734375	SYBR	RPP30 Trg1	rCutsmart	SpyCas9 B10.10	RF3.0	2024-09-05	2	60
A10	10	190	90.2260284423828	-75453.21875	425.51171875	SYBR	RPP30 Trg1	rCutsmart	SpyCas9 B10.10	RF3.0	2024-09-05	2	60
A10	10	191	90.507720947265625	-74293.8671875	533.51953125	SYBR	RPP30 Trg1	rCutsmart	SpyCas9 B10.10	RF3.0	2024-09-05	2	60
A10	10	192	90.78941345214844	-74192.7265625	545.935546875	SYBR	RPP30 Trg1	rCutsmart	SpyCas9 B10.10	RF3.0	2024-09-05	2	60
A10	10	193	91.07109832763672	-74499.6171875	481.326171875	SYBR	RPP30 Trg1	rCutsmart	SpyCas9 B10.10	RF3.0	2024-09-05	2	60
A10	10	194	91.35279083251952	-74652.59375	377.83984375	SYBR	RPP30 Trg1	rCutsmart	SpyCas9 B10.10	RF3.0	2024-09-05	2	60
A10	10	195	91.6344757080078	-73865.390625	272.123046875	SYBR	RPP30 Trg1	rCutsmart	SpyCas9 B10.10	RF3.0	2024-09-05	2	60
A10	10	196	91.916168212890625	-76297	181.14453125	SYBR	RPP30 Trg1	rCutsmart	SpyCas9 B10.10	RF3.0	2024-09-05	2	60
A10	10	197	92.19786071777344	-74558.265625	98.53125	SYBR	RPP30 Trg1	rCutsmart	SpyCas9 B10.10	RF3.0	2024-09-05	2	60
A10	10	198	92.47954559326172	-75427.3125	6.982421875	SYBR	RPP30 Trg1	rCutsmart	SpyCas9 B10.10	RF3.0	2024-09-05	2	60
A10	10	199	92.76123046875	-76808.984375	-102.375	SYBR	RPP30 Trg1	rCutsmart	SpyCas9 B10.10	RF3.0	2024-09-05	2	60
A10	10	200	93.0429229736328	-75103.46875	-217.0234375	SYBR	RPP30 Trg1	rCutsmart	SpyCas9 B10.10	RF3.0	2024-09-05	2	60
A10	10	201	93.324615478515625	-75086.7109375	-305.607421875	SYBR	RPP30 Trg1	rCutsmart	SpyCas9 B10.10	RF3.0	2024-09-05	2	60
A10	10	202	93.6063003540039	-74599.8828125	-335.72265625	SYBR	RPP30 Trg1	rCutsmart	SpyCas9 B10.10	RF3.0	2024-09-05	2	60
A10	10	203	93.8879852294922	-76031.8671875	-296.3203125	SYBR	RPP30 Trg1	rCutsmart	SpyCas9 B10.10	RF3.0	2024-09-05	2	60
A10	10	204	94.169677734375	-75412.5390625	-209.33203125	SYBR	RPP30 Trg1	rCutsmart	SpyCas9 B10.10	RF3.0	2024-09-05	2	60
A10	10	205	94.4513702392578	-75162.109375	-120.833984375	SYBR	RPP30 Trg1	rCutsmart	SpyCas9 B10.10	RF3.0	2024-09-05	2	60
A10	10	206	94.733062744140625	-78721.984375	-76.51171875	SYBR	RPP30 Trg1	rCutsmart	SpyCas9 B10.10	RF3.0	2024-09-05	2	60
A11	11	1	36.98759841918945	868300.0625	15153.427734375	SYBR	RPP30 Trg1	rCutsmart	SpyCas9 B10.10	RF3.0	2024-09-05	3	60
A11	11	2	37.26930618286133	868840.1875	15752.62109375	SYBR	RPP30 Trg1	rCutsmart	SpyCas9 B10.10	RF3.0	2024-09-05	3	60
A11	11	3	37.55101013183594	866981.25	16505.439453125	SYBR	RPP30 Trg1	rCutsmart	SpyCas9 B10.10	RF3.0	2024-09-05	3	60
A11	11	4	37.83271789550781	865024.5625	17280.201171875	SYBR	RPP30 Trg1	rCutsmart	SpyCas9 B10.10	RF3.0	2024-09-05	3	60
A11	11	5	38.11442565917969	862552.8125	17906.16015625	SYBR	RPP30 Trg1	rCutsmart	SpyCas9 B10.10	RF3.0	2024-09-05	3	60
A11	11	6	38.3961296081543	855110.0625	18246.404296875	SYBR	RPP30 Trg1	rCutsmart	SpyCas9 B10.10	RF3.0	2024-09-05	3	60
A11	11	7	38.67783737182617	848850.6875	18261.51171875	SYBR	RPP30 Trg1	rCutsmart	SpyCas9 B10.10	RF3.0	2024-09-05	3	60
A11	11	8	38.95954132080078	844149.25	18035.890625	SYBR	RPP30 Trg1	rCutsmart	SpyCas9 B10.10	RF3.0	2024-09-05	3	60
A11	11	9	39.241249084472656	837546.6875	17749.130859375	SYBR	RPP30 Trg1	rCutsmart	SpyCas9 B10.10	RF3.0	2024-09-05	3	60
A11	11	10	39.522953033447266	830422.5625	17600.865234375	SYBR	RPP30 Trg1	rCutsmart	SpyCas9 B10.10	RF3.0	2024-09-05	3	60
A11	11	11	39.80466079711914	825519.1875	17723.05859375	SYBR	RPP30 Trg1	rCutsmart	SpyCas9 B10.10	RF3.0	2024-09-05	3	60
A11	11	12	40.08636474609375	826534.0625	18125.423828125	SYBR	RPP30 Trg1	rCutsmart	SpyCas9 B10.10	RF3.0	2024-09-05	3	60
A11	11	13	40.368072509765625	824461.375	18701.59375	SYBR	RPP30 Trg1	rCutsmart	SpyCas9 B10.10	RF3.0	2024-09-05	3	60
A11	11	14	40.6497802734375	820241	19288.1953125	SYBR	RPP30 Trg1	rCutsmart	SpyCas9 B10.10	RF3.0	2024-09-05	3	60
A11	11	15	40.93148422241211	815279.8125	19738.150390625	SYBR	RPP30 Trg1	rCutsmart	SpyCas9 B10.10	RF3.0	2024-09-05	3	60
A11	11	16	41.213191986083984	808607.0625	19977.537109375	SYBR	RPP30 Trg1	rCutsmart	SpyCas9 B10.10	RF3.0	2024-09-05	3	60
A11	11	17	41.494895935058594	802817.125	20013.662109375	SYBR	RPP30 Trg1	rCutsmart	SpyCas9 B10.10	RF3.0	2024-09-05	3	60
A11	11	18	41.77660369873047	796871.5	19933.21875	SYBR	RPP30 Trg1	rCutsmart	SpyCas9 B10.10	RF3.0	2024-09-05	3	60
A11	11	19	42.05830764770508	791649.375	19867.35546875	SYBR	RPP30 Trg1	rCutsmart	SpyCas9 B10.10	RF3.0	2024-09-05	3	60
A11	11	20	42.34001541137695	781624.75	19934.5	SYBR	RPP30 Trg1	rCutsmart	SpyCas9 B10.10	RF3.0	2024-09-05	3	60
A11	11	21	42.62171936035156	778376.8125	20193.787109375	SYBR	RPP30 Trg1	rCutsmart	SpyCas9 B10.10	RF3.0	2024-09-05	3	60
A11	11	22	42.90342712402344	773599.375	20624.11328125	SYBR	RPP30 Trg1	rCutsmart	SpyCas9 B10.10	RF3.0	2024-09-05	3	60
A11	11	23	43.18513488769531	768893.75	21145.91796875	SYBR	RPP30 Trg1	rCutsmart	SpyCas9 B10.10	RF3.0	2024-09-05	3	60
A11	11	24	43.46683883666992	763745	21667.326171875	SYBR	RPP30 Trg1	rCutsmart	SpyCas9 B10.10	RF3.0	2024-09-05	3	60
A11	11	25	43.7485466003418	755350.9375	22131.7265625	SYBR	RPP30 Trg1	rCutsmart	SpyCas9 B10.10	RF3.0	2024-09-05	3	60
A11	11	26	44.030250549316406	751610.375	22536.302734375	SYBR	RPP30 Trg1	rCutsmart	SpyCas9 B10.10	RF3.0	2024-09-05	3	60
A11	11	27	44.31195831298828	740874.375	22914.767578125	SYBR	RPP30 Trg1	rCutsmart	SpyCas9 B10.10	RF3.0	2024-09-05	3	60
A11	11	28	44.59366226196289	737037.9375	23302.046875	SYBR	RPP30 Trg1	rCutsmart	SpyCas9 B10.10	RF3.0	2024-09-05	3	60
A11	11	29	44.875370025634766	730171.4375	23703.576171875	SYBR	RPP30 Trg1	rCutsmart	SpyCas9 B10.10	RF3.0	2024-09-05	3	60
A11	11	30	45.157073974609375	723674.9375	24089.4765625	SYBR	RPP30 Trg1	rCutsmart	SpyCas9 B10.10	RF3.0	2024-09-05	3	60
A11	11	31	45.43878173828125	716460.75	24418.9609375	SYBR	RPP30 Trg1	rCutsmart	SpyCas9 B10.10	RF3.0	2024-09-05	3	60
A11	11	32	45.720489501953125	711122.875	24674.07421875	SYBR	RPP30 Trg1	rCutsmart	SpyCas9 B10.10	RF3.0	2024-09-05	3	60
A11	11	33	46.002193450927734	702571.5625	24879.830078125	SYBR	RPP30 Trg1	rCutsmart	SpyCas9 B10.10	RF3.0	2024-09-05	3	60
A11	11	34	46.283897399902344	693530.4375	25093.353515625	SYBR	RPP30 Trg1	rCutsmart	SpyCas9 B10.10	RF3.0	2024-09-05	3	60
A11	11	35	46.56560516357422	687459.6875	25367.134765625	SYBR	RPP30 Trg1	rCutsmart	SpyCas9 B10.10	RF3.0	2024-09-05	3	60
A11	11	36	46.847312927246094	681292	25713.66796875	SYBR	RPP30 Trg1	rCutsmart	SpyCas9 B10.10	RF3.0	2024-09-05	3	60
A11	11	37	47.1290168762207	675327.3125	26095.384765625	SYBR	RPP30 Trg1	rCutsmart	SpyCas9 B10.10	RF3.0	2024-09-05	3	60
A11	11	38	47.41072463989258	666236.625	26449.8046875	SYBR	RPP30 Trg1	rCutsmart	SpyCas9 B10.10	RF3.0	2024-09-05	3	60
A11	11	39	47.69242858886719	659867.4375	26727.890625	SYBR	RPP30 Trg1	rCutsmart	SpyCas9 B10.10	RF3.0	2024-09-05	3	60
A11	11	40	47.97413635253906	650865.0625	26920.998046875	SYBR	RPP30 Trg1	rCutsmart	SpyCas9 B10.10	RF3.0	2024-09-05	3	60
A11	11	41	48.25584411621094	643171.3125	27058.482421875	SYBR	RPP30 Trg1	rCutsmart	SpyCas9 B10.10	RF3.0	2024-09-05	3	60
A11	11	42	48.53754806518555	635241.5	27184.416015625	SYBR	RPP30 Trg1	rCutsmart	SpyCas9 B10.10	RF3.0	2024-09-05	3	60
A11	11	43	48.81925201416016	629404.1875	27329.705078125	SYBR	RPP30 Trg1	rCutsmart	SpyCas9 B10.10	RF3.0	2024-09-05	3	60
A11	11	44	49.10095977783203	619944.5	27501.79296875	SYBR	RPP30 Trg1	rCutsmart	SpyCas9 B10.10	RF3.0	2024-09-05	3	60
A11	11	45	49.382667541503906	614127.875	27692.640625	SYBR	RPP30 Trg1	rCutsmart	SpyCas9 B10.10	RF3.0	2024-09-05	3	60
A11	11	46	49.66437530517578	604531.375	27893.0390625	SYBR	RPP30 Trg1	rCutsmart	SpyCas9 B10.10	RF3.0	2024-09-05	3	60
A11	11	47	49.94607925415039	596317.3125	28097.1796875	SYBR	RPP30 Trg1	rCutsmart	SpyCas9 B10.10	RF3.0	2024-09-05	3	60
A11	11	48	50.227783203125	588979.4375	28293.86328125	SYBR	RPP30 Trg1	rCutsmart	SpyCas9 B10.10	RF3.0	2024-09-05	3	60
A11	11	49	50.509490966796875	581958.625	28457.078125	SYBR	RPP30 Trg1	rCutsmart	SpyCas9 B10.10	RF3.0	2024-09-05	3	60
A11	11	50	50.79119873046875	573358.125	28547.97265625	SYBR	RPP30 Trg1	rCutsmart	SpyCas9 B10.10	RF3.0	2024-09-05	3	60
A11	11	51	51.07290267944336	565589.375	28534.0859375	SYBR	RPP30 Trg1	rCutsmart	SpyCas9 B10.10	RF3.0	2024-09-05	3	60
A11	11	52	51.35460662841797	555248.75	28409.9453125	SYBR	RPP30 Trg1	rCutsmart	SpyCas9 B10.10	RF3.0	2024-09-05	3	60
A11	11	53	51.63631439208984	548359	28205.400390625	SYBR	RPP30 Trg1	rCutsmart	SpyCas9 B10.10	RF3.0	2024-09-05	3	60
A11	11	54	51.91802215576172	540228.5625	27975.79296875	SYBR	RPP30 Trg1	rCutsmart	SpyCas9 B10.10	RF3.0	2024-09-05	3	60
A11	11	55	52.199729919433594	533172.75	27781.888671875	SYBR	RPP30 Trg1	rCutsmart	SpyCas9 B10.10	RF3.0	2024-09-05	3	60
A11	11	56	52.4814338684082	524862.6875	27671.650390625	SYBR	RPP30 Trg1	rCutsmart	SpyCas9 B10.10	RF3.0	2024-09-05	3	60
A11	11	57	52.76313781738281	517182.59375	27668.64453125	SYBR	RPP30 Trg1	rCutsmart	SpyCas9 B10.10	RF3.0	2024-09-05	3	60
A11	11	58	53.04484558105469	509515.46875	27765.4375	SYBR	RPP30 Trg1	rCutsmart	SpyCas9 B10.10	RF3.0	2024-09-05	3	60
A11	11	59	53.32655334472656	501982.84375	27920.1328125	SYBR	RPP30 Trg1	rCutsmart	SpyCas9 B10.10	RF3.0	2024-09-05	3	60
A11	11	60	53.60825729370117	495314.8125	28063.39453125	SYBR	RPP30 Trg1	rCutsmart	SpyCas9 B10.10	RF3.0	2024-09-05	3	60
A11	11	61	53.88996124267578	485559.34375	28118.56640625	SYBR	RPP30 Trg1	rCutsmart	SpyCas9 B10.10	RF3.0	2024-09-05	3	60
A11	11	62	54.171669006347656	477682.3125	28031.646484375	SYBR	RPP30 Trg1	rCutsmart	SpyCas9 B10.10	RF3.0	2024-09-05	3	60
A11	11	63	54.45337677001953	467657.5625	27794.083984375	SYBR	RPP30 Trg1	rCutsmart	SpyCas9 B10.10	RF3.0	2024-09-05	3	60
A11	11	64	54.735084533691406	461263.90625	27443.203125	SYBR	RPP30 Trg1	rCutsmart	SpyCas9 B10.10	RF3.0	2024-09-05	3	60
A11	11	65	55.016788482666016	454057.25	27039.669921875	SYBR	RPP30 Trg1	rCutsmart	SpyCas9 B10.10	RF3.0	2024-09-05	3	60
A11	11	66	55.298492431640625	445005.53125	26635.81640625	SYBR	RPP30 Trg1	rCutsmart	SpyCas9 B10.10	RF3.0	2024-09-05	3	60
A11	11	67	55.5802001953125	439996.84375	26256.34375	SYBR	RPP30 Trg1	rCutsmart	SpyCas9 B10.10	RF3.0	2024-09-05	3	60
A11	11	68	55.861907958984375	431276.09375	25901.2734375	SYBR	RPP30 Trg1	rCutsmart	SpyCas9 B10.10	RF3.0	2024-09-05	3	60
A11	11	69	56.143611907958984	422829.65625	25565.8828125	SYBR	RPP30 Trg1	rCutsmart	SpyCas9 B10.10	RF3.0	2024-09-05	3	60
A11	11	70	56.425315856933594	416691.53125	25259.24609375	SYBR	RPP30 Trg1	rCutsmart	SpyCas9 B10.10	RF3.0	2024-09-05	3	60
A11	11	71	56.70702362060547	409217.875	25008.392578125	SYBR	RPP30 Trg1	rCutsmart	SpyCas9 B10.10	RF3.0	2024-09-05	3	60
A11	11	72	56.988731384277344	403350.09375	24845.03125	SYBR	RPP30 Trg1	rCutsmart	SpyCas9 B10.10	RF3.0	2024-09-05	3	60
A11	11	73	57.27043914794922	396285.90625	24784.88671875	SYBR	RPP30 Trg1	rCutsmart	SpyCas9 B10.10	RF3.0	2024-09-05	3	60
A11	11	74	57.55214309692383	388609.375	24812.66796875	SYBR	RPP30 Trg1	rCutsmart	SpyCas9 B10.10	RF3.0	2024-09-05	3	60
A11	11	75	57.83384704589844	381816.1875	24879.31640625	SYBR	RPP30 Trg1	rCutsmart	SpyCas9 B10.10	RF3.0	2024-09-05	3	60
A11	11	76	58.11555480957031	375451.09375	24912.9609375	SYBR	RPP30 Trg1	rCutsmart	SpyCas9 B10.10	RF3.0	2024-09-05	3	60
A11	11	77	58.39726257324219	367593.75	24842.21484375	SYBR	RPP30 Trg1	rCutsmart	SpyCas9 B10.10	RF3.0	2024-09-05	3	60
A11	11	78	58.6789665222168	359700.5	24625.01171875	SYBR	RPP30 Trg1	rCutsmart	SpyCas9 B10.10	RF3.0	2024-09-05	3	60
A11	11	79	58.960670471191406	352467.71875	24270.59765625	SYBR	RPP30 Trg1	rCutsmart	SpyCas9 B10.10	RF3.0	2024-09-05	3	60
A11	11	80	59.24237823486328	345106.59375	23839.376953125	SYBR	RPP30 Trg1	rCutsmart	SpyCas9 B10.10	RF3.0	2024-09-05	3	60
A11	11	81	59.52408599853515	342347.0625	23415.07421875	SYBR	RPP30 Trg1	rCutsmart	SpyCas9 B10.10	RF3.0	2024-09-05	3	60
A11	11	82	59.805789947509766	334851.53125	23064.60546875	SYBR	RPP30 Trg1	rCutsmart	SpyCas9 B10.10	RF3.0	2024-09-05	3	60
A11	11	83	60.08749771118164	327619.03125	22810.162109375	SYBR	RPP30 Trg1	rCutsmart	SpyCas9 B10.10	RF3.0	2024-09-05	3	60
A11	11	84	60.36920166015625	321330.4375	22630.677734375	SYBR	RPP30 Trg1	rCutsmart	SpyCas9 B10.10	RF3.0	2024-09-05	3	60
A11	11	85	60.650909423828125	315681.9375	22486.1484375	SYBR	RPP30 Trg1	rCutsmart	SpyCas9 B10.10	RF3.0	2024-09-05	3	60
A11	11	86	60.9326171875	307414.40625	22342.078125	SYBR	RPP30 Trg1	rCutsmart	SpyCas9 B10.10	RF3.0	2024-09-05	3	60
A11	11	87	61.21432113647461	304129.0625	22176.77734375	SYBR	RPP30 Trg1	rCutsmart	SpyCas9 B10.10	RF3.0	2024-09-05	3	60
A11	11	88	61.49602508544922	297559.15625	21975.51953125	SYBR	RPP30 Trg1	rCutsmart	SpyCas9 B10.10	RF3.0	2024-09-05	3	60
A11	11	89	61.777732849121094	289520.21875	21726.005859375	SYBR	RPP30 Trg1	rCutsmart	SpyCas9 B10.10	RF3.0	2024-09-05	3	60
A11	11	90	62.05944061279297	284142.59375	21425.82421875	SYBR	RPP30 Trg1	rCutsmart	SpyCas9 B10.10	RF3.0	2024-09-05	3	60
A11	11	91	62.34114456176758	277493.15625	21093.984375	SYBR	RPP30 Trg1	rCutsmart	SpyCas9 B10.10	RF3.0	2024-09-05	3	60
A11	11	92	62.62285232543945	273228.4375	20771.19921875	SYBR	RPP30 Trg1	rCutsmart	SpyCas9 B10.10	RF3.0	2024-09-05	3	60
A11	11	93	62.90455627441406	268539.125	20501.056640625	SYBR	RPP30 Trg1	rCutsmart	SpyCas9 B10.10	RF3.0	2024-09-05	3	60
A11	11	94	63.18626403808594	261662.84375	20303.2890625	SYBR	RPP30 Trg1	rCutsmart	SpyCas9 B10.10	RF3.0	2024-09-05	3	60
A11	11	95	63.46797180175781	256818.703125	20158.7421875	SYBR	RPP30 Trg1	rCutsmart	SpyCas9 B10.10	RF3.0	2024-09-05	3	60
A11	11	96	63.74967575073242	250280.859375	20018.693359375	SYBR	RPP30 Trg1	rCutsmart	SpyCas9 B10.10	RF3.0	2024-09-05	3	60
A11	11	97	64.03137969970703	245521.1875	19834.935546875	SYBR	RPP30 Trg1	rCutsmart	SpyCas9 B10.10	RF3.0	2024-09-05	3	60
A11	11	98	64.3130874633789	237576.21875	19593.279296875	SYBR	RPP30 Trg1	rCutsmart	SpyCas9 B10.10	RF3.0	2024-09-05	3	60
A11	11	99	64.59479522705078	235680.984375	19313.03125	SYBR	RPP30 Trg1	rCutsmart	SpyCas9 B10.10	RF3.0	2024-09-05	3	60
A11	11	100	64.876495361328125	227828.84375	19050.298828125	SYBR	RPP30 Trg1	rCutsmart	SpyCas9 B10.10	RF3.0	2024-09-05	3	60
A11	11	101	65.158203125	223437.375	18862.564453125	SYBR	RPP30 Trg1	rCutsmart	SpyCas9 B10.10	RF3.0	2024-09-05	3	60
A11	11	102	65.439910888671875	221553.421875	18774.26171875	SYBR	RPP30 Trg1	rCutsmart	SpyCas9 B10.10	RF3.0	2024-09-05	3	60
A11	11	103	65.72161865234375	213839.703125	18757.533203125	SYBR	RPP30 Trg1	rCutsmart	SpyCas9 B10.10	RF3.0	2024-09-05	3	60
A11	11	104	66.003326416015625	207039.765625	18743.095703125	SYBR	RPP30 Trg1	rCutsmart	SpyCas9 B10.10	RF3.0	2024-09-05	3	60
A11	11	105	66.2850341796875	202464.4375	18657.07421875	SYBR	RPP30 Trg1	rCutsmart	SpyCas9 B10.10	RF3.0	2024-09-05	3	60
A11	11	106	66.566741943359375	196844.015625	18462.603515625	SYBR	RPP30 Trg1	rCutsmart	SpyCas9 B10.10	RF3.0	2024-09-05	3	60
A11	11	107	66.84844207763672	192567.296875	18182.2109375	SYBR	RPP30 Trg1	rCutsmart	SpyCas9 B10.10	RF3.0	2024-09-05	3	60
A11	11	108	67.1301498413086	187146.609375	17889.091796875	SYBR	RPP30 Trg1	rCutsmart	SpyCas9 B10.10	RF3.0	2024-09-05	3	60
A11	11	109	67.41184997558594	183334.546875	17675.568359375	SYBR	RPP30 Trg1	rCutsmart	SpyCas9 B10.10	RF3.0	2024-09-05	3	60
A11	11	110	67.69355773925781	178945.5	17617.08984375	SYBR	RPP30 Trg1	rCutsmart	SpyCas9 B10.10	RF3.0	2024-09-05	3	60
A11	11	111	67.97526550292969	173641.421875	17748.365234375	SYBR	RPP30 Trg1	rCutsmart	SpyCas9 B10.10	RF3.0	2024-09-05	3	60
A11	11	112	68.25697326660156	169006.40625	18055.990234375	SYBR	RPP30 Trg1	rCutsmart	SpyCas9 B10.10	RF3.0	2024-09-05	3	60
A11	11	113	68.53868103027344	163400.234375	18485.96875	SYBR	RPP30 Trg1	rCutsmart	SpyCas9 B10.10	RF3.0	2024-09-05	3	60
A11	11	114	68.82038879394531	158879.46875	18960.837890625	SYBR	RPP30 Trg1	rCutsmart	SpyCas9 B10.10	RF3.0	2024-09-05	3	60
A11	11	115	69.10209655761719	151806.546875	19402.611328125	SYBR	RPP30 Trg1	rCutsmart	SpyCas9 B10.10	RF3.0	2024-09-05	3	60
A11	11	116	69.38379669189453	145855.0625	19757.037109375	SYBR	RPP30 Trg1	rCutsmart	SpyCas9 B10.10	RF3.0	2024-09-05	3	60
A11	11	117	69.6655044555664	140096.921875	20016.2578125	SYBR	RPP30 Trg1	rCutsmart	SpyCas9 B10.10	RF3.0	2024-09-05	3	60
A11	11	118	69.94720458984375	134057.59375	20208.853515625	SYBR	RPP30 Trg1	rCutsmart	SpyCas9 B10.10	RF3.0	2024-09-05	3	60
A11	11	119	70.228912353515625	130322.6953125	20390.728515625	SYBR	RPP30 Trg1	rCutsmart	SpyCas9 B10.10	RF3.0	2024-09-05	3	60
A11	11	120	70.5106201171875	125484.1171875	20618.798828125	SYBR	RPP30 Trg1	rCutsmart	SpyCas9 B10.10	RF3.0	2024-09-05	3	60
A11	11	121	70.792327880859375	116626.8125	20926.453125	SYBR	RPP30 Trg1	rCutsmart	SpyCas9 B10.10	RF3.0	2024-09-05	3	60
A11	11	122	71.07403564453125	112836.8984375	21324.77734375	SYBR	RPP30 Trg1	rCutsmart	SpyCas9 B10.10	RF3.0	2024-09-05	3	60
A11	11	123	71.355743408203125	105765.1875	21824.478515625	SYBR	RPP30 Trg1	rCutsmart	SpyCas9 B10.10	RF3.0	2024-09-05	3	60
A11	11	124	71.637451171875	99228.9453125	22458.607421875	SYBR	RPP30 Trg1	rCutsmart	SpyCas9 B10.10	RF3.0	2024-09-05	3	60
A11	11	125	71.91915130615234	94908.0390625	23288.029296875	SYBR	RPP30 Trg1	rCutsmart	SpyCas9 B10.10	RF3.0	2024-09-05	3	60
A11	11	126	72.20085906982422	88201.3515625	24387.1640625	SYBR	RPP30 Trg1	rCutsmart	SpyCas9 B10.10	RF3.0	2024-09-05	3	60
A11	11	127	72.48255920410156	79882.375	25819.06640625	SYBR	RPP30 Trg1	rCutsmart	SpyCas9 B10.10	RF3.0	2024-09-05	3	60
A11	11	128	72.76426696777344	72434.1953125	27612.650390625	SYBR	RPP30 Trg1	rCutsmart	SpyCas9 B10.10	RF3.0	2024-09-05	3	60
A11	11	129	73.04597473144531	65379.19140625	29741.45703125	SYBR	RPP30 Trg1	rCutsmart	SpyCas9 B10.10	RF3.0	2024-09-05	3	60
A11	11	130	73.32768249511719	57025.265625	32098.65625	SYBR	RPP30 Trg1	rCutsmart	SpyCas9 B10.10	RF3.0	2024-09-05	3	60
A11	11	131	73.60939025878906	45910.35546875	34470.0078125	SYBR	RPP30 Trg1	rCutsmart	SpyCas9 B10.10	RF3.0	2024-09-05	3	60
A11	11	132	73.89109802246094	35117.46875	36522.45703125	SYBR	RPP30 Trg1	rCutsmart	SpyCas9 B10.10	RF3.0	2024-09-05	3	60
A11	11	133	74.17280578613281	23237.794921875	37833.96875	SYBR	RPP30 Trg1	rCutsmart	SpyCas9 B10.10	RF3.0	2024-09-05	3	60
A11	11	134	74.45450592041016	8538.150390625	37978.1171875	SYBR	RPP30 Trg1	rCutsmart	SpyCas9 B10.10	RF3.0	2024-09-05	3	60
A11	11	135	74.73621368408203	-3730.381103515625	36647.859375	SYBR	RPP30 Trg1	rCutsmart	SpyCas9 B10.10	RF3.0	2024-09-05	3	60
A11	11	136	75.017913818359375	-15065.2734375	33773.18359375	SYBR	RPP30 Trg1	rCutsmart	SpyCas9 B10.10	RF3.0	2024-09-05	3	60
A11	11	137	75.29962158203125	-21594.6328125	29576.45703125	SYBR	RPP30 Trg1	rCutsmart	SpyCas9 B10.10	RF3.0	2024-09-05	3	60
A11	11	138	75.581329345703125	-24224.248046875	24529.986328125	SYBR	RPP30 Trg1	rCutsmart	SpyCas9 B10.10	RF3.0	2024-09-05	3	60
A11	11	139	75.863037109375	-26684.29296875	19247.330078125	SYBR	RPP30 Trg1	rCutsmart	SpyCas9 B10.10	RF3.0	2024-09-05	3	60
A11	11	140	76.144744873046875	-28149.892578125	14398.2060546875	SYBR	RPP30 Trg1	rCutsmart	SpyCas9 B10.10	RF3.0	2024-09-05	3	60
A11	11	141	76.42645263671875	-29813.603515625	10222.8916015625	SYBR	RPP30 Trg1	rCutsmart	SpyCas9 B10.10	RF3.0	2024-09-05	3	60
A11	11	142	76.708160400390625	-31237.015625	6904.123046875	SYBR	RPP30 Trg1	rCutsmart	SpyCas9 B10.10	RF3.0	2024-09-05	3	60
A11	11	143	76.98986053466797	-29112.1171875	4449.025390625	SYBR	RPP30 Trg1	rCutsmart	SpyCas9 B10.10	RF3.0	2024-09-05	3	60
A11	11	144	77.27156829833984	-29537.3125	2749.580078125	SYBR	RPP30 Trg1	rCutsmart	SpyCas9 B10.10	RF3.0	2024-09-05	3	60
A11	11	145	77.55326843261719	-32354.251953125	1644.4921875	SYBR	RPP30 Trg1	rCutsmart	SpyCas9 B10.10	RF3.0	2024-09-05	3	60
A11	11	146	77.83497619628906	-31157.625	964.68359375	SYBR	RPP30 Trg1	rCutsmart	SpyCas9 B10.10	RF3.0	2024-09-05	3	60
A11	11	147	78.11668395996094	-30153.34375	559.982421875	SYBR	RPP30 Trg1	rCutsmart	SpyCas9 B10.10	RF3.0	2024-09-05	3	60
A11	11	148	78.39839172363281	-32125.26171875	311.685546875	SYBR	RPP30 Trg1	rCutsmart	SpyCas9 B10.10	RF3.0	2024-09-05	3	60
A11	11	149	78.68009948730469	-32167.533203125	137.251953125	SYBR	RPP30 Trg1	rCutsmart	SpyCas9 B10.10	RF3.0	2024-09-05	3	60
A11	11	150	78.96180725097656	-31796.91015625	-7.728515625	SYBR	RPP30 Trg1	rCutsmart	SpyCas9 B10.10	RF3.0	2024-09-05	3	60
A11	11	151	79.24351501464844	-32501.33984375	-129.66015625	SYBR	RPP30 Trg1	rCutsmart	SpyCas9 B10.10	RF3.0	2024-09-05	3	60
A11	11	152	79.52521514892578	-33251.46875	-204.181640625	SYBR	RPP30 Trg1	rCutsmart	SpyCas9 B10.10	RF3.0	2024-09-05	3	60
A11	11	153	79.80692291259766	-31724.841796875	-195.962890625	SYBR	RPP30 Trg1	rCutsmart	SpyCas9 B10.10	RF3.0	2024-09-05	3	60
A11	11	154	80.088623046875	-30842.482421875	-87.705078125	SYBR	RPP30 Trg1	rCutsmart	SpyCas9 B10.10	RF3.0	2024-09-05	3	60
A11	11	155	80.370330810546875	-31108.55078125	96.818359375	SYBR	RPP30 Trg1	rCutsmart	SpyCas9 B10.10	RF3.0	2024-09-05	3	60
A11	11	156	80.65203857421875	-35207.01171875	292.998046875	SYBR	RPP30 Trg1	rCutsmart	SpyCas9 B10.10	RF3.0	2024-09-05	3	60
A11	11	157	80.933746337890625	-33197.7578125	422.892578125	SYBR	RPP30 Trg1	rCutsmart	SpyCas9 B10.10	RF3.0	2024-09-05	3	60
A11	11	158	81.2154541015625	-35183.7109375	434.201171875	SYBR	RPP30 Trg1	rCutsmart	SpyCas9 B10.10	RF3.0	2024-09-05	3	60
A11	11	159	81.497161865234375	-33727.25	326.099609375	SYBR	RPP30 Trg1	rCutsmart	SpyCas9 B10.10	RF3.0	2024-09-05	3	60
A11	11	160	81.77886962890625	-35598.078125	146.755859375	SYBR	RPP30 Trg1	rCutsmart	SpyCas9 B10.10	RF3.0	2024-09-05	3	60
A11	11	161	82.0605697631836	-33886.20703125	-33.26171875	SYBR	RPP30 Trg1	rCutsmart	SpyCas9 B10.10	RF3.0	2024-09-05	3	60
A11	11	162	82.34227752685547	-34981.484375	-154.240234375	SYBR	RPP30 Trg1	rCutsmart	SpyCas9 B10.10	RF3.0	2024-09-05	3	60
A11	11	163	82.62397766113281	-33283.0390625	-189.578125	SYBR	RPP30 Trg1	rCutsmart	SpyCas9 B10.10	RF3.0	2024-09-05	3	60
A11	11	164	82.90568542480469	-35342.83984375	-149.017578125	SYBR	RPP30 Trg1	rCutsmart	SpyCas9 B10.10	RF3.0	2024-09-05	3	60
A11	11	165	83.18739318847656	-36345.34375	-66.205078125	SYBR	RPP30 Trg1	rCutsmart	SpyCas9 B10.10	RF3.0	2024-09-05	3	60
A11	11	166	83.46910095214844	-34701.6875	18.740234375	SYBR	RPP30 Trg1	rCutsmart	SpyCas9 B10.10	RF3.0	2024-09-05	3	60
A11	11	167	83.75080871582031	-35503.74609375	71.716796875	SYBR	RPP30 Trg1	rCutsmart	SpyCas9 B10.10	RF3.0	2024-09-05	3	60
A11	11	168	84.03251647949219	-35801.4296875	69.978515625	SYBR	RPP30 Trg1	rCutsmart	SpyCas9 B10.10	RF3.0	2024-09-05	3	60
A11	11	169	84.31422424316406	-36984.16015625	5.3359375	SYBR	RPP30 Trg1	rCutsmart	SpyCas9 B10.10	RF3.0	2024-09-05	3	60
A11	11	170	84.5959243774414	-37222.6328125	-110.486328125	SYBR	RPP30 Trg1	rCutsmart	SpyCas9 B10.10	RF3.0	2024-09-05	3	60
A11	11	171	84.87763214111328	-37261.65625	-242.419921875	SYBR	RPP30 Trg1	rCutsmart	SpyCas9 B10.10	RF3.0	2024-09-05	3	60
A11	11	172	85.159332275390625	-35037.875	-339.630859375	SYBR	RPP30 Trg1	rCutsmart	SpyCas9 B10.10	RF3.0	2024-09-05	3	60
A11	11	173	85.4410400390625	-36353.921875	-356.751953125	SYBR	RPP30 Trg1	rCutsmart	SpyCas9 B10.10	RF3.0	2024-09-05	3	60
A11	11	174	85.722747802734375	-36643.80859375	-278.671875	SYBR	RPP30 Trg1	rCutsmart	SpyCas9 B10.10	RF3.0	2024-09-05	3	60
A11	11	175	86.00445556640625	-35946.3515625	-132.529296875	SYBR	RPP30 Trg1	rCutsmart	SpyCas9 B10.10	RF3.0	2024-09-05	3	60
A11	11	176	86.286163330078125	-38089.3125	22.369140625	SYBR	RPP30 Trg1	rCutsmart	SpyCas9 B10.10	RF3.0	2024-09-05	3	60
A11	11	177	86.56787109375	-37697.85546875	121.646484375	SYBR	RPP30 Trg1	rCutsmart	SpyCas9 B10.10	RF3.0	2024-09-05	3	60
A11	11	178	86.84957122802734	-39375.51171875	124.94921875	SYBR	RPP30 Trg1	rCutsmart	SpyCas9 B10.10	RF3.0	2024-09-05	3	60
A11	11	179	87.13127899169922	-37123.8828125	32.400390625	SYBR	RPP30 Trg1	rCutsmart	SpyCas9 B10.10	RF3.0	2024-09-05	3	60
A11	11	180	87.4129867553711	-39171.421875	-118.0390625	SYBR	RPP30 Trg1	rCutsmart	SpyCas9 B10.10	RF3.0	2024-09-05	3	60
A11	11	181	87.69468688964844	-37951.23046875	-268.84765625	SYBR	RPP30 Trg1	rCutsmart	SpyCas9 B10.10	RF3.0	2024-09-05	3	60
A11	11	182	87.97639465332031	-38022.60546875	-367.451171875	SYBR	RPP30 Trg1	rCutsmart	SpyCas9 B10.10	RF3.0	2024-09-05	3	60
A11	11	183	88.25810241699219	-37993.71875	-386.671875	SYBR	RPP30 Trg1	rCutsmart	SpyCas9 B10.10	RF3.0	2024-09-05	3	60
A11	11	184	88.53981018066406	-38566.26171875	-333.634765625	SYBR	RPP30 Trg1	rCutsmart	SpyCas9 B10.10	RF3.0	2024-09-05	3	60
A11	11	185	88.82151794433594	-38413.67578125	-244.21484375	SYBR	RPP30 Trg1	rCutsmart	SpyCas9 B10.10	RF3.0	2024-09-05	3	60
A11	11	186	89.10322570800781	-39928.99609375	-165.474609375	SYBR	RPP30 Trg1	rCutsmart	SpyCas9 B10.10	RF3.0	2024-09-05	3	60
A11	11	187	89.38492584228516	-39451.21875	-134.25	SYBR	RPP30 Trg1	rCutsmart	SpyCas9 B10.10	RF3.0	2024-09-05	3	60
A11	11	188	89.66663360595703	-39616.0234375	-162.720703125	SYBR	RPP30 Trg1	rCutsmart	SpyCas9 B10.10	RF3.0	2024-09-05	3	60
A11	11	189	89.9483413696289	-38708.546875	-237.962890625	SYBR	RPP30 Trg1	rCutsmart	SpyCas9 B10.10	RF3.0	2024-09-05	3	60
A11	11	190	90.23004150390624	-39883.4296875	-333.5078125	SYBR	RPP30 Trg1	rCutsmart	SpyCas9 B10.10	RF3.0	2024-09-05	3	60
A11	11	191	90.511749267578125	-40519.86328125	-423.732421875	SYBR	RPP30 Trg1	rCutsmart	SpyCas9 B10.10	RF3.0	2024-09-05	3	60
A11	11	192	90.79345703125	-38725.52734375	-492.841796875	SYBR	RPP30 Trg1	rCutsmart	SpyCas9 B10.10	RF3.0	2024-09-05	3	60
A11	11	193	91.075164794921875	-39400.76171875	-536.478515625	SYBR	RPP30 Trg1	rCutsmart	SpyCas9 B10.10	RF3.0	2024-09-05	3	60
A11	11	194	91.35687255859376	-40073.01171875	-558.67578125	SYBR	RPP30 Trg1	rCutsmart	SpyCas9 B10.10	RF3.0	2024-09-05	3	60
A11	11	195	91.638580322265625	-40823.73828125	-566.47265625	SYBR	RPP30 Trg1	rCutsmart	SpyCas9 B10.10	RF3.0	2024-09-05	3	60
A11	11	196	91.92028045654295	-39011.16796875	-563.642578125	SYBR	RPP30 Trg1	rCutsmart	SpyCas9 B10.10	RF3.0	2024-09-05	3	60
A11	11	197	92.20198822021484	-40309.28125	-546.71484375	SYBR	RPP30 Trg1	rCutsmart	SpyCas9 B10.10	RF3.0	2024-09-05	3	60
A11	11	198	92.48369598388672	-39759.38671875	-507.107421875	SYBR	RPP30 Trg1	rCutsmart	SpyCas9 B10.10	RF3.0	2024-09-05	3	60
A11	11	199	92.76539611816406	-39870.7421875	-439.125	SYBR	RPP30 Trg1	rCutsmart	SpyCas9 B10.10	RF3.0	2024-09-05	3	60
A11	11	200	93.04710388183594	-40520.8125	-347.044921875	SYBR	RPP30 Trg1	rCutsmart	SpyCas9 B10.10	RF3.0	2024-09-05	3	60
A11	11	201	93.3288116455078	-40736.20703125	-244.103515625	SYBR	RPP30 Trg1	rCutsmart	SpyCas9 B10.10	RF3.0	2024-09-05	3	60
A11	11	202	93.61051940917967	-41872.93359375	-143.380859375	SYBR	RPP30 Trg1	rCutsmart	SpyCas9 B10.10	RF3.0	2024-09-05	3	60
A11	11	203	93.89222717285156	-39670.63671875	-48.9609375	SYBR	RPP30 Trg1	rCutsmart	SpyCas9 B10.10	RF3.0	2024-09-05	3	60
A11	11	204	94.17393493652344	-40387.375	44.146484375	SYBR	RPP30 Trg1	rCutsmart	SpyCas9 B10.10	RF3.0	2024-09-05	3	60
A11	11	205	94.45563507080078	-41905.07421875	141.533203125	SYBR	RPP30 Trg1	rCutsmart	SpyCas9 B10.10	RF3.0	2024-09-05	3	60
A11	11	206	94.73734283447266	-42929.92578125	241.1875	SYBR	RPP30 Trg1	rCutsmart	SpyCas9 B10.10	RF3.0	2024-09-05	3	60
B1	13	1	36.98929977416992	889342.0625	21054.66015625	SYBR	Scr	rCutsmart	SpyCas9 B10.10	RF3.0	2024-09-05	1	50
B1	13	2	37.27081298828125	889650.625	20998.875	SYBR	Scr	rCutsmart	SpyCas9 B10.10	RF3.0	2024-09-05	1	50
B1	13	3	37.55232238769531	886276.625	21019.615234375	SYBR	Scr	rCutsmart	SpyCas9 B10.10	RF3.0	2024-09-05	1	50
B1	13	4	37.833831787109375	882730.125	20941.884765625	SYBR	Scr	rCutsmart	SpyCas9 B10.10	RF3.0	2024-09-05	1	50
B1	13	5	38.1153450012207	878632.625	20598.7734375	SYBR	Scr	rCutsmart	SpyCas9 B10.10	RF3.0	2024-09-05	1	50
B1	13	6	38.396854400634766	869666.4375	19906.5703125	SYBR	Scr	rCutsmart	SpyCas9 B10.10	RF3.0	2024-09-05	1	50
B1	13	7	38.678367614746094	863704.875	18987.568359375	SYBR	Scr	rCutsmart	SpyCas9 B10.10	RF3.0	2024-09-05	1	50
B1	13	8	38.95987701416016	856804	18021.9375	SYBR	Scr	rCutsmart	SpyCas9 B10.10	RF3.0	2024-09-05	1	50
B1	13	9	39.24138641357422	852991.125	17119.0234375	SYBR	Scr	rCutsmart	SpyCas9 B10.10	RF3.0	2024-09-05	1	50
B1	13	10	39.52289962768555	844199.0625	16462.408203125	SYBR	Scr	rCutsmart	SpyCas9 B10.10	RF3.0	2024-09-05	1	50
B1	13	11	39.80440902709961	841429.0625	16165.654296875	SYBR	Scr	rCutsmart	SpyCas9 B10.10	RF3.0	2024-09-05	1	50
B1	13	12	40.08592224121094	840045.8125	16234.90625	SYBR	Scr	rCutsmart	SpyCas9 B10.10	RF3.0	2024-09-05	1	50
B1	13	13	40.367431640625	837332.25	16579.32421875	SYBR	Scr	rCutsmart	SpyCas9 B10.10	RF3.0	2024-09-05	1	50
B1	13	14	40.64894104003906	833847.9375	17063.029296875	SYBR	Scr	rCutsmart	SpyCas9 B10.10	RF3.0	2024-09-05	1	50
B1	13	15	40.93045425415039	831496	17567.30859375	SYBR	Scr	rCutsmart	SpyCas9 B10.10	RF3.0	2024-09-05	1	50
B1	13	16	41.21196365356445	824439.9375	18025.875	SYBR	Scr	rCutsmart	SpyCas9 B10.10	RF3.0	2024-09-05	1	50
B1	13	17	41.49347686767578	819866.125	18420.095703125	SYBR	Scr	rCutsmart	SpyCas9 B10.10	RF3.0	2024-09-05	1	50
B1	13	18	41.77498626708984	812085.625	18752.330078125	SYBR	Scr	rCutsmart	SpyCas9 B10.10	RF3.0	2024-09-05	1	50
B1	13	19	42.056495666503906	808835.375	19024.55859375	SYBR	Scr	rCutsmart	SpyCas9 B10.10	RF3.0	2024-09-05	1	50
B1	13	20	42.338008880615234	803700.875	19233.822265625	SYBR	Scr	rCutsmart	SpyCas9 B10.10	RF3.0	2024-09-05	1	50
B1	13	21	42.6195182800293	797242.8125	19380.154296875	SYBR	Scr	rCutsmart	SpyCas9 B10.10	RF3.0	2024-09-05	1	50
B1	13	22	42.901031494140625	790479	19485.66015625	SYBR	Scr	rCutsmart	SpyCas9 B10.10	RF3.0	2024-09-05	1	50
B1	13	23	43.18254089355469	784344.75	19557.404296875	SYBR	Scr	rCutsmart	SpyCas9 B10.10	RF3.0	2024-09-05	1	50
B1	13	24	43.46405029296875	781883.25	19615.912109375	SYBR	Scr	rCutsmart	SpyCas9 B10.10	RF3.0	2024-09-05	1	50
B1	13	25	43.74556350708008	773641.375	19682.28515625	SYBR	Scr	rCutsmart	SpyCas9 B10.10	RF3.0	2024-09-05	1	50
B1	13	26	44.02707290649414	766327.8125	19764.953125	SYBR	Scr	rCutsmart	SpyCas9 B10.10	RF3.0	2024-09-05	1	50
B1	13	27	44.30858612060547	762692	19862.826171875	SYBR	Scr	rCutsmart	SpyCas9 B10.10	RF3.0	2024-09-05	1	50
B1	13	28	44.59009552001953	757784.875	19976.564453125	SYBR	Scr	rCutsmart	SpyCas9 B10.10	RF3.0	2024-09-05	1	50
B1	13	29	44.871604919433594	749528.6875	20125.275390625	SYBR	Scr	rCutsmart	SpyCas9 B10.10	RF3.0	2024-09-05	1	50
B1	13	30	45.15311813354492	743650.6875	20351.044921875	SYBR	Scr	rCutsmart	SpyCas9 B10.10	RF3.0	2024-09-05	1	50
B1	13	31	45.434627532958984	739687.375	20705.564453125	SYBR	Scr	rCutsmart	SpyCas9 B10.10	RF3.0	2024-09-05	1	50
B1	13	32	45.71614074707031	731303.8125	21221.634765625	SYBR	Scr	rCutsmart	SpyCas9 B10.10	RF3.0	2024-09-05	1	50
B1	13	33	45.997650146484375	726962.3125	21887.0390625	SYBR	Scr	rCutsmart	SpyCas9 B10.10	RF3.0	2024-09-05	1	50
B1	13	34	46.27915954589844	721047.625	22640.19921875	SYBR	Scr	rCutsmart	SpyCas9 B10.10	RF3.0	2024-09-05	1	50
B1	13	35	46.560672760009766	715687.9375	23393.337890625	SYBR	Scr	rCutsmart	SpyCas9 B10.10	RF3.0	2024-09-05	1	50
B1	13	36	46.84218215942383	707229.375	24071.0703125	SYBR	Scr	rCutsmart	SpyCas9 B10.10	RF3.0	2024-09-05	1	50
B1	13	37	47.12369537353515	702589.5625	24641.150390625	SYBR	Scr	rCutsmart	SpyCas9 B10.10	RF3.0	2024-09-05	1	50
B1	13	38	47.40520477294922	691251.5	25120.728515625	SYBR	Scr	rCutsmart	SpyCas9 B10.10	RF3.0	2024-09-05	1	50
B1	13	39	47.68671417236328	687471.0625	25553.76171875	SYBR	Scr	rCutsmart	SpyCas9 B10.10	RF3.0	2024-09-05	1	50
B1	13	40	47.96822738647461	680045	25981.03515625	SYBR	Scr	rCutsmart	SpyCas9 B10.10	RF3.0	2024-09-05	1	50
B1	13	41	48.24973678588867	672592.625	26417.09765625	SYBR	Scr	rCutsmart	SpyCas9 B10.10	RF3.0	2024-09-05	1	50
B1	13	42	48.53125	664918.125	26845.587890625	SYBR	Scr	rCutsmart	SpyCas9 B10.10	RF3.0	2024-09-05	1	50
B1	13	43	48.81275939941406	658646.0625	27232.544921875	SYBR	Scr	rCutsmart	SpyCas9 B10.10	RF3.0	2024-09-05	1	50
B1	13	44	49.094268798828125	650201.0625	27545.8671875	SYBR	Scr	rCutsmart	SpyCas9 B10.10	RF3.0	2024-09-05	1	50
B1	13	45	49.37578201293945	642435.875	27771.9140625	SYBR	Scr	rCutsmart	SpyCas9 B10.10	RF3.0	2024-09-05	1	50
B1	13	46	49.65729522705078	633981.5	27922.5	SYBR	Scr	rCutsmart	SpyCas9 B10.10	RF3.0	2024-09-05	1	50
B1	13	47	49.93880462646485	626852.1875	28028.87890625	SYBR	Scr	rCutsmart	SpyCas9 B10.10	RF3.0	2024-09-05	1	50
B1	13	48	50.220314025878906	618599	28126.94921875	SYBR	Scr	rCutsmart	SpyCas9 B10.10	RF3.0	2024-09-05	1	50
B1	13	49	50.50182342529297	611799.3125	28238.501953125	SYBR	Scr	rCutsmart	SpyCas9 B10.10	RF3.0	2024-09-05	1	50
B1	13	50	50.7833366394043	602408.875	28356.16015625	SYBR	Scr	rCutsmart	SpyCas9 B10.10	RF3.0	2024-09-05	1	50
B1	13	51	51.064849853515625	595519	28443.818359375	SYBR	Scr	rCutsmart	SpyCas9 B10.10	RF3.0	2024-09-05	1	50
B1	13	52	51.34635925292969	589480.75	28457.40234375	SYBR	Scr	rCutsmart	SpyCas9 B10.10	RF3.0	2024-09-05	1	50
B1	13	53	51.62786865234375	579966.875	28380.95703125	SYBR	Scr	rCutsmart	SpyCas9 B10.10	RF3.0	2024-09-05	1	50
B1	13	54	51.90937805175781	570924.0625	28253.30859375	SYBR	Scr	rCutsmart	SpyCas9 B10.10	RF3.0	2024-09-05	1	50
B1	13	55	52.19089126586914	561768.25	28158.734375	SYBR	Scr	rCutsmart	SpyCas9 B10.10	RF3.0	2024-09-05	1	50
B1	13	56	52.47240447998047	556825.9375	28179.64453125	SYBR	Scr	rCutsmart	SpyCas9 B10.10	RF3.0	2024-09-05	1	50
B1	13	57	52.75391387939453	549587.8125	28340.958984375	SYBR	Scr	rCutsmart	SpyCas9 B10.10	RF3.0	2024-09-05	1	50
B1	13	58	53.035423278808594	542751	28589.0703125	SYBR	Scr	rCutsmart	SpyCas9 B10.10	RF3.0	2024-09-05	1	50
B1	13	59	53.316932678222656	533458.9375	28822.49609375	SYBR	Scr	rCutsmart	SpyCas9 B10.10	RF3.0	2024-09-05	1	50
B1	13	60	53.598445892333984	524279.34375	28949.283203125	SYBR	Scr	rCutsmart	SpyCas9 B10.10	RF3.0	2024-09-05	1	50
B1	13	61	53.87995910644531	516239.40625	28929.6953125	SYBR	Scr	rCutsmart	SpyCas9 B10.10	RF3.0	2024-09-05	1	50
B1	13	62	54.161468505859375	507281.9375	28776.4765625	SYBR	Scr	rCutsmart	SpyCas9 B10.10	RF3.0	2024-09-05	1	50
B1	13	63	54.44297790527344	501744.8125	28523.0703125	SYBR	Scr	rCutsmart	SpyCas9 B10.10	RF3.0	2024-09-05	1	50
B1	13	64	54.7244873046875	493141.59375	28193.845703125	SYBR	Scr	rCutsmart	SpyCas9 B10.10	RF3.0	2024-09-05	1	50
B1	13	65	55.00600051879883	484402.21875	27799.259765625	SYBR	Scr	rCutsmart	SpyCas9 B10.10	RF3.0	2024-09-05	1	50
B1	13	66	55.28751373291016	475992.125	27353.521484375	SYBR	Scr	rCutsmart	SpyCas9 B10.10	RF3.0	2024-09-05	1	50
B1	13	67	55.56902313232422	469622.40625	26892.5703125	SYBR	Scr	rCutsmart	SpyCas9 B10.10	RF3.0	2024-09-05	1	50
B1	13	68	55.85053253173828	461286.4375	26472.294921875	SYBR	Scr	rCutsmart	SpyCas9 B10.10	RF3.0	2024-09-05	1	50
B1	13	69	56.132041931152344	455652.875	26149.794921875	SYBR	Scr	rCutsmart	SpyCas9 B10.10	RF3.0	2024-09-05	1	50
B1	13	70	56.41355514526367	447171.5625	25958.5390625	SYBR	Scr	rCutsmart	SpyCas9 B10.10	RF3.0	2024-09-05	1	50
B1	13	71	56.695068359375	441013.84375	25894.61328125	SYBR	Scr	rCutsmart	SpyCas9 B10.10	RF3.0	2024-09-05	1	50
B1	13	72	56.97657775878906	433379.0625	25917.203125	SYBR	Scr	rCutsmart	SpyCas9 B10.10	RF3.0	2024-09-05	1	50
B1	13	73	57.258087158203125	426521.28125	25962.46875	SYBR	Scr	rCutsmart	SpyCas9 B10.10	RF3.0	2024-09-05	1	50
B1	13	74	57.53960037231445	419123.1875	25963.58984375	SYBR	Scr	rCutsmart	SpyCas9 B10.10	RF3.0	2024-09-05	1	50
B1	13	75	57.82110977172851	410260.96875	25872.28515625	SYBR	Scr	rCutsmart	SpyCas9 B10.10	RF3.0	2024-09-05	1	50
B1	13	76	58.10262298583984	404437.5	25674.333984375	SYBR	Scr	rCutsmart	SpyCas9 B10.10	RF3.0	2024-09-05	1	50
B1	13	77	58.384132385253906	396054.28125	25390.625	SYBR	Scr	rCutsmart	SpyCas9 B10.10	RF3.0	2024-09-05	1	50
B1	13	78	58.66564178466797	389290.09375	25063.611328125	SYBR	Scr	rCutsmart	SpyCas9 B10.10	RF3.0	2024-09-05	1	50
B1	13	79	58.9471549987793	384127.09375	24734.7421875	SYBR	Scr	rCutsmart	SpyCas9 B10.10	RF3.0	2024-09-05	1	50
B1	13	80	59.22866439819336	376656.625	24425.45703125	SYBR	Scr	rCutsmart	SpyCas9 B10.10	RF3.0	2024-09-05	1	50
B1	13	81	59.51017761230469	370005.21875	24133.9296875	SYBR	Scr	rCutsmart	SpyCas9 B10.10	RF3.0	2024-09-05	1	50
B1	13	82	59.79168701171875	361841.78125	23846.314453125	SYBR	Scr	rCutsmart	SpyCas9 B10.10	RF3.0	2024-09-05	1	50
B1	13	83	60.07319641113281	357650.5	23554.787109375	SYBR	Scr	rCutsmart	SpyCas9 B10.10	RF3.0	2024-09-05	1	50
B1	13	84	60.35470962524414	349105.75	23266.8984375	SYBR	Scr	rCutsmart	SpyCas9 B10.10	RF3.0	2024-09-05	1	50
B1	13	85	60.6362190246582	343974.25	23000.87890625	SYBR	Scr	rCutsmart	SpyCas9 B10.10	RF3.0	2024-09-05	1	50
B1	13	86	60.91773223876953	336765.34375	22769	SYBR	Scr	rCutsmart	SpyCas9 B10.10	RF3.0	2024-09-05	1	50
B1	13	87	61.199241638183594	331581.75	22561.7109375	SYBR	Scr	rCutsmart	SpyCas9 B10.10	RF3.0	2024-09-05	1	50
B1	13	88	61.480751037597656	326501.3125	22345.146484375	SYBR	Scr	rCutsmart	SpyCas9 B10.10	RF3.0	2024-09-05	1	50
B1	13	89	61.762264251708984	316662.96875	22076.09765625	SYBR	Scr	rCutsmart	SpyCas9 B10.10	RF3.0	2024-09-05	1	50
B1	13	90	62.04377365112305	311706.40625	21728.37890625	SYBR	Scr	rCutsmart	SpyCas9 B10.10	RF3.0	2024-09-05	1	50
B1	13	91	62.325286865234375	305559.15625	21311.71875	SYBR	Scr	rCutsmart	SpyCas9 B10.10	RF3.0	2024-09-05	1	50
B1	13	92	62.60679626464844	301170.4375	20869.92578125	SYBR	Scr	rCutsmart	SpyCas9 B10.10	RF3.0	2024-09-05	1	50
B1	13	93	62.8883056640625	295530.25	20459.056640625	SYBR	Scr	rCutsmart	SpyCas9 B10.10	RF3.0	2024-09-05	1	50
B1	13	94	63.16981887817383	287791.75	20121.9453125	SYBR	Scr	rCutsmart	SpyCas9 B10.10	RF3.0	2024-09-05	1	50
B1	13	95	63.45133209228515	284252.71875	19872.65625	SYBR	Scr	rCutsmart	SpyCas9 B10.10	RF3.0	2024-09-05	1	50
B1	13	96	63.73284149169922	279135.28125	19696.90234375	SYBR	Scr	rCutsmart	SpyCas9 B10.10	RF3.0	2024-09-05	1	50
B1	13	97	64.01435089111328	271629.25	19562.560546875	SYBR	Scr	rCutsmart	SpyCas9 B10.10	RF3.0	2024-09-05	1	50
B1	13	98	64.29586029052734	267139.3125	19434.80859375	SYBR	Scr	rCutsmart	SpyCas9 B10.10	RF3.0	2024-09-05	1	50
B1	13	99	64.57737731933594	261506.890625	19309.533203125	SYBR	Scr	rCutsmart	SpyCas9 B10.10	RF3.0	2024-09-05	1	50
B1	13	100	64.85888671875	255832.015625	19169.6171875	SYBR	Scr	rCutsmart	SpyCas9 B10.10	RF3.0	2024-09-05	1	50
B1	13	101	65.14039611816406	249964.484375	19025.033203125	SYBR	Scr	rCutsmart	SpyCas9 B10.10	RF3.0	2024-09-05	1	50
B1	13	102	65.421905517578125	245498.21875	18898.63671875	SYBR	Scr	rCutsmart	SpyCas9 B10.10	RF3.0	2024-09-05	1	50
B1	13	103	65.70341491699219	239969.921875	18809.173828125	SYBR	Scr	rCutsmart	SpyCas9 B10.10	RF3.0	2024-09-05	1	50
B1	13	104	65.98492431640625	234876.75	18758.818359375	SYBR	Scr	rCutsmart	SpyCas9 B10.10	RF3.0	2024-09-05	1	50
B1	13	105	66.26643371582031	229572.1875	18730.03125	SYBR	Scr	rCutsmart	SpyCas9 B10.10	RF3.0	2024-09-05	1	50
B1	13	106	66.5479507446289	223254.34375	18694.099609375	SYBR	Scr	rCutsmart	SpyCas9 B10.10	RF3.0	2024-09-05	1	50
B1	13	107	66.82946014404297	218122.734375	18626.365234375	SYBR	Scr	rCutsmart	SpyCas9 B10.10	RF3.0	2024-09-05	1	50
B1	13	108	67.11097717285156	212456.84375	18519.509765625	SYBR	Scr	rCutsmart	SpyCas9 B10.10	RF3.0	2024-09-05	1	50
B1	13	109	67.392486572265625	209077.015625	18386.853515625	SYBR	Scr	rCutsmart	SpyCas9 B10.10	RF3.0	2024-09-05	1	50
B1	13	110	67.67399597167969	201601.6875	18256.158203125	SYBR	Scr	rCutsmart	SpyCas9 B10.10	RF3.0	2024-09-05	1	50
B1	13	111	67.95550537109375	197736.625	18159.693359375	SYBR	Scr	rCutsmart	SpyCas9 B10.10	RF3.0	2024-09-05	1	50
B1	13	112	68.23701477050781	193217.453125	18125.947265625	SYBR	Scr	rCutsmart	SpyCas9 B10.10	RF3.0	2024-09-05	1	50
B1	13	113	68.518524169921875	186998.484375	18175.697265625	SYBR	Scr	rCutsmart	SpyCas9 B10.10	RF3.0	2024-09-05	1	50
B1	13	114	68.80003356933594	182896.953125	18321.3203125	SYBR	Scr	rCutsmart	SpyCas9 B10.10	RF3.0	2024-09-05	1	50
B1	13	115	69.08154296875	176644.9375	18567.453125	SYBR	Scr	rCutsmart	SpyCas9 B10.10	RF3.0	2024-09-05	1	50
B1	13	116	69.3630599975586	171640.859375	18911.072265625	SYBR	Scr	rCutsmart	SpyCas9 B10.10	RF3.0	2024-09-05	1	50
B1	13	117	69.64456939697266	166692.84375	19341.1953125	SYBR	Scr	rCutsmart	SpyCas9 B10.10	RF3.0	2024-09-05	1	50
B1	13	118	69.92608642578125	159706.96875	19920.771484375	SYBR	Scr	rCutsmart	SpyCas9 B10.10	RF3.0	2024-09-05	1	50
B1	13	119	70.20759582519531	154438	20561.5703125	SYBR	Scr	rCutsmart	SpyCas9 B10.10	RF3.0	2024-09-05	1	50
B1	13	120	70.489105224609375	149266.109375	21216.662109375	SYBR	Scr	rCutsmart	SpyCas9 B10.10	RF3.0	2024-09-05	1	50
B1	13	121	70.77061462402344	142153.421875	21868.15234375	SYBR	Scr	rCutsmart	SpyCas9 B10.10	RF3.0	2024-09-05	1	50
B1	13	122	71.0521240234375	134987.1875	22534.1015625	SYBR	Scr	rCutsmart	SpyCas9 B10.10	RF3.0	2024-09-05	1	50
B1	13	123	71.33363342285156	129434.7421875	23282.62890625	SYBR	Scr	rCutsmart	SpyCas9 B10.10	RF3.0	2024-09-05	1	50
B1	13	124	71.615142822265625	123742.5703125	24228.78515625	SYBR	Scr	rCutsmart	SpyCas9 B10.10	RF3.0	2024-09-05	1	50
B1	13	125	71.89665222167969	116639.7109375	25508.001953125	SYBR	Scr	rCutsmart	SpyCas9 B10.10	RF3.0	2024-09-05	1	50
B1	13	126	72.17816925048828	111124.2578125	27234.2734375	SYBR	Scr	rCutsmart	SpyCas9 B10.10	RF3.0	2024-09-05	1	50
B1	13	127	72.45967864990234	102124.9296875	29457.37109375	SYBR	Scr	rCutsmart	SpyCas9 B10.10	RF3.0	2024-09-05	1	50
B1	13	128	72.74119567871094	93969.40625	32129.955078125	SYBR	Scr	rCutsmart	SpyCas9 B10.10	RF3.0	2024-09-05	1	50
B1	13	129	73.022705078125	85900.0546875	35086.3046875	SYBR	Scr	rCutsmart	SpyCas9 B10.10	RF3.0	2024-09-05	1	50
B1	13	130	73.30421447753906	73436.1171875	38031.01953125	SYBR	Scr	rCutsmart	SpyCas9 B10.10	RF3.0	2024-09-05	1	50
B1	13	131	73.585723876953125	63579.60546875	40544.6796875	SYBR	Scr	rCutsmart	SpyCas9 B10.10	RF3.0	2024-09-05	1	50
B1	13	132	73.86723327636719	51038.7578125	42125.1328125	SYBR	Scr	rCutsmart	SpyCas9 B10.10	RF3.0	2024-09-05	1	50
B1	13	133	74.14874267578125	36571.22265625	42280.86328125	SYBR	Scr	rCutsmart	SpyCas9 B10.10	RF3.0	2024-09-05	1	50
B1	13	134	74.43025207519531	21409.421875	40667.671875	SYBR	Scr	rCutsmart	SpyCas9 B10.10	RF3.0	2024-09-05	1	50
B1	13	135	74.7117691040039	10269.28515625	37220.6953125	SYBR	Scr	rCutsmart	SpyCas9 B10.10	RF3.0	2024-09-05	1	50
B1	13	136	74.99327850341797	3172.86181640625	32215.39453125	SYBR	Scr	rCutsmart	SpyCas9 B10.10	RF3.0	2024-09-05	1	50
B1	13	137	75.27478790283203	-594.3533935546875	26214.171875	SYBR	Scr	rCutsmart	SpyCas9 B10.10	RF3.0	2024-09-05	1	50
B1	13	138	75.556304931640625	-3425.427978515625	19914.513671875	SYBR	Scr	rCutsmart	SpyCas9 B10.10	RF3.0	2024-09-05	1	50
B1	13	139	75.83781433105469	-6424.72216796875	14853.861328125	SYBR	Scr	rCutsmart	SpyCas9 B10.10	RF3.0	2024-09-05	1	50
B1	13	140	76.11932373046875	-7832.0556640625	10562.8505859375	SYBR	Scr	rCutsmart	SpyCas9 B10.10	RF3.0	2024-09-05	1	50
B1	13	141	76.40083312988281	-6590.28564453125	7159.0068359375	SYBR	Scr	rCutsmart	SpyCas9 B10.10	RF3.0	2024-09-05	1	50
B1	13	142	76.682342529296875	-8555.275390625	4667.2919921875	SYBR	Scr	rCutsmart	SpyCas9 B10.10	RF3.0	2024-09-05	1	50
B1	13	143	76.96385192871094	-8202.1962890625	2986.955078125	SYBR	Scr	rCutsmart	SpyCas9 B10.10	RF3.0	2024-09-05	1	50
B1	13	144	77.245361328125	-7741.443359375	1943.279296875	SYBR	Scr	rCutsmart	SpyCas9 B10.10	RF3.0	2024-09-05	1	50
B1	13	145	77.5268783569336	-8486.2451171875	1333.681640625	SYBR	Scr	rCutsmart	SpyCas9 B10.10	RF3.0	2024-09-05	1	50
[truncated: 27,713 more rows]
