# Supplementary material for: RepFluo, a Fast Fluorescent In Vitro Assay of Cas9 Activity Exploiting Melting Curve Analysis
Source: ACS Omega. 2025 Nov 9;10(45):53816–26. doi: 10.1021/acsomega.5c02066 (PMC12631686; doi:10.1021/acsomega.5c02066)
Supplement: Supplementary file 3 [file ao5c02066_si_003.zip › Supporting_raw_data_7.xls]

Well	Well Position	Reading	Temperature	Fluorescence	Derivative	Target Name	sgRNA	Protein	Reporter	Experiment	Repeat
A1	1	1	36.98920440673828	721014.25	15517.65625	SYBR	GAPDH	SpyCas9 B10.10	RF 3.3	2024-09-05	1
A1	1	2	37.26960372924805	725358	16441.23046875	SYBR	GAPDH	SpyCas9 B10.10	RF 3.3	2024-09-05	1
A1	1	3	37.55000305175781	724530.75	17506.34375	SYBR	GAPDH	SpyCas9 B10.10	RF 3.3	2024-09-05	1
A1	1	4	37.83040618896485	720343.6875	18607.55078125	SYBR	GAPDH	SpyCas9 B10.10	RF 3.3	2024-09-05	1
A1	1	5	38.11080551147461	716788.875	19615.8125	SYBR	GAPDH	SpyCas9 B10.10	RF 3.3	2024-09-05	1
A1	1	6	38.39120864868164	710669.8125	20442.51953125	SYBR	GAPDH	SpyCas9 B10.10	RF 3.3	2024-09-05	1
A1	1	7	38.671607971191406	703113.375	21083.296875	SYBR	GAPDH	SpyCas9 B10.10	RF 3.3	2024-09-05	1
A1	1	8	38.95201110839844	696985.5	21611.01171875	SYBR	GAPDH	SpyCas9 B10.10	RF 3.3	2024-09-05	1
A1	1	9	39.2324104309082	690813.625	22127.81640625	SYBR	GAPDH	SpyCas9 B10.10	RF 3.3	2024-09-05	1
A1	1	10	39.51280975341797	685369.9375	22702.37109375	SYBR	GAPDH	SpyCas9 B10.10	RF 3.3	2024-09-05	1
A1	1	11	39.793212890625	680713.5	23332.005859375	SYBR	GAPDH	SpyCas9 B10.10	RF 3.3	2024-09-05	1
A1	1	12	40.073612213134766	679341.25	23949.9140625	SYBR	GAPDH	SpyCas9 B10.10	RF 3.3	2024-09-05	1
A1	1	13	40.3540153503418	671350.8125	24468.5859375	SYBR	GAPDH	SpyCas9 B10.10	RF 3.3	2024-09-05	1
A1	1	14	40.63441467285156	666576.375	24832.724609375	SYBR	GAPDH	SpyCas9 B10.10	RF 3.3	2024-09-05	1
A1	1	15	40.914817810058594	659514.5	25045.939453125	SYBR	GAPDH	SpyCas9 B10.10	RF 3.3	2024-09-05	1
A1	1	16	41.19521713256836	651875.25	25161.52734375	SYBR	GAPDH	SpyCas9 B10.10	RF 3.3	2024-09-05	1
A1	1	17	41.475616455078125	642334.875	25246.0390625	SYBR	GAPDH	SpyCas9 B10.10	RF 3.3	2024-09-05	1
A1	1	18	41.75601959228515	636697.4375	25344.35546875	SYBR	GAPDH	SpyCas9 B10.10	RF 3.3	2024-09-05	1
A1	1	19	42.03641891479492	630600.625	25463.64453125	SYBR	GAPDH	SpyCas9 B10.10	RF 3.3	2024-09-05	1
A1	1	20	42.31681823730469	621108.8125	25579.484375	SYBR	GAPDH	SpyCas9 B10.10	RF 3.3	2024-09-05	1
A1	1	21	42.59722137451172	616042.375	25655.03125	SYBR	GAPDH	SpyCas9 B10.10	RF 3.3	2024-09-05	1
A1	1	22	42.87762451171875	606889.625	25658.8359375	SYBR	GAPDH	SpyCas9 B10.10	RF 3.3	2024-09-05	1
A1	1	23	43.15802383422851	599108.875	25578.80078125	SYBR	GAPDH	SpyCas9 B10.10	RF 3.3	2024-09-05	1
A1	1	24	43.43842315673828	592731.8125	25426.15625	SYBR	GAPDH	SpyCas9 B10.10	RF 3.3	2024-09-05	1
A1	1	25	43.71882629394531	584616	25230.72265625	SYBR	GAPDH	SpyCas9 B10.10	RF 3.3	2024-09-05	1
A1	1	26	43.99922561645508	575596.1875	25025.984375	SYBR	GAPDH	SpyCas9 B10.10	RF 3.3	2024-09-05	1
A1	1	27	44.27962493896485	569548.1875	24831.9140625	SYBR	GAPDH	SpyCas9 B10.10	RF 3.3	2024-09-05	1
A1	1	28	44.560028076171875	561484.1875	24648.13671875	SYBR	GAPDH	SpyCas9 B10.10	RF 3.3	2024-09-05	1
A1	1	29	44.840431213378906	555821	24464.97265625	SYBR	GAPDH	SpyCas9 B10.10	RF 3.3	2024-09-05	1
A1	1	30	45.12083053588867	548838.5	24284.0859375	SYBR	GAPDH	SpyCas9 B10.10	RF 3.3	2024-09-05	1
A1	1	31	45.40122985839844	538381.3125	24131.208984375	SYBR	GAPDH	SpyCas9 B10.10	RF 3.3	2024-09-05	1
A1	1	32	45.68163299560547	533028	24047.921875	SYBR	GAPDH	SpyCas9 B10.10	RF 3.3	2024-09-05	1
A1	1	33	45.962032318115234	526097.875	24066.6484375	SYBR	GAPDH	SpyCas9 B10.10	RF 3.3	2024-09-05	1
A1	1	34	46.242431640625	520094.34375	24188.611328125	SYBR	GAPDH	SpyCas9 B10.10	RF 3.3	2024-09-05	1
A1	1	35	46.52283477783203	512919.59375	24379.265625	SYBR	GAPDH	SpyCas9 B10.10	RF 3.3	2024-09-05	1
A1	1	36	46.80323791503906	506551.5625	24583.80859375	SYBR	GAPDH	SpyCas9 B10.10	RF 3.3	2024-09-05	1
A1	1	37	47.08363723754883	497912.8125	24750.19921875	SYBR	GAPDH	SpyCas9 B10.10	RF 3.3	2024-09-05	1
A1	1	38	47.364036560058594	491597.28125	24845.59765625	SYBR	GAPDH	SpyCas9 B10.10	RF 3.3	2024-09-05	1
A1	1	39	47.644439697265625	483224.3125	24860.2421875	SYBR	GAPDH	SpyCas9 B10.10	RF 3.3	2024-09-05	1
A1	1	40	47.92483901977539	475844.28125	24801.390625	SYBR	GAPDH	SpyCas9 B10.10	RF 3.3	2024-09-05	1
A1	1	41	48.20524215698242	469318.03125	24684.740234375	SYBR	GAPDH	SpyCas9 B10.10	RF 3.3	2024-09-05	1
A1	1	42	48.48564147949219	461725.25	24528.48046875	SYBR	GAPDH	SpyCas9 B10.10	RF 3.3	2024-09-05	1
A1	1	43	48.76604461669922	453338.6875	24348.830078125	SYBR	GAPDH	SpyCas9 B10.10	RF 3.3	2024-09-05	1
A1	1	44	49.046443939208984	447973.84375	24160.021484375	SYBR	GAPDH	SpyCas9 B10.10	RF 3.3	2024-09-05	1
A1	1	45	49.32684326171875	441844.375	23972.94921875	SYBR	GAPDH	SpyCas9 B10.10	RF 3.3	2024-09-05	1
A1	1	46	49.60724639892578	432191.65625	23796.3203125	SYBR	GAPDH	SpyCas9 B10.10	RF 3.3	2024-09-05	1
A1	1	47	49.88764572143555	425995.03125	23634.00390625	SYBR	GAPDH	SpyCas9 B10.10	RF 3.3	2024-09-05	1
A1	1	48	50.16804504394531	421026.5	23483.341796875	SYBR	GAPDH	SpyCas9 B10.10	RF 3.3	2024-09-05	1
A1	1	49	50.448448181152344	414216.125	23334.642578125	SYBR	GAPDH	SpyCas9 B10.10	RF 3.3	2024-09-05	1
A1	1	50	50.728851318359375	403985.96875	23174.30078125	SYBR	GAPDH	SpyCas9 B10.10	RF 3.3	2024-09-05	1
A1	1	51	51.00925064086914	400035.5	22991.7578125	SYBR	GAPDH	SpyCas9 B10.10	RF 3.3	2024-09-05	1
A1	1	52	51.289649963378906	394590.6875	22785.10546875	SYBR	GAPDH	SpyCas9 B10.10	RF 3.3	2024-09-05	1
A1	1	53	51.57005310058594	386331.09375	22563.564453125	SYBR	GAPDH	SpyCas9 B10.10	RF 3.3	2024-09-05	1
A1	1	54	51.8504524230957	377386.875	22342.955078125	SYBR	GAPDH	SpyCas9 B10.10	RF 3.3	2024-09-05	1
A1	1	55	52.13085174560547	374919.875	22136.673828125	SYBR	GAPDH	SpyCas9 B10.10	RF 3.3	2024-09-05	1
A1	1	56	52.4112548828125	368976.5625	21948.55859375	SYBR	GAPDH	SpyCas9 B10.10	RF 3.3	2024-09-05	1
A1	1	57	52.69165802001953	360766.9375	21774.919921875	SYBR	GAPDH	SpyCas9 B10.10	RF 3.3	2024-09-05	1
A1	1	58	52.9720573425293	353512.1875	21614.04296875	SYBR	GAPDH	SpyCas9 B10.10	RF 3.3	2024-09-05	1
A1	1	59	53.25245666503906	348087.125	21471.11328125	SYBR	GAPDH	SpyCas9 B10.10	RF 3.3	2024-09-05	1
A1	1	60	53.532859802246094	342411.03125	21350.04296875	SYBR	GAPDH	SpyCas9 B10.10	RF 3.3	2024-09-05	1
A1	1	61	53.81325912475586	338627.34375	21239.9296875	SYBR	GAPDH	SpyCas9 B10.10	RF 3.3	2024-09-05	1
A1	1	62	54.093658447265625	329516.25	21112.80078125	SYBR	GAPDH	SpyCas9 B10.10	RF 3.3	2024-09-05	1
A1	1	63	54.374061584472656	322615.09375	20938.328125	SYBR	GAPDH	SpyCas9 B10.10	RF 3.3	2024-09-05	1
A1	1	64	54.65446472167969	316373.8125	20703.4765625	SYBR	GAPDH	SpyCas9 B10.10	RF 3.3	2024-09-05	1
A1	1	65	54.93486404418945	313946.875	20418.890625	SYBR	GAPDH	SpyCas9 B10.10	RF 3.3	2024-09-05	1
A1	1	66	55.21526336669922	305398.71875	20108.298828125	SYBR	GAPDH	SpyCas9 B10.10	RF 3.3	2024-09-05	1
A1	1	67	55.49566650390625	300273.71875	19793.08203125	SYBR	GAPDH	SpyCas9 B10.10	RF 3.3	2024-09-05	1
A1	1	68	55.776065826416016	294442.125	19484.79296875	SYBR	GAPDH	SpyCas9 B10.10	RF 3.3	2024-09-05	1
A1	1	69	56.05646514892578	290219.78125	19187.734375	SYBR	GAPDH	SpyCas9 B10.10	RF 3.3	2024-09-05	1
A1	1	70	56.33686828613281	283425.5625	18905.330078125	SYBR	GAPDH	SpyCas9 B10.10	RF 3.3	2024-09-05	1
A1	1	71	56.61727142333984	279568.65625	18643.65625	SYBR	GAPDH	SpyCas9 B10.10	RF 3.3	2024-09-05	1
A1	1	72	56.89767074584961	273543.75	18413.03125	SYBR	GAPDH	SpyCas9 B10.10	RF 3.3	2024-09-05	1
A1	1	73	57.178070068359375	267403.46875	18227.05078125	SYBR	GAPDH	SpyCas9 B10.10	RF 3.3	2024-09-05	1
A1	1	74	57.458473205566406	263902.53125	18096.58984375	SYBR	GAPDH	SpyCas9 B10.10	RF 3.3	2024-09-05	1
A1	1	75	57.73887252807617	258129.796875	18018.431640625	SYBR	GAPDH	SpyCas9 B10.10	RF 3.3	2024-09-05	1
A1	1	76	58.01927185058594	254744.390625	17963.548828125	SYBR	GAPDH	SpyCas9 B10.10	RF 3.3	2024-09-05	1
A1	1	77	58.29967498779297	247651.859375	17878.6953125	SYBR	GAPDH	SpyCas9 B10.10	RF 3.3	2024-09-05	1
A1	1	78	58.580078125	242277.875	17705.97265625	SYBR	GAPDH	SpyCas9 B10.10	RF 3.3	2024-09-05	1
A1	1	79	58.860477447509766	236521.890625	17413.119140625	SYBR	GAPDH	SpyCas9 B10.10	RF 3.3	2024-09-05	1
A1	1	80	59.14087677001953	232922.34375	17014.390625	SYBR	GAPDH	SpyCas9 B10.10	RF 3.3	2024-09-05	1
A1	1	81	59.42127990722656	228835.59375	16566.49609375	SYBR	GAPDH	SpyCas9 B10.10	RF 3.3	2024-09-05	1
A1	1	82	59.70167922973633	224586.3125	16141.01171875	SYBR	GAPDH	SpyCas9 B10.10	RF 3.3	2024-09-05	1
A1	1	83	59.982078552246094	220386.40625	15791.140625	SYBR	GAPDH	SpyCas9 B10.10	RF 3.3	2024-09-05	1
A1	1	84	60.262481689453125	215890.609375	15532.8388671875	SYBR	GAPDH	SpyCas9 B10.10	RF 3.3	2024-09-05	1
A1	1	85	60.54288482666016	211742.359375	15347.78515625	SYBR	GAPDH	SpyCas9 B10.10	RF 3.3	2024-09-05	1
A1	1	86	60.82328414916992	207418.390625	15202.345703125	SYBR	GAPDH	SpyCas9 B10.10	RF 3.3	2024-09-05	1
A1	1	87	61.10368347167969	203632.234375	15066.9375	SYBR	GAPDH	SpyCas9 B10.10	RF 3.3	2024-09-05	1
A1	1	88	61.38408660888672	198405.46875	14926.798828125	SYBR	GAPDH	SpyCas9 B10.10	RF 3.3	2024-09-05	1
A1	1	89	61.66448974609375	196359.890625	14780.720703125	SYBR	GAPDH	SpyCas9 B10.10	RF 3.3	2024-09-05	1
A1	1	90	61.94488525390625	191229.71875	14633.37109375	SYBR	GAPDH	SpyCas9 B10.10	RF 3.3	2024-09-05	1
A1	1	91	62.22528839111328	187144.3125	14487.3681640625	SYBR	GAPDH	SpyCas9 B10.10	RF 3.3	2024-09-05	1
A1	1	92	62.50569152832031	182523.0625	14339.681640625	SYBR	GAPDH	SpyCas9 B10.10	RF 3.3	2024-09-05	1
A1	1	93	62.78609085083008	179784.59375	14181.8681640625	SYBR	GAPDH	SpyCas9 B10.10	RF 3.3	2024-09-05	1
A1	1	94	63.06649017333984	176917.6875	14003.6484375	SYBR	GAPDH	SpyCas9 B10.10	RF 3.3	2024-09-05	1
A1	1	95	63.346893310546875	170089.46875	13797.7998046875	SYBR	GAPDH	SpyCas9 B10.10	RF 3.3	2024-09-05	1
A1	1	96	63.627296447753906	166729.890625	13565.8486328125	SYBR	GAPDH	SpyCas9 B10.10	RF 3.3	2024-09-05	1
A1	1	97	63.907691955566406	166485.5625	13320.3515625	SYBR	GAPDH	SpyCas9 B10.10	RF 3.3	2024-09-05	1
A1	1	98	64.18809509277344	161291.28125	13081.275390625	SYBR	GAPDH	SpyCas9 B10.10	RF 3.3	2024-09-05	1
A1	1	99	64.46849822998047	156433	12866.330078125	SYBR	GAPDH	SpyCas9 B10.10	RF 3.3	2024-09-05	1
A1	1	100	64.7489013671875	154541.921875	12682.2568359375	SYBR	GAPDH	SpyCas9 B10.10	RF 3.3	2024-09-05	1
A1	1	101	65.029296875	151264.9375	12522.5078125	SYBR	GAPDH	SpyCas9 B10.10	RF 3.3	2024-09-05	1
A1	1	102	65.30970001220703	147272.984375	12373.5322265625	SYBR	GAPDH	SpyCas9 B10.10	RF 3.3	2024-09-05	1
A1	1	103	65.59010314941406	142906.34375	12226.8037109375	SYBR	GAPDH	SpyCas9 B10.10	RF 3.3	2024-09-05	1
A1	1	104	65.87049865722656	140477.3125	12088.64453125	SYBR	GAPDH	SpyCas9 B10.10	RF 3.3	2024-09-05	1
A1	1	105	66.1509017944336	136440	11979.8359375	SYBR	GAPDH	SpyCas9 B10.10	RF 3.3	2024-09-05	1
A1	1	106	66.431304931640625	136936.796875	11918.810546875	SYBR	GAPDH	SpyCas9 B10.10	RF 3.3	2024-09-05	1
A1	1	107	66.711700439453125	131363.890625	11922.7138671875	SYBR	GAPDH	SpyCas9 B10.10	RF 3.3	2024-09-05	1
A1	1	108	66.99210357666016	126275.078125	11968.05859375	SYBR	GAPDH	SpyCas9 B10.10	RF 3.3	2024-09-05	1
A1	1	109	67.27250671386719	123451.1875	12004.5	SYBR	GAPDH	SpyCas9 B10.10	RF 3.3	2024-09-05	1
A1	1	110	67.55290222167969	122342.21875	11983.326171875	SYBR	GAPDH	SpyCas9 B10.10	RF 3.3	2024-09-05	1
A1	1	111	67.83331298828125	118661.375	11855.6923828125	SYBR	GAPDH	SpyCas9 B10.10	RF 3.3	2024-09-05	1
A1	1	112	68.11370849609375	112601.9375	11604.0400390625	SYBR	GAPDH	SpyCas9 B10.10	RF 3.3	2024-09-05	1
A1	1	113	68.39411163330078	110716.7421875	11238.0126953125	SYBR	GAPDH	SpyCas9 B10.10	RF 3.3	2024-09-05	1
A1	1	114	68.67451477050781	108802.234375	10799.7236328125	SYBR	GAPDH	SpyCas9 B10.10	RF 3.3	2024-09-05	1
A1	1	115	68.95491027832031	105614.859375	10358.6240234375	SYBR	GAPDH	SpyCas9 B10.10	RF 3.3	2024-09-05	1
A1	1	116	69.23531341552734	104680.828125	9993.0478515625	SYBR	GAPDH	SpyCas9 B10.10	RF 3.3	2024-09-05	1
A1	1	117	69.515716552734375	101028.671875	9763.298828125	SYBR	GAPDH	SpyCas9 B10.10	RF 3.3	2024-09-05	1
A1	1	118	69.796112060546875	98217.765625	9689.81640625	SYBR	GAPDH	SpyCas9 B10.10	RF 3.3	2024-09-05	1
A1	1	119	70.0765151977539	95710.9921875	9748.1552734375	SYBR	GAPDH	SpyCas9 B10.10	RF 3.3	2024-09-05	1
A1	1	120	70.35691833496094	93226.3671875	9879.9921875	SYBR	GAPDH	SpyCas9 B10.10	RF 3.3	2024-09-05	1
A1	1	121	70.63731384277344	90710.3046875	10012.7822265625	SYBR	GAPDH	SpyCas9 B10.10	RF 3.3	2024-09-05	1
A1	1	122	70.91771697998047	86348.0234375	10081.2421875	SYBR	GAPDH	SpyCas9 B10.10	RF 3.3	2024-09-05	1
A1	1	123	71.1981201171875	82646.5234375	10046.7568359375	SYBR	GAPDH	SpyCas9 B10.10	RF 3.3	2024-09-05	1
A1	1	124	71.478515625	80924.3046875	9908.421875	SYBR	GAPDH	SpyCas9 B10.10	RF 3.3	2024-09-05	1
A1	1	125	71.75892639160156	79738.7109375	9697.4384765625	SYBR	GAPDH	SpyCas9 B10.10	RF 3.3	2024-09-05	1
A1	1	126	72.03932189941406	77298.1875	9453.849609375	SYBR	GAPDH	SpyCas9 B10.10	RF 3.3	2024-09-05	1
A1	1	127	72.3197250366211	73327.0703125	9199.5673828125	SYBR	GAPDH	SpyCas9 B10.10	RF 3.3	2024-09-05	1
A1	1	128	72.600128173828125	70437.546875	8927.5869140625	SYBR	GAPDH	SpyCas9 B10.10	RF 3.3	2024-09-05	1
A1	1	129	72.880523681640625	67979.4296875	8615.619140625	SYBR	GAPDH	SpyCas9 B10.10	RF 3.3	2024-09-05	1
A1	1	130	73.16092681884766	66520.4140625	8249.767578125	SYBR	GAPDH	SpyCas9 B10.10	RF 3.3	2024-09-05	1
A1	1	131	73.44132995605469	65753.7265625	7836.232421875	SYBR	GAPDH	SpyCas9 B10.10	RF 3.3	2024-09-05	1
A1	1	132	73.72172546386719	62621.28515625	7392.22314453125	SYBR	GAPDH	SpyCas9 B10.10	RF 3.3	2024-09-05	1
A1	1	133	74.00212860107422	60802.40625	6929.57666015625	SYBR	GAPDH	SpyCas9 B10.10	RF 3.3	2024-09-05	1
A1	1	134	74.28253173828125	57185.44140625	6450.7890625	SYBR	GAPDH	SpyCas9 B10.10	RF 3.3	2024-09-05	1
A1	1	135	74.56292724609375	57939.48046875	5962.29541015625	SYBR	GAPDH	SpyCas9 B10.10	RF 3.3	2024-09-05	1
A1	1	136	74.84333038330078	56241.37890625	5489.94091796875	SYBR	GAPDH	SpyCas9 B10.10	RF 3.3	2024-09-05	1
A1	1	137	75.12373352050781	55051.56640625	5078.255859375	SYBR	GAPDH	SpyCas9 B10.10	RF 3.3	2024-09-05	1
A1	1	138	75.40412902832031	54925.51171875	4770.91845703125	SYBR	GAPDH	SpyCas9 B10.10	RF 3.3	2024-09-05	1
A1	1	139	75.684539794921875	52730.71484375	4588.3212890625	SYBR	GAPDH	SpyCas9 B10.10	RF 3.3	2024-09-05	1
A1	1	140	75.964935302734375	50547.265625	4521.478515625	SYBR	GAPDH	SpyCas9 B10.10	RF 3.3	2024-09-05	1
A1	1	141	76.2453384399414	49927.875	4546.62109375	SYBR	GAPDH	SpyCas9 B10.10	RF 3.3	2024-09-05	1
A1	1	142	76.52574157714844	48816.72265625	4646.6953125	SYBR	GAPDH	SpyCas9 B10.10	RF 3.3	2024-09-05	1
A1	1	143	76.80613708496094	46380.50390625	4820.54833984375	SYBR	GAPDH	SpyCas9 B10.10	RF 3.3	2024-09-05	1
A1	1	144	77.08654022216797	48265.140625	5072.35546875	SYBR	GAPDH	SpyCas9 B10.10	RF 3.3	2024-09-05	1
A1	1	145	77.366943359375	44350.7578125	5392.86572265625	SYBR	GAPDH	SpyCas9 B10.10	RF 3.3	2024-09-05	1
A1	1	146	77.6473388671875	40769.2421875	5751.5361328125	SYBR	GAPDH	SpyCas9 B10.10	RF 3.3	2024-09-05	1
A1	1	147	77.92774200439453	40483.11328125	6109.29345703125	SYBR	GAPDH	SpyCas9 B10.10	RF 3.3	2024-09-05	1
A1	1	148	78.20814514160156	38008.82421875	6441.79638671875	SYBR	GAPDH	SpyCas9 B10.10	RF 3.3	2024-09-05	1
A1	1	149	78.48854064941406	37434.43359375	6752.98193359375	SYBR	GAPDH	SpyCas9 B10.10	RF 3.3	2024-09-05	1
A1	1	150	78.7689437866211	34286.6015625	7067.5302734375	SYBR	GAPDH	SpyCas9 B10.10	RF 3.3	2024-09-05	1
A1	1	151	79.049346923828125	33076.81640625	7409.7744140625	SYBR	GAPDH	SpyCas9 B10.10	RF 3.3	2024-09-05	1
A1	1	152	79.329742431640625	30565.642578125	7785.88818359375	SYBR	GAPDH	SpyCas9 B10.10	RF 3.3	2024-09-05	1
A1	1	153	79.61015319824219	25955.69140625	8179.42431640625	SYBR	GAPDH	SpyCas9 B10.10	RF 3.3	2024-09-05	1
A1	1	154	79.89054870605469	26173.2734375	8554.900390625	SYBR	GAPDH	SpyCas9 B10.10	RF 3.3	2024-09-05	1
A1	1	155	80.17095184326172	23585.224609375	8858.9921875	SYBR	GAPDH	SpyCas9 B10.10	RF 3.3	2024-09-05	1
A1	1	156	80.45135498046875	20320.62109375	9018.697265625	SYBR	GAPDH	SpyCas9 B10.10	RF 3.3	2024-09-05	1
A1	1	157	80.73175048828125	16114.265625	8947.75	SYBR	GAPDH	SpyCas9 B10.10	RF 3.3	2024-09-05	1
A1	1	158	81.01215362548828	13198.62109375	8571.3857421875	SYBR	GAPDH	SpyCas9 B10.10	RF 3.3	2024-09-05	1
A1	1	159	81.29255676269531	10874.2431640625	7862.62744140625	SYBR	GAPDH	SpyCas9 B10.10	RF 3.3	2024-09-05	1
A1	1	160	81.57295227050781	10102.6328125	6867.28857421875	SYBR	GAPDH	SpyCas9 B10.10	RF 3.3	2024-09-05	1
A1	1	161	81.85335540771484	9273.291015625	5697.3525390625	SYBR	GAPDH	SpyCas9 B10.10	RF 3.3	2024-09-05	1
A1	1	162	82.133758544921875	8428.208984375	4492.59716796875	SYBR	GAPDH	SpyCas9 B10.10	RF 3.3	2024-09-05	1
A1	1	163	82.414154052734375	8138.3759765625	3372.341796875	SYBR	GAPDH	SpyCas9 B10.10	RF 3.3	2024-09-05	1
A1	1	164	82.6945571899414	7894.9814453125	2404.197265625	SYBR	GAPDH	SpyCas9 B10.10	RF 3.3	2024-09-05	1
A1	1	165	82.97496032714844	6677.13134765625	1603.3994140625	SYBR	GAPDH	SpyCas9 B10.10	RF 3.3	2024-09-05	1
A1	1	166	83.25535583496094	6425.015625	955.8212890625	SYBR	GAPDH	SpyCas9 B10.10	RF 3.3	2024-09-05	1
A1	1	167	83.5357666015625	5918.908203125	445.2138671875	SYBR	GAPDH	SpyCas9 B10.10	RF 3.3	2024-09-05	1
A1	1	168	83.816162109375	8808.2587890625	67.58984375	SYBR	GAPDH	SpyCas9 B10.10	RF 3.3	2024-09-05	1
A1	1	169	84.09656524658203	6452.83447265625	-171.7763671875	SYBR	GAPDH	SpyCas9 B10.10	RF 3.3	2024-09-05	1
A1	1	170	84.37696838378906	5711.8779296875	-271.3291015625	SYBR	GAPDH	SpyCas9 B10.10	RF 3.3	2024-09-05	1
A1	1	171	84.65736389160156	7774.373046875	-245.7451171875	SYBR	GAPDH	SpyCas9 B10.10	RF 3.3	2024-09-05	1
A1	1	172	84.9377670288086	8175.30859375	-131.783203125	SYBR	GAPDH	SpyCas9 B10.10	RF 3.3	2024-09-05	1
A1	1	173	85.218170166015625	4158.62890625	14.244140625	SYBR	GAPDH	SpyCas9 B10.10	RF 3.3	2024-09-05	1
A1	1	174	85.498565673828125	7437.8837890625	128.0234375	SYBR	GAPDH	SpyCas9 B10.10	RF 3.3	2024-09-05	1
A1	1	175	85.77896881103516	5332.39501953125	156.8046875	SYBR	GAPDH	SpyCas9 B10.10	RF 3.3	2024-09-05	1
A1	1	176	86.05937194824219	2814.155029296875	80.552734375	SYBR	GAPDH	SpyCas9 B10.10	RF 3.3	2024-09-05	1
A1	1	177	86.33976745605469	6267.08203125	-77.26953125	SYBR	GAPDH	SpyCas9 B10.10	RF 3.3	2024-09-05	1
A1	1	178	86.62017059326172	5375.78076171875	-258.625	SYBR	GAPDH	SpyCas9 B10.10	RF 3.3	2024-09-05	1
A1	1	179	86.90057373046875	5422.87353515625	-397.0517578125	SYBR	GAPDH	SpyCas9 B10.10	RF 3.3	2024-09-05	1
A1	1	180	87.18096923828125	5597.63623046875	-446.4169921875	SYBR	GAPDH	SpyCas9 B10.10	RF 3.3	2024-09-05	1
A1	1	181	87.46138000488281	4322.97119140625	-396.38671875	SYBR	GAPDH	SpyCas9 B10.10	RF 3.3	2024-09-05	1
A1	1	182	87.74177551269531	5303.70458984375	-269.6494140625	SYBR	GAPDH	SpyCas9 B10.10	RF 3.3	2024-09-05	1
A1	1	183	88.02217864990234	5484.61572265625	-108.4326171875	SYBR	GAPDH	SpyCas9 B10.10	RF 3.3	2024-09-05	1
A1	1	184	88.302581787109375	2680.073974609375	39.47265625	SYBR	GAPDH	SpyCas9 B10.10	RF 3.3	2024-09-05	1
A1	1	185	88.582977294921875	5682.6201171875	131.6513671875	SYBR	GAPDH	SpyCas9 B10.10	RF 3.3	2024-09-05	1
A1	1	186	88.8633804321289	1654.2113037109375	141.44140625	SYBR	GAPDH	SpyCas9 B10.10	RF 3.3	2024-09-05	1
A1	1	187	89.14378356933594	3423.690185546875	67.537109375	SYBR	GAPDH	SpyCas9 B10.10	RF 3.3	2024-09-05	1
A1	1	188	89.42417907714844	3949.201171875	-63.3916015625	SYBR	GAPDH	SpyCas9 B10.10	RF 3.3	2024-09-05	1
A1	1	189	89.70458221435547	4381.26953125	-206.828125	SYBR	GAPDH	SpyCas9 B10.10	RF 3.3	2024-09-05	1
A1	1	190	89.9849853515625	1919.844482421875	-319.43359375	SYBR	GAPDH	SpyCas9 B10.10	RF 3.3	2024-09-05	1
A1	1	191	90.265380859375	4381.31298828125	-374.716796875	SYBR	GAPDH	SpyCas9 B10.10	RF 3.3	2024-09-05	1
A1	1	192	90.54579162597656	2618.243896484375	-365.7578125	SYBR	GAPDH	SpyCas9 B10.10	RF 3.3	2024-09-05	1
A1	1	193	90.82618713378906	3657.754638671875	-297.4013671875	SYBR	GAPDH	SpyCas9 B10.10	RF 3.3	2024-09-05	1
A1	1	194	91.10658264160156	2157.44091796875	-179.3017578125	SYBR	GAPDH	SpyCas9 B10.10	RF 3.3	2024-09-05	1
A1	1	195	91.386993408203125	3246.659423828125	-28.3486328125	SYBR	GAPDH	SpyCas9 B10.10	RF 3.3	2024-09-05	1
A1	1	196	91.667388916015625	4134.734375	123.3203125	SYBR	GAPDH	SpyCas9 B10.10	RF 3.3	2024-09-05	1
A1	1	197	91.94779205322266	-391.8890686035156	228.1328125	SYBR	GAPDH	SpyCas9 B10.10	RF 3.3	2024-09-05	1
A1	1	198	92.22819519042967	678.05682373046875	240.798828125	SYBR	GAPDH	SpyCas9 B10.10	RF 3.3	2024-09-05	1
A1	1	199	92.5085906982422	829.31781005859375	147.4658203125	SYBR	GAPDH	SpyCas9 B10.10	RF 3.3	2024-09-05	1
A1	1	200	92.78899383544922	2619.769775390625	-15.7158203125	SYBR	GAPDH	SpyCas9 B10.10	RF 3.3	2024-09-05	1
A1	1	201	93.06939697265624	1688.919677734375	-174.4248046875	SYBR	GAPDH	SpyCas9 B10.10	RF 3.3	2024-09-05	1
A1	1	202	93.34979248046876	1048.64404296875	-255.9033203125	SYBR	GAPDH	SpyCas9 B10.10	RF 3.3	2024-09-05	1
A1	1	203	93.63019561767578	2350.73583984375	-230.40234375	SYBR	GAPDH	SpyCas9 B10.10	RF 3.3	2024-09-05	1
A1	1	204	93.9105987548828	38.653167724609375	-125.275390625	SYBR	GAPDH	SpyCas9 B10.10	RF 3.3	2024-09-05	1
A1	1	205	94.19099426269533	-1512.5458984375	-3.3623046875	SYBR	GAPDH	SpyCas9 B10.10	RF 3.3	2024-09-05	1
A1	1	206	94.471405029296875	208.3584899902344	76.6826171875	SYBR	GAPDH	SpyCas9 B10.10	RF 3.3	2024-09-05	1
A1	1	207	94.751800537109375	1593.7764892578125	90.3671875	SYBR	GAPDH	SpyCas9 B10.10	RF 3.3	2024-09-05	1
A2	2	1	36.98920440673828	570964.75	9732.0380859375	SYBR	GAPDH	SpyCas9 B10.10	RF 3.3	2024-09-05	2
A2	2	2	37.26960372924805	574952.375	10611.732421875	SYBR	GAPDH	SpyCas9 B10.10	RF 3.3	2024-09-05	2
A2	2	3	37.55000305175781	576456.375	11666.9052734375	SYBR	GAPDH	SpyCas9 B10.10	RF 3.3	2024-09-05	2
A2	2	4	37.83040618896485	573101.9375	12826.015625	SYBR	GAPDH	SpyCas9 B10.10	RF 3.3	2024-09-05	2
A2	2	5	38.11080551147461	570571.125	13972.705078125	SYBR	GAPDH	SpyCas9 B10.10	RF 3.3	2024-09-05	2
A2	2	6	38.39120864868164	566220.75	14996.748046875	SYBR	GAPDH	SpyCas9 B10.10	RF 3.3	2024-09-05	2
A2	2	7	38.671607971191406	560018.3125	15838.15625	SYBR	GAPDH	SpyCas9 B10.10	RF 3.3	2024-09-05	2
A2	2	8	38.95201110839844	558124.75	16503.927734375	SYBR	GAPDH	SpyCas9 B10.10	RF 3.3	2024-09-05	2
A2	2	9	39.2324104309082	551095.3125	17050.359375	SYBR	GAPDH	SpyCas9 B10.10	RF 3.3	2024-09-05	2
A2	2	10	39.51280975341797	546317.875	17546.146484375	SYBR	GAPDH	SpyCas9 B10.10	RF 3.3	2024-09-05	2
A2	2	11	39.793212890625	542964.5	18037.85546875	SYBR	GAPDH	SpyCas9 B10.10	RF 3.3	2024-09-05	2
A2	2	12	40.073612213134766	541733.8125	18535.421875	SYBR	GAPDH	SpyCas9 B10.10	RF 3.3	2024-09-05	2
A2	2	13	40.3540153503418	536263.625	19019.515625	SYBR	GAPDH	SpyCas9 B10.10	RF 3.3	2024-09-05	2
A2	2	14	40.63441467285156	532816.125	19459.625	SYBR	GAPDH	SpyCas9 B10.10	RF 3.3	2024-09-05	2
A2	2	15	40.914817810058594	526046.25	19828.08203125	SYBR	GAPDH	SpyCas9 B10.10	RF 3.3	2024-09-05	2
A2	2	16	41.19521713256836	520852.09375	20105.75	SYBR	GAPDH	SpyCas9 B10.10	RF 3.3	2024-09-05	2
A2	2	17	41.475616455078125	516496.9375	20283.3203125	SYBR	GAPDH	SpyCas9 B10.10	RF 3.3	2024-09-05	2
A2	2	18	41.75601959228515	509523.15625	20361.43359375	SYBR	GAPDH	SpyCas9 B10.10	RF 3.3	2024-09-05	2
A2	2	19	42.03641891479492	503285.78125	20350.048828125	SYBR	GAPDH	SpyCas9 B10.10	RF 3.3	2024-09-05	2
A2	2	20	42.31681823730469	497402.28125	20264.900390625	SYBR	GAPDH	SpyCas9 B10.10	RF 3.3	2024-09-05	2
A2	2	21	42.59722137451172	491414.9375	20123.234375	SYBR	GAPDH	SpyCas9 B10.10	RF 3.3	2024-09-05	2
A2	2	22	42.87762451171875	486492.6875	19941.560546875	SYBR	GAPDH	SpyCas9 B10.10	RF 3.3	2024-09-05	2
A2	2	23	43.15802383422851	478956.90625	19737.18359375	SYBR	GAPDH	SpyCas9 B10.10	RF 3.3	2024-09-05	2
A2	2	24	43.43842315673828	473949.9375	19531.48046875	SYBR	GAPDH	SpyCas9 B10.10	RF 3.3	2024-09-05	2
A2	2	25	43.71882629394531	469247.6875	19350.640625	SYBR	GAPDH	SpyCas9 B10.10	RF 3.3	2024-09-05	2
A2	2	26	43.99922561645508	461349	19220.8046875	SYBR	GAPDH	SpyCas9 B10.10	RF 3.3	2024-09-05	2
A2	2	27	44.27962493896485	456976.8125	19160.724609375	SYBR	GAPDH	SpyCas9 B10.10	RF 3.3	2024-09-05	2
A2	2	28	44.560028076171875	451987.34375	19177.169921875	SYBR	GAPDH	SpyCas9 B10.10	RF 3.3	2024-09-05	2
A2	2	29	44.840431213378906	446051.25	19266.46484375	SYBR	GAPDH	SpyCas9 B10.10	RF 3.3	2024-09-05	2
A2	2	30	45.12083053588867	440164.375	19421.03515625	SYBR	GAPDH	SpyCas9 B10.10	RF 3.3	2024-09-05	2
A2	2	31	45.40122985839844	435832.3125	19634.11328125	SYBR	GAPDH	SpyCas9 B10.10	RF 3.3	2024-09-05	2
A2	2	32	45.68163299560547	428937.125	19895.49609375	SYBR	GAPDH	SpyCas9 B10.10	RF 3.3	2024-09-05	2
A2	2	33	45.962032318115234	423100.25	20180.0703125	SYBR	GAPDH	SpyCas9 B10.10	RF 3.3	2024-09-05	2
A2	2	34	46.242431640625	418485.15625	20439.98046875	SYBR	GAPDH	SpyCas9 B10.10	RF 3.3	2024-09-05	2
A2	2	35	46.52283477783203	413034.90625	20611.625	SYBR	GAPDH	SpyCas9 B10.10	RF 3.3	2024-09-05	2
A2	2	36	46.80323791503906	406698.21875	20641.865234375	SYBR	GAPDH	SpyCas9 B10.10	RF 3.3	2024-09-05	2
A2	2	37	47.08363723754883	399367.28125	20519.02734375	SYBR	GAPDH	SpyCas9 B10.10	RF 3.3	2024-09-05	2
A2	2	38	47.364036560058594	393538.28125	20289.4921875	SYBR	GAPDH	SpyCas9 B10.10	RF 3.3	2024-09-05	2
A2	2	39	47.644439697265625	386945.40625	20045.109375	SYBR	GAPDH	SpyCas9 B10.10	RF 3.3	2024-09-05	2
A2	2	40	47.92483901977539	380818.1875	19882.89453125	SYBR	GAPDH	SpyCas9 B10.10	RF 3.3	2024-09-05	2
A2	2	41	48.20524215698242	376719.28125	19857.6875	SYBR	GAPDH	SpyCas9 B10.10	RF 3.3	2024-09-05	2
A2	2	42	48.48564147949219	371226.84375	19953.05078125	SYBR	GAPDH	SpyCas9 B10.10	RF 3.3	2024-09-05	2
A2	2	43	48.76604461669922	366294.125	20088.646484375	SYBR	GAPDH	SpyCas9 B10.10	RF 3.3	2024-09-05	2
A2	2	44	49.046443939208984	360468.46875	20161.2734375	SYBR	GAPDH	SpyCas9 B10.10	RF 3.3	2024-09-05	2
A2	2	45	49.32684326171875	352846.375	20096.265625	SYBR	GAPDH	SpyCas9 B10.10	RF 3.3	2024-09-05	2
A2	2	46	49.60724639892578	346694.6875	19881.287109375	SYBR	GAPDH	SpyCas9 B10.10	RF 3.3	2024-09-05	2
A2	2	47	49.88764572143555	341217.375	19565.623046875	SYBR	GAPDH	SpyCas9 B10.10	RF 3.3	2024-09-05	2
A2	2	48	50.16804504394531	334992.46875	19228.490234375	SYBR	GAPDH	SpyCas9 B10.10	RF 3.3	2024-09-05	2
A2	2	49	50.448448181152344	332070.875	18941.29296875	SYBR	GAPDH	SpyCas9 B10.10	RF 3.3	2024-09-05	2
A2	2	50	50.728851318359375	324479	18742.3671875	SYBR	GAPDH	SpyCas9 B10.10	RF 3.3	2024-09-05	2
A2	2	51	51.00925064086914	320697.75	18635.861328125	SYBR	GAPDH	SpyCas9 B10.10	RF 3.3	2024-09-05	2
A2	2	52	51.289649963378906	315234.9375	18605.00390625	SYBR	GAPDH	SpyCas9 B10.10	RF 3.3	2024-09-05	2
A2	2	53	51.57005310058594	308962.46875	18627.19921875	SYBR	GAPDH	SpyCas9 B10.10	RF 3.3	2024-09-05	2
A2	2	54	51.8504524230957	304075.03125	18681.07421875	SYBR	GAPDH	SpyCas9 B10.10	RF 3.3	2024-09-05	2
A2	2	55	52.13085174560547	300155.1875	18745.78515625	SYBR	GAPDH	SpyCas9 B10.10	RF 3.3	2024-09-05	2
A2	2	56	52.4112548828125	293361.5	18800.96875	SYBR	GAPDH	SpyCas9 B10.10	RF 3.3	2024-09-05	2
A2	2	57	52.69165802001953	287937.90625	18829.1796875	SYBR	GAPDH	SpyCas9 B10.10	RF 3.3	2024-09-05	2
A2	2	58	52.9720573425293	282108.3125	18819.595703125	SYBR	GAPDH	SpyCas9 B10.10	RF 3.3	2024-09-05	2
A2	2	59	53.25245666503906	277538.6875	18767.97265625	SYBR	GAPDH	SpyCas9 B10.10	RF 3.3	2024-09-05	2
A2	2	60	53.532859802246094	271937.9375	18671.759765625	SYBR	GAPDH	SpyCas9 B10.10	RF 3.3	2024-09-05	2
A2	2	61	53.81325912475586	266357.625	18526.22265625	SYBR	GAPDH	SpyCas9 B10.10	RF 3.3	2024-09-05	2
A2	2	62	54.093658447265625	260432.4375	18324.640625	SYBR	GAPDH	SpyCas9 B10.10	RF 3.3	2024-09-05	2
A2	2	63	54.374061584472656	255406.984375	18063.2578125	SYBR	GAPDH	SpyCas9 B10.10	RF 3.3	2024-09-05	2
A2	2	64	54.65446472167969	250903.21875	17747.4921875	SYBR	GAPDH	SpyCas9 B10.10	RF 3.3	2024-09-05	2
A2	2	65	54.93486404418945	245388.71875	17395.82421875	SYBR	GAPDH	SpyCas9 B10.10	RF 3.3	2024-09-05	2
A2	2	66	55.21526336669922	239050.6875	17039.0703125	SYBR	GAPDH	SpyCas9 B10.10	RF 3.3	2024-09-05	2
A2	2	67	55.49566650390625	236296.25	16712.787109375	SYBR	GAPDH	SpyCas9 B10.10	RF 3.3	2024-09-05	2
A2	2	68	55.776065826416016	231748.3125	16445.201171875	SYBR	GAPDH	SpyCas9 B10.10	RF 3.3	2024-09-05	2
A2	2	69	56.05646514892578	227544.484375	16246.2666015625	SYBR	GAPDH	SpyCas9 B10.10	RF 3.3	2024-09-05	2
A2	2	70	56.33686828613281	221206.3125	16106.5322265625	SYBR	GAPDH	SpyCas9 B10.10	RF 3.3	2024-09-05	2
A2	2	71	56.61727142333984	217893.171875	16005.31640625	SYBR	GAPDH	SpyCas9 B10.10	RF 3.3	2024-09-05	2
A2	2	72	56.89767074584961	212698.875	15922.740234375	SYBR	GAPDH	SpyCas9 B10.10	RF 3.3	2024-09-05	2
A2	2	73	57.178070068359375	208460.421875	15845.240234375	SYBR	GAPDH	SpyCas9 B10.10	RF 3.3	2024-09-05	2
A2	2	74	57.458473205566406	204373.78125	15763.75	SYBR	GAPDH	SpyCas9 B10.10	RF 3.3	2024-09-05	2
A2	2	75	57.73887252807617	198654.109375	15668.423828125	SYBR	GAPDH	SpyCas9 B10.10	RF 3.3	2024-09-05	2
A2	2	76	58.01927185058594	194829.359375	15546.4765625	SYBR	GAPDH	SpyCas9 B10.10	RF 3.3	2024-09-05	2
A2	2	77	58.29967498779297	190309.0625	15384.1005859375	SYBR	GAPDH	SpyCas9 B10.10	RF 3.3	2024-09-05	2
A2	2	78	58.580078125	186882.640625	15170.96484375	SYBR	GAPDH	SpyCas9 B10.10	RF 3.3	2024-09-05	2
A2	2	79	58.860477447509766	181096.0625	14905.2587890625	SYBR	GAPDH	SpyCas9 B10.10	RF 3.3	2024-09-05	2
A2	2	80	59.14087677001953	177099	14596.919921875	SYBR	GAPDH	SpyCas9 B10.10	RF 3.3	2024-09-05	2
A2	2	81	59.42127990722656	173415.3125	14265.70703125	SYBR	GAPDH	SpyCas9 B10.10	RF 3.3	2024-09-05	2
A2	2	82	59.70167922973633	170917.09375	13932.67578125	SYBR	GAPDH	SpyCas9 B10.10	RF 3.3	2024-09-05	2
A2	2	83	59.982078552246094	166332.828125	13610.2099609375	SYBR	GAPDH	SpyCas9 B10.10	RF 3.3	2024-09-05	2
A2	2	84	60.262481689453125	162247.203125	13299.443359375	SYBR	GAPDH	SpyCas9 B10.10	RF 3.3	2024-09-05	2
A2	2	85	60.54288482666016	157690.515625	12999.25390625	SYBR	GAPDH	SpyCas9 B10.10	RF 3.3	2024-09-05	2
A2	2	86	60.82328414916992	154502.609375	12718.404296875	SYBR	GAPDH	SpyCas9 B10.10	RF 3.3	2024-09-05	2
A2	2	87	61.10368347167969	153554.125	12478.361328125	SYBR	GAPDH	SpyCas9 B10.10	RF 3.3	2024-09-05	2
A2	2	88	61.38408660888672	149092.75	12301.87890625	SYBR	GAPDH	SpyCas9 B10.10	RF 3.3	2024-09-05	2
A2	2	89	61.66448974609375	145073.4375	12196.4365234375	SYBR	GAPDH	SpyCas9 B10.10	RF 3.3	2024-09-05	2
A2	2	90	61.94488525390625	140921.890625	12146.7578125	SYBR	GAPDH	SpyCas9 B10.10	RF 3.3	2024-09-05	2
A2	2	91	62.22528839111328	139081.109375	12119.9052734375	SYBR	GAPDH	SpyCas9 B10.10	RF 3.3	2024-09-05	2
A2	2	92	62.50569152832031	134321.671875	12076.44140625	SYBR	GAPDH	SpyCas9 B10.10	RF 3.3	2024-09-05	2
A2	2	93	62.78609085083008	132523.796875	11980.345703125	SYBR	GAPDH	SpyCas9 B10.10	RF 3.3	2024-09-05	2
A2	2	94	63.06649017333984	126095.34375	11807.55078125	SYBR	GAPDH	SpyCas9 B10.10	RF 3.3	2024-09-05	2
A2	2	95	63.346893310546875	124856.484375	11554.90625	SYBR	GAPDH	SpyCas9 B10.10	RF 3.3	2024-09-05	2
A2	2	96	63.627296447753906	120751.4140625	11247.2490234375	SYBR	GAPDH	SpyCas9 B10.10	RF 3.3	2024-09-05	2
A2	2	97	63.907691955566406	118519.8828125	10932.80078125	SYBR	GAPDH	SpyCas9 B10.10	RF 3.3	2024-09-05	2
A2	2	98	64.18809509277344	116619.15625	10663.8310546875	SYBR	GAPDH	SpyCas9 B10.10	RF 3.3	2024-09-05	2
A2	2	99	64.46849822998047	114044.125	10471.1181640625	SYBR	GAPDH	SpyCas9 B10.10	RF 3.3	2024-09-05	2
A2	2	100	64.7489013671875	108632.578125	10349.0732421875	SYBR	GAPDH	SpyCas9 B10.10	RF 3.3	2024-09-05	2
A2	2	101	65.029296875	106859.0234375	10262.48828125	SYBR	GAPDH	SpyCas9 B10.10	RF 3.3	2024-09-05	2
A2	2	102	65.30970001220703	104183.40625	10170.712890625	SYBR	GAPDH	SpyCas9 B10.10	RF 3.3	2024-09-05	2
A2	2	103	65.59010314941406	100419.296875	10052.876953125	SYBR	GAPDH	SpyCas9 B10.10	RF 3.3	2024-09-05	2
A2	2	104	65.87049865722656	97465.4375	9918.451171875	SYBR	GAPDH	SpyCas9 B10.10	RF 3.3	2024-09-05	2
A2	2	105	66.1509017944336	95205.34375	9796.974609375	SYBR	GAPDH	SpyCas9 B10.10	RF 3.3	2024-09-05	2
A2	2	106	66.431304931640625	94840.8828125	9714.310546875	SYBR	GAPDH	SpyCas9 B10.10	RF 3.3	2024-09-05	2
A2	2	107	66.711700439453125	89903.4609375	9671.0302734375	SYBR	GAPDH	SpyCas9 B10.10	RF 3.3	2024-09-05	2
A2	2	108	66.99210357666016	85933.84375	9639.1044921875	SYBR	GAPDH	SpyCas9 B10.10	RF 3.3	2024-09-05	2
A2	2	109	67.27250671386719	83982.3828125	9575.1875	SYBR	GAPDH	SpyCas9 B10.10	RF 3.3	2024-09-05	2
A2	2	110	67.55290222167969	81917.3515625	9447.6064453125	SYBR	GAPDH	SpyCas9 B10.10	RF 3.3	2024-09-05	2
A2	2	111	67.83331298828125	78313.1640625	9250.576171875	SYBR	GAPDH	SpyCas9 B10.10	RF 3.3	2024-09-05	2
A2	2	112	68.11370849609375	77360.9296875	9002.591796875	SYBR	GAPDH	SpyCas9 B10.10	RF 3.3	2024-09-05	2
A2	2	113	68.39411163330078	73774.5390625	8733.2509765625	SYBR	GAPDH	SpyCas9 B10.10	RF 3.3	2024-09-05	2
A2	2	114	68.67451477050781	70905.875	8470.4599609375	SYBR	GAPDH	SpyCas9 B10.10	RF 3.3	2024-09-05	2
A2	2	115	68.95491027832031	69485.9921875	8235.625	SYBR	GAPDH	SpyCas9 B10.10	RF 3.3	2024-09-05	2
A2	2	116	69.23531341552734	67951.734375	8043.87353515625	SYBR	GAPDH	SpyCas9 B10.10	RF 3.3	2024-09-05	2
A2	2	117	69.515716552734375	64539.38671875	7904.12890625	SYBR	GAPDH	SpyCas9 B10.10	RF 3.3	2024-09-05	2
A2	2	118	69.796112060546875	63148.8515625	7817.6396484375	SYBR	GAPDH	SpyCas9 B10.10	RF 3.3	2024-09-05	2
A2	2	119	70.0765151977539	60470.4609375	7778.3974609375	SYBR	GAPDH	SpyCas9 B10.10	RF 3.3	2024-09-05	2
A2	2	120	70.35691833496094	57690.25	7777.3271484375	SYBR	GAPDH	SpyCas9 B10.10	RF 3.3	2024-09-05	2
A2	2	121	70.63731384277344	56631.8359375	7807.45947265625	SYBR	GAPDH	SpyCas9 B10.10	RF 3.3	2024-09-05	2
A2	2	122	70.91771697998047	53943.73828125	7864.97802734375	SYBR	GAPDH	SpyCas9 B10.10	RF 3.3	2024-09-05	2
A2	2	123	71.1981201171875	51313.00390625	7944.244140625	SYBR	GAPDH	SpyCas9 B10.10	RF 3.3	2024-09-05	2
A2	2	124	71.478515625	49191.0703125	8030.21484375	SYBR	GAPDH	SpyCas9 B10.10	RF 3.3	2024-09-05	2
A2	2	125	71.75892639160156	46633.99609375	8093.5556640625	SYBR	GAPDH	SpyCas9 B10.10	RF 3.3	2024-09-05	2
A2	2	126	72.03932189941406	44020.671875	8092.07958984375	SYBR	GAPDH	SpyCas9 B10.10	RF 3.3	2024-09-05	2
A2	2	127	72.3197250366211	41249.4921875	7978.84228515625	SYBR	GAPDH	SpyCas9 B10.10	RF 3.3	2024-09-05	2
A2	2	128	72.600128173828125	39654.296875	7715.1337890625	SYBR	GAPDH	SpyCas9 B10.10	RF 3.3	2024-09-05	2
A2	2	129	72.880523681640625	35244.078125	7285.22705078125	SYBR	GAPDH	SpyCas9 B10.10	RF 3.3	2024-09-05	2
A2	2	130	73.16092681884766	36937.78125	6708.24365234375	SYBR	GAPDH	SpyCas9 B10.10	RF 3.3	2024-09-05	2
A2	2	131	73.44132995605469	32551.265625	6041.5458984375	SYBR	GAPDH	SpyCas9 B10.10	RF 3.3	2024-09-05	2
A2	2	132	73.72172546386719	32096.4921875	5370.81005859375	SYBR	GAPDH	SpyCas9 B10.10	RF 3.3	2024-09-05	2
A2	2	133	74.00212860107422	33308.6328125	4786.38916015625	SYBR	GAPDH	SpyCas9 B10.10	RF 3.3	2024-09-05	2
A2	2	134	74.28253173828125	32397.6875	4353.71044921875	SYBR	GAPDH	SpyCas9 B10.10	RF 3.3	2024-09-05	2
A2	2	135	74.56292724609375	28872.9453125	4091.61865234375	SYBR	GAPDH	SpyCas9 B10.10	RF 3.3	2024-09-05	2
A2	2	136	74.84333038330078	28000.447265625	3971.337890625	SYBR	GAPDH	SpyCas9 B10.10	RF 3.3	2024-09-05	2
A2	2	137	75.12373352050781	27356.66796875	3936.7607421875	SYBR	GAPDH	SpyCas9 B10.10	RF 3.3	2024-09-05	2
A2	2	138	75.40412902832031	26743.1328125	3933.08544921875	SYBR	GAPDH	SpyCas9 B10.10	RF 3.3	2024-09-05	2
A2	2	139	75.684539794921875	24950.732421875	3926.9287109375	SYBR	GAPDH	SpyCas9 B10.10	RF 3.3	2024-09-05	2
A2	2	140	75.964935302734375	23565.947265625	3910.1474609375	SYBR	GAPDH	SpyCas9 B10.10	RF 3.3	2024-09-05	2
A2	2	141	76.2453384399414	23288.638671875	3892.4150390625	SYBR	GAPDH	SpyCas9 B10.10	RF 3.3	2024-09-05	2
A2	2	142	76.52574157714844	20578.744140625	3891.3857421875	SYBR	GAPDH	SpyCas9 B10.10	RF 3.3	2024-09-05	2
A2	2	143	76.80613708496094	21390.99609375	3924.55859375	SYBR	GAPDH	SpyCas9 B10.10	RF 3.3	2024-09-05	2
A2	2	144	77.08654022216797	19670.708984375	4002.3173828125	SYBR	GAPDH	SpyCas9 B10.10	RF 3.3	2024-09-05	2
A2	2	145	77.366943359375	18765.875	4123.19873046875	SYBR	GAPDH	SpyCas9 B10.10	RF 3.3	2024-09-05	2
A2	2	146	77.6473388671875	15955.73828125	4275.9365234375	SYBR	GAPDH	SpyCas9 B10.10	RF 3.3	2024-09-05	2
A2	2	147	77.92774200439453	15091.5849609375	4449.9287109375	SYBR	GAPDH	SpyCas9 B10.10	RF 3.3	2024-09-05	2
A2	2	148	78.20814514160156	13921.779296875	4647.962890625	SYBR	GAPDH	SpyCas9 B10.10	RF 3.3	2024-09-05	2
A2	2	149	78.48854064941406	12742.5498046875	4889.85205078125	SYBR	GAPDH	SpyCas9 B10.10	RF 3.3	2024-09-05	2
A2	2	150	78.7689437866211	12437.4736328125	5200.88671875	SYBR	GAPDH	SpyCas9 B10.10	RF 3.3	2024-09-05	2
A2	2	151	79.049346923828125	9150.1923828125	5591.14404296875	SYBR	GAPDH	SpyCas9 B10.10	RF 3.3	2024-09-05	2
A2	2	152	79.329742431640625	8071.70849609375	6039.0732421875	SYBR	GAPDH	SpyCas9 B10.10	RF 3.3	2024-09-05	2
A2	2	153	79.61015319824219	4604.8056640625	6489.42236328125	SYBR	GAPDH	SpyCas9 B10.10	RF 3.3	2024-09-05	2
A2	2	154	79.89054870605469	4095.9384765625	6865.517578125	SYBR	GAPDH	SpyCas9 B10.10	RF 3.3	2024-09-05	2
A2	2	155	80.17095184326172	1081.505615234375	7088.8193359375	SYBR	GAPDH	SpyCas9 B10.10	RF 3.3	2024-09-05	2
A2	2	156	80.45135498046875	-2883.33056640625	7098.6201171875	SYBR	GAPDH	SpyCas9 B10.10	RF 3.3	2024-09-05	2
A2	2	157	80.73175048828125	-4333.07080078125	6867.2646484375	SYBR	GAPDH	SpyCas9 B10.10	RF 3.3	2024-09-05	2
A2	2	158	81.01215362548828	-4870.71240234375	6407.49609375	SYBR	GAPDH	SpyCas9 B10.10	RF 3.3	2024-09-05	2
A2	2	159	81.29255676269531	-7533.7431640625	5768.9052734375	SYBR	GAPDH	SpyCas9 B10.10	RF 3.3	2024-09-05	2
A2	2	160	81.57295227050781	-9161.5576171875	5023.59228515625	SYBR	GAPDH	SpyCas9 B10.10	RF 3.3	2024-09-05	2
A2	2	161	81.85335540771484	-8258.126953125	4246.13330078125	SYBR	GAPDH	SpyCas9 B10.10	RF 3.3	2024-09-05	2
A2	2	162	82.133758544921875	-9626.9775390625	3495.95361328125	SYBR	GAPDH	SpyCas9 B10.10	RF 3.3	2024-09-05	2
A2	2	163	82.414154052734375	-11426.82421875	2808.560546875	SYBR	GAPDH	SpyCas9 B10.10	RF 3.3	2024-09-05	2
A2	2	164	82.6945571899414	-10560.8349609375	2197.021484375	SYBR	GAPDH	SpyCas9 B10.10	RF 3.3	2024-09-05	2
A2	2	165	82.97496032714844	-11190.0859375	1660.37060546875	SYBR	GAPDH	SpyCas9 B10.10	RF 3.3	2024-09-05	2
A2	2	166	83.25535583496094	-12103.01171875	1193.439453125	SYBR	GAPDH	SpyCas9 B10.10	RF 3.3	2024-09-05	2
A2	2	167	83.5357666015625	-11392.3671875	793.763671875	SYBR	GAPDH	SpyCas9 B10.10	RF 3.3	2024-09-05	2
A2	2	168	83.816162109375	-12189.73046875	463.8642578125	SYBR	GAPDH	SpyCas9 B10.10	RF 3.3	2024-09-05	2
A2	2	169	84.09656524658203	-11344.5302734375	209.4462890625	SYBR	GAPDH	SpyCas9 B10.10	RF 3.3	2024-09-05	2
A2	2	170	84.37696838378906	-12554.4755859375	35.109375	SYBR	GAPDH	SpyCas9 B10.10	RF 3.3	2024-09-05	2
A2	2	171	84.65736389160156	-10648.703125	-60.46875	SYBR	GAPDH	SpyCas9 B10.10	RF 3.3	2024-09-05	2
A2	2	172	84.9377670288086	-12200.267578125	-87.630859375	SYBR	GAPDH	SpyCas9 B10.10	RF 3.3	2024-09-05	2
A2	2	173	85.218170166015625	-12470.52734375	-65.3759765625	SYBR	GAPDH	SpyCas9 B10.10	RF 3.3	2024-09-05	2
A2	2	174	85.498565673828125	-11167.24609375	-17.43359375	SYBR	GAPDH	SpyCas9 B10.10	RF 3.3	2024-09-05	2
A2	2	175	85.77896881103516	-13005.6513671875	33.2216796875	SYBR	GAPDH	SpyCas9 B10.10	RF 3.3	2024-09-05	2
A2	2	176	86.05937194824219	-12035.1416015625	68.865234375	SYBR	GAPDH	SpyCas9 B10.10	RF 3.3	2024-09-05	2
A2	2	177	86.33976745605469	-12823.2607421875	79.1005859375	SYBR	GAPDH	SpyCas9 B10.10	RF 3.3	2024-09-05	2
A2	2	178	86.62017059326172	-12912.423828125	61.2783203125	SYBR	GAPDH	SpyCas9 B10.10	RF 3.3	2024-09-05	2
A2	2	179	86.90057373046875	-12464.0888671875	20.8876953125	SYBR	GAPDH	SpyCas9 B10.10	RF 3.3	2024-09-05	2
A2	2	180	87.18096923828125	-13363.599609375	-27.486328125	SYBR	GAPDH	SpyCas9 B10.10	RF 3.3	2024-09-05	2
A2	2	181	87.46138000488281	-13310.5478515625	-60.615234375	SYBR	GAPDH	SpyCas9 B10.10	RF 3.3	2024-09-05	2
A2	2	182	87.74177551269531	-12167.609375	-51.9833984375	SYBR	GAPDH	SpyCas9 B10.10	RF 3.3	2024-09-05	2
A2	2	183	88.02217864990234	-12246.8818359375	16.751953125	SYBR	GAPDH	SpyCas9 B10.10	RF 3.3	2024-09-05	2
A2	2	184	88.302581787109375	-13720.828125	142.779296875	SYBR	GAPDH	SpyCas9 B10.10	RF 3.3	2024-09-05	2
A2	2	185	88.582977294921875	-13701.1533203125	296.6083984375	SYBR	GAPDH	SpyCas9 B10.10	RF 3.3	2024-09-05	2
A2	2	186	88.8633804321289	-13936.7763671875	430.5634765625	SYBR	GAPDH	SpyCas9 B10.10	RF 3.3	2024-09-05	2
A2	2	187	89.14378356933594	-14342.3818359375	499.0966796875	SYBR	GAPDH	SpyCas9 B10.10	RF 3.3	2024-09-05	2
A2	2	188	89.42417907714844	-15030.4033203125	480.1728515625	SYBR	GAPDH	SpyCas9 B10.10	RF 3.3	2024-09-05	2
A2	2	189	89.70458221435547	-15612.248046875	385.1435546875	SYBR	GAPDH	SpyCas9 B10.10	RF 3.3	2024-09-05	2
A2	2	190	89.9849853515625	-13614.5439453125	250.515625	SYBR	GAPDH	SpyCas9 B10.10	RF 3.3	2024-09-05	2
A2	2	191	90.265380859375	-14043.923828125	115.8486328125	SYBR	GAPDH	SpyCas9 B10.10	RF 3.3	2024-09-05	2
A2	2	192	90.54579162597656	-15223.62109375	1.8671875	SYBR	GAPDH	SpyCas9 B10.10	RF 3.3	2024-09-05	2
A2	2	193	90.82618713378906	-15396.01171875	-95.533203125	SYBR	GAPDH	SpyCas9 B10.10	RF 3.3	2024-09-05	2
A2	2	194	91.10658264160156	-15719.03515625	-190.6484375	SYBR	GAPDH	SpyCas9 B10.10	RF 3.3	2024-09-05	2
A2	2	195	91.386993408203125	-14913.8330078125	-285.224609375	SYBR	GAPDH	SpyCas9 B10.10	RF 3.3	2024-09-05	2
A2	2	196	91.667388916015625	-13539.8037109375	-358.2978515625	SYBR	GAPDH	SpyCas9 B10.10	RF 3.3	2024-09-05	2
A2	2	197	91.94779205322266	-14757.9853515625	-378.80078125	SYBR	GAPDH	SpyCas9 B10.10	RF 3.3	2024-09-05	2
A2	2	198	92.22819519042967	-14087.912109375	-330.2646484375	SYBR	GAPDH	SpyCas9 B10.10	RF 3.3	2024-09-05	2
A2	2	199	92.5085906982422	-16130.3603515625	-225.9482421875	SYBR	GAPDH	SpyCas9 B10.10	RF 3.3	2024-09-05	2
A2	2	200	92.78899383544922	-15061.298828125	-102.0146484375	SYBR	GAPDH	SpyCas9 B10.10	RF 3.3	2024-09-05	2
A2	2	201	93.06939697265624	-14862.36328125	3.779296875	SYBR	GAPDH	SpyCas9 B10.10	RF 3.3	2024-09-05	2
A2	2	202	93.34979248046876	-15487.333984375	69.900390625	SYBR	GAPDH	SpyCas9 B10.10	RF 3.3	2024-09-05	2
A2	2	203	93.63019561767578	-15651.525390625	94.41015625	SYBR	GAPDH	SpyCas9 B10.10	RF 3.3	2024-09-05	2
A2	2	204	93.9105987548828	-15984.0087890625	87.619140625	SYBR	GAPDH	SpyCas9 B10.10	RF 3.3	2024-09-05	2
A2	2	205	94.19099426269533	-16561.46484375	64.2587890625	SYBR	GAPDH	SpyCas9 B10.10	RF 3.3	2024-09-05	2
A2	2	206	94.471405029296875	-14959.943359375	40.078125	SYBR	GAPDH	SpyCas9 B10.10	RF 3.3	2024-09-05	2
A2	2	207	94.751800537109375	-15129.3857421875	30.02734375	SYBR	GAPDH	SpyCas9 B10.10	RF 3.3	2024-09-05	2
A3	3	1	36.98699951171875	773933	16141.6181640625	SYBR	GAPDH	SpyCas9 B10.10	RF 3.3	2024-09-05	3
A3	3	2	37.267364501953125	775629.5625	17373.0625	SYBR	GAPDH	SpyCas9 B10.10	RF 3.3	2024-09-05	3
A3	3	3	37.5477294921875	778872.6875	18840.1640625	SYBR	GAPDH	SpyCas9 B10.10	RF 3.3	2024-09-05	3
A3	3	4	37.828094482421875	773797.6875	20442.251953125	SYBR	GAPDH	SpyCas9 B10.10	RF 3.3	2024-09-05	3
A3	3	5	38.108455657958984	769507.75	22025.291015625	SYBR	GAPDH	SpyCas9 B10.10	RF 3.3	2024-09-05	3
A3	3	6	38.38882064819336	762609.875	23455.5546875	SYBR	GAPDH	SpyCas9 B10.10	RF 3.3	2024-09-05	3
A3	3	7	38.669185638427734	756991.375	24678.0703125	SYBR	GAPDH	SpyCas9 B10.10	RF 3.3	2024-09-05	3
A3	3	8	38.94955062866211	748476.8125	25723.6171875	SYBR	GAPDH	SpyCas9 B10.10	RF 3.3	2024-09-05	3
A3	3	9	39.22991561889648	739790.5625	26664.1953125	SYBR	GAPDH	SpyCas9 B10.10	RF 3.3	2024-09-05	3
A3	3	10	39.51028060913086	735497.625	27548.716796875	SYBR	GAPDH	SpyCas9 B10.10	RF 3.3	2024-09-05	3
A3	3	11	39.790645599365234	731737	28367.404296875	SYBR	GAPDH	SpyCas9 B10.10	RF 3.3	2024-09-05	3
A3	3	12	40.07101058959961	726130.125	29059.7265625	SYBR	GAPDH	SpyCas9 B10.10	RF 3.3	2024-09-05	3
A3	3	13	40.351375579833984	719372.625	29557.7734375	SYBR	GAPDH	SpyCas9 B10.10	RF 3.3	2024-09-05	3
A3	3	14	40.63174057006836	710486.3125	29828.04296875	SYBR	GAPDH	SpyCas9 B10.10	RF 3.3	2024-09-05	3
A3	3	15	40.91210174560547	702475.1875	29889.015625	SYBR	GAPDH	SpyCas9 B10.10	RF 3.3	2024-09-05	3
A3	3	16	41.19246673583984	694823	29799.794921875	SYBR	GAPDH	SpyCas9 B10.10	RF 3.3	2024-09-05	3
A3	3	17	41.47283172607422	682967.1875	29631.94921875	SYBR	GAPDH	SpyCas9 B10.10	RF 3.3	2024-09-05	3
A3	3	18	41.753196716308594	674915.4375	29446.833984375	SYBR	GAPDH	SpyCas9 B10.10	RF 3.3	2024-09-05	3
A3	3	19	42.03356170654297	668318.8125	29286.037109375	SYBR	GAPDH	SpyCas9 B10.10	RF 3.3	2024-09-05	3
A3	3	20	42.313926696777344	659338.1875	29172.912109375	SYBR	GAPDH	SpyCas9 B10.10	RF 3.3	2024-09-05	3
A3	3	21	42.59429168701172	649415	29116.6484375	SYBR	GAPDH	SpyCas9 B10.10	RF 3.3	2024-09-05	3
A3	3	22	42.874656677246094	641641.5625	29114.125	SYBR	GAPDH	SpyCas9 B10.10	RF 3.3	2024-09-05	3
A3	3	23	43.15502166748047	634003.4375	29149.515625	SYBR	GAPDH	SpyCas9 B10.10	RF 3.3	2024-09-05	3
A3	3	24	43.43538665771485	626110.5	29194.25	SYBR	GAPDH	SpyCas9 B10.10	RF 3.3	2024-09-05	3
A3	3	25	43.71575164794922	615562.3125	29210.328125	SYBR	GAPDH	SpyCas9 B10.10	RF 3.3	2024-09-05	3
A3	3	26	43.996116638183594	608446.25	29159	SYBR	GAPDH	SpyCas9 B10.10	RF 3.3	2024-09-05	3
A3	3	27	44.27648162841797	600848.75	29014.07421875	SYBR	GAPDH	SpyCas9 B10.10	RF 3.3	2024-09-05	3
A3	3	28	44.556846618652344	590265.875	28778.28515625	SYBR	GAPDH	SpyCas9 B10.10	RF 3.3	2024-09-05	3
A3	3	29	44.83720779418945	583401.125	28491.41015625	SYBR	GAPDH	SpyCas9 B10.10	RF 3.3	2024-09-05	3
A3	3	30	45.11757278442383	572322.3125	28223.93359375	SYBR	GAPDH	SpyCas9 B10.10	RF 3.3	2024-09-05	3
A3	3	31	45.3979377746582	565805.9375	28054.7421875	SYBR	GAPDH	SpyCas9 B10.10	RF 3.3	2024-09-05	3
A3	3	32	45.67830276489258	557678.375	28041.240234375	SYBR	GAPDH	SpyCas9 B10.10	RF 3.3	2024-09-05	3
A3	3	33	45.95866775512695	549742.25	28196.484375	SYBR	GAPDH	SpyCas9 B10.10	RF 3.3	2024-09-05	3
A3	3	34	46.23903274536133	541902.125	28480.87109375	SYBR	GAPDH	SpyCas9 B10.10	RF 3.3	2024-09-05	3
A3	3	35	46.5193977355957	535372.9375	28813.90234375	SYBR	GAPDH	SpyCas9 B10.10	RF 3.3	2024-09-05	3
A3	3	36	46.79976272583008	526108.0625	29097.8671875	SYBR	GAPDH	SpyCas9 B10.10	RF 3.3	2024-09-05	3
A3	3	37	47.08012390136719	516665.9375	29250.904296875	SYBR	GAPDH	SpyCas9 B10.10	RF 3.3	2024-09-05	3
A3	3	38	47.36048889160156	509649.09375	29233.806640625	SYBR	GAPDH	SpyCas9 B10.10	RF 3.3	2024-09-05	3
A3	3	39	47.64085388183594	499650.5625	29064.42578125	SYBR	GAPDH	SpyCas9 B10.10	RF 3.3	2024-09-05	3
A3	3	40	47.92121887207031	489621.4375	28810.330078125	SYBR	GAPDH	SpyCas9 B10.10	RF 3.3	2024-09-05	3
A3	3	41	48.20158386230469	482104.34375	28559.26171875	SYBR	GAPDH	SpyCas9 B10.10	RF 3.3	2024-09-05	3
A3	3	42	48.48194885253906	475413.40625	28379.041015625	SYBR	GAPDH	SpyCas9 B10.10	RF 3.3	2024-09-05	3
A3	3	43	48.76231384277344	465349.96875	28287.3984375	SYBR	GAPDH	SpyCas9 B10.10	RF 3.3	2024-09-05	3
A3	3	44	49.04267883300781	460960.8125	28248.068359375	SYBR	GAPDH	SpyCas9 B10.10	RF 3.3	2024-09-05	3
A3	3	45	49.32304382324219	451225.21875	28194.5078125	SYBR	GAPDH	SpyCas9 B10.10	RF 3.3	2024-09-05	3
A3	3	46	49.60340881347656	441011.59375	28066.83984375	SYBR	GAPDH	SpyCas9 B10.10	RF 3.3	2024-09-05	3
A3	3	47	49.88377380371094	433499.53125	27839.77734375	SYBR	GAPDH	SpyCas9 B10.10	RF 3.3	2024-09-05	3
A3	3	48	50.16413879394531	427351.1875	27531.37109375	SYBR	GAPDH	SpyCas9 B10.10	RF 3.3	2024-09-05	3
A3	3	49	50.44450378417969	417135.71875	27192.142578125	SYBR	GAPDH	SpyCas9 B10.10	RF 3.3	2024-09-05	3
A3	3	50	50.72486877441406	409354.71875	26882.453125	SYBR	GAPDH	SpyCas9 B10.10	RF 3.3	2024-09-05	3
A3	3	51	51.00523376464844	402729.375	26648.29296875	SYBR	GAPDH	SpyCas9 B10.10	RF 3.3	2024-09-05	3
A3	3	52	51.28559875488281	396826.625	26503.46484375	SYBR	GAPDH	SpyCas9 B10.10	RF 3.3	2024-09-05	3
A3	3	53	51.56595993041992	388244.34375	26427.39453125	SYBR	GAPDH	SpyCas9 B10.10	RF 3.3	2024-09-05	3
A3	3	54	51.8463249206543	379664.8125	26377.53125	SYBR	GAPDH	SpyCas9 B10.10	RF 3.3	2024-09-05	3
A3	3	55	52.12668991088867	373347.78125	26311.3046875	SYBR	GAPDH	SpyCas9 B10.10	RF 3.3	2024-09-05	3
A3	3	56	52.40705490112305	365134.5	26202.171875	SYBR	GAPDH	SpyCas9 B10.10	RF 3.3	2024-09-05	3
A3	3	57	52.68741989135742	357303.90625	26044.18359375	SYBR	GAPDH	SpyCas9 B10.10	RF 3.3	2024-09-05	3
A3	3	58	52.9677848815918	349705.65625	25844.369140625	SYBR	GAPDH	SpyCas9 B10.10	RF 3.3	2024-09-05	3
A3	3	59	53.248146057128906	343465.90625	25611.96484375	SYBR	GAPDH	SpyCas9 B10.10	RF 3.3	2024-09-05	3
A3	3	60	53.52851104736328	334795.4375	25351.384765625	SYBR	GAPDH	SpyCas9 B10.10	RF 3.3	2024-09-05	3
A3	3	61	53.808876037597656	328284.625	25064.427734375	SYBR	GAPDH	SpyCas9 B10.10	RF 3.3	2024-09-05	3
A3	3	62	54.08924102783203	320442.71875	24756.68359375	SYBR	GAPDH	SpyCas9 B10.10	RF 3.3	2024-09-05	3
A3	3	63	54.369606018066406	313366.3125	24442.74609375	SYBR	GAPDH	SpyCas9 B10.10	RF 3.3	2024-09-05	3
A3	3	64	54.64997100830078	306468.28125	24143.51953125	SYBR	GAPDH	SpyCas9 B10.10	RF 3.3	2024-09-05	3
A3	3	65	54.93033599853515	300638	23877.78515625	SYBR	GAPDH	SpyCas9 B10.10	RF 3.3	2024-09-05	3
A3	3	66	55.21070098876953	293533.0625	23652.9765625	SYBR	GAPDH	SpyCas9 B10.10	RF 3.3	2024-09-05	3
A3	3	67	55.491065979003906	285004.5	23461.70703125	SYBR	GAPDH	SpyCas9 B10.10	RF 3.3	2024-09-05	3
A3	3	68	55.77143096923828	281148.65625	23284.33984375	SYBR	GAPDH	SpyCas9 B10.10	RF 3.3	2024-09-05	3
A3	3	69	56.051795959472656	273576.09375	23095.30859375	SYBR	GAPDH	SpyCas9 B10.10	RF 3.3	2024-09-05	3
A3	3	70	56.33216094970703	265889.46875	22871.478515625	SYBR	GAPDH	SpyCas9 B10.10	RF 3.3	2024-09-05	3
A3	3	71	56.612525939941406	260203.921875	22600.51171875	SYBR	GAPDH	SpyCas9 B10.10	RF 3.3	2024-09-05	3
A3	3	72	56.89289093017578	253769.765625	22286.044921875	SYBR	GAPDH	SpyCas9 B10.10	RF 3.3	2024-09-05	3
A3	3	73	57.17325592041016	246433.578125	21946.2265625	SYBR	GAPDH	SpyCas9 B10.10	RF 3.3	2024-09-05	3
A3	3	74	57.45362091064453	241645.421875	21604.98828125	SYBR	GAPDH	SpyCas9 B10.10	RF 3.3	2024-09-05	3
A3	3	75	57.733985900878906	235429.578125	21280.4765625	SYBR	GAPDH	SpyCas9 B10.10	RF 3.3	2024-09-05	3
A3	3	76	58.01435089111328	229735.671875	20978.173828125	SYBR	GAPDH	SpyCas9 B10.10	RF 3.3	2024-09-05	3
A3	3	77	58.29471206665039	221950.96875	20693.578125	SYBR	GAPDH	SpyCas9 B10.10	RF 3.3	2024-09-05	3
A3	3	78	58.575077056884766	218277.609375	20420.1171875	SYBR	GAPDH	SpyCas9 B10.10	RF 3.3	2024-09-05	3
A3	3	79	58.85544204711914	211938.53125	20155.638671875	SYBR	GAPDH	SpyCas9 B10.10	RF 3.3	2024-09-05	3
A3	3	80	59.13580703735352	206185.53125	19902.369140625	SYBR	GAPDH	SpyCas9 B10.10	RF 3.3	2024-09-05	3
A3	3	81	59.41617202758789	200874.796875	19661.39453125	SYBR	GAPDH	SpyCas9 B10.10	RF 3.3	2024-09-05	3
A3	3	82	59.696537017822266	195344.78125	19428.92578125	SYBR	GAPDH	SpyCas9 B10.10	RF 3.3	2024-09-05	3
A3	3	83	59.976898193359375	190109.21875	19196.748046875	SYBR	GAPDH	SpyCas9 B10.10	RF 3.3	2024-09-05	3
A3	3	84	60.25726318359375	183469.171875	18956.8203125	SYBR	GAPDH	SpyCas9 B10.10	RF 3.3	2024-09-05	3
A3	3	85	60.537628173828125	179955.484375	18704.783203125	SYBR	GAPDH	SpyCas9 B10.10	RF 3.3	2024-09-05	3
A3	3	86	60.8179931640625	174714.40625	18439.89453125	SYBR	GAPDH	SpyCas9 B10.10	RF 3.3	2024-09-05	3
A3	3	87	61.098358154296875	168616.65625	18163.927734375	SYBR	GAPDH	SpyCas9 B10.10	RF 3.3	2024-09-05	3
A3	3	88	61.37872314453125	164246.34375	17881.078125	SYBR	GAPDH	SpyCas9 B10.10	RF 3.3	2024-09-05	3
A3	3	89	61.659088134765625	159187.78125	17599.76953125	SYBR	GAPDH	SpyCas9 B10.10	RF 3.3	2024-09-05	3
A3	3	90	61.939453125	154616.75	17333.12109375	SYBR	GAPDH	SpyCas9 B10.10	RF 3.3	2024-09-05	3
A3	3	91	62.219818115234375	149989.21875	17095.041015625	SYBR	GAPDH	SpyCas9 B10.10	RF 3.3	2024-09-05	3
A3	3	92	62.50018310546875	144735.421875	16892.79296875	SYBR	GAPDH	SpyCas9 B10.10	RF 3.3	2024-09-05	3
A3	3	93	62.780548095703125	140667.1875	16721.599609375	SYBR	GAPDH	SpyCas9 B10.10	RF 3.3	2024-09-05	3
A3	3	94	63.0609130859375	135677.640625	16565.3515625	SYBR	GAPDH	SpyCas9 B10.10	RF 3.3	2024-09-05	3
A3	3	95	63.341278076171875	130063.53125	16403.90234375	SYBR	GAPDH	SpyCas9 B10.10	RF 3.3	2024-09-05	3
A3	3	96	63.62164306640625	127088.640625	16221.244140625	SYBR	GAPDH	SpyCas9 B10.10	RF 3.3	2024-09-05	3
A3	3	97	63.902008056640625	121145.1640625	16009.2109375	SYBR	GAPDH	SpyCas9 B10.10	RF 3.3	2024-09-05	3
A3	3	98	64.182373046875	118744.734375	15766.1005859375	SYBR	GAPDH	SpyCas9 B10.10	RF 3.3	2024-09-05	3
A3	3	99	64.462738037109375	112995.0546875	15494.560546875	SYBR	GAPDH	SpyCas9 B10.10	RF 3.3	2024-09-05	3
A3	3	100	64.74310302734375	107787.3671875	15203.1103515625	SYBR	GAPDH	SpyCas9 B10.10	RF 3.3	2024-09-05	3
A3	3	101	65.023468017578125	104003.515625	14910.6513671875	SYBR	GAPDH	SpyCas9 B10.10	RF 3.3	2024-09-05	3
A3	3	102	65.3038330078125	101637.3515625	14644.947265625	SYBR	GAPDH	SpyCas9 B10.10	RF 3.3	2024-09-05	3
A3	3	103	65.584197998046875	95983.3125	14430.5546875	SYBR	GAPDH	SpyCas9 B10.10	RF 3.3	2024-09-05	3
A3	3	104	65.86456298828125	93487.0234375	14272.1103515625	SYBR	GAPDH	SpyCas9 B10.10	RF 3.3	2024-09-05	3
A3	3	105	66.144927978515625	88174.0859375	14149.119140625	SYBR	GAPDH	SpyCas9 B10.10	RF 3.3	2024-09-05	3
A3	3	106	66.42529296875	83744.4296875	14023.1845703125	SYBR	GAPDH	SpyCas9 B10.10	RF 3.3	2024-09-05	3
A3	3	107	66.705657958984375	79402.34375	13860.93359375	SYBR	GAPDH	SpyCas9 B10.10	RF 3.3	2024-09-05	3
A3	3	108	66.98602294921875	75820.796875	13657.953125	SYBR	GAPDH	SpyCas9 B10.10	RF 3.3	2024-09-05	3
A3	3	109	67.2663803100586	75129.640625	13434.845703125	SYBR	GAPDH	SpyCas9 B10.10	RF 3.3	2024-09-05	3
A3	3	110	67.54674530029297	68851.796875	13219.74609375	SYBR	GAPDH	SpyCas9 B10.10	RF 3.3	2024-09-05	3
A3	3	111	67.82711029052734	64841.57421875	13029.81640625	SYBR	GAPDH	SpyCas9 B10.10	RF 3.3	2024-09-05	3
A3	3	112	68.10747528076172	61438.234375	12865.685546875	SYBR	GAPDH	SpyCas9 B10.10	RF 3.3	2024-09-05	3
A3	3	113	68.3878402709961	59262.93359375	12719.4521484375	SYBR	GAPDH	SpyCas9 B10.10	RF 3.3	2024-09-05	3
A3	3	114	68.66820526123047	54178.5390625	12584.78515625	SYBR	GAPDH	SpyCas9 B10.10	RF 3.3	2024-09-05	3
A3	3	115	68.94857025146484	51220.13671875	12459.6083984375	SYBR	GAPDH	SpyCas9 B10.10	RF 3.3	2024-09-05	3
A3	3	116	69.22893524169922	47855.0546875	12341.703125	SYBR	GAPDH	SpyCas9 B10.10	RF 3.3	2024-09-05	3
A3	3	117	69.5093002319336	43733.8984375	12224.162109375	SYBR	GAPDH	SpyCas9 B10.10	RF 3.3	2024-09-05	3
A3	3	118	69.78966522216797	41140.46875	12096.431640625	SYBR	GAPDH	SpyCas9 B10.10	RF 3.3	2024-09-05	3
A3	3	119	70.07003021240234	37026.953125	11950.6845703125	SYBR	GAPDH	SpyCas9 B10.10	RF 3.3	2024-09-05	3
A3	3	120	70.35038757324219	33279.796875	11788.955078125	SYBR	GAPDH	SpyCas9 B10.10	RF 3.3	2024-09-05	3
A3	3	121	70.63075256347656	30586.591796875	11625.634765625	SYBR	GAPDH	SpyCas9 B10.10	RF 3.3	2024-09-05	3
A3	3	122	70.91111755371094	28904.521484375	11482.755859375	SYBR	GAPDH	SpyCas9 B10.10	RF 3.3	2024-09-05	3
A3	3	123	71.19148254394531	23134.732421875	11379.361328125	SYBR	GAPDH	SpyCas9 B10.10	RF 3.3	2024-09-05	3
A3	3	124	71.47184753417969	21828.400390625	11320.7333984375	SYBR	GAPDH	SpyCas9 B10.10	RF 3.3	2024-09-05	3
A3	3	125	71.75221252441406	17775.28125	11293.1513671875	SYBR	GAPDH	SpyCas9 B10.10	RF 3.3	2024-09-05	3
A3	3	126	72.03257751464844	14127.208984375	11265.9404296875	SYBR	GAPDH	SpyCas9 B10.10	RF 3.3	2024-09-05	3
A3	3	127	72.31294250488281	11238.18359375	11198.130859375	SYBR	GAPDH	SpyCas9 B10.10	RF 3.3	2024-09-05	3
A3	3	128	72.59330749511719	7727.8935546875	11046.544921875	SYBR	GAPDH	SpyCas9 B10.10	RF 3.3	2024-09-05	3
A3	3	129	72.87367248535156	5208.33837890625	10773.7216796875	SYBR	GAPDH	SpyCas9 B10.10	RF 3.3	2024-09-05	3
A3	3	130	73.15403747558594	938.81951904296875	10357.1123046875	SYBR	GAPDH	SpyCas9 B10.10	RF 3.3	2024-09-05	3
A3	3	131	73.43440246582031	-2109.398193359375	9798.705078125	SYBR	GAPDH	SpyCas9 B10.10	RF 3.3	2024-09-05	3
A3	3	132	73.71476745605469	-2911.776123046875	9130.8193359375	SYBR	GAPDH	SpyCas9 B10.10	RF 3.3	2024-09-05	3
A3	3	133	73.99513244628906	-5683.74267578125	8411.9716796875	SYBR	GAPDH	SpyCas9 B10.10	RF 3.3	2024-09-05	3
A3	3	134	74.27549743652344	-7234.66162109375	7711.1591796875	SYBR	GAPDH	SpyCas9 B10.10	RF 3.3	2024-09-05	3
A3	3	135	74.55586242675781	-9308.6279296875	7087.013671875	SYBR	GAPDH	SpyCas9 B10.10	RF 3.3	2024-09-05	3
A3	3	136	74.83622741699219	-9469.26953125	6572.90771484375	SYBR	GAPDH	SpyCas9 B10.10	RF 3.3	2024-09-05	3
A3	3	137	75.11659240722656	-13115.4228515625	6175.98193359375	SYBR	GAPDH	SpyCas9 B10.10	RF 3.3	2024-09-05	3
A3	3	138	75.39695739746094	-14824.845703125	5888.509765625	SYBR	GAPDH	SpyCas9 B10.10	RF 3.3	2024-09-05	3
A3	3	139	75.67732238769531	-14441.462890625	5702.2275390625	SYBR	GAPDH	SpyCas9 B10.10	RF 3.3	2024-09-05	3
A3	3	140	75.95768737792969	-16916.2734375	5614.66015625	SYBR	GAPDH	SpyCas9 B10.10	RF 3.3	2024-09-05	3
A3	3	141	76.23805236816406	-18119.78515625	5624.8125	SYBR	GAPDH	SpyCas9 B10.10	RF 3.3	2024-09-05	3
A3	3	142	76.51841735839844	-19698.16796875	5723.8564453125	SYBR	GAPDH	SpyCas9 B10.10	RF 3.3	2024-09-05	3
A3	3	143	76.79878234863281	-22765.951171875	5890.1630859375	SYBR	GAPDH	SpyCas9 B10.10	RF 3.3	2024-09-05	3
A3	3	144	77.07914733886719	-23266.02734375	6093.18310546875	SYBR	GAPDH	SpyCas9 B10.10	RF 3.3	2024-09-05	3
A3	3	145	77.35951232910156	-25632.22265625	6303.310546875	SYBR	GAPDH	SpyCas9 B10.10	RF 3.3	2024-09-05	3
A3	3	146	77.63987731933594	-27396.82421875	6502.21826171875	SYBR	GAPDH	SpyCas9 B10.10	RF 3.3	2024-09-05	3
A3	3	147	77.92024230957031	-31211.189453125	6689.55810546875	SYBR	GAPDH	SpyCas9 B10.10	RF 3.3	2024-09-05	3
A3	3	148	78.20060729980469	-30780.091796875	6884.0224609375	SYBR	GAPDH	SpyCas9 B10.10	RF 3.3	2024-09-05	3
A3	3	149	78.48097229003906	-33861.93359375	7117.95947265625	SYBR	GAPDH	SpyCas9 B10.10	RF 3.3	2024-09-05	3
A3	3	150	78.76133728027344	-35582.22265625	7425.86572265625	SYBR	GAPDH	SpyCas9 B10.10	RF 3.3	2024-09-05	3
A3	3	151	79.04170227050781	-37758.93359375	7830.56201171875	SYBR	GAPDH	SpyCas9 B10.10	RF 3.3	2024-09-05	3
A3	3	152	79.32206726074219	-39818.6640625	8332.646484375	SYBR	GAPDH	SpyCas9 B10.10	RF 3.3	2024-09-05	3
A3	3	153	79.60243225097656	-43912.10546875	8906.595703125	SYBR	GAPDH	SpyCas9 B10.10	RF 3.3	2024-09-05	3
A3	3	154	79.88279724121094	-45948.90625	9501.3896484375	SYBR	GAPDH	SpyCas9 B10.10	RF 3.3	2024-09-05	3
A3	3	155	80.16315460205078	-48733.625	10042.046875	SYBR	GAPDH	SpyCas9 B10.10	RF 3.3	2024-09-05	3
A3	3	156	80.44351959228516	-51611.1640625	10433.048828125	SYBR	GAPDH	SpyCas9 B10.10	RF 3.3	2024-09-05	3
A3	3	157	80.72388458251953	-56569.296875	10570.447265625	SYBR	GAPDH	SpyCas9 B10.10	RF 3.3	2024-09-05	3
A3	3	158	81.0042495727539	-61616.8125	10366.837890625	SYBR	GAPDH	SpyCas9 B10.10	RF 3.3	2024-09-05	3
A3	3	159	81.28461456298828	-63300.9140625	9782.2607421875	SYBR	GAPDH	SpyCas9 B10.10	RF 3.3	2024-09-05	3
A3	3	160	81.56497955322266	-65143.9140625	8844.2626953125	SYBR	GAPDH	SpyCas9 B10.10	RF 3.3	2024-09-05	3
A3	3	161	81.84534454345703	-66385.328125	7644.25341796875	SYBR	GAPDH	SpyCas9 B10.10	RF 3.3	2024-09-05	3
A3	3	162	82.1257095336914	-69696.0625	6312.041015625	SYBR	GAPDH	SpyCas9 B10.10	RF 3.3	2024-09-05	3
A3	3	163	82.40607452392578	-69242.90625	4982.4609375	SYBR	GAPDH	SpyCas9 B10.10	RF 3.3	2024-09-05	3
A3	3	164	82.68643951416016	-69860.546875	3767.466796875	SYBR	GAPDH	SpyCas9 B10.10	RF 3.3	2024-09-05	3
A3	3	165	82.96680450439453	-69658.96875	2738.7060546875	SYBR	GAPDH	SpyCas9 B10.10	RF 3.3	2024-09-05	3
A3	3	166	83.2471694946289	-70371.5234375	1920.857421875	SYBR	GAPDH	SpyCas9 B10.10	RF 3.3	2024-09-05	3
A3	3	167	83.52752685546875	-69406.875	1297.033203125	SYBR	GAPDH	SpyCas9 B10.10	RF 3.3	2024-09-05	3
A3	3	168	83.807891845703125	-72732.5703125	826.9541015625	SYBR	GAPDH	SpyCas9 B10.10	RF 3.3	2024-09-05	3
A3	3	169	84.0882568359375	-71309.84375	471.70703125	SYBR	GAPDH	SpyCas9 B10.10	RF 3.3	2024-09-05	3
A3	3	170	84.368621826171875	-70637.0234375	212.01953125	SYBR	GAPDH	SpyCas9 B10.10	RF 3.3	2024-09-05	3
A3	3	171	84.64898681640625	-70376.8203125	49.388671875	SYBR	GAPDH	SpyCas9 B10.10	RF 3.3	2024-09-05	3
A3	3	172	84.929351806640625	-71280.0234375	-8.7744140625	SYBR	GAPDH	SpyCas9 B10.10	RF 3.3	2024-09-05	3
A3	3	173	85.209716796875	-71642.5390625	31.9619140625	SYBR	GAPDH	SpyCas9 B10.10	RF 3.3	2024-09-05	3
A3	3	174	85.490081787109375	-69917.203125	143.06640625	SYBR	GAPDH	SpyCas9 B10.10	RF 3.3	2024-09-05	3
A3	3	175	85.77044677734375	-71785.828125	277.2890625	SYBR	GAPDH	SpyCas9 B10.10	RF 3.3	2024-09-05	3
A3	3	176	86.050811767578125	-72834.5234375	383.603515625	SYBR	GAPDH	SpyCas9 B10.10	RF 3.3	2024-09-05	3
A3	3	177	86.3311767578125	-72518.4296875	424.857421875	SYBR	GAPDH	SpyCas9 B10.10	RF 3.3	2024-09-05	3
A3	3	178	86.611541748046875	-72604.421875	390.212890625	SYBR	GAPDH	SpyCas9 B10.10	RF 3.3	2024-09-05	3
A3	3	179	86.89190673828125	-73368.3671875	297.41796875	SYBR	GAPDH	SpyCas9 B10.10	RF 3.3	2024-09-05	3
A3	3	180	87.172271728515625	-72869.59375	184.03125	SYBR	GAPDH	SpyCas9 B10.10	RF 3.3	2024-09-05	3
A3	3	181	87.45263671875	-73217.984375	90.8671875	SYBR	GAPDH	SpyCas9 B10.10	RF 3.3	2024-09-05	3
A3	3	182	87.733001708984375	-71768.4296875	44.1123046875	SYBR	GAPDH	SpyCas9 B10.10	RF 3.3	2024-09-05	3
A3	3	183	88.01336669921875	-73331.78125	44.29296875	SYBR	GAPDH	SpyCas9 B10.10	RF 3.3	2024-09-05	3
A3	3	184	88.293731689453125	-74766.25	68.236328125	SYBR	GAPDH	SpyCas9 B10.10	RF 3.3	2024-09-05	3
A3	3	185	88.5740966796875	-73154.0390625	83.396484375	SYBR	GAPDH	SpyCas9 B10.10	RF 3.3	2024-09-05	3
A3	3	186	88.854461669921875	-73784.9375	65.49609375	SYBR	GAPDH	SpyCas9 B10.10	RF 3.3	2024-09-05	3
A3	3	187	89.13482666015625	-74437.765625	8.0595703125	SYBR	GAPDH	SpyCas9 B10.10	RF 3.3	2024-09-05	3
A3	3	188	89.415191650390625	-73418.875	-80.68359375	SYBR	GAPDH	SpyCas9 B10.10	RF 3.3	2024-09-05	3
A3	3	189	89.695556640625	-74094.5234375	-187.73828125	SYBR	GAPDH	SpyCas9 B10.10	RF 3.3	2024-09-05	3
A3	3	190	89.975921630859375	-74768.0625	-302.3125	SYBR	GAPDH	SpyCas9 B10.10	RF 3.3	2024-09-05	3
A3	3	191	90.25628662109376	-73918.5859375	-415.1328125	SYBR	GAPDH	SpyCas9 B10.10	RF 3.3	2024-09-05	3
A3	3	192	90.536651611328125	-73269.8359375	-513.361328125	SYBR	GAPDH	SpyCas9 B10.10	RF 3.3	2024-09-05	3
A3	3	193	90.8170166015625	-74525.4375	-577.8173828125	SYBR	GAPDH	SpyCas9 B10.10	RF 3.3	2024-09-05	3
A3	3	194	91.097381591796875	-73751.8515625	-586.8134765625	SYBR	GAPDH	SpyCas9 B10.10	RF 3.3	2024-09-05	3
A3	3	195	91.37774658203124	-73025.9296875	-525.9931640625	SYBR	GAPDH	SpyCas9 B10.10	RF 3.3	2024-09-05	3
A3	3	196	91.658111572265625	-72627.6171875	-399.11328125	SYBR	GAPDH	SpyCas9 B10.10	RF 3.3	2024-09-05	3
A3	3	197	91.9384765625	-75207.0859375	-232.41796875	SYBR	GAPDH	SpyCas9 B10.10	RF 3.3	2024-09-05	3
A3	3	198	92.218841552734375	-73695.8515625	-67.2333984375	SYBR	GAPDH	SpyCas9 B10.10	RF 3.3	2024-09-05	3
A3	3	199	92.49920654296876	-75083.2578125	57.4775390625	SYBR	GAPDH	SpyCas9 B10.10	RF 3.3	2024-09-05	3
A3	3	200	92.779571533203125	-74554.96875	122.90625	SYBR	GAPDH	SpyCas9 B10.10	RF 3.3	2024-09-05	3
A3	3	201	93.0599365234375	-74677.78125	137.2978515625	SYBR	GAPDH	SpyCas9 B10.10	RF 3.3	2024-09-05	3
A3	3	202	93.34029388427734	-74818.4296875	128.1025390625	SYBR	GAPDH	SpyCas9 B10.10	RF 3.3	2024-09-05	3
A3	3	203	93.62065887451172	-75120.6875	125.677734375	SYBR	GAPDH	SpyCas9 B10.10	RF 3.3	2024-09-05	3
A3	3	204	93.9010238647461	-74732.671875	149.271484375	SYBR	GAPDH	SpyCas9 B10.10	RF 3.3	2024-09-05	3
A3	3	205	94.18138885498048	-76105.6640625	202.2275390625	SYBR	GAPDH	SpyCas9 B10.10	RF 3.3	2024-09-05	3
A3	3	206	94.46175384521484	-75313.8671875	276.076171875	SYBR	GAPDH	SpyCas9 B10.10	RF 3.3	2024-09-05	3
A3	3	207	94.74211883544922	-75450.3046875	358.3857421875	SYBR	GAPDH	SpyCas9 B10.10	RF 3.3	2024-09-05	3
B1	13	1	36.98920440673828	941898.8125	32840.9453125	SYBR	Scr	SpyCas9 B10.10	RF 3.3	2024-09-05	1
B1	13	2	37.26960372924805	941994.0625	32982.734375	SYBR	Scr	SpyCas9 B10.10	RF 3.3	2024-09-05	1
B1	13	3	37.55000305175781	936978.375	33255.87890625	SYBR	Scr	SpyCas9 B10.10	RF 3.3	2024-09-05	1
B1	13	4	37.83040618896485	931061.375	33559.609375	SYBR	Scr	SpyCas9 B10.10	RF 3.3	2024-09-05	1
B1	13	5	38.11080551147461	921103.75	33781.1640625	SYBR	Scr	SpyCas9 B10.10	RF 3.3	2024-09-05	1
B1	13	6	38.39120864868164	911311.8125	33845.0546875	SYBR	Scr	SpyCas9 B10.10	RF 3.3	2024-09-05	1
B1	13	7	38.671607971191406	900984.5625	33740.6171875	SYBR	Scr	SpyCas9 B10.10	RF 3.3	2024-09-05	1
B1	13	8	38.95201110839844	891680.375	33517.45703125	SYBR	Scr	SpyCas9 B10.10	RF 3.3	2024-09-05	1
B1	13	9	39.2324104309082	878684.0625	33251.9453125	SYBR	Scr	SpyCas9 B10.10	RF 3.3	2024-09-05	1
B1	13	10	39.51280975341797	871853.6875	33005.875	SYBR	Scr	SpyCas9 B10.10	RF 3.3	2024-09-05	1
B1	13	11	39.793212890625	864427	32799.234375	SYBR	Scr	SpyCas9 B10.10	RF 3.3	2024-09-05	1
B1	13	12	40.073612213134766	858444	32615.0234375	SYBR	Scr	SpyCas9 B10.10	RF 3.3	2024-09-05	1
B1	13	13	40.3540153503418	850884.5	32427.880859375	SYBR	Scr	SpyCas9 B10.10	RF 3.3	2024-09-05	1
B1	13	14	40.63441467285156	842528.375	32233.46484375	SYBR	Scr	SpyCas9 B10.10	RF 3.3	2024-09-05	1
B1	13	15	40.914817810058594	831883.1875	32052.5078125	SYBR	Scr	SpyCas9 B10.10	RF 3.3	2024-09-05	1
B1	13	16	41.19521713256836	823754.75	31910.0078125	SYBR	Scr	SpyCas9 B10.10	RF 3.3	2024-09-05	1
B1	13	17	41.475616455078125	810816.8125	31810.763671875	SYBR	Scr	SpyCas9 B10.10	RF 3.3	2024-09-05	1
B1	13	18	41.75601959228515	807165.3125	31731.55859375	SYBR	Scr	SpyCas9 B10.10	RF 3.3	2024-09-05	1
B1	13	19	42.03641891479492	794211.75	31634.72265625	SYBR	Scr	SpyCas9 B10.10	RF 3.3	2024-09-05	1
B1	13	20	42.31681823730469	785679.6875	31488.171875	SYBR	Scr	SpyCas9 B10.10	RF 3.3	2024-09-05	1
B1	13	21	42.59722137451172	775598.125	31275.63671875	SYBR	Scr	SpyCas9 B10.10	RF 3.3	2024-09-05	1
B1	13	22	42.87762451171875	766039.75	30993.76953125	SYBR	Scr	SpyCas9 B10.10	RF 3.3	2024-09-05	1
B1	13	23	43.15802383422851	756617.5	30645.91015625	SYBR	Scr	SpyCas9 B10.10	RF 3.3	2024-09-05	1
B1	13	24	43.43842315673828	747214.125	30243.55859375	SYBR	Scr	SpyCas9 B10.10	RF 3.3	2024-09-05	1
B1	13	25	43.71882629394531	739505.875	29815.46875	SYBR	Scr	SpyCas9 B10.10	RF 3.3	2024-09-05	1
B1	13	26	43.99922561645508	728123.875	29411.9453125	SYBR	Scr	SpyCas9 B10.10	RF 3.3	2024-09-05	1
B1	13	27	44.27962493896485	720418.75	29094.16796875	SYBR	Scr	SpyCas9 B10.10	RF 3.3	2024-09-05	1
B1	13	28	44.560028076171875	709656.125	28907.73828125	SYBR	Scr	SpyCas9 B10.10	RF 3.3	2024-09-05	1
B1	13	29	44.840431213378906	703948.0625	28858.19140625	SYBR	Scr	SpyCas9 B10.10	RF 3.3	2024-09-05	1
B1	13	30	45.12083053588867	695193.8125	28907.68359375	SYBR	Scr	SpyCas9 B10.10	RF 3.3	2024-09-05	1
B1	13	31	45.40122985839844	687431.25	28996.234375	SYBR	Scr	SpyCas9 B10.10	RF 3.3	2024-09-05	1
B1	13	32	45.68163299560547	678144.75	29076.33984375	SYBR	Scr	SpyCas9 B10.10	RF 3.3	2024-09-05	1
B1	13	33	45.962032318115234	668634.25	29136.40625	SYBR	Scr	SpyCas9 B10.10	RF 3.3	2024-09-05	1
B1	13	34	46.242431640625	659630.1875	29200.251953125	SYBR	Scr	SpyCas9 B10.10	RF 3.3	2024-09-05	1
B1	13	35	46.52283477783203	652699.625	29305.04296875	SYBR	Scr	SpyCas9 B10.10	RF 3.3	2024-09-05	1
B1	13	36	46.80323791503906	642339	29472.037109375	SYBR	Scr	SpyCas9 B10.10	RF 3.3	2024-09-05	1
B1	13	37	47.08363723754883	636493	29687.73046875	SYBR	Scr	SpyCas9 B10.10	RF 3.3	2024-09-05	1
B1	13	38	47.364036560058594	626036.1875	29903.58203125	SYBR	Scr	SpyCas9 B10.10	RF 3.3	2024-09-05	1
B1	13	39	47.644439697265625	616887.375	30051.4609375	SYBR	Scr	SpyCas9 B10.10	RF 3.3	2024-09-05	1
B1	13	40	47.92483901977539	608930.9375	30070.62890625	SYBR	Scr	SpyCas9 B10.10	RF 3.3	2024-09-05	1
B1	13	41	48.20524215698242	598614.4375	29934.08203125	SYBR	Scr	SpyCas9 B10.10	RF 3.3	2024-09-05	1
B1	13	42	48.48564147949219	589169.25	29664.76171875	SYBR	Scr	SpyCas9 B10.10	RF 3.3	2024-09-05	1
B1	13	43	48.76604461669922	579594.375	29332.171875	SYBR	Scr	SpyCas9 B10.10	RF 3.3	2024-09-05	1
B1	13	44	49.046443939208984	572282.3125	29026.40625	SYBR	Scr	SpyCas9 B10.10	RF 3.3	2024-09-05	1
B1	13	45	49.32684326171875	563615.375	28819.974609375	SYBR	Scr	SpyCas9 B10.10	RF 3.3	2024-09-05	1
B1	13	46	49.60724639892578	556636.875	28735.21484375	SYBR	Scr	SpyCas9 B10.10	RF 3.3	2024-09-05	1
B1	13	47	49.88764572143555	547292	28735.712890625	SYBR	Scr	SpyCas9 B10.10	RF 3.3	2024-09-05	1
B1	13	48	50.16804504394531	540413.75	28747.1171875	SYBR	Scr	SpyCas9 B10.10	RF 3.3	2024-09-05	1
B1	13	49	50.448448181152344	531269.625	28697.6015625	SYBR	Scr	SpyCas9 B10.10	RF 3.3	2024-09-05	1
B1	13	50	50.728851318359375	520559.9375	28555.125	SYBR	Scr	SpyCas9 B10.10	RF 3.3	2024-09-05	1
B1	13	51	51.00925064086914	511696.15625	28339.48828125	SYBR	Scr	SpyCas9 B10.10	RF 3.3	2024-09-05	1
B1	13	52	51.289649963378906	506087.75	28103.060546875	SYBR	Scr	SpyCas9 B10.10	RF 3.3	2024-09-05	1
B1	13	53	51.57005310058594	498112.15625	27896.802734375	SYBR	Scr	SpyCas9 B10.10	RF 3.3	2024-09-05	1
B1	13	54	51.8504524230957	489792.75	27745.23046875	SYBR	Scr	SpyCas9 B10.10	RF 3.3	2024-09-05	1
B1	13	55	52.13085174560547	481142.40625	27644.279296875	SYBR	Scr	SpyCas9 B10.10	RF 3.3	2024-09-05	1
B1	13	56	52.4112548828125	472916.5625	27574.98046875	SYBR	Scr	SpyCas9 B10.10	RF 3.3	2024-09-05	1
B1	13	57	52.69165802001953	466166.1875	27518.890625	SYBR	Scr	SpyCas9 B10.10	RF 3.3	2024-09-05	1
B1	13	58	52.9720573425293	456716.09375	27463.962890625	SYBR	Scr	SpyCas9 B10.10	RF 3.3	2024-09-05	1
B1	13	59	53.25245666503906	450268.90625	27403.0234375	SYBR	Scr	SpyCas9 B10.10	RF 3.3	2024-09-05	1
B1	13	60	53.532859802246094	440598.3125	27330.64453125	SYBR	Scr	SpyCas9 B10.10	RF 3.3	2024-09-05	1
B1	13	61	53.81325912475586	433783.6875	27241.677734375	SYBR	Scr	SpyCas9 B10.10	RF 3.3	2024-09-05	1
B1	13	62	54.093658447265625	424589.34375	27129.7265625	SYBR	Scr	SpyCas9 B10.10	RF 3.3	2024-09-05	1
B1	13	63	54.374061584472656	418063.3125	26984.470703125	SYBR	Scr	SpyCas9 B10.10	RF 3.3	2024-09-05	1
B1	13	64	54.65446472167969	409437.15625	26791.15625	SYBR	Scr	SpyCas9 B10.10	RF 3.3	2024-09-05	1
B1	13	65	54.93486404418945	402427.25	26535.599609375	SYBR	Scr	SpyCas9 B10.10	RF 3.3	2024-09-05	1
B1	13	66	55.21526336669922	392781.40625	26214.91015625	SYBR	Scr	SpyCas9 B10.10	RF 3.3	2024-09-05	1
B1	13	67	55.49566650390625	385976.03125	25847.2265625	SYBR	Scr	SpyCas9 B10.10	RF 3.3	2024-09-05	1
B1	13	68	55.776065826416016	380384.34375	25469.947265625	SYBR	Scr	SpyCas9 B10.10	RF 3.3	2024-09-05	1
B1	13	69	56.05646514892578	371696.5	25127.146484375	SYBR	Scr	SpyCas9 B10.10	RF 3.3	2024-09-05	1
B1	13	70	56.33686828613281	366551.375	24851.962890625	SYBR	Scr	SpyCas9 B10.10	RF 3.3	2024-09-05	1
B1	13	71	56.61727142333984	359752.6875	24658.01953125	SYBR	Scr	SpyCas9 B10.10	RF 3.3	2024-09-05	1
B1	13	72	56.89767074584961	349700.28125	24541.5390625	SYBR	Scr	SpyCas9 B10.10	RF 3.3	2024-09-05	1
B1	13	73	57.178070068359375	344862.875	24488.59375	SYBR	Scr	SpyCas9 B10.10	RF 3.3	2024-09-05	1
B1	13	74	57.458473205566406	339271.5625	24477.98046875	SYBR	Scr	SpyCas9 B10.10	RF 3.3	2024-09-05	1
B1	13	75	57.73887252807617	331224.375	24479.94921875	SYBR	Scr	SpyCas9 B10.10	RF 3.3	2024-09-05	1
B1	13	76	58.01927185058594	322974.65625	24456.76171875	SYBR	Scr	SpyCas9 B10.10	RF 3.3	2024-09-05	1
B1	13	77	58.29967498779297	315742.09375	24370.80859375	SYBR	Scr	SpyCas9 B10.10	RF 3.3	2024-09-05	1
B1	13	78	58.580078125	311536.0625	24196.720703125	SYBR	Scr	SpyCas9 B10.10	RF 3.3	2024-09-05	1
B1	13	79	58.860477447509766	301549.03125	23927.3984375	SYBR	Scr	SpyCas9 B10.10	RF 3.3	2024-09-05	1
B1	13	80	59.14087677001953	297522.40625	23571.52734375	SYBR	Scr	SpyCas9 B10.10	RF 3.3	2024-09-05	1
B1	13	81	59.42127990722656	289886.375	23147.93359375	SYBR	Scr	SpyCas9 B10.10	RF 3.3	2024-09-05	1
B1	13	82	59.70167922973633	284272.59375	22684.76953125	SYBR	Scr	SpyCas9 B10.10	RF 3.3	2024-09-05	1
B1	13	83	59.982078552246094	276664.84375	22222.10546875	SYBR	Scr	SpyCas9 B10.10	RF 3.3	2024-09-05	1
B1	13	84	60.262481689453125	272170.84375	21810.6640625	SYBR	Scr	SpyCas9 B10.10	RF 3.3	2024-09-05	1
B1	13	85	60.54288482666016	267902.03125	21496.93359375	SYBR	Scr	SpyCas9 B10.10	RF 3.3	2024-09-05	1
B1	13	86	60.82328414916992	263267.53125	21300.13671875	SYBR	Scr	SpyCas9 B10.10	RF 3.3	2024-09-05	1
B1	13	87	61.10368347167969	255435.875	21196.921875	SYBR	Scr	SpyCas9 B10.10	RF 3.3	2024-09-05	1
B1	13	88	61.38408660888672	249813.078125	21130.19921875	SYBR	Scr	SpyCas9 B10.10	RF 3.3	2024-09-05	1
B1	13	89	61.66448974609375	242935.0625	21039.294921875	SYBR	Scr	SpyCas9 B10.10	RF 3.3	2024-09-05	1
B1	13	90	61.94488525390625	237923.125	20891.4296875	SYBR	Scr	SpyCas9 B10.10	RF 3.3	2024-09-05	1
B1	13	91	62.22528839111328	234047.640625	20692.494140625	SYBR	Scr	SpyCas9 B10.10	RF 3.3	2024-09-05	1
B1	13	92	62.50569152832031	227620.6875	20471.60546875	SYBR	Scr	SpyCas9 B10.10	RF 3.3	2024-09-05	1
B1	13	93	62.78609085083008	221703.59375	20255.05859375	SYBR	Scr	SpyCas9 B10.10	RF 3.3	2024-09-05	1
B1	13	94	63.06649017333984	217074.65625	20050.14453125	SYBR	Scr	SpyCas9 B10.10	RF 3.3	2024-09-05	1
B1	13	95	63.346893310546875	210743.984375	19847.923828125	SYBR	Scr	SpyCas9 B10.10	RF 3.3	2024-09-05	1
B1	13	96	63.627296447753906	207042.5625	19636.919921875	SYBR	Scr	SpyCas9 B10.10	RF 3.3	2024-09-05	1
B1	13	97	63.907691955566406	200080.1875	19412.80859375	SYBR	Scr	SpyCas9 B10.10	RF 3.3	2024-09-05	1
B1	13	98	64.18809509277344	197917.34375	19177.1015625	SYBR	Scr	SpyCas9 B10.10	RF 3.3	2024-09-05	1
B1	13	99	64.46849822998047	191165.140625	18928.546875	SYBR	Scr	SpyCas9 B10.10	RF 3.3	2024-09-05	1
B1	13	100	64.7489013671875	185673.40625	18657.52734375	SYBR	Scr	SpyCas9 B10.10	RF 3.3	2024-09-05	1
B1	13	101	65.029296875	181968	18350.427734375	SYBR	Scr	SpyCas9 B10.10	RF 3.3	2024-09-05	1
B1	13	102	65.30970001220703	175726.484375	18002.09765625	SYBR	Scr	SpyCas9 B10.10	RF 3.3	2024-09-05	1
B1	13	103	65.59010314941406	172013.796875	17626.814453125	SYBR	Scr	SpyCas9 B10.10	RF 3.3	2024-09-05	1
B1	13	104	65.87049865722656	167266.65625	17257.845703125	SYBR	Scr	SpyCas9 B10.10	RF 3.3	2024-09-05	1
B1	13	105	66.1509017944336	165910.71875	16923.69140625	SYBR	Scr	SpyCas9 B10.10	RF 3.3	2024-09-05	1
B1	13	106	66.431304931640625	158354.984375	16604.37890625	SYBR	Scr	SpyCas9 B10.10	RF 3.3	2024-09-05	1
B1	13	107	66.711700439453125	156166.625	16362.779296875	SYBR	Scr	SpyCas9 B10.10	RF 3.3	2024-09-05	1
B1	13	108	66.99210357666016	151163.828125	16159.9541015625	SYBR	Scr	SpyCas9 B10.10	RF 3.3	2024-09-05	1
B1	13	109	67.27250671386719	147609.359375	15946.876953125	SYBR	Scr	SpyCas9 B10.10	RF 3.3	2024-09-05	1
B1	13	110	67.55290222167969	141677.546875	15691.640625	SYBR	Scr	SpyCas9 B10.10	RF 3.3	2024-09-05	1
B1	13	111	67.83331298828125	138238.640625	15394.7373046875	SYBR	Scr	SpyCas9 B10.10	RF 3.3	2024-09-05	1
B1	13	112	68.11370849609375	138166.09375	15082.798828125	SYBR	Scr	SpyCas9 B10.10	RF 3.3	2024-09-05	1
B1	13	113	68.39411163330078	131873.203125	14787.482421875	SYBR	Scr	SpyCas9 B10.10	RF 3.3	2024-09-05	1
B1	13	114	68.67451477050781	126958.2421875	14525.431640625	SYBR	Scr	SpyCas9 B10.10	RF 3.3	2024-09-05	1
B1	13	115	68.95491027832031	123409.0703125	14293.365234375	SYBR	Scr	SpyCas9 B10.10	RF 3.3	2024-09-05	1
B1	13	116	69.23531341552734	121713.40625	14076.466796875	SYBR	Scr	SpyCas9 B10.10	RF 3.3	2024-09-05	1
B1	13	117	69.515716552734375	118297.7265625	13858.6787109375	SYBR	Scr	SpyCas9 B10.10	RF 3.3	2024-09-05	1
B1	13	118	69.796112060546875	113194.3515625	13626.7890625	SYBR	Scr	SpyCas9 B10.10	RF 3.3	2024-09-05	1
B1	13	119	70.0765151977539	109149.0546875	13371.892578125	SYBR	Scr	SpyCas9 B10.10	RF 3.3	2024-09-05	1
B1	13	120	70.35691833496094	107122.5390625	13093.8828125	SYBR	Scr	SpyCas9 B10.10	RF 3.3	2024-09-05	1
B1	13	121	70.63731384277344	103445.8828125	12806.533203125	SYBR	Scr	SpyCas9 B10.10	RF 3.3	2024-09-05	1
B1	13	122	70.91771697998047	101826.5078125	12534.060546875	SYBR	Scr	SpyCas9 B10.10	RF 3.3	2024-09-05	1
B1	13	123	71.1981201171875	97212.4296875	12297.71484375	SYBR	Scr	SpyCas9 B10.10	RF 3.3	2024-09-05	1
B1	13	124	71.478515625	94624.6640625	12102.103515625	SYBR	Scr	SpyCas9 B10.10	RF 3.3	2024-09-05	1
B1	13	125	71.75892639160156	90113.625	11933.3876953125	SYBR	Scr	SpyCas9 B10.10	RF 3.3	2024-09-05	1
B1	13	126	72.03932189941406	88819.09375	11769.8798828125	SYBR	Scr	SpyCas9 B10.10	RF 3.3	2024-09-05	1
B1	13	127	72.3197250366211	85159.2734375	11594.54296875	SYBR	Scr	SpyCas9 B10.10	RF 3.3	2024-09-05	1
B1	13	128	72.600128173828125	82356.2578125	11399.1630859375	SYBR	Scr	SpyCas9 B10.10	RF 3.3	2024-09-05	1
B1	13	129	72.880523681640625	78892.0625	11179.2919921875	SYBR	Scr	SpyCas9 B10.10	RF 3.3	2024-09-05	1
B1	13	130	73.16092681884766	77459.2265625	10929.037109375	SYBR	Scr	SpyCas9 B10.10	RF 3.3	2024-09-05	1
B1	13	131	73.44132995605469	73647.7734375	10644.333984375	SYBR	Scr	SpyCas9 B10.10	RF 3.3	2024-09-05	1
B1	13	132	73.72172546386719	69839.5859375	10334.8134765625	SYBR	Scr	SpyCas9 B10.10	RF 3.3	2024-09-05	1
B1	13	133	74.00212860107422	68147.9765625	10033.798828125	SYBR	Scr	SpyCas9 B10.10	RF 3.3	2024-09-05	1
B1	13	134	74.28253173828125	68128.8203125	9793.955078125	SYBR	Scr	SpyCas9 B10.10	RF 3.3	2024-09-05	1
B1	13	135	74.56292724609375	64852.09375	9664.529296875	SYBR	Scr	SpyCas9 B10.10	RF 3.3	2024-09-05	1
B1	13	136	74.84333038330078	61590.890625	9662.4912109375	SYBR	Scr	SpyCas9 B10.10	RF 3.3	2024-09-05	1
B1	13	137	75.12373352050781	59186.9140625	9758.5009765625	SYBR	Scr	SpyCas9 B10.10	RF 3.3	2024-09-05	1
B1	13	138	75.40412902832031	55593.19140625	9890.37890625	SYBR	Scr	SpyCas9 B10.10	RF 3.3	2024-09-05	1
B1	13	139	75.684539794921875	53723.9375	9995.5478515625	SYBR	Scr	SpyCas9 B10.10	RF 3.3	2024-09-05	1
B1	13	140	75.964935302734375	49755.82421875	10039.91796875	SYBR	Scr	SpyCas9 B10.10	RF 3.3	2024-09-05	1
B1	13	141	76.2453384399414	51160.41015625	10025.56640625	SYBR	Scr	SpyCas9 B10.10	RF 3.3	2024-09-05	1
B1	13	142	76.52574157714844	45269.9140625	9979.1201171875	SYBR	Scr	SpyCas9 B10.10	RF 3.3	2024-09-05	1
B1	13	143	76.80613708496094	42645.23046875	9936.3671875	SYBR	Scr	SpyCas9 B10.10	RF 3.3	2024-09-05	1
B1	13	144	77.08654022216797	40156	9935.46484375	SYBR	Scr	SpyCas9 B10.10	RF 3.3	2024-09-05	1
B1	13	145	77.366943359375	39864.77734375	10016.0068359375	SYBR	Scr	SpyCas9 B10.10	RF 3.3	2024-09-05	1
B1	13	146	77.6473388671875	36696.55859375	10214.478515625	SYBR	Scr	SpyCas9 B10.10	RF 3.3	2024-09-05	1
B1	13	147	77.92774200439453	33334.8203125	10553.3486328125	SYBR	Scr	SpyCas9 B10.10	RF 3.3	2024-09-05	1
B1	13	148	78.20814514160156	29597.341796875	11033.1953125	SYBR	Scr	SpyCas9 B10.10	RF 3.3	2024-09-05	1
B1	13	149	78.48854064941406	27915.376953125	11636.79296875	SYBR	Scr	SpyCas9 B10.10	RF 3.3	2024-09-05	1
B1	13	150	78.7689437866211	23781.28515625	12342.779296875	SYBR	Scr	SpyCas9 B10.10	RF 3.3	2024-09-05	1
B1	13	151	79.049346923828125	20051.82421875	13135.0888671875	SYBR	Scr	SpyCas9 B10.10	RF 3.3	2024-09-05	1
B1	13	152	79.329742431640625	17885.33203125	13996.712890625	SYBR	Scr	SpyCas9 B10.10	RF 3.3	2024-09-05	1
B1	13	153	79.61015319824219	12358.9140625	14889.09375	SYBR	Scr	SpyCas9 B10.10	RF 3.3	2024-09-05	1
B1	13	154	79.89054870605469	9621.90234375	15730.822265625	SYBR	Scr	SpyCas9 B10.10	RF 3.3	2024-09-05	1
B1	13	155	80.17095184326172	3432.3466796875	16393.1953125	SYBR	Scr	SpyCas9 B10.10	RF 3.3	2024-09-05	1
B1	13	156	80.45135498046875	-2640.26123046875	16721.697265625	SYBR	Scr	SpyCas9 B10.10	RF 3.3	2024-09-05	1
B1	13	157	80.73175048828125	-6235.9931640625	16578.806640625	SYBR	Scr	SpyCas9 B10.10	RF 3.3	2024-09-05	1
B1	13	158	81.01215362548828	-12484.6513671875	15890.1123046875	SYBR	Scr	SpyCas9 B10.10	RF 3.3	2024-09-05	1
B1	13	159	81.29255676269531	-14694.166015625	14672.494140625	SYBR	Scr	SpyCas9 B10.10	RF 3.3	2024-09-05	1
B1	13	160	81.57295227050781	-18700.68359375	13031.4140625	SYBR	Scr	SpyCas9 B10.10	RF 3.3	2024-09-05	1
B1	13	161	81.85335540771484	-17962.03515625	11130.9580078125	SYBR	Scr	SpyCas9 B10.10	RF 3.3	2024-09-05	1
B1	13	162	82.133758544921875	-22375.328125	9153.0625	SYBR	Scr	SpyCas9 B10.10	RF 3.3	2024-09-05	1
B1	13	163	82.414154052734375	-23275.205078125	7262.7861328125	SYBR	Scr	SpyCas9 B10.10	RF 3.3	2024-09-05	1
B1	13	164	82.6945571899414	-23113.462890625	5586.8515625	SYBR	Scr	SpyCas9 B10.10	RF 3.3	2024-09-05	1
B1	13	165	82.97496032714844	-21864.05078125	4202.013671875	SYBR	Scr	SpyCas9 B10.10	RF 3.3	2024-09-05	1
B1	13	166	83.25535583496094	-24369.07421875	3129.1455078125	SYBR	Scr	SpyCas9 B10.10	RF 3.3	2024-09-05	1
B1	13	167	83.5357666015625	-24518.41796875	2335.25390625	SYBR	Scr	SpyCas9 B10.10	RF 3.3	2024-09-05	1
B1	13	168	83.816162109375	-24019.4921875	1748.8974609375	SYBR	Scr	SpyCas9 B10.10	RF 3.3	2024-09-05	1
B1	13	169	84.09656524658203	-26471.7109375	1288.3056640625	SYBR	Scr	SpyCas9 B10.10	RF 3.3	2024-09-05	1
B1	13	170	84.37696838378906	-25280.5625	891.47265625	SYBR	Scr	SpyCas9 B10.10	RF 3.3	2024-09-05	1
B1	13	171	84.65736389160156	-25398.251953125	534.212890625	SYBR	Scr	SpyCas9 B10.10	RF 3.3	2024-09-05	1
B1	13	172	84.9377670288086	-25837.703125	229.048828125	SYBR	Scr	SpyCas9 B10.10	RF 3.3	2024-09-05	1
B1	13	173	85.218170166015625	-25090.666015625	8.5	SYBR	Scr	SpyCas9 B10.10	RF 3.3	2024-09-05	1
B1	13	174	85.498565673828125	-25878.72265625	-96.990234375	SYBR	Scr	SpyCas9 B10.10	RF 3.3	2024-09-05	1
B1	13	175	85.77896881103516	-24021.169921875	-76.447265625	SYBR	Scr	SpyCas9 B10.10	RF 3.3	2024-09-05	1
B1	13	176	86.05937194824219	-25691.486328125	54.6171875	SYBR	Scr	SpyCas9 B10.10	RF 3.3	2024-09-05	1
B1	13	177	86.33976745605469	-26457.8203125	257.9140625	SYBR	Scr	SpyCas9 B10.10	RF 3.3	2024-09-05	1
B1	13	178	86.62017059326172	-25600.873046875	482.94140625	SYBR	Scr	SpyCas9 B10.10	RF 3.3	2024-09-05	1
B1	13	179	86.90057373046875	-26814.58203125	678.8095703125	SYBR	Scr	SpyCas9 B10.10	RF 3.3	2024-09-05	1
B1	13	180	87.18096923828125	-28529.59765625	803.765625	SYBR	Scr	SpyCas9 B10.10	RF 3.3	2024-09-05	1
B1	13	181	87.46138000488281	-25327.87109375	832.1904296875	SYBR	Scr	SpyCas9 B10.10	RF 3.3	2024-09-05	1
B1	13	182	87.74177551269531	-30520.318359375	760.4013671875	SYBR	Scr	SpyCas9 B10.10	RF 3.3	2024-09-05	1
B1	13	183	88.02217864990234	-28097.74609375	609.9091796875	SYBR	Scr	SpyCas9 B10.10	RF 3.3	2024-09-05	1
B1	13	184	88.302581787109375	-27113.96875	423.6875	SYBR	Scr	SpyCas9 B10.10	RF 3.3	2024-09-05	1
B1	13	185	88.582977294921875	-27967.791015625	252.62109375	SYBR	Scr	SpyCas9 B10.10	RF 3.3	2024-09-05	1
B1	13	186	88.8633804321289	-28019.716796875	136.24609375	SYBR	Scr	SpyCas9 B10.10	RF 3.3	2024-09-05	1
B1	13	187	89.14378356933594	-28976.2734375	88.12890625	SYBR	Scr	SpyCas9 B10.10	RF 3.3	2024-09-05	1
B1	13	188	89.42417907714844	-28124.03125	94.1953125	SYBR	Scr	SpyCas9 B10.10	RF 3.3	2024-09-05	1
B1	13	189	89.70458221435547	-28256.548828125	123.357421875	SYBR	Scr	SpyCas9 B10.10	RF 3.3	2024-09-05	1
B1	13	190	89.9849853515625	-29930.126953125	142.150390625	SYBR	Scr	SpyCas9 B10.10	RF 3.3	2024-09-05	1
B1	13	191	90.265380859375	-28209.05078125	125.8984375	SYBR	Scr	SpyCas9 B10.10	RF 3.3	2024-09-05	1
B1	13	192	90.54579162597656	-29711.240234375	64.892578125	SYBR	Scr	SpyCas9 B10.10	RF 3.3	2024-09-05	1
B1	13	193	90.82618713378906	-29589.072265625	-32.466796875	SYBR	Scr	SpyCas9 B10.10	RF 3.3	2024-09-05	1
B1	13	194	91.10658264160156	-29060.361328125	-139.765625	SYBR	Scr	SpyCas9 B10.10	RF 3.3	2024-09-05	1
B1	13	195	91.386993408203125	-29132.1875	-219.41796875	SYBR	Scr	SpyCas9 B10.10	RF 3.3	2024-09-05	1
B1	13	196	91.667388916015625	-28719.3984375	-237.990234375	SYBR	Scr	SpyCas9 B10.10	RF 3.3	2024-09-05	1
B1	13	197	91.94779205322266	-27929.572265625	-184.4140625	SYBR	Scr	SpyCas9 B10.10	RF 3.3	2024-09-05	1
B1	13	198	92.22819519042967	-30822.361328125	-79.3671875	SYBR	Scr	SpyCas9 B10.10	RF 3.3	2024-09-05	1
B1	13	199	92.5085906982422	-30297.935546875	32.82421875	SYBR	Scr	SpyCas9 B10.10	RF 3.3	2024-09-05	1
B1	13	200	92.78899383544922	-29181.26953125	106.23828125	SYBR	Scr	SpyCas9 B10.10	RF 3.3	2024-09-05	1
B1	13	201	93.06939697265624	-29987.224609375	114.935546875	SYBR	Scr	SpyCas9 B10.10	RF 3.3	2024-09-05	1
B1	13	202	93.34979248046876	-31218.369140625	60.583984375	SYBR	Scr	SpyCas9 B10.10	RF 3.3	2024-09-05	1
B1	13	203	93.63019561767578	-29140.205078125	-35.408203125	SYBR	Scr	SpyCas9 B10.10	RF 3.3	2024-09-05	1
B1	13	204	93.9105987548828	-30573.548828125	-145.896484375	SYBR	Scr	SpyCas9 B10.10	RF 3.3	2024-09-05	1
B1	13	205	94.19099426269533	-30935.904296875	-248.265625	SYBR	Scr	SpyCas9 B10.10	RF 3.3	2024-09-05	1
B1	13	206	94.471405029296875	-30018.826171875	-328.09375	SYBR	Scr	SpyCas9 B10.10	RF 3.3	2024-09-05	1
B1	13	207	94.751800537109375	-29114.8046875	-379.173828125	SYBR	Scr	SpyCas9 B10.10	RF 3.3	2024-09-05	1
B2	14	1	36.98920440673828	702613.9375	23609.90625	SYBR	Scr	SpyCas9 B10.10	RF 3.3	2024-09-05	2
B2	14	2	37.26960372924805	700425	23946.59375	SYBR	Scr	SpyCas9 B10.10	RF 3.3	2024-09-05	2
B2	14	3	37.55000305175781	697137.875	24439.078125	SYBR	Scr	SpyCas9 B10.10	RF 3.3	2024-09-05	2
B2	14	4	37.83040618896485	693373.6875	25010.984375	SYBR	Scr	SpyCas9 B10.10	RF 3.3	2024-09-05	2
B2	14	5	38.11080551147461	686454.25	25544.37890625	SYBR	Scr	SpyCas9 B10.10	RF 3.3	2024-09-05	2
B2	14	6	38.39120864868164	679774.375	25922.919921875	SYBR	Scr	SpyCas9 B10.10	RF 3.3	2024-09-05	2
B2	14	7	38.671607971191406	672961.8125	26081.30078125	SYBR	Scr	SpyCas9 B10.10	RF 3.3	2024-09-05	2
B2	14	8	38.95201110839844	664065.8125	26035.875	SYBR	Scr	SpyCas9 B10.10	RF 3.3	2024-09-05	2
B2	14	9	39.2324104309082	655697.4375	25878.2578125	SYBR	Scr	SpyCas9 B10.10	RF 3.3	2024-09-05	2
B2	14	10	39.51280975341797	646923.625	25729.111328125	SYBR	Scr	SpyCas9 B10.10	RF 3.3	2024-09-05	2
B2	14	11	39.793212890625	641464.625	25677.552734375	SYBR	Scr	SpyCas9 B10.10	RF 3.3	2024-09-05	2
B2	14	12	40.073612213134766	638434.625	25740.8125	SYBR	Scr	SpyCas9 B10.10	RF 3.3	2024-09-05	2
B2	14	13	40.3540153503418	634275.5	25866.17578125	SYBR	Scr	SpyCas9 B10.10	RF 3.3	2024-09-05	2
B2	14	14	40.63441467285156	626946	25968.83203125	SYBR	Scr	SpyCas9 B10.10	RF 3.3	2024-09-05	2
B2	14	15	40.914817810058594	619085.9375	25974.98046875	SYBR	Scr	SpyCas9 B10.10	RF 3.3	2024-09-05	2
B2	14	16	41.19521713256836	611706.75	25849.8125	SYBR	Scr	SpyCas9 B10.10	RF 3.3	2024-09-05	2
B2	14	17	41.475616455078125	603949.9375	25602.21875	SYBR	Scr	SpyCas9 B10.10	RF 3.3	2024-09-05	2
B2	14	18	41.75601959228515	594634.625	25272.48046875	SYBR	Scr	SpyCas9 B10.10	RF 3.3	2024-09-05	2
B2	14	19	42.03641891479492	588933.9375	24913.18359375	SYBR	Scr	SpyCas9 B10.10	RF 3.3	2024-09-05	2
B2	14	20	42.31681823730469	579382.6875	24570.25390625	SYBR	Scr	SpyCas9 B10.10	RF 3.3	2024-09-05	2
B2	14	21	42.59722137451172	571332.9375	24268.07421875	SYBR	Scr	SpyCas9 B10.10	RF 3.3	2024-09-05	2
B2	14	22	42.87762451171875	568358.125	24005.916015625	SYBR	Scr	SpyCas9 B10.10	RF 3.3	2024-09-05	2
B2	14	23	43.15802383422851	557073.75	23764.72265625	SYBR	Scr	SpyCas9 B10.10	RF 3.3	2024-09-05	2
B2	14	24	43.43842315673828	550720.8125	23521.658203125	SYBR	Scr	SpyCas9 B10.10	RF 3.3	2024-09-05	2
B2	14	25	43.71882629394531	546819.25	23264.166015625	SYBR	Scr	SpyCas9 B10.10	RF 3.3	2024-09-05	2
B2	14	26	43.99922561645508	535345.9375	22996.587890625	SYBR	Scr	SpyCas9 B10.10	RF 3.3	2024-09-05	2
B2	14	27	44.27962493896485	530787.1875	22736.8203125	SYBR	Scr	SpyCas9 B10.10	RF 3.3	2024-09-05	2
B2	14	28	44.560028076171875	522974.5625	22508.19140625	SYBR	Scr	SpyCas9 B10.10	RF 3.3	2024-09-05	2
B2	14	29	44.840431213378906	516288.8125	22334.232421875	SYBR	Scr	SpyCas9 B10.10	RF 3.3	2024-09-05	2
B2	14	30	45.12083053588867	511911.9375	22237.787109375	SYBR	Scr	SpyCas9 B10.10	RF 3.3	2024-09-05	2
B2	14	31	45.40122985839844	501778.5625	22240.9921875	SYBR	Scr	SpyCas9 B10.10	RF 3.3	2024-09-05	2
B2	14	32	45.68163299560547	497071.3125	22358.671875	SYBR	Scr	SpyCas9 B10.10	RF 3.3	2024-09-05	2
B2	14	33	45.962032318115234	490935.25	22585.2890625	SYBR	Scr	SpyCas9 B10.10	RF 3.3	2024-09-05	2
B2	14	34	46.242431640625	484328.3125	22885.185546875	SYBR	Scr	SpyCas9 B10.10	RF 3.3	2024-09-05	2
B2	14	35	46.52283477783203	477488.53125	23195.904296875	SYBR	Scr	SpyCas9 B10.10	RF 3.3	2024-09-05	2
B2	14	36	46.80323791503906	471574.71875	23449.017578125	SYBR	Scr	SpyCas9 B10.10	RF 3.3	2024-09-05	2
B2	14	37	47.08363723754883	464744.1875	23599.142578125	SYBR	Scr	SpyCas9 B10.10	RF 3.3	2024-09-05	2
B2	14	38	47.364036560058594	455198.1875	23644.48046875	SYBR	Scr	SpyCas9 B10.10	RF 3.3	2024-09-05	2
B2	14	39	47.644439697265625	448509.46875	23622.26171875	SYBR	Scr	SpyCas9 B10.10	RF 3.3	2024-09-05	2
B2	14	40	47.92483901977539	441700.8125	23583.591796875	SYBR	Scr	SpyCas9 B10.10	RF 3.3	2024-09-05	2
B2	14	41	48.20524215698242	435373.03125	23560.703125	SYBR	Scr	SpyCas9 B10.10	RF 3.3	2024-09-05	2
B2	14	42	48.48564147949219	428567.3125	23550.955078125	SYBR	Scr	SpyCas9 B10.10	RF 3.3	2024-09-05	2
B2	14	43	48.76604461669922	422370.84375	23524.39453125	SYBR	Scr	SpyCas9 B10.10	RF 3.3	2024-09-05	2
B2	14	44	49.046443939208984	413412.40625	23447.59375	SYBR	Scr	SpyCas9 B10.10	RF 3.3	2024-09-05	2
B2	14	45	49.32684326171875	407907.34375	23306.4140625	SYBR	Scr	SpyCas9 B10.10	RF 3.3	2024-09-05	2
B2	14	46	49.60724639892578	399497.03125	23114.25390625	SYBR	Scr	SpyCas9 B10.10	RF 3.3	2024-09-05	2
B2	14	47	49.88764572143555	393845.5625	22903.509765625	SYBR	Scr	SpyCas9 B10.10	RF 3.3	2024-09-05	2
B2	14	48	50.16804504394531	386625.9375	22709.546875	SYBR	Scr	SpyCas9 B10.10	RF 3.3	2024-09-05	2
B2	14	49	50.448448181152344	380528.28125	22556.330078125	SYBR	Scr	SpyCas9 B10.10	RF 3.3	2024-09-05	2
B2	14	50	50.728851318359375	373502.09375	22450.025390625	SYBR	Scr	SpyCas9 B10.10	RF 3.3	2024-09-05	2
B2	14	51	51.00925064086914	367350.6875	22382.462890625	SYBR	Scr	SpyCas9 B10.10	RF 3.3	2024-09-05	2
B2	14	52	51.289649963378906	361482.375	22339.83984375	SYBR	Scr	SpyCas9 B10.10	RF 3.3	2024-09-05	2
B2	14	53	51.57005310058594	354204.875	22311.9296875	SYBR	Scr	SpyCas9 B10.10	RF 3.3	2024-09-05	2
B2	14	54	51.8504524230957	346393.59375	22294.86328125	SYBR	Scr	SpyCas9 B10.10	RF 3.3	2024-09-05	2
B2	14	55	52.13085174560547	342067.84375	22285.671875	SYBR	Scr	SpyCas9 B10.10	RF 3.3	2024-09-05	2
B2	14	56	52.4112548828125	335011.78125	22273.6171875	SYBR	Scr	SpyCas9 B10.10	RF 3.3	2024-09-05	2
B2	14	57	52.69165802001953	328696.21875	22238.40234375	SYBR	Scr	SpyCas9 B10.10	RF 3.3	2024-09-05	2
B2	14	58	52.9720573425293	321117.96875	22158.78515625	SYBR	Scr	SpyCas9 B10.10	RF 3.3	2024-09-05	2
B2	14	59	53.25245666503906	314222.15625	22026.056640625	SYBR	Scr	SpyCas9 B10.10	RF 3.3	2024-09-05	2
B2	14	60	53.532859802246094	308343.65625	21851.875	SYBR	Scr	SpyCas9 B10.10	RF 3.3	2024-09-05	2
B2	14	61	53.81325912475586	302467	21662.95703125	SYBR	Scr	SpyCas9 B10.10	RF 3.3	2024-09-05	2
B2	14	62	54.093658447265625	294714.15625	21487.53515625	SYBR	Scr	SpyCas9 B10.10	RF 3.3	2024-09-05	2
B2	14	63	54.374061584472656	290424.3125	21342.845703125	SYBR	Scr	SpyCas9 B10.10	RF 3.3	2024-09-05	2
B2	14	64	54.65446472167969	283253.1875	21230.857421875	SYBR	Scr	SpyCas9 B10.10	RF 3.3	2024-09-05	2
B2	14	65	54.93486404418945	276413.125	21143.21875	SYBR	Scr	SpyCas9 B10.10	RF 3.3	2024-09-05	2
B2	14	66	55.21526336669922	270924.8125	21067.9765625	SYBR	Scr	SpyCas9 B10.10	RF 3.3	2024-09-05	2
B2	14	67	55.49566650390625	264576.25	20994.294921875	SYBR	Scr	SpyCas9 B10.10	RF 3.3	2024-09-05	2
B2	14	68	55.776065826416016	259327.90625	20912.640625	SYBR	Scr	SpyCas9 B10.10	RF 3.3	2024-09-05	2
B2	14	69	56.05646514892578	252801.359375	20813.87109375	SYBR	Scr	SpyCas9 B10.10	RF 3.3	2024-09-05	2
B2	14	70	56.33686828613281	245386.90625	20687.48046875	SYBR	Scr	SpyCas9 B10.10	RF 3.3	2024-09-05	2
B2	14	71	56.61727142333984	240481.25	20520.818359375	SYBR	Scr	SpyCas9 B10.10	RF 3.3	2024-09-05	2
B2	14	72	56.89767074584961	235821.59375	20298.66015625	SYBR	Scr	SpyCas9 B10.10	RF 3.3	2024-09-05	2
B2	14	73	57.178070068359375	228832.015625	20008.978515625	SYBR	Scr	SpyCas9 B10.10	RF 3.3	2024-09-05	2
B2	14	74	57.458473205566406	220841	19655.619140625	SYBR	Scr	SpyCas9 B10.10	RF 3.3	2024-09-05	2
B2	14	75	57.73887252807617	216101.265625	19269.849609375	SYBR	Scr	SpyCas9 B10.10	RF 3.3	2024-09-05	2
B2	14	76	58.01927185058594	212285.9375	18905.81640625	SYBR	Scr	SpyCas9 B10.10	RF 3.3	2024-09-05	2
B2	14	77	58.29967498779297	208385.703125	18613.6328125	SYBR	Scr	SpyCas9 B10.10	RF 3.3	2024-09-05	2
B2	14	78	58.580078125	202582.125	18406.9453125	SYBR	Scr	SpyCas9 B10.10	RF 3.3	2024-09-05	2
B2	14	79	58.860477447509766	195211.4375	18251.2578125	SYBR	Scr	SpyCas9 B10.10	RF 3.3	2024-09-05	2
B2	14	80	59.14087677001953	191461.671875	18086.326171875	SYBR	Scr	SpyCas9 B10.10	RF 3.3	2024-09-05	2
B2	14	81	59.42127990722656	184115.828125	17868.140625	SYBR	Scr	SpyCas9 B10.10	RF 3.3	2024-09-05	2
B2	14	82	59.70167922973633	180150.09375	17597.58203125	SYBR	Scr	SpyCas9 B10.10	RF 3.3	2024-09-05	2
B2	14	83	59.982078552246094	177455.09375	17316.083984375	SYBR	Scr	SpyCas9 B10.10	RF 3.3	2024-09-05	2
B2	14	84	60.262481689453125	172098.875	17073.494140625	SYBR	Scr	SpyCas9 B10.10	RF 3.3	2024-09-05	2
B2	14	85	60.54288482666016	167086.984375	16895.990234375	SYBR	Scr	SpyCas9 B10.10	RF 3.3	2024-09-05	2
B2	14	86	60.82328414916992	160644.828125	16775.4609375	SYBR	Scr	SpyCas9 B10.10	RF 3.3	2024-09-05	2
B2	14	87	61.10368347167969	157053.953125	16682.162109375	SYBR	Scr	SpyCas9 B10.10	RF 3.3	2024-09-05	2
B2	14	88	61.38408660888672	154105.78125	16583.552734375	SYBR	Scr	SpyCas9 B10.10	RF 3.3	2024-09-05	2
B2	14	89	61.66448974609375	148090.625	16454.66015625	SYBR	Scr	SpyCas9 B10.10	RF 3.3	2024-09-05	2
B2	14	90	61.94488525390625	142354.609375	16278.29296875	SYBR	Scr	SpyCas9 B10.10	RF 3.3	2024-09-05	2
B2	14	91	62.22528839111328	138943.515625	16044.1943359375	SYBR	Scr	SpyCas9 B10.10	RF 3.3	2024-09-05	2
B2	14	92	62.50569152832031	134101.984375	15751.7568359375	SYBR	Scr	SpyCas9 B10.10	RF 3.3	2024-09-05	2
B2	14	93	62.78609085083008	129127.15625	15414.0068359375	SYBR	Scr	SpyCas9 B10.10	RF 3.3	2024-09-05	2
B2	14	94	63.06649017333984	126338.375	15056.66796875	SYBR	Scr	SpyCas9 B10.10	RF 3.3	2024-09-05	2
B2	14	95	63.346893310546875	121971.46875	14710.9970703125	SYBR	Scr	SpyCas9 B10.10	RF 3.3	2024-09-05	2
B2	14	96	63.627296447753906	117440.765625	14405.78125	SYBR	Scr	SpyCas9 B10.10	RF 3.3	2024-09-05	2
B2	14	97	63.907691955566406	114248.484375	14162.1328125	SYBR	Scr	SpyCas9 B10.10	RF 3.3	2024-09-05	2
B2	14	98	64.18809509277344	110790.2890625	13992.609375	SYBR	Scr	SpyCas9 B10.10	RF 3.3	2024-09-05	2
B2	14	99	64.46849822998047	106291.9921875	13901.05859375	SYBR	Scr	SpyCas9 B10.10	RF 3.3	2024-09-05	2
B2	14	100	64.7489013671875	102469.2421875	13880.966796875	SYBR	Scr	SpyCas9 B10.10	RF 3.3	2024-09-05	2
B2	14	101	65.029296875	98555.9296875	13910.662109375	SYBR	Scr	SpyCas9 B10.10	RF 3.3	2024-09-05	2
B2	14	102	65.30970001220703	95133.734375	13949.4189453125	SYBR	Scr	SpyCas9 B10.10	RF 3.3	2024-09-05	2
B2	14	103	65.59010314941406	90669.4140625	13939.6025390625	SYBR	Scr	SpyCas9 B10.10	RF 3.3	2024-09-05	2
B2	14	104	65.87049865722656	84802.8046875	13820.3046875	SYBR	Scr	SpyCas9 B10.10	RF 3.3	2024-09-05	2
B2	14	105	66.1509017944336	82051.7421875	13544.33203125	SYBR	Scr	SpyCas9 B10.10	RF 3.3	2024-09-05	2
B2	14	106	66.431304931640625	77547.6171875	13104.3486328125	SYBR	Scr	SpyCas9 B10.10	RF 3.3	2024-09-05	2
B2	14	107	66.711700439453125	74982.921875	12564.58984375	SYBR	Scr	SpyCas9 B10.10	RF 3.3	2024-09-05	2
B2	14	108	66.99210357666016	72809.609375	12014.712890625	SYBR	Scr	SpyCas9 B10.10	RF 3.3	2024-09-05	2
B2	14	109	67.27250671386719	70394.2734375	11541.556640625	SYBR	Scr	SpyCas9 B10.10	RF 3.3	2024-09-05	2
B2	14	110	67.55290222167969	65873.90625	11193.9775390625	SYBR	Scr	SpyCas9 B10.10	RF 3.3	2024-09-05	2
B2	14	111	67.83331298828125	63943.46875	10969.947265625	SYBR	Scr	SpyCas9 B10.10	RF 3.3	2024-09-05	2
B2	14	112	68.11370849609375	59424.9296875	10830.388671875	SYBR	Scr	SpyCas9 B10.10	RF 3.3	2024-09-05	2
B2	14	113	68.39411163330078	56955.50390625	10728.228515625	SYBR	Scr	SpyCas9 B10.10	RF 3.3	2024-09-05	2
B2	14	114	68.67451477050781	54457.8203125	10632.43359375	SYBR	Scr	SpyCas9 B10.10	RF 3.3	2024-09-05	2
B2	14	115	68.95491027832031	50199.19140625	10533.732421875	SYBR	Scr	SpyCas9 B10.10	RF 3.3	2024-09-05	2
B2	14	116	69.23531341552734	49102.1015625	10432.8544921875	SYBR	Scr	SpyCas9 B10.10	RF 3.3	2024-09-05	2
B2	14	117	69.515716552734375	45896.2890625	10323.8486328125	SYBR	Scr	SpyCas9 B10.10	RF 3.3	2024-09-05	2
B2	14	118	69.796112060546875	41440.109375	10187.404296875	SYBR	Scr	SpyCas9 B10.10	RF 3.3	2024-09-05	2
B2	14	119	70.0765151977539	37822.82421875	9999.5849609375	SYBR	Scr	SpyCas9 B10.10	RF 3.3	2024-09-05	2
B2	14	120	70.35691833496094	37231.1484375	9748.416015625	SYBR	Scr	SpyCas9 B10.10	RF 3.3	2024-09-05	2
B2	14	121	70.63731384277344	34557.08203125	9445.3193359375	SYBR	Scr	SpyCas9 B10.10	RF 3.3	2024-09-05	2
B2	14	122	70.91771697998047	30720.37109375	9122.44140625	SYBR	Scr	SpyCas9 B10.10	RF 3.3	2024-09-05	2
B2	14	123	71.1981201171875	28529.013671875	8818.8125	SYBR	Scr	SpyCas9 B10.10	RF 3.3	2024-09-05	2
B2	14	124	71.478515625	28109.9921875	8564.603515625	SYBR	Scr	SpyCas9 B10.10	RF 3.3	2024-09-05	2
B2	14	125	71.75892639160156	23819.3046875	8371.73828125	SYBR	Scr	SpyCas9 B10.10	RF 3.3	2024-09-05	2
B2	14	126	72.03932189941406	21599.412109375	8233.32421875	SYBR	Scr	SpyCas9 B10.10	RF 3.3	2024-09-05	2
B2	14	127	72.3197250366211	20036.375	8130.203125	SYBR	Scr	SpyCas9 B10.10	RF 3.3	2024-09-05	2
B2	14	128	72.600128173828125	17508.232421875	8041.0263671875	SYBR	Scr	SpyCas9 B10.10	RF 3.3	2024-09-05	2
B2	14	129	72.880523681640625	13991.39453125	7952.064453125	SYBR	Scr	SpyCas9 B10.10	RF 3.3	2024-09-05	2
B2	14	130	73.16092681884766	12733.275390625	7861.8662109375	SYBR	Scr	SpyCas9 B10.10	RF 3.3	2024-09-05	2
B2	14	131	73.44132995605469	11388.296875	7778.2568359375	SYBR	Scr	SpyCas9 B10.10	RF 3.3	2024-09-05	2
B2	14	132	73.72172546386719	8424.0712890625	7709.50439453125	SYBR	Scr	SpyCas9 B10.10	RF 3.3	2024-09-05	2
B2	14	133	74.00212860107422	5256.89111328125	7655.89208984375	SYBR	Scr	SpyCas9 B10.10	RF 3.3	2024-09-05	2
B2	14	134	74.28253173828125	3924.714111328125	7607.8564453125	SYBR	Scr	SpyCas9 B10.10	RF 3.3	2024-09-05	2
B2	14	135	74.56292724609375	2068.457275390625	7551.8740234375	SYBR	Scr	SpyCas9 B10.10	RF 3.3	2024-09-05	2
B2	14	136	74.84333038330078	-1273.1029052734375	7479.6064453125	SYBR	Scr	SpyCas9 B10.10	RF 3.3	2024-09-05	2
B2	14	137	75.12373352050781	-2505.466796875	7393.67578125	SYBR	Scr	SpyCas9 B10.10	RF 3.3	2024-09-05	2
B2	14	138	75.40412902832031	-4749.861328125	7307.28271484375	SYBR	Scr	SpyCas9 B10.10	RF 3.3	2024-09-05	2
B2	14	139	75.684539794921875	-6035.61572265625	7238.4833984375	SYBR	Scr	SpyCas9 B10.10	RF 3.3	2024-09-05	2
B2	14	140	75.964935302734375	-9176.8056640625	7203.09765625	SYBR	Scr	SpyCas9 B10.10	RF 3.3	2024-09-05	2
B2	14	141	76.2453384399414	-10145.34765625	7209.7001953125	SYBR	Scr	SpyCas9 B10.10	RF 3.3	2024-09-05	2
B2	14	142	76.52574157714844	-13762.70703125	7257.8671875	SYBR	Scr	SpyCas9 B10.10	RF 3.3	2024-09-05	2
B2	14	143	76.80613708496094	-13676.7880859375	7340.0341796875	SYBR	Scr	SpyCas9 B10.10	RF 3.3	2024-09-05	2
B2	14	144	77.08654022216797	-17049.076171875	7446.27783203125	SYBR	Scr	SpyCas9 B10.10	RF 3.3	2024-09-05	2
B2	14	145	77.366943359375	-20730.90234375	7571.63525390625	SYBR	Scr	SpyCas9 B10.10	RF 3.3	2024-09-05	2
B2	14	146	77.6473388671875	-20957.146484375	7723.85498046875	SYBR	Scr	SpyCas9 B10.10	RF 3.3	2024-09-05	2
B2	14	147	77.92774200439453	-23710.279296875	7926.81298828125	SYBR	Scr	SpyCas9 B10.10	RF 3.3	2024-09-05	2
B2	14	148	78.20814514160156	-26450.01953125	8215.23828125	SYBR	Scr	SpyCas9 B10.10	RF 3.3	2024-09-05	2
B2	14	149	78.48854064941406	-27866.353515625	8620.798828125	SYBR	Scr	SpyCas9 B10.10	RF 3.3	2024-09-05	2
B2	14	150	78.7689437866211	-30379.814453125	9156.1953125	SYBR	Scr	SpyCas9 B10.10	RF 3.3	2024-09-05	2
B2	14	151	79.049346923828125	-34460.85546875	9805.7783203125	SYBR	Scr	SpyCas9 B10.10	RF 3.3	2024-09-05	2
B2	14	152	79.329742431640625	-37826.52734375	10525.5625	SYBR	Scr	SpyCas9 B10.10	RF 3.3	2024-09-05	2
B2	14	153	79.61015319824219	-40174.69140625	11248.2705078125	SYBR	Scr	SpyCas9 B10.10	RF 3.3	2024-09-05	2
B2	14	154	79.89054870605469	-44236.47265625	11887.1171875	SYBR	Scr	SpyCas9 B10.10	RF 3.3	2024-09-05	2
B2	14	155	80.17095184326172	-47000.7578125	12338.7158203125	SYBR	Scr	SpyCas9 B10.10	RF 3.3	2024-09-05	2
B2	14	156	80.45135498046875	-54361.16015625	12493.021484375	SYBR	Scr	SpyCas9 B10.10	RF 3.3	2024-09-05	2
B2	14	157	80.73175048828125	-56343.14453125	12257.287109375	SYBR	Scr	SpyCas9 B10.10	RF 3.3	2024-09-05	2
B2	14	158	81.01215362548828	-60657.125	11589.083984375	SYBR	Scr	SpyCas9 B10.10	RF 3.3	2024-09-05	2
B2	14	159	81.29255676269531	-64024.43359375	10521.66796875	SYBR	Scr	SpyCas9 B10.10	RF 3.3	2024-09-05	2
B2	14	160	81.57295227050781	-64847.91796875	9164.359375	SYBR	Scr	SpyCas9 B10.10	RF 3.3	2024-09-05	2
B2	14	161	81.85335540771484	-66155.3203125	7673.20947265625	SYBR	Scr	SpyCas9 B10.10	RF 3.3	2024-09-05	2
B2	14	162	82.133758544921875	-67422.015625	6204.2333984375	SYBR	Scr	SpyCas9 B10.10	RF 3.3	2024-09-05	2
B2	14	163	82.414154052734375	-68359.7578125	4870.474609375	SYBR	Scr	SpyCas9 B10.10	RF 3.3	2024-09-05	2
B2	14	164	82.6945571899414	-68968.8515625	3720.9560546875	SYBR	Scr	SpyCas9 B10.10	RF 3.3	2024-09-05	2
B2	14	165	82.97496032714844	-68562.5078125	2747.6923828125	SYBR	Scr	SpyCas9 B10.10	RF 3.3	2024-09-05	2
B2	14	166	83.25535583496094	-72478.7578125	1913.5654296875	SYBR	Scr	SpyCas9 B10.10	RF 3.3	2024-09-05	2
B2	14	167	83.5357666015625	-70013.7890625	1185.193359375	SYBR	Scr	SpyCas9 B10.10	RF 3.3	2024-09-05	2
B2	14	168	83.816162109375	-70440.171875	554.5009765625	SYBR	Scr	SpyCas9 B10.10	RF 3.3	2024-09-05	2
B2	14	169	84.09656524658203	-70481.9375	40.27734375	SYBR	Scr	SpyCas9 B10.10	RF 3.3	2024-09-05	2
B2	14	170	84.37696838378906	-70424.6328125	-327.474609375	SYBR	Scr	SpyCas9 B10.10	RF 3.3	2024-09-05	2
B2	14	171	84.65736389160156	-69231.84375	-529.451171875	SYBR	Scr	SpyCas9 B10.10	RF 3.3	2024-09-05	2
B2	14	172	84.9377670288086	-70639.84375	-573.3857421875	SYBR	Scr	SpyCas9 B10.10	RF 3.3	2024-09-05	2
B2	14	173	85.218170166015625	-69338.984375	-497.9970703125	SYBR	Scr	SpyCas9 B10.10	RF 3.3	2024-09-05	2
B2	14	174	85.498565673828125	-70440.40625	-363.767578125	SYBR	Scr	SpyCas9 B10.10	RF 3.3	2024-09-05	2
B2	14	175	85.77896881103516	-70448.390625	-234.419921875	SYBR	Scr	SpyCas9 B10.10	RF 3.3	2024-09-05	2
B2	14	176	86.05937194824219	-72237.71875	-156.5810546875	SYBR	Scr	SpyCas9 B10.10	RF 3.3	2024-09-05	2
B2	14	177	86.33976745605469	-71070.875	-147.029296875	SYBR	Scr	SpyCas9 B10.10	RF 3.3	2024-09-05	2
B2	14	178	86.62017059326172	-70384.546875	-194.095703125	SYBR	Scr	SpyCas9 B10.10	RF 3.3	2024-09-05	2
B2	14	179	86.90057373046875	-71816.546875	-271.013671875	SYBR	Scr	SpyCas9 B10.10	RF 3.3	2024-09-05	2
B2	14	180	87.18096923828125	-71700.1015625	-350.7216796875	SYBR	Scr	SpyCas9 B10.10	RF 3.3	2024-09-05	2
B2	14	181	87.46138000488281	-71596.5234375	-412.25390625	SYBR	Scr	SpyCas9 B10.10	RF 3.3	2024-09-05	2
B2	14	182	87.74177551269531	-71866.5234375	-439.03515625	SYBR	Scr	SpyCas9 B10.10	RF 3.3	2024-09-05	2
B2	14	183	88.02217864990234	-70445.6171875	-418.2724609375	SYBR	Scr	SpyCas9 B10.10	RF 3.3	2024-09-05	2
B2	14	184	88.302581787109375	-71451.1796875	-347.958984375	SYBR	Scr	SpyCas9 B10.10	RF 3.3	2024-09-05	2
B2	14	185	88.582977294921875	-72558.609375	-246.14453125	SYBR	Scr	SpyCas9 B10.10	RF 3.3	2024-09-05	2
B2	14	186	88.8633804321289	-71374.7734375	-149.9482421875	SYBR	Scr	SpyCas9 B10.10	RF 3.3	2024-09-05	2
B2	14	187	89.14378356933594	-73761.4609375	-98.4716796875	SYBR	Scr	SpyCas9 B10.10	RF 3.3	2024-09-05	2
B2	14	188	89.42417907714844	-73534.7109375	-108.755859375	SYBR	Scr	SpyCas9 B10.10	RF 3.3	2024-09-05	2
B2	14	189	89.70458221435547	-70385.375	-162.603515625	SYBR	Scr	SpyCas9 B10.10	RF 3.3	2024-09-05	2
B2	14	190	89.9849853515625	-74367.78125	-215.9560546875	SYBR	Scr	SpyCas9 B10.10	RF 3.3	2024-09-05	2
B2	14	191	90.265380859375	-72144.9453125	-226.6669921875	SYBR	Scr	SpyCas9 B10.10	RF 3.3	2024-09-05	2
B2	14	192	90.54579162597656	-71964.6171875	-183.2919921875	SYBR	Scr	SpyCas9 B10.10	RF 3.3	2024-09-05	2
B2	14	193	90.82618713378906	-73053.8046875	-115.80859375	SYBR	Scr	SpyCas9 B10.10	RF 3.3	2024-09-05	2
B2	14	194	91.10658264160156	-75740.078125	-79.5888671875	SYBR	Scr	SpyCas9 B10.10	RF 3.3	2024-09-05	2
B2	14	195	91.386993408203125	-74454.1640625	-120.8427734375	SYBR	Scr	SpyCas9 B10.10	RF 3.3	2024-09-05	2
B2	14	196	91.667388916015625	-72807.75	-245.294921875	SYBR	Scr	SpyCas9 B10.10	RF 3.3	2024-09-05	2
B2	14	197	91.94779205322266	-73112.8984375	-411.4345703125	SYBR	Scr	SpyCas9 B10.10	RF 3.3	2024-09-05	2
B2	14	198	92.22819519042967	-74183.609375	-552.8017578125	SYBR	Scr	SpyCas9 B10.10	RF 3.3	2024-09-05	2
B2	14	199	92.5085906982422	-73244.9375	-612.8779296875	SYBR	Scr	SpyCas9 B10.10	RF 3.3	2024-09-05	2
B2	14	200	92.78899383544922	-73275.265625	-569.3125	SYBR	Scr	SpyCas9 B10.10	RF 3.3	2024-09-05	2
B2	14	201	93.06939697265624	-74350.359375	-436.3515625	SYBR	Scr	SpyCas9 B10.10	RF 3.3	2024-09-05	2
B2	14	202	93.34979248046876	-73565.7109375	-251.72265625	SYBR	Scr	SpyCas9 B10.10	RF 3.3	2024-09-05	2
B2	14	203	93.63019561767578	-74385.15625	-60.6650390625	SYBR	Scr	SpyCas9 B10.10	RF 3.3	2024-09-05	2
B2	14	204	93.9105987548828	-75275.5703125	96.2939453125	SYBR	Scr	SpyCas9 B10.10	RF 3.3	2024-09-05	2
B2	14	205	94.19099426269533	-76103.2734375	192.349609375	SYBR	Scr	SpyCas9 B10.10	RF 3.3	2024-09-05	2
B2	14	206	94.471405029296875	-74557.8203125	221.0537109375	SYBR	Scr	SpyCas9 B10.10	RF 3.3	2024-09-05	2
B2	14	207	94.751800537109375	-75352.1328125	197.50390625	SYBR	Scr	SpyCas9 B10.10	RF 3.3	2024-09-05	2
B3	15	1	36.98699951171875	963641.25	27306.74609375	SYBR	Scr	SpyCas9 B10.10	RF 3.3	2024-09-05	3
B3	15	2	37.267364501953125	961177.6875	27832.80859375	SYBR	Scr	SpyCas9 B10.10	RF 3.3	2024-09-05	3
B3	15	3	37.5477294921875	960950.1875	28550.01171875	SYBR	Scr	SpyCas9 B10.10	RF 3.3	2024-09-05	3
B3	15	4	37.828094482421875	957945	29345.685546875	SYBR	Scr	SpyCas9 B10.10	RF 3.3	2024-09-05	3
B3	15	5	38.108455657958984	948659.875	30086.6328125	SYBR	Scr	SpyCas9 B10.10	RF 3.3	2024-09-05	3
B3	15	6	38.38882064819336	940011.5625	30682.828125	SYBR	Scr	SpyCas9 B10.10	RF 3.3	2024-09-05	3
B3	15	7	38.669185638427734	929098.6875	31117.01953125	SYBR	Scr	SpyCas9 B10.10	RF 3.3	2024-09-05	3
B3	15	8	38.94955062866211	923150.25	31427.763671875	SYBR	Scr	SpyCas9 B10.10	RF 3.3	2024-09-05	3
B3	15	9	39.22991561889648	911146.1875	31662.65234375	SYBR	Scr	SpyCas9 B10.10	RF 3.3	2024-09-05	3
B3	15	10	39.51028060913086	904361.8125	31837.7890625	SYBR	Scr	SpyCas9 B10.10	RF 3.3	2024-09-05	3
B3	15	11	39.790645599365234	900098.6875	31931.859375	SYBR	Scr	SpyCas9 B10.10	RF 3.3	2024-09-05	3
B3	15	12	40.07101058959961	893898.375	31911.83203125	SYBR	Scr	SpyCas9 B10.10	RF 3.3	2024-09-05	3
B3	15	13	40.351375579833984	885001.4375	31768.34765625	SYBR	Scr	SpyCas9 B10.10	RF 3.3	2024-09-05	3
B3	15	14	40.63174057006836	875344.375	31529.462890625	SYBR	Scr	SpyCas9 B10.10	RF 3.3	2024-09-05	3
B3	15	15	40.91210174560547	864899.3125	31249.58203125	SYBR	Scr	SpyCas9 B10.10	RF 3.3	2024-09-05	3
B3	15	16	41.19246673583984	857002.8125	30982.2109375	SYBR	Scr	SpyCas9 B10.10	RF 3.3	2024-09-05	3
B3	15	17	41.47283172607422	848612.0625	30758.87109375	SYBR	Scr	SpyCas9 B10.10	RF 3.3	2024-09-05	3
B3	15	18	41.753196716308594	836070.625	30582.3359375	SYBR	Scr	SpyCas9 B10.10	RF 3.3	2024-09-05	3
B3	15	19	42.03356170654297	830387.25	30433.197265625	SYBR	Scr	SpyCas9 B10.10	RF 3.3	2024-09-05	3
B3	15	20	42.313926696777344	820927.5625	30281.08203125	SYBR	Scr	SpyCas9 B10.10	RF 3.3	2024-09-05	3
B3	15	21	42.59429168701172	810501.3125	30095.0234375	SYBR	Scr	SpyCas9 B10.10	RF 3.3	2024-09-05	3
B3	15	22	42.874656677246094	802931.5	29850.234375	SYBR	Scr	SpyCas9 B10.10	RF 3.3	2024-09-05	3
B3	15	23	43.15502166748047	792623.8125	29533.564453125	SYBR	Scr	SpyCas9 B10.10	RF 3.3	2024-09-05	3
B3	15	24	43.43538665771485	784299.5	29149.01953125	SYBR	Scr	SpyCas9 B10.10	RF 3.3	2024-09-05	3
B3	15	25	43.71575164794922	776288.375	28722.66796875	SYBR	Scr	SpyCas9 B10.10	RF 3.3	2024-09-05	3
B3	15	26	43.996116638183594	764749.4375	28301.619140625	SYBR	Scr	SpyCas9 B10.10	RF 3.3	2024-09-05	3
B3	15	27	44.27648162841797	759123.125	27943.59765625	SYBR	Scr	SpyCas9 B10.10	RF 3.3	2024-09-05	3
B3	15	28	44.556846618652344	748351.3125	27700.24609375	SYBR	Scr	SpyCas9 B10.10	RF 3.3	2024-09-05	3
B3	15	29	44.83720779418945	741531.0625	27598.60546875	SYBR	Scr	SpyCas9 B10.10	RF 3.3	2024-09-05	3
B3	15	30	45.11757278442383	734094.75	27633.22265625	SYBR	Scr	SpyCas9 B10.10	RF 3.3	2024-09-05	3
B3	15	31	45.3979377746582	725237.4375	27770.166015625	SYBR	Scr	SpyCas9 B10.10	RF 3.3	2024-09-05	3
B3	15	32	45.67830276489258	718109.3125	27964.72265625	SYBR	Scr	SpyCas9 B10.10	RF 3.3	2024-09-05	3
B3	15	33	45.95866775512695	710341	28182.2109375	SYBR	Scr	SpyCas9 B10.10	RF 3.3	2024-09-05	3
B3	15	34	46.23903274536133	700101.9375	28409.263671875	SYBR	Scr	SpyCas9 B10.10	RF 3.3	2024-09-05	3
B3	15	35	46.5193977355957	693416.8125	28648.875	SYBR	Scr	SpyCas9 B10.10	RF 3.3	2024-09-05	3
B3	15	36	46.79976272583008	683787.9375	28903.36328125	SYBR	Scr	SpyCas9 B10.10	RF 3.3	2024-09-05	3
B3	15	37	47.08012390136719	676324.5625	29156.76171875	SYBR	Scr	SpyCas9 B10.10	RF 3.3	2024-09-05	3
B3	15	38	47.36048889160156	668348.0625	29372.39453125	SYBR	Scr	SpyCas9 B10.10	RF 3.3	2024-09-05	3
B3	15	39	47.64085388183594	658871.625	29506.330078125	SYBR	Scr	SpyCas9 B10.10	RF 3.3	2024-09-05	3
B3	15	40	47.92121887207031	649765.3125	29529.29296875	SYBR	Scr	SpyCas9 B10.10	RF 3.3	2024-09-05	3
B3	15	41	48.20158386230469	639690.75	29441.25390625	SYBR	Scr	SpyCas9 B10.10	RF 3.3	2024-09-05	3
B3	15	42	48.48194885253906	631905.1875	29268.3984375	SYBR	Scr	SpyCas9 B10.10	RF 3.3	2024-09-05	3
B3	15	43	48.76231384277344	623281.75	29051.501953125	SYBR	Scr	SpyCas9 B10.10	RF 3.3	2024-09-05	3
B3	15	44	49.04267883300781	615294.4375	28831.4765625	SYBR	Scr	SpyCas9 B10.10	RF 3.3	2024-09-05	3
B3	15	45	49.32304382324219	606353.1875	28643.953125	SYBR	Scr	SpyCas9 B10.10	RF 3.3	2024-09-05	3
B3	15	46	49.60340881347656	598213.4375	28516.3046875	SYBR	Scr	SpyCas9 B10.10	RF 3.3	2024-09-05	3
B3	15	47	49.88377380371094	589066.875	28462.935546875	SYBR	Scr	SpyCas9 B10.10	RF 3.3	2024-09-05	3
B3	15	48	50.16413879394531	582068.5	28476.224609375	SYBR	Scr	SpyCas9 B10.10	RF 3.3	2024-09-05	3
B3	15	49	50.44450378417969	574025.9375	28521.822265625	SYBR	Scr	SpyCas9 B10.10	RF 3.3	2024-09-05	3
B3	15	50	50.72486877441406	565720.375	28549.5234375	SYBR	Scr	SpyCas9 B10.10	RF 3.3	2024-09-05	3
B3	15	51	51.00523376464844	556637.9375	28517.87109375	SYBR	Scr	SpyCas9 B10.10	RF 3.3	2024-09-05	3
B3	15	52	51.28559875488281	548128.5625	28420.041015625	SYBR	Scr	SpyCas9 B10.10	RF 3.3	2024-09-05	3
B3	15	53	51.56595993041992	538649.4375	28291.162109375	SYBR	Scr	SpyCas9 B10.10	RF 3.3	2024-09-05	3
B3	15	54	51.8463249206543	531594.8125	28188.2109375	SYBR	Scr	SpyCas9 B10.10	RF 3.3	2024-09-05	3
B3	15	55	52.12668991088867	524511.75	28154.94921875	SYBR	Scr	SpyCas9 B10.10	RF 3.3	2024-09-05	3
B3	15	56	52.40705490112305	517363	28194.255859375	SYBR	Scr	SpyCas9 B10.10	RF 3.3	2024-09-05	3
B3	15	57	52.68741989135742	506925.25	28265.484375	SYBR	Scr	SpyCas9 B10.10	RF 3.3	2024-09-05	3
B3	15	58	52.9677848815918	499100.15625	28306.06640625	SYBR	Scr	SpyCas9 B10.10	RF 3.3	2024-09-05	3
B3	15	59	53.248146057128906	491063.625	28262.8125	SYBR	Scr	SpyCas9 B10.10	RF 3.3	2024-09-05	3
B3	15	60	53.52851104736328	481774.34375	28114.3515625	SYBR	Scr	SpyCas9 B10.10	RF 3.3	2024-09-05	3
B3	15	61	53.808876037597656	473854.125	27877.02734375	SYBR	Scr	SpyCas9 B10.10	RF 3.3	2024-09-05	3
B3	15	62	54.08924102783203	465107.875	27594.25	SYBR	Scr	SpyCas9 B10.10	RF 3.3	2024-09-05	3
B3	15	63	54.369606018066406	458169.78125	27315.240234375	SYBR	Scr	SpyCas9 B10.10	RF 3.3	2024-09-05	3
B3	15	64	54.64997100830078	450420.40625	27074.765625	SYBR	Scr	SpyCas9 B10.10	RF 3.3	2024-09-05	3
B3	15	65	54.93033599853515	443108.78125	26881.396484375	SYBR	Scr	SpyCas9 B10.10	RF 3.3	2024-09-05	3
B3	15	66	55.21070098876953	434046.75	26720.025390625	SYBR	Scr	SpyCas9 B10.10	RF 3.3	2024-09-05	3
B3	15	67	55.491065979003906	427024.34375	26565.27734375	SYBR	Scr	SpyCas9 B10.10	RF 3.3	2024-09-05	3
B3	15	68	55.77143096923828	418971.8125	26396.6328125	SYBR	Scr	SpyCas9 B10.10	RF 3.3	2024-09-05	3
B3	15	69	56.051795959472656	412320.875	26206.75	SYBR	Scr	SpyCas9 B10.10	RF 3.3	2024-09-05	3
B3	15	70	56.33216094970703	404060	25999.5703125	SYBR	Scr	SpyCas9 B10.10	RF 3.3	2024-09-05	3
B3	15	71	56.612525939941406	396749	25783.046875	SYBR	Scr	SpyCas9 B10.10	RF 3.3	2024-09-05	3
B3	15	72	56.89289093017578	389616.59375	25561.9609375	SYBR	Scr	SpyCas9 B10.10	RF 3.3	2024-09-05	3
B3	15	73	57.17325592041016	382805.40625	25334.67578125	SYBR	Scr	SpyCas9 B10.10	RF 3.3	2024-09-05	3
B3	15	74	57.45362091064453	374560.96875	25095.73046875	SYBR	Scr	SpyCas9 B10.10	RF 3.3	2024-09-05	3
B3	15	75	57.733985900878906	366839.5625	24841.16015625	SYBR	Scr	SpyCas9 B10.10	RF 3.3	2024-09-05	3
B3	15	76	58.01435089111328	361753.375	24573.5078125	SYBR	Scr	SpyCas9 B10.10	RF 3.3	2024-09-05	3
B3	15	77	58.29471206665039	353761.875	24301.34375	SYBR	Scr	SpyCas9 B10.10	RF 3.3	2024-09-05	3
B3	15	78	58.575077056884766	347202.1875	24033.66015625	SYBR	Scr	SpyCas9 B10.10	RF 3.3	2024-09-05	3
B3	15	79	58.85544204711914	340782.5	23773.505859375	SYBR	Scr	SpyCas9 B10.10	RF 3.3	2024-09-05	3
B3	15	80	59.13580703735352	334299	23514.025390625	SYBR	Scr	SpyCas9 B10.10	RF 3.3	2024-09-05	3
B3	15	81	59.41617202758789	326878.59375	23241.712890625	SYBR	Scr	SpyCas9 B10.10	RF 3.3	2024-09-05	3
B3	15	82	59.696537017822266	321314.96875	22943.90625	SYBR	Scr	SpyCas9 B10.10	RF 3.3	2024-09-05	3
B3	15	83	59.976898193359375	315183.15625	22618.87890625	SYBR	Scr	SpyCas9 B10.10	RF 3.3	2024-09-05	3
B3	15	84	60.25726318359375	306413.625	22282.125	SYBR	Scr	SpyCas9 B10.10	RF 3.3	2024-09-05	3
B3	15	85	60.537628173828125	303852.03125	21963.79296875	SYBR	Scr	SpyCas9 B10.10	RF 3.3	2024-09-05	3
B3	15	86	60.8179931640625	297280.625	21695.95703125	SYBR	Scr	SpyCas9 B10.10	RF 3.3	2024-09-05	3
B3	15	87	61.098358154296875	291520.71875	21495.630859375	SYBR	Scr	SpyCas9 B10.10	RF 3.3	2024-09-05	3
B3	15	88	61.37872314453125	285630.0625	21354.234375	SYBR	Scr	SpyCas9 B10.10	RF 3.3	2024-09-05	3
B3	15	89	61.659088134765625	279229.96875	21240.63671875	SYBR	Scr	SpyCas9 B10.10	RF 3.3	2024-09-05	3
B3	15	90	61.939453125	272430.84375	21115.255859375	SYBR	Scr	SpyCas9 B10.10	RF 3.3	2024-09-05	3
B3	15	91	62.219818115234375	269050.5625	20945.68359375	SYBR	Scr	SpyCas9 B10.10	RF 3.3	2024-09-05	3
B3	15	92	62.50018310546875	261245.890625	20714.9140625	SYBR	Scr	SpyCas9 B10.10	RF 3.3	2024-09-05	3
B3	15	93	62.780548095703125	255515.15625	20422.724609375	SYBR	Scr	SpyCas9 B10.10	RF 3.3	2024-09-05	3
B3	15	94	63.0609130859375	250703.71875	20082.583984375	SYBR	Scr	SpyCas9 B10.10	RF 3.3	2024-09-05	3
B3	15	95	63.341278076171875	245472.125	19717.46875	SYBR	Scr	SpyCas9 B10.10	RF 3.3	2024-09-05	3
B3	15	96	63.62164306640625	239966.171875	19353.177734375	SYBR	Scr	SpyCas9 B10.10	RF 3.3	2024-09-05	3
B3	15	97	63.902008056640625	236806.953125	19010.49609375	SYBR	Scr	SpyCas9 B10.10	RF 3.3	2024-09-05	3
B3	15	98	64.182373046875	229297.34375	18698.79296875	SYBR	Scr	SpyCas9 B10.10	RF 3.3	2024-09-05	3
B3	15	99	64.462738037109375	225486.859375	18415.8515625	SYBR	Scr	SpyCas9 B10.10	RF 3.3	2024-09-05	3
B3	15	100	64.74310302734375	220575.796875	18152.5703125	SYBR	Scr	SpyCas9 B10.10	RF 3.3	2024-09-05	3
B3	15	101	65.023468017578125	215345.5	17899.78125	SYBR	Scr	SpyCas9 B10.10	RF 3.3	2024-09-05	3
B3	15	102	65.3038330078125	210568.984375	17651.125	SYBR	Scr	SpyCas9 B10.10	RF 3.3	2024-09-05	3
B3	15	103	65.584197998046875	206201.453125	17402.958984375	SYBR	Scr	SpyCas9 B10.10	RF 3.3	2024-09-05	3
B3	15	104	65.86456298828125	200643.171875	17152.384765625	SYBR	Scr	SpyCas9 B10.10	RF 3.3	2024-09-05	3
B3	15	105	66.144927978515625	197360.3125	16884.4765625	SYBR	Scr	SpyCas9 B10.10	RF 3.3	2024-09-05	3
B3	15	106	66.42529296875	192513.53125	16594.259765625	SYBR	Scr	SpyCas9 B10.10	RF 3.3	2024-09-05	3
B3	15	107	66.705657958984375	187098.890625	16300.751953125	SYBR	Scr	SpyCas9 B10.10	RF 3.3	2024-09-05	3
B3	15	108	66.98602294921875	183778.734375	16012.5673828125	SYBR	Scr	SpyCas9 B10.10	RF 3.3	2024-09-05	3
B3	15	109	67.2663803100586	180769.734375	15740.3701171875	SYBR	Scr	SpyCas9 B10.10	RF 3.3	2024-09-05	3
B3	15	110	67.54674530029297	175590.46875	15489.900390625	SYBR	Scr	SpyCas9 B10.10	RF 3.3	2024-09-05	3
B3	15	111	67.82711029052734	170806.578125	15256.068359375	SYBR	Scr	SpyCas9 B10.10	RF 3.3	2024-09-05	3
B3	15	112	68.10747528076172	168515	15022.798828125	SYBR	Scr	SpyCas9 B10.10	RF 3.3	2024-09-05	3
B3	15	113	68.3878402709961	162640.375	14770.587890625	SYBR	Scr	SpyCas9 B10.10	RF 3.3	2024-09-05	3
B3	15	114	68.66820526123047	159754.03125	14487.5859375	SYBR	Scr	SpyCas9 B10.10	RF 3.3	2024-09-05	3
B3	15	115	68.94857025146484	154951.515625	14177.37109375	SYBR	Scr	SpyCas9 B10.10	RF 3.3	2024-09-05	3
B3	15	116	69.22893524169922	152380.140625	13858.0625	SYBR	Scr	SpyCas9 B10.10	RF 3.3	2024-09-05	3
B3	15	117	69.5093002319336	149247.390625	13553.064453125	SYBR	Scr	SpyCas9 B10.10	RF 3.3	2024-09-05	3
B3	15	118	69.78966522216797	144539.515625	13278.8427734375	SYBR	Scr	SpyCas9 B10.10	RF 3.3	2024-09-05	3
B3	15	119	70.07003021240234	141860.9375	13037.380859375	SYBR	Scr	SpyCas9 B10.10	RF 3.3	2024-09-05	3
B3	15	120	70.35038757324219	137931.8125	12817.7890625	SYBR	Scr	SpyCas9 B10.10	RF 3.3	2024-09-05	3
B3	15	121	70.63075256347656	134485.375	12604.6943359375	SYBR	Scr	SpyCas9 B10.10	RF 3.3	2024-09-05	3
B3	15	122	70.91111755371094	131576.796875	12387.1201171875	SYBR	Scr	SpyCas9 B10.10	RF 3.3	2024-09-05	3
B3	15	123	71.19148254394531	127763.5546875	12161.755859375	SYBR	Scr	SpyCas9 B10.10	RF 3.3	2024-09-05	3
B3	15	124	71.47184753417969	125768.3359375	11931.2783203125	SYBR	Scr	SpyCas9 B10.10	RF 3.3	2024-09-05	3
B3	15	125	71.75221252441406	120933.703125	11702.3046875	SYBR	Scr	SpyCas9 B10.10	RF 3.3	2024-09-05	3
B3	15	126	72.03257751464844	118270.421875	11485.509765625	SYBR	Scr	SpyCas9 B10.10	RF 3.3	2024-09-05	3
B3	15	127	72.31294250488281	115768.8671875	11296.58203125	SYBR	Scr	SpyCas9 B10.10	RF 3.3	2024-09-05	3
B3	15	128	72.59330749511719	113149.046875	11152.6708984375	SYBR	Scr	SpyCas9 B10.10	RF 3.3	2024-09-05	3
B3	15	129	72.87367248535156	110900.703125	11063.763671875	SYBR	Scr	SpyCas9 B10.10	RF 3.3	2024-09-05	3
B3	15	130	73.15403747558594	105592.9609375	11024.072265625	SYBR	Scr	SpyCas9 B10.10	RF 3.3	2024-09-05	3
B3	15	131	73.43440246582031	104413.5625	11011.3115234375	SYBR	Scr	SpyCas9 B10.10	RF 3.3	2024-09-05	3
B3	15	132	73.71476745605469	99943.7890625	10995.328125	SYBR	Scr	SpyCas9 B10.10	RF 3.3	2024-09-05	3
B3	15	133	73.99513244628906	97938.5078125	10950.591796875	SYBR	Scr	SpyCas9 B10.10	RF 3.3	2024-09-05	3
B3	15	134	74.27549743652344	94668.4375	10863.6865234375	SYBR	Scr	SpyCas9 B10.10	RF 3.3	2024-09-05	3
B3	15	135	74.55586242675781	91131.0546875	10733.2275390625	SYBR	Scr	SpyCas9 B10.10	RF 3.3	2024-09-05	3
B3	15	136	74.83622741699219	89162.8984375	10564.7822265625	SYBR	Scr	SpyCas9 B10.10	RF 3.3	2024-09-05	3
B3	15	137	75.11659240722656	86515.9140625	10366.82421875	SYBR	Scr	SpyCas9 B10.10	RF 3.3	2024-09-05	3
B3	15	138	75.39695739746094	83270.53125	10151.05078125	SYBR	Scr	SpyCas9 B10.10	RF 3.3	2024-09-05	3
B3	15	139	75.67732238769531	80486.7265625	9936.0380859375	SYBR	Scr	SpyCas9 B10.10	RF 3.3	2024-09-05	3
B3	15	140	75.95768737792969	78250.0078125	9749.86328125	SYBR	Scr	SpyCas9 B10.10	RF 3.3	2024-09-05	3
B3	15	141	76.23805236816406	77103.8125	9627.0029296875	SYBR	Scr	SpyCas9 B10.10	RF 3.3	2024-09-05	3
B3	15	142	76.51841735839844	73374.7265625	9598.2099609375	SYBR	Scr	SpyCas9 B10.10	RF 3.3	2024-09-05	3
B3	15	143	76.79878234863281	71229.7421875	9677.947265625	SYBR	Scr	SpyCas9 B10.10	RF 3.3	2024-09-05	3
B3	15	144	77.07914733886719	68907.859375	9857.82421875	SYBR	Scr	SpyCas9 B10.10	RF 3.3	2024-09-05	3
B3	15	145	77.35951232910156	65673.2265625	10112.25	SYBR	Scr	SpyCas9 B10.10	RF 3.3	2024-09-05	3
B3	15	146	77.63987731933594	61616.24609375	10414.96484375	SYBR	Scr	SpyCas9 B10.10	RF 3.3	2024-09-05	3
B3	15	147	77.92024230957031	60308.984375	10758.0380859375	SYBR	Scr	SpyCas9 B10.10	RF 3.3	2024-09-05	3
B3	15	148	78.20060729980469	55742.13671875	11161.427734375	SYBR	Scr	SpyCas9 B10.10	RF 3.3	2024-09-05	3
B3	15	149	78.48097229003906	54127.44140625	11665.25390625	SYBR	Scr	SpyCas9 B10.10	RF 3.3	2024-09-05	3
B3	15	150	78.76133728027344	51542.04296875	12306.8642578125	SYBR	Scr	SpyCas9 B10.10	RF 3.3	2024-09-05	3
B3	15	151	79.04170227050781	46163.94921875	13094.046875	SYBR	Scr	SpyCas9 B10.10	RF 3.3	2024-09-05	3
B3	15	152	79.32206726074219	44118.6171875	13988.69921875	SYBR	Scr	SpyCas9 B10.10	RF 3.3	2024-09-05	3
B3	15	153	79.60243225097656	37377.046875	14909.1015625	SYBR	Scr	SpyCas9 B10.10	RF 3.3	2024-09-05	3
B3	15	154	79.88279724121094	34163.52734375	15746.787109375	SYBR	Scr	SpyCas9 B10.10	RF 3.3	2024-09-05	3
B3	15	155	80.16315460205078	28437.41796875	16386.99609375	SYBR	Scr	SpyCas9 B10.10	RF 3.3	2024-09-05	3
B3	15	156	80.44351959228516	24225.8515625	16723.380859375	SYBR	Scr	SpyCas9 B10.10	RF 3.3	2024-09-05	3
B3	15	157	80.72388458251953	18861.58203125	16667.107421875	SYBR	Scr	SpyCas9 B10.10	RF 3.3	2024-09-05	3
B3	15	158	81.0042495727539	13504.0751953125	16157.4033203125	SYBR	Scr	SpyCas9 B10.10	RF 3.3	2024-09-05	3
B3	15	159	81.28461456298828	8734.04296875	15177.6318359375	SYBR	Scr	SpyCas9 B10.10	RF 3.3	2024-09-05	3
B3	15	160	81.56497955322266	5015.83251953125	13771.595703125	SYBR	Scr	SpyCas9 B10.10	RF 3.3	2024-09-05	3
B3	15	161	81.84534454345703	4206.61083984375	12047.6337890625	SYBR	Scr	SpyCas9 B10.10	RF 3.3	2024-09-05	3
B3	15	162	82.1257095336914	-256.8724060058594	10161.2177734375	SYBR	Scr	SpyCas9 B10.10	RF 3.3	2024-09-05	3
B3	15	163	82.40607452392578	511.3744812011719	8279.107421875	SYBR	Scr	SpyCas9 B10.10	RF 3.3	2024-09-05	3
B3	15	164	82.68643951416016	-463.2057189941406	6540.0205078125	SYBR	Scr	SpyCas9 B10.10	RF 3.3	2024-09-05	3
B3	15	165	82.96680450439453	-2276.9765625	5029.216796875	SYBR	Scr	SpyCas9 B10.10	RF 3.3	2024-09-05	3
B3	15	166	83.2471694946289	-2981.73876953125	3776.1884765625	SYBR	Scr	SpyCas9 B10.10	RF 3.3	2024-09-05	3
B3	15	167	83.52752685546875	-3142.5224609375	2771.5859375	SYBR	Scr	SpyCas9 B10.10	RF 3.3	2024-09-05	3
B3	15	168	83.807891845703125	-2965.759765625	1990.1484375	SYBR	Scr	SpyCas9 B10.10	RF 3.3	2024-09-05	3
B3	15	169	84.0882568359375	-4123.63330078125	1406.3564453125	SYBR	Scr	SpyCas9 B10.10	RF 3.3	2024-09-05	3
B3	15	170	84.368621826171875	-3452.055419921875	997.203125	SYBR	Scr	SpyCas9 B10.10	RF 3.3	2024-09-05	3
B3	15	171	84.64898681640625	-3437.76708984375	736.0107421875	SYBR	Scr	SpyCas9 B10.10	RF 3.3	2024-09-05	3
B3	15	172	84.929351806640625	-4023.3505859375	586.1328125	SYBR	Scr	SpyCas9 B10.10	RF 3.3	2024-09-05	3
B3	15	173	85.209716796875	-4332.38671875	501.826171875	SYBR	Scr	SpyCas9 B10.10	RF 3.3	2024-09-05	3
B3	15	174	85.490081787109375	-5115.15380859375	437.51171875	SYBR	Scr	SpyCas9 B10.10	RF 3.3	2024-09-05	3
B3	15	175	85.77044677734375	-4661.71142578125	360.521484375	SYBR	Scr	SpyCas9 B10.10	RF 3.3	2024-09-05	3
B3	15	176	86.050811767578125	-5361.79833984375	259.744140625	SYBR	Scr	SpyCas9 B10.10	RF 3.3	2024-09-05	3
B3	15	177	86.3311767578125	-5416.92919921875	145.39453125	SYBR	Scr	SpyCas9 B10.10	RF 3.3	2024-09-05	3
B3	15	178	86.611541748046875	-3966.595947265625	40.70703125	SYBR	Scr	SpyCas9 B10.10	RF 3.3	2024-09-05	3
B3	15	179	86.89190673828125	-6720.2041015625	-29.416015625	SYBR	Scr	SpyCas9 B10.10	RF 3.3	2024-09-05	3
B3	15	180	87.172271728515625	-4801.9404296875	-48.048828125	SYBR	Scr	SpyCas9 B10.10	RF 3.3	2024-09-05	3
B3	15	181	87.45263671875	-4573.23046875	-12.419921875	SYBR	Scr	SpyCas9 B10.10	RF 3.3	2024-09-05	3
B3	15	182	87.733001708984375	-6075.2802734375	63.65234375	SYBR	Scr	SpyCas9 B10.10	RF 3.3	2024-09-05	3
B3	15	183	88.01336669921875	-5229.79052734375	152.38671875	SYBR	Scr	SpyCas9 B10.10	RF 3.3	2024-09-05	3
B3	15	184	88.293731689453125	-7376.30126953125	221.49609375	SYBR	Scr	SpyCas9 B10.10	RF 3.3	2024-09-05	3
B3	15	185	88.5740966796875	-5889.26806640625	248.07421875	SYBR	Scr	SpyCas9 B10.10	RF 3.3	2024-09-05	3
B3	15	186	88.854461669921875	-6581.56591796875	229.39453125	SYBR	Scr	SpyCas9 B10.10	RF 3.3	2024-09-05	3
B3	15	187	89.13482666015625	-6315.09619140625	183.072265625	SYBR	Scr	SpyCas9 B10.10	RF 3.3	2024-09-05	3
B3	15	188	89.415191650390625	-7096.703125	135.869140625	SYBR	Scr	SpyCas9 B10.10	RF 3.3	2024-09-05	3
B3	15	189	89.695556640625	-6307.1064453125	108.388671875	SYBR	Scr	SpyCas9 B10.10	RF 3.3	2024-09-05	3
B3	15	190	89.975921630859375	-6578.35009765625	105.5078125	SYBR	Scr	SpyCas9 B10.10	RF 3.3	2024-09-05	3
B3	15	191	90.25628662109376	-7675.822265625	118.015625	SYBR	Scr	SpyCas9 B10.10	RF 3.3	2024-09-05	3
B3	15	192	90.536651611328125	-7007.06201171875	133.720703125	SYBR	Scr	SpyCas9 B10.10	RF 3.3	2024-09-05	3
B3	15	193	90.8170166015625	-8747.40234375	149.5859375	SYBR	Scr	SpyCas9 B10.10	RF 3.3	2024-09-05	3
B3	15	194	91.097381591796875	-6145.1630859375	174.990234375	SYBR	Scr	SpyCas9 B10.10	RF 3.3	2024-09-05	3
B3	15	195	91.37774658203124	-7197.548828125	222.3359375	SYBR	Scr	SpyCas9 B10.10	RF 3.3	2024-09-05	3
B3	15	196	91.658111572265625	-8413.6689453125	291.52734375	SYBR	Scr	SpyCas9 B10.10	RF 3.3	2024-09-05	3
B3	15	197	91.9384765625	-8718.330078125	361.041015625	SYBR	Scr	SpyCas9 B10.10	RF 3.3	2024-09-05	3
B3	15	198	92.218841552734375	-8113.484375	393.74609375	SYBR	Scr	SpyCas9 B10.10	RF 3.3	2024-09-05	3
B3	15	199	92.49920654296876	-9000.9111328125	354.822265625	SYBR	Scr	SpyCas9 B10.10	RF 3.3	2024-09-05	3
B3	15	200	92.779571533203125	-9549.498046875	231.392578125	SYBR	Scr	SpyCas9 B10.10	RF 3.3	2024-09-05	3
B3	15	201	93.0599365234375	-9448.982421875	43.5078125	SYBR	Scr	SpyCas9 B10.10	RF 3.3	2024-09-05	3
B3	15	202	93.34029388427734	-8952.9072265625	-159.564453125	SYBR	Scr	SpyCas9 B10.10	RF 3.3	2024-09-05	3
B3	15	203	93.62065887451172	-7382.46630859375	-318.318359375	SYBR	Scr	SpyCas9 B10.10	RF 3.3	2024-09-05	3
B3	15	204	93.9010238647461	-8336.2939453125	-390.30078125	SYBR	Scr	SpyCas9 B10.10	RF 3.3	2024-09-05	3
B3	15	205	94.18138885498048	-9202.3369140625	-371.330078125	SYBR	Scr	SpyCas9 B10.10	RF 3.3	2024-09-05	3
B3	15	206	94.46175384521484	-9527.1875	-296.453125	SYBR	Scr	SpyCas9 B10.10	RF 3.3	2024-09-05	3
B3	15	207	94.74211883544922	-9243.974609375	-218.8359375	SYBR	Scr	SpyCas9 B10.10	RF 3.3	2024-09-05	3
C1	25	1	36.98920440673828	681236.75	23873.541015625	SYBR	Water	SpyCas9 B10.10	RF 3.3	2024-09-05	1
C1	25	2	37.26960372924805	683045.5625	24145.0546875	SYBR	Water	SpyCas9 B10.10	RF 3.3	2024-09-05	1
C1	25	3	37.55000305175781	678734.9375	24546.2734375	SYBR	Water	SpyCas9 B10.10	RF 3.3	2024-09-05	1
C1	25	4	37.83040618896485	675520.1875	24972.412109375	SYBR	Water	SpyCas9 B10.10	RF 3.3	2024-09-05	1
C1	25	5	38.11080551147461	668228	25305.5625	SYBR	Water	SpyCas9 B10.10	RF 3.3	2024-09-05	1
C1	25	6	38.39120864868164	661263.5625	25474.8671875	SYBR	Water	SpyCas9 B10.10	RF 3.3	2024-09-05	1
C1	25	7	38.671607971191406	650734	25488.24609375	SYBR	Water	SpyCas9 B10.10	RF 3.3	2024-09-05	1
C1	25	8	38.95201110839844	644975.5	25418.94140625	SYBR	Water	SpyCas9 B10.10	RF 3.3	2024-09-05	1
C1	25	9	39.2324104309082	636305.75	25352.794921875	SYBR	Water	SpyCas9 B10.10	RF 3.3	2024-09-05	1
C1	25	10	39.51280975341797	627899.125	25330.009765625	SYBR	Water	SpyCas9 B10.10	RF 3.3	2024-09-05	1
C1	25	11	39.793212890625	624339.125	25321.41796875	SYBR	Water	SpyCas9 B10.10	RF 3.3	2024-09-05	1
C1	25	12	40.073612213134766	622150.6875	25255.23828125	SYBR	Water	SpyCas9 B10.10	RF 3.3	2024-09-05	1
C1	25	13	40.3540153503418	615668.5	25076.54296875	SYBR	Water	SpyCas9 B10.10	RF 3.3	2024-09-05	1
C1	25	14	40.63441467285156	607421.4375	24792.4296875	SYBR	Water	SpyCas9 B10.10	RF 3.3	2024-09-05	1
C1	25	15	40.914817810058594	598372.875	24469.60546875	SYBR	Water	SpyCas9 B10.10	RF 3.3	2024-09-05	1
C1	25	16	41.19521713256836	590952.125	24191.04296875	SYBR	Water	SpyCas9 B10.10	RF 3.3	2024-09-05	1
C1	25	17	41.475616455078125	582978.9375	24005.125	SYBR	Water	SpyCas9 B10.10	RF 3.3	2024-09-05	1
C1	25	18	41.75601959228515	578797.8125	23905.078125	SYBR	Water	SpyCas9 B10.10	RF 3.3	2024-09-05	1
C1	25	19	42.03641891479492	571947.9375	23843.5078125	SYBR	Water	SpyCas9 B10.10	RF 3.3	2024-09-05	1
C1	25	20	42.31681823730469	562018.75	23765.5390625	SYBR	Water	SpyCas9 B10.10	RF 3.3	2024-09-05	1
C1	25	21	42.59722137451172	556180.4375	23635.0625	SYBR	Water	SpyCas9 B10.10	RF 3.3	2024-09-05	1
C1	25	22	42.87762451171875	549850.3125	23445.015625	SYBR	Water	SpyCas9 B10.10	RF 3.3	2024-09-05	1
C1	25	23	43.15802383422851	540612.125	23211.1484375	SYBR	Water	SpyCas9 B10.10	RF 3.3	2024-09-05	1
C1	25	24	43.43842315673828	534842.25	22957.126953125	SYBR	Water	SpyCas9 B10.10	RF 3.3	2024-09-05	1
C1	25	25	43.71882629394531	526369.5625	22700.234375	SYBR	Water	SpyCas9 B10.10	RF 3.3	2024-09-05	1
C1	25	26	43.99922561645508	520957.6875	22444.60546875	SYBR	Water	SpyCas9 B10.10	RF 3.3	2024-09-05	1
C1	25	27	44.27962493896485	513890.71875	22186.67578125	SYBR	Water	SpyCas9 B10.10	RF 3.3	2024-09-05	1
C1	25	28	44.560028076171875	506914.40625	21926.80078125	SYBR	Water	SpyCas9 B10.10	RF 3.3	2024-09-05	1
C1	25	29	44.840431213378906	500276.6875	21677.88671875	SYBR	Water	SpyCas9 B10.10	RF 3.3	2024-09-05	1
C1	25	30	45.12083053588867	492872.375	21461.5625	SYBR	Water	SpyCas9 B10.10	RF 3.3	2024-09-05	1
C1	25	31	45.40122985839844	486330.9375	21296.0625	SYBR	Water	SpyCas9 B10.10	RF 3.3	2024-09-05	1
C1	25	32	45.68163299560547	481363.25	21186.37109375	SYBR	Water	SpyCas9 B10.10	RF 3.3	2024-09-05	1
C1	25	33	45.962032318115234	474505.25	21123.33984375	SYBR	Water	SpyCas9 B10.10	RF 3.3	2024-09-05	1
C1	25	34	46.242431640625	469178.0625	21093.828125	SYBR	Water	SpyCas9 B10.10	RF 3.3	2024-09-05	1
C1	25	35	46.52283477783203	460791.5625	21089.146484375	SYBR	Water	SpyCas9 B10.10	RF 3.3	2024-09-05	1
C1	25	36	46.80323791503906	455115.34375	21106.193359375	SYBR	Water	SpyCas9 B10.10	RF 3.3	2024-09-05	1
C1	25	37	47.08363723754883	450562.8125	21141.42578125	SYBR	Water	SpyCas9 B10.10	RF 3.3	2024-09-05	1
C1	25	38	47.364036560058594	442600.625	21186.83203125	SYBR	Water	SpyCas9 B10.10	RF 3.3	2024-09-05	1
C1	25	39	47.644439697265625	437015.34375	21231.16015625	SYBR	Water	SpyCas9 B10.10	RF 3.3	2024-09-05	1
C1	25	40	47.92483901977539	429601.8125	21265.5703125	SYBR	Water	SpyCas9 B10.10	RF 3.3	2024-09-05	1
C1	25	41	48.20524215698242	424060.8125	21286.994140625	SYBR	Water	SpyCas9 B10.10	RF 3.3	2024-09-05	1
C1	25	42	48.48564147949219	416960.8125	21296.6328125	SYBR	Water	SpyCas9 B10.10	RF 3.3	2024-09-05	1
C1	25	43	48.76604461669922	411214.40625	21295.0703125	SYBR	Water	SpyCas9 B10.10	RF 3.3	2024-09-05	1
C1	25	44	49.046443939208984	405508.59375	21277.27734375	SYBR	Water	SpyCas9 B10.10	RF 3.3	2024-09-05	1
C1	25	45	49.32684326171875	397199.75	21230.453125	SYBR	Water	SpyCas9 B10.10	RF 3.3	2024-09-05	1
C1	25	46	49.60724639892578	393511.28125	21136.4921875	SYBR	Water	SpyCas9 B10.10	RF 3.3	2024-09-05	1
C1	25	47	49.88764572143555	384867.1875	20978.125	SYBR	Water	SpyCas9 B10.10	RF 3.3	2024-09-05	1
C1	25	48	50.16804504394531	379602.625	20747.98046875	SYBR	Water	SpyCas9 B10.10	RF 3.3	2024-09-05	1
C1	25	49	50.448448181152344	372563.4375	20457.70703125	SYBR	Water	SpyCas9 B10.10	RF 3.3	2024-09-05	1
C1	25	50	50.728851318359375	367274.1875	20141.59375	SYBR	Water	SpyCas9 B10.10	RF 3.3	2024-09-05	1
C1	25	51	51.00925064086914	360336.40625	19850.201171875	SYBR	Water	SpyCas9 B10.10	RF 3.3	2024-09-05	1
C1	25	52	51.289649963378906	355480.40625	19632.73046875	SYBR	Water	SpyCas9 B10.10	RF 3.3	2024-09-05	1
C1	25	53	51.57005310058594	349234.25	19514.326171875	SYBR	Water	SpyCas9 B10.10	RF 3.3	2024-09-05	1
C1	25	54	51.8504524230957	346259.375	19482.51953125	SYBR	Water	SpyCas9 B10.10	RF 3.3	2024-09-05	1
C1	25	55	52.13085174560547	339004.46875	19491.921875	SYBR	Water	SpyCas9 B10.10	RF 3.3	2024-09-05	1
C1	25	56	52.4112548828125	332155.96875	19486.6328125	SYBR	Water	SpyCas9 B10.10	RF 3.3	2024-09-05	1
C1	25	57	52.69165802001953	326662.28125	19426.970703125	SYBR	Water	SpyCas9 B10.10	RF 3.3	2024-09-05	1
C1	25	58	52.9720573425293	320203.21875	19303.65234375	SYBR	Water	SpyCas9 B10.10	RF 3.3	2024-09-05	1
C1	25	59	53.25245666503906	316571.75	19133.03515625	SYBR	Water	SpyCas9 B10.10	RF 3.3	2024-09-05	1
C1	25	60	53.532859802246094	309353.15625	18942.234375	SYBR	Water	SpyCas9 B10.10	RF 3.3	2024-09-05	1
C1	25	61	53.81325912475586	303018.75	18754.408203125	SYBR	Water	SpyCas9 B10.10	RF 3.3	2024-09-05	1
C1	25	62	54.093658447265625	299891.78125	18582.140625	SYBR	Water	SpyCas9 B10.10	RF 3.3	2024-09-05	1
C1	25	63	54.374061584472656	293072.40625	18429.6953125	SYBR	Water	SpyCas9 B10.10	RF 3.3	2024-09-05	1
C1	25	64	54.65446472167969	287659.0625	18298.47265625	SYBR	Water	SpyCas9 B10.10	RF 3.3	2024-09-05	1
C1	25	65	54.93486404418945	281670.25	18192.5859375	SYBR	Water	SpyCas9 B10.10	RF 3.3	2024-09-05	1
C1	25	66	55.21526336669922	277611.03125	18119.103515625	SYBR	Water	SpyCas9 B10.10	RF 3.3	2024-09-05	1
C1	25	67	55.49566650390625	272999.78125	18083.9453125	SYBR	Water	SpyCas9 B10.10	RF 3.3	2024-09-05	1
C1	25	68	55.776065826416016	265653.46875	18085.12890625	SYBR	Water	SpyCas9 B10.10	RF 3.3	2024-09-05	1
C1	25	69	56.05646514892578	261981.6875	18106.787109375	SYBR	Water	SpyCas9 B10.10	RF 3.3	2024-09-05	1
C1	25	70	56.33686828613281	256372.71875	18117.583984375	SYBR	Water	SpyCas9 B10.10	RF 3.3	2024-09-05	1
C1	25	71	56.61727142333984	251268.421875	18074.376953125	SYBR	Water	SpyCas9 B10.10	RF 3.3	2024-09-05	1
C1	25	72	56.89767074584961	245363.515625	17932.876953125	SYBR	Water	SpyCas9 B10.10	RF 3.3	2024-09-05	1
C1	25	73	57.178070068359375	238609.625	17663.673828125	SYBR	Water	SpyCas9 B10.10	RF 3.3	2024-09-05	1
C1	25	74	57.458473205566406	234999.53125	17269.388671875	SYBR	Water	SpyCas9 B10.10	RF 3.3	2024-09-05	1
C1	25	75	57.73887252807617	229289.609375	16792.11328125	SYBR	Water	SpyCas9 B10.10	RF 3.3	2024-09-05	1
C1	25	76	58.01927185058594	225073.3125	16305.83203125	SYBR	Water	SpyCas9 B10.10	RF 3.3	2024-09-05	1
C1	25	77	58.29967498779297	221139.078125	15893.166015625	SYBR	Water	SpyCas9 B10.10	RF 3.3	2024-09-05	1
C1	25	78	58.580078125	218028.640625	15615.798828125	SYBR	Water	SpyCas9 B10.10	RF 3.3	2024-09-05	1
C1	25	79	58.860477447509766	213118.390625	15491.5361328125	SYBR	Water	SpyCas9 B10.10	RF 3.3	2024-09-05	1
C1	25	80	59.14087677001953	208732.296875	15488.5078125	SYBR	Water	SpyCas9 B10.10	RF 3.3	2024-09-05	1
C1	25	81	59.42127990722656	203265.34375	15539.18359375	SYBR	Water	SpyCas9 B10.10	RF 3.3	2024-09-05	1
C1	25	82	59.70167922973633	199530.4375	15567.4013671875	SYBR	Water	SpyCas9 B10.10	RF 3.3	2024-09-05	1
C1	25	83	59.982078552246094	194098.5625	15515.41796875	SYBR	Water	SpyCas9 B10.10	RF 3.3	2024-09-05	1
C1	25	84	60.262481689453125	190269.265625	15360.8076171875	SYBR	Water	SpyCas9 B10.10	RF 3.3	2024-09-05	1
C1	25	85	60.54288482666016	185354.65625	15119.203125	SYBR	Water	SpyCas9 B10.10	RF 3.3	2024-09-05	1
C1	25	86	60.82328414916992	182290.765625	14833.75390625	SYBR	Water	SpyCas9 B10.10	RF 3.3	2024-09-05	1
C1	25	87	61.10368347167969	177639.171875	14556.439453125	SYBR	Water	SpyCas9 B10.10	RF 3.3	2024-09-05	1
C1	25	88	61.38408660888672	175668.15625	14327.689453125	SYBR	Water	SpyCas9 B10.10	RF 3.3	2024-09-05	1
C1	25	89	61.66448974609375	169665.890625	14161.5859375	SYBR	Water	SpyCas9 B10.10	RF 3.3	2024-09-05	1
C1	25	90	61.94488525390625	167409.125	14042.640625	SYBR	Water	SpyCas9 B10.10	RF 3.3	2024-09-05	1
C1	25	91	62.22528839111328	162782.359375	13936.4775390625	SYBR	Water	SpyCas9 B10.10	RF 3.3	2024-09-05	1
C1	25	92	62.50569152832031	156492.015625	13807.9365234375	SYBR	Water	SpyCas9 B10.10	RF 3.3	2024-09-05	1
C1	25	93	62.78609085083008	155389.234375	13636.6328125	SYBR	Water	SpyCas9 B10.10	RF 3.3	2024-09-05	1
C1	25	94	63.06649017333984	152064	13421.431640625	SYBR	Water	SpyCas9 B10.10	RF 3.3	2024-09-05	1
C1	25	95	63.346893310546875	146495.96875	13174.6513671875	SYBR	Water	SpyCas9 B10.10	RF 3.3	2024-09-05	1
C1	25	96	63.627296447753906	144005.640625	12913.427734375	SYBR	Water	SpyCas9 B10.10	RF 3.3	2024-09-05	1
C1	25	97	63.907691955566406	140440.578125	12655.33203125	SYBR	Water	SpyCas9 B10.10	RF 3.3	2024-09-05	1
C1	25	98	64.18809509277344	137191.078125	12418.11328125	SYBR	Water	SpyCas9 B10.10	RF 3.3	2024-09-05	1
C1	25	99	64.46849822998047	134134.203125	12217.9951171875	SYBR	Water	SpyCas9 B10.10	RF 3.3	2024-09-05	1
C1	25	100	64.7489013671875	131126.71875	12063.5009765625	SYBR	Water	SpyCas9 B10.10	RF 3.3	2024-09-05	1
C1	25	101	65.029296875	127400.8046875	11948.7353515625	SYBR	Water	SpyCas9 B10.10	RF 3.3	2024-09-05	1
C1	25	102	65.30970001220703	124013.5859375	11853.087890625	SYBR	Water	SpyCas9 B10.10	RF 3.3	2024-09-05	1
C1	25	103	65.59010314941406	120573.4375	11750.9248046875	SYBR	Water	SpyCas9 B10.10	RF 3.3	2024-09-05	1
C1	25	104	65.87049865722656	116540.6953125	11625.794921875	SYBR	Water	SpyCas9 B10.10	RF 3.3	2024-09-05	1
C1	25	105	66.1509017944336	114463.015625	11468.0732421875	SYBR	Water	SpyCas9 B10.10	RF 3.3	2024-09-05	1
C1	25	106	66.431304931640625	112412.5390625	11293.6376953125	SYBR	Water	SpyCas9 B10.10	RF 3.3	2024-09-05	1
C1	25	107	66.711700439453125	107395.03125	11139.6318359375	SYBR	Water	SpyCas9 B10.10	RF 3.3	2024-09-05	1
C1	25	108	66.99210357666016	106651.8828125	11015.8291015625	SYBR	Water	SpyCas9 B10.10	RF 3.3	2024-09-05	1
C1	25	109	67.27250671386719	101446.3515625	10909.568359375	SYBR	Water	SpyCas9 B10.10	RF 3.3	2024-09-05	1
C1	25	110	67.55290222167969	100186.6328125	10790.513671875	SYBR	Water	SpyCas9 B10.10	RF 3.3	2024-09-05	1
C1	25	111	67.83331298828125	95918.0234375	10624.84375	SYBR	Water	SpyCas9 B10.10	RF 3.3	2024-09-05	1
C1	25	112	68.11370849609375	93555.03125	10390.9033203125	SYBR	Water	SpyCas9 B10.10	RF 3.3	2024-09-05	1
C1	25	113	68.39411163330078	90340.0546875	10089.427734375	SYBR	Water	SpyCas9 B10.10	RF 3.3	2024-09-05	1
C1	25	114	68.67451477050781	87428.0390625	9743.1162109375	SYBR	Water	SpyCas9 B10.10	RF 3.3	2024-09-05	1
C1	25	115	68.95491027832031	86938.9296875	9386.0849609375	SYBR	Water	SpyCas9 B10.10	RF 3.3	2024-09-05	1
C1	25	116	69.23531341552734	83650.5078125	9048.98828125	SYBR	Water	SpyCas9 B10.10	RF 3.3	2024-09-05	1
C1	25	117	69.515716552734375	80175.90625	8749.544921875	SYBR	Water	SpyCas9 B10.10	RF 3.3	2024-09-05	1
C1	25	118	69.796112060546875	78275.46875	8494.310546875	SYBR	Water	SpyCas9 B10.10	RF 3.3	2024-09-05	1
C1	25	119	70.0765151977539	76173.921875	8287.7919921875	SYBR	Water	SpyCas9 B10.10	RF 3.3	2024-09-05	1
C1	25	120	70.35691833496094	74772.453125	8137.3427734375	SYBR	Water	SpyCas9 B10.10	RF 3.3	2024-09-05	1
C1	25	121	70.63731384277344	72835.0234375	8047.0322265625	SYBR	Water	SpyCas9 B10.10	RF 3.3	2024-09-05	1
C1	25	122	70.91771697998047	69662.5546875	8005.94921875	SYBR	Water	SpyCas9 B10.10	RF 3.3	2024-09-05	1
C1	25	123	71.1981201171875	66862.4375	7984.0859375	SYBR	Water	SpyCas9 B10.10	RF 3.3	2024-09-05	1
C1	25	124	71.478515625	64252.859375	7942.6044921875	SYBR	Water	SpyCas9 B10.10	RF 3.3	2024-09-05	1
C1	25	125	71.75892639160156	63660.69921875	7851.935546875	SYBR	Water	SpyCas9 B10.10	RF 3.3	2024-09-05	1
C1	25	126	72.03932189941406	59694.4375	7704.28955078125	SYBR	Water	SpyCas9 B10.10	RF 3.3	2024-09-05	1
C1	25	127	72.3197250366211	58801.50390625	7512.921875	SYBR	Water	SpyCas9 B10.10	RF 3.3	2024-09-05	1
C1	25	128	72.600128173828125	56823.79296875	7302.1533203125	SYBR	Water	SpyCas9 B10.10	RF 3.3	2024-09-05	1
C1	25	129	72.880523681640625	53799.90625	7097.1962890625	SYBR	Water	SpyCas9 B10.10	RF 3.3	2024-09-05	1
C1	25	130	73.16092681884766	53003.81640625	6919.37548828125	SYBR	Water	SpyCas9 B10.10	RF 3.3	2024-09-05	1
C1	25	131	73.44132995605469	50447.140625	6784.9853515625	SYBR	Water	SpyCas9 B10.10	RF 3.3	2024-09-05	1
C1	25	132	73.72172546386719	49872.8046875	6704.1435546875	SYBR	Water	SpyCas9 B10.10	RF 3.3	2024-09-05	1
C1	25	133	74.00212860107422	46450.890625	6678.43408203125	SYBR	Water	SpyCas9 B10.10	RF 3.3	2024-09-05	1
C1	25	134	74.28253173828125	44756.1640625	6700.32275390625	SYBR	Water	SpyCas9 B10.10	RF 3.3	2024-09-05	1
C1	25	135	74.56292724609375	43361.203125	6755.92529296875	SYBR	Water	SpyCas9 B10.10	RF 3.3	2024-09-05	1
C1	25	136	74.84333038330078	41183.1796875	6829.60009765625	SYBR	Water	SpyCas9 B10.10	RF 3.3	2024-09-05	1
C1	25	137	75.12373352050781	38928.2734375	6906.53466796875	SYBR	Water	SpyCas9 B10.10	RF 3.3	2024-09-05	1
C1	25	138	75.40412902832031	37130.87109375	6972.10986328125	SYBR	Water	SpyCas9 B10.10	RF 3.3	2024-09-05	1
C1	25	139	75.684539794921875	35705.54296875	7010.89453125	SYBR	Water	SpyCas9 B10.10	RF 3.3	2024-09-05	1
C1	25	140	75.964935302734375	32595.19140625	7009.79443359375	SYBR	Water	SpyCas9 B10.10	RF 3.3	2024-09-05	1
C1	25	141	76.2453384399414	30114.53125	6965.8544921875	SYBR	Water	SpyCas9 B10.10	RF 3.3	2024-09-05	1
C1	25	142	76.52574157714844	29066.650390625	6893.419921875	SYBR	Water	SpyCas9 B10.10	RF 3.3	2024-09-05	1
C1	25	143	76.80613708496094	28754.30078125	6823.91357421875	SYBR	Water	SpyCas9 B10.10	RF 3.3	2024-09-05	1
C1	25	144	77.08654022216797	24577.744140625	6796.1611328125	SYBR	Water	SpyCas9 B10.10	RF 3.3	2024-09-05	1
C1	25	145	77.366943359375	23822.34765625	6843.0146484375	SYBR	Water	SpyCas9 B10.10	RF 3.3	2024-09-05	1
C1	25	146	77.6473388671875	22273.73046875	6983.03076171875	SYBR	Water	SpyCas9 B10.10	RF 3.3	2024-09-05	1
C1	25	147	77.92774200439453	19262.6328125	7221.4970703125	SYBR	Water	SpyCas9 B10.10	RF 3.3	2024-09-05	1
C1	25	148	78.20814514160156	17136.5546875	7557.142578125	SYBR	Water	SpyCas9 B10.10	RF 3.3	2024-09-05	1
C1	25	149	78.48854064941406	15325.990234375	7986.99609375	SYBR	Water	SpyCas9 B10.10	RF 3.3	2024-09-05	1
C1	25	150	78.7689437866211	13789.537109375	8503.998046875	SYBR	Water	SpyCas9 B10.10	RF 3.3	2024-09-05	1
C1	25	151	79.049346923828125	9504.7666015625	9089.48046875	SYBR	Water	SpyCas9 B10.10	RF 3.3	2024-09-05	1
C1	25	152	79.329742431640625	8156.87109375	9706.181640625	SYBR	Water	SpyCas9 B10.10	RF 3.3	2024-09-05	1
C1	25	153	79.61015319824219	2960.2998046875	10296.3798828125	SYBR	Water	SpyCas9 B10.10	RF 3.3	2024-09-05	1
C1	25	154	79.89054870605469	1443.5472412109375	10784.66796875	SYBR	Water	SpyCas9 B10.10	RF 3.3	2024-09-05	1
C1	25	155	80.17095184326172	-2274.257080078125	11082.8095703125	SYBR	Water	SpyCas9 B10.10	RF 3.3	2024-09-05	1
C1	25	156	80.45135498046875	-5261.2373046875	11098.095703125	SYBR	Water	SpyCas9 B10.10	RF 3.3	2024-09-05	1
C1	25	157	80.73175048828125	-10787.5244140625	10750.8203125	SYBR	Water	SpyCas9 B10.10	RF 3.3	2024-09-05	1
C1	25	158	81.01215362548828	-13000.5302734375	10002.68359375	SYBR	Water	SpyCas9 B10.10	RF 3.3	2024-09-05	1
C1	25	159	81.29255676269531	-15329.4521484375	8885.787109375	SYBR	Water	SpyCas9 B10.10	RF 3.3	2024-09-05	1
C1	25	160	81.57295227050781	-17494.142578125	7512.3466796875	SYBR	Water	SpyCas9 B10.10	RF 3.3	2024-09-05	1
C1	25	161	81.85335540771484	-16489.4140625	6050.9765625	SYBR	Water	SpyCas9 B10.10	RF 3.3	2024-09-05	1
C1	25	162	82.133758544921875	-16517.15625	4675.72998046875	SYBR	Water	SpyCas9 B10.10	RF 3.3	2024-09-05	1
C1	25	163	82.414154052734375	-19061.669921875	3512.80126953125	SYBR	Water	SpyCas9 B10.10	RF 3.3	2024-09-05	1
C1	25	164	82.6945571899414	-18876.77734375	2611.625	SYBR	Water	SpyCas9 B10.10	RF 3.3	2024-09-05	1
C1	25	165	82.97496032714844	-19790.119140625	1949.9560546875	SYBR	Water	SpyCas9 B10.10	RF 3.3	2024-09-05	1
C1	25	166	83.25535583496094	-19379.0546875	1462.3369140625	SYBR	Water	SpyCas9 B10.10	RF 3.3	2024-09-05	1
C1	25	167	83.5357666015625	-20183.060546875	1073.6416015625	SYBR	Water	SpyCas9 B10.10	RF 3.3	2024-09-05	1
C1	25	168	83.816162109375	-20760.31640625	725.3505859375	SYBR	Water	SpyCas9 B10.10	RF 3.3	2024-09-05	1
C1	25	169	84.09656524658203	-22802.837890625	390.3056640625	SYBR	Water	SpyCas9 B10.10	RF 3.3	2024-09-05	1
C1	25	170	84.37696838378906	-20769.646484375	73.611328125	SYBR	Water	SpyCas9 B10.10	RF 3.3	2024-09-05	1
C1	25	171	84.65736389160156	-20864.404296875	-202.0107421875	SYBR	Water	SpyCas9 B10.10	RF 3.3	2024-09-05	1
C1	25	172	84.9377670288086	-19647.251953125	-420.5087890625	SYBR	Water	SpyCas9 B10.10	RF 3.3	2024-09-05	1
C1	25	173	85.218170166015625	-21369.013671875	-589.8828125	SYBR	Water	SpyCas9 B10.10	RF 3.3	2024-09-05	1
C1	25	174	85.498565673828125	-22591.373046875	-736.6923828125	SYBR	Water	SpyCas9 B10.10	RF 3.3	2024-09-05	1
C1	25	175	85.77896881103516	-22464.001953125	-879.673828125	SYBR	Water	SpyCas9 B10.10	RF 3.3	2024-09-05	1
C1	25	176	86.05937194824219	-20873.44140625	-1005.3134765625	SYBR	Water	SpyCas9 B10.10	RF 3.3	2024-09-05	1
C1	25	177	86.33976745605469	-20405.19140625	-1069.923828125	SYBR	Water	SpyCas9 B10.10	RF 3.3	2024-09-05	1
C1	25	178	86.62017059326172	-19577.90234375	-1030.3896484375	SYBR	Water	SpyCas9 B10.10	RF 3.3	2024-09-05	1
C1	25	179	86.90057373046875	-21759.16796875	-879.46484375	SYBR	Water	SpyCas9 B10.10	RF 3.3	2024-09-05	1
C1	25	180	87.18096923828125	-21885.498046875	-656.7548828125	SYBR	Water	SpyCas9 B10.10	RF 3.3	2024-09-05	1
C1	25	181	87.46138000488281	-21570.236328125	-427.6640625	SYBR	Water	SpyCas9 B10.10	RF 3.3	2024-09-05	1
C1	25	182	87.74177551269531	-21855.42578125	-248.9873046875	SYBR	Water	SpyCas9 B10.10	RF 3.3	2024-09-05	1
C1	25	183	88.02217864990234	-22309.84765625	-147.17578125	SYBR	Water	SpyCas9 B10.10	RF 3.3	2024-09-05	1
C1	25	184	88.302581787109375	-21503.841796875	-119.66015625	SYBR	Water	SpyCas9 B10.10	RF 3.3	2024-09-05	1
C1	25	185	88.582977294921875	-23511.587890625	-148.9873046875	SYBR	Water	SpyCas9 B10.10	RF 3.3	2024-09-05	1
C1	25	186	88.8633804321289	-23020.96875	-213.767578125	SYBR	Water	SpyCas9 B10.10	RF 3.3	2024-09-05	1
C1	25	187	89.14378356933594	-22978.3203125	-291.150390625	SYBR	Water	SpyCas9 B10.10	RF 3.3	2024-09-05	1
C1	25	188	89.42417907714844	-22033.236328125	-357.7666015625	SYBR	Water	SpyCas9 B10.10	RF 3.3	2024-09-05	1
C1	25	189	89.70458221435547	-23000.51953125	-396.220703125	SYBR	Water	SpyCas9 B10.10	RF 3.3	2024-09-05	1
C1	25	190	89.9849853515625	-23600.263671875	-404.3974609375	SYBR	Water	SpyCas9 B10.10	RF 3.3	2024-09-05	1
C1	25	191	90.265380859375	-23473.267578125	-398.2109375	SYBR	Water	SpyCas9 B10.10	RF 3.3	2024-09-05	1
C1	25	192	90.54579162597656	-23483.263671875	-402.6103515625	SYBR	Water	SpyCas9 B10.10	RF 3.3	2024-09-05	1
C1	25	193	90.82618713378906	-23431.53515625	-435.583984375	SYBR	Water	SpyCas9 B10.10	RF 3.3	2024-09-05	1
C1	25	194	91.10658264160156	-25653.576171875	-495.546875	SYBR	Water	SpyCas9 B10.10	RF 3.3	2024-09-05	1
C1	25	195	91.386993408203125	-22056.10546875	-560.3974609375	SYBR	Water	SpyCas9 B10.10	RF 3.3	2024-09-05	1
C1	25	196	91.667388916015625	-24031.11328125	-599.646484375	SYBR	Water	SpyCas9 B10.10	RF 3.3	2024-09-05	1
C1	25	197	91.94779205322266	-23645.2890625	-593.6923828125	SYBR	Water	SpyCas9 B10.10	RF 3.3	2024-09-05	1
C1	25	198	92.22819519042967	-24209.58984375	-549.123046875	SYBR	Water	SpyCas9 B10.10	RF 3.3	2024-09-05	1
C1	25	199	92.5085906982422	-24238.791015625	-499.251953125	SYBR	Water	SpyCas9 B10.10	RF 3.3	2024-09-05	1
C1	25	200	92.78899383544922	-25331.400390625	-486.791015625	SYBR	Water	SpyCas9 B10.10	RF 3.3	2024-09-05	1
C1	25	201	93.06939697265624	-24587.99609375	-537.486328125	SYBR	Water	SpyCas9 B10.10	RF 3.3	2024-09-05	1
C1	25	202	93.34979248046876	-25713.3046875	-641.55859375	SYBR	Water	SpyCas9 B10.10	RF 3.3	2024-09-05	1
C1	25	203	93.63019561767578	-22497.033203125	-756.8466796875	SYBR	Water	SpyCas9 B10.10	RF 3.3	2024-09-05	1
C1	25	204	93.9105987548828	-24390.484375	-833.73828125	SYBR	Water	SpyCas9 B10.10	RF 3.3	2024-09-05	1
C1	25	205	94.19099426269533	-24508.44140625	-845.958984375	SYBR	Water	SpyCas9 B10.10	RF 3.3	2024-09-05	1
C1	25	206	94.471405029296875	-25200.98828125	-805.6943359375	SYBR	Water	SpyCas9 B10.10	RF 3.3	2024-09-05	1
C1	25	207	94.751800537109375	-25519.91796875	-752.7373046875	SYBR	Water	SpyCas9 B10.10	RF 3.3	2024-09-05	1
C2	26	1	36.98920440673828	605996.1875	25280.99609375	SYBR	Water	SpyCas9 B10.10	RF 3.3	2024-09-05	2
C2	26	2	37.26960372924805	604650.625	25262.52734375	SYBR	Water	SpyCas9 B10.10	RF 3.3	2024-09-05	2
C2	26	3	37.55000305175781	603614.125	25373.51171875	SYBR	Water	SpyCas9 B10.10	RF 3.3	2024-09-05	2
C2	26	4	37.83040618896485	597365	25518.306640625	SYBR	Water	SpyCas9 B10.10	RF 3.3	2024-09-05	2
C2	26	5	38.11080551147461	591389.5	25586.57421875	SYBR	Water	SpyCas9 B10.10	RF 3.3	2024-09-05	2
C2	26	6	38.39120864868164	582261.75	25501.947265625	SYBR	Water	SpyCas9 B10.10	RF 3.3	2024-09-05	2
C2	26	7	38.671607971191406	574310.25	25250.015625	SYBR	Water	SpyCas9 B10.10	RF 3.3	2024-09-05	2
C2	26	8	38.95201110839844	568003.9375	24876.44921875	SYBR	Water	SpyCas9 B10.10	RF 3.3	2024-09-05	2
C2	26	9	39.2324104309082	557660.5	24455.53515625	SYBR	Water	SpyCas9 B10.10	RF 3.3	2024-09-05	2
C2	26	10	39.51280975341797	551919.375	24051.552734375	SYBR	Water	SpyCas9 B10.10	RF 3.3	2024-09-05	2
C2	26	11	39.793212890625	546776.9375	23693.03515625	SYBR	Water	SpyCas9 B10.10	RF 3.3	2024-09-05	2
C2	26	12	40.073612213134766	543324	23374.171875	SYBR	Water	SpyCas9 B10.10	RF 3.3	2024-09-05	2
C2	26	13	40.3540153503418	537756.125	23078.056640625	SYBR	Water	SpyCas9 B10.10	RF 3.3	2024-09-05	2
C2	26	14	40.63441467285156	530337.5	22798.625	SYBR	Water	SpyCas9 B10.10	RF 3.3	2024-09-05	2
C2	26	15	40.914817810058594	523981.15625	22543.521484375	SYBR	Water	SpyCas9 B10.10	RF 3.3	2024-09-05	2
C2	26	16	41.19521713256836	516946	22317.875	SYBR	Water	SpyCas9 B10.10	RF 3.3	2024-09-05	2
C2	26	17	41.475616455078125	509799.125	22107.619140625	SYBR	Water	SpyCas9 B10.10	RF 3.3	2024-09-05	2
C2	26	18	41.75601959228515	504023.65625	21879.0078125	SYBR	Water	SpyCas9 B10.10	RF 3.3	2024-09-05	2
C2	26	19	42.03641891479492	498868.34375	21597.35546875	SYBR	Water	SpyCas9 B10.10	RF 3.3	2024-09-05	2
C2	26	20	42.31681823730469	490073.5	21247.34375	SYBR	Water	SpyCas9 B10.10	RF 3.3	2024-09-05	2
C2	26	21	42.59722137451172	482865.1875	20841.96484375	SYBR	Water	SpyCas9 B10.10	RF 3.3	2024-09-05	2
C2	26	22	42.87762451171875	477335.5625	20414.3203125	SYBR	Water	SpyCas9 B10.10	RF 3.3	2024-09-05	2
C2	26	23	43.15802383422851	471070.875	20001.36328125	SYBR	Water	SpyCas9 B10.10	RF 3.3	2024-09-05	2
C2	26	24	43.43842315673828	464285.78125	19628.537109375	SYBR	Water	SpyCas9 B10.10	RF 3.3	2024-09-05	2
C2	26	25	43.71882629394531	458310.96875	19303.013671875	SYBR	Water	SpyCas9 B10.10	RF 3.3	2024-09-05	2
C2	26	26	43.99922561645508	453712.75	19015.48046875	SYBR	Water	SpyCas9 B10.10	RF 3.3	2024-09-05	2
C2	26	27	44.27962493896485	446914.1875	18749.85546875	SYBR	Water	SpyCas9 B10.10	RF 3.3	2024-09-05	2
C2	26	28	44.560028076171875	441701.03125	18495.75	SYBR	Water	SpyCas9 B10.10	RF 3.3	2024-09-05	2
C2	26	29	44.840431213378906	435612	18257.30859375	SYBR	Water	SpyCas9 B10.10	RF 3.3	2024-09-05	2
C2	26	30	45.12083053588867	430663.53125	18054.0390625	SYBR	Water	SpyCas9 B10.10	RF 3.3	2024-09-05	2
C2	26	31	45.40122985839844	423714.1875	17911.853515625	SYBR	Water	SpyCas9 B10.10	RF 3.3	2024-09-05	2
C2	26	32	45.68163299560547	420034.09375	17847.41015625	SYBR	Water	SpyCas9 B10.10	RF 3.3	2024-09-05	2
C2	26	33	45.962032318115234	414252.5625	17854.466796875	SYBR	Water	SpyCas9 B10.10	RF 3.3	2024-09-05	2
C2	26	34	46.242431640625	409169.25	17902.357421875	SYBR	Water	SpyCas9 B10.10	RF 3.3	2024-09-05	2
C2	26	35	46.52283477783203	404167.34375	17948.94921875	SYBR	Water	SpyCas9 B10.10	RF 3.3	2024-09-05	2
C2	26	36	46.80323791503906	400011.96875	17963.7890625	SYBR	Water	SpyCas9 B10.10	RF 3.3	2024-09-05	2
C2	26	37	47.08363723754883	392295.375	17945.01953125	SYBR	Water	SpyCas9 B10.10	RF 3.3	2024-09-05	2
C2	26	38	47.364036560058594	386562.84375	17916.48828125	SYBR	Water	SpyCas9 B10.10	RF 3.3	2024-09-05	2
C2	26	39	47.644439697265625	381884.6875	17906.2109375	SYBR	Water	SpyCas9 B10.10	RF 3.3	2024-09-05	2
C2	26	40	47.92483901977539	377366.28125	17921.73828125	SYBR	Water	SpyCas9 B10.10	RF 3.3	2024-09-05	2
C2	26	41	48.20524215698242	372910.28125	17942.115234375	SYBR	Water	SpyCas9 B10.10	RF 3.3	2024-09-05	2
C2	26	42	48.48564147949219	365973.75	17931.791015625	SYBR	Water	SpyCas9 B10.10	RF 3.3	2024-09-05	2
C2	26	43	48.76604461669922	360272.65625	17864.39453125	SYBR	Water	SpyCas9 B10.10	RF 3.3	2024-09-05	2
C2	26	44	49.046443939208984	355105.09375	17739.865234375	SYBR	Water	SpyCas9 B10.10	RF 3.3	2024-09-05	2
C2	26	45	49.32684326171875	350788.53125	17585.146484375	SYBR	Water	SpyCas9 B10.10	RF 3.3	2024-09-05	2
C2	26	46	49.60724639892578	344635.6875	17441.025390625	SYBR	Water	SpyCas9 B10.10	RF 3.3	2024-09-05	2
C2	26	47	49.88764572143555	339294.1875	17342.6875	SYBR	Water	SpyCas9 B10.10	RF 3.3	2024-09-05	2
C2	26	48	50.16804504394531	334772.28125	17303.744140625	SYBR	Water	SpyCas9 B10.10	RF 3.3	2024-09-05	2
C2	26	49	50.448448181152344	330952.625	17309.435546875	SYBR	Water	SpyCas9 B10.10	RF 3.3	2024-09-05	2
C2	26	50	50.728851318359375	324926.625	17324.6875	SYBR	Water	SpyCas9 B10.10	RF 3.3	2024-09-05	2
C2	26	51	51.00925064086914	319817.78125	17311.68359375	SYBR	Water	SpyCas9 B10.10	RF 3.3	2024-09-05	2
C2	26	52	51.289649963378906	313262.75	17248.9140625	SYBR	Water	SpyCas9 B10.10	RF 3.3	2024-09-05	2
C2	26	53	51.57005310058594	309757.9375	17137.529296875	SYBR	Water	SpyCas9 B10.10	RF 3.3	2024-09-05	2
C2	26	54	51.8504524230957	304246.78125	16994.2421875	SYBR	Water	SpyCas9 B10.10	RF 3.3	2024-09-05	2
C2	26	55	52.13085174560547	298828.6875	16836.234375	SYBR	Water	SpyCas9 B10.10	RF 3.3	2024-09-05	2
C2	26	56	52.4112548828125	295305.21875	16670.880859375	SYBR	Water	SpyCas9 B10.10	RF 3.3	2024-09-05	2
C2	26	57	52.69165802001953	289687.90625	16495.443359375	SYBR	Water	SpyCas9 B10.10	RF 3.3	2024-09-05	2
C2	26	58	52.9720573425293	283303.875	16304.9765625	SYBR	Water	SpyCas9 B10.10	RF 3.3	2024-09-05	2
C2	26	59	53.25245666503906	280603.875	16100.919921875	SYBR	Water	SpyCas9 B10.10	RF 3.3	2024-09-05	2
C2	26	60	53.532859802246094	275374.09375	15894.97265625	SYBR	Water	SpyCas9 B10.10	RF 3.3	2024-09-05	2
C2	26	61	53.81325912475586	269576	15706.0703125	SYBR	Water	SpyCas9 B10.10	RF 3.3	2024-09-05	2
C2	26	62	54.093658447265625	266461.40625	15552.6953125	SYBR	Water	SpyCas9 B10.10	RF 3.3	2024-09-05	2
C2	26	63	54.374061584472656	261136.015625	15442.7578125	SYBR	Water	SpyCas9 B10.10	RF 3.3	2024-09-05	2
C2	26	64	54.65446472167969	257919.890625	15366.744140625	SYBR	Water	SpyCas9 B10.10	RF 3.3	2024-09-05	2
C2	26	65	54.93486404418945	252499.875	15299.15234375	SYBR	Water	SpyCas9 B10.10	RF 3.3	2024-09-05	2
C2	26	66	55.21526336669922	247895.953125	15211.2890625	SYBR	Water	SpyCas9 B10.10	RF 3.3	2024-09-05	2
C2	26	67	55.49566650390625	243789.109375	15090.66015625	SYBR	Water	SpyCas9 B10.10	RF 3.3	2024-09-05	2
C2	26	68	55.776065826416016	237504.703125	14953.236328125	SYBR	Water	SpyCas9 B10.10	RF 3.3	2024-09-05	2
C2	26	69	56.05646514892578	235379.015625	14837.1982421875	SYBR	Water	SpyCas9 B10.10	RF 3.3	2024-09-05	2
C2	26	70	56.33686828613281	231381.5	14778.296875	SYBR	Water	SpyCas9 B10.10	RF 3.3	2024-09-05	2
C2	26	71	56.61727142333984	228459.046875	14782.400390625	SYBR	Water	SpyCas9 B10.10	RF 3.3	2024-09-05	2
C2	26	72	56.89767074584961	222126.296875	14815.3173828125	SYBR	Water	SpyCas9 B10.10	RF 3.3	2024-09-05	2
C2	26	73	57.178070068359375	216890.71875	14818.51171875	SYBR	Water	SpyCas9 B10.10	RF 3.3	2024-09-05	2
C2	26	74	57.458473205566406	212890.96875	14740.419921875	SYBR	Water	SpyCas9 B10.10	RF 3.3	2024-09-05	2
C2	26	75	57.73887252807617	209512.796875	14562.671875	SYBR	Water	SpyCas9 B10.10	RF 3.3	2024-09-05	2
C2	26	76	58.01927185058594	204913.59375	14307.3984375	SYBR	Water	SpyCas9 B10.10	RF 3.3	2024-09-05	2
C2	26	77	58.29967498779297	200520.515625	14025.427734375	SYBR	Water	SpyCas9 B10.10	RF 3.3	2024-09-05	2
C2	26	78	58.580078125	196433.890625	13774.0244140625	SYBR	Water	SpyCas9 B10.10	RF 3.3	2024-09-05	2
C2	26	79	58.860477447509766	195461.9375	13593.94921875	SYBR	Water	SpyCas9 B10.10	RF 3.3	2024-09-05	2
C2	26	80	59.14087677001953	190260.359375	13492.7890625	SYBR	Water	SpyCas9 B10.10	RF 3.3	2024-09-05	2
C2	26	81	59.42127990722656	185430.28125	13441.412109375	SYBR	Water	SpyCas9 B10.10	RF 3.3	2024-09-05	2
C2	26	82	59.70167922973633	182795.265625	13386.5673828125	SYBR	Water	SpyCas9 B10.10	RF 3.3	2024-09-05	2
C2	26	83	59.982078552246094	177509.96875	13275.91015625	SYBR	Water	SpyCas9 B10.10	RF 3.3	2024-09-05	2
C2	26	84	60.262481689453125	174278.59375	13083.689453125	SYBR	Water	SpyCas9 B10.10	RF 3.3	2024-09-05	2
C2	26	85	60.54288482666016	170429.125	12823.205078125	SYBR	Water	SpyCas9 B10.10	RF 3.3	2024-09-05	2
C2	26	86	60.82328414916992	168747.03125	12541.0546875	SYBR	Water	SpyCas9 B10.10	RF 3.3	2024-09-05	2
C2	26	87	61.10368347167969	163416.078125	12294.791015625	SYBR	Water	SpyCas9 B10.10	RF 3.3	2024-09-05	2
C2	26	88	61.38408660888672	162217.40625	12125.6171875	SYBR	Water	SpyCas9 B10.10	RF 3.3	2024-09-05	2
C2	26	89	61.66448974609375	159441.1875	12038.3564453125	SYBR	Water	SpyCas9 B10.10	RF 3.3	2024-09-05	2
C2	26	90	61.94488525390625	154521	11999.9970703125	SYBR	Water	SpyCas9 B10.10	RF 3.3	2024-09-05	2
C2	26	91	62.22528839111328	151103.015625	11958.640625	SYBR	Water	SpyCas9 B10.10	RF 3.3	2024-09-05	2
C2	26	92	62.50569152832031	146305.546875	11873.060546875	SYBR	Water	SpyCas9 B10.10	RF 3.3	2024-09-05	2
C2	26	93	62.78609085083008	144284.9375	11734.4091796875	SYBR	Water	SpyCas9 B10.10	RF 3.3	2024-09-05	2
C2	26	94	63.06649017333984	142551.296875	11565.09765625	SYBR	Water	SpyCas9 B10.10	RF 3.3	2024-09-05	2
C2	26	95	63.346893310546875	139468.0625	11396.466796875	SYBR	Water	SpyCas9 B10.10	RF 3.3	2024-09-05	2
C2	26	96	63.627296447753906	135283.1875	11243.9150390625	SYBR	Water	SpyCas9 B10.10	RF 3.3	2024-09-05	2
C2	26	97	63.907691955566406	131663.21875	11099.0458984375	SYBR	Water	SpyCas9 B10.10	RF 3.3	2024-09-05	2
C2	26	98	64.18809509277344	129154.75	10942.240234375	SYBR	Water	SpyCas9 B10.10	RF 3.3	2024-09-05	2
C2	26	99	64.46849822998047	126572.34375	10761.6630859375	SYBR	Water	SpyCas9 B10.10	RF 3.3	2024-09-05	2
C2	26	100	64.7489013671875	123917.828125	10561.7998046875	SYBR	Water	SpyCas9 B10.10	RF 3.3	2024-09-05	2
C2	26	101	65.029296875	120908.078125	10356.0498046875	SYBR	Water	SpyCas9 B10.10	RF 3.3	2024-09-05	2
C2	26	102	65.30970001220703	117632.25	10153.57421875	SYBR	Water	SpyCas9 B10.10	RF 3.3	2024-09-05	2
C2	26	103	65.59010314941406	116227.28125	9952.826171875	SYBR	Water	SpyCas9 B10.10	RF 3.3	2024-09-05	2
C2	26	104	65.87049865722656	111841.1953125	9722.1318359375	SYBR	Water	SpyCas9 B10.10	RF 3.3	2024-09-05	2
C2	26	105	66.1509017944336	109555.53125	9471.4853515625	SYBR	Water	SpyCas9 B10.10	RF 3.3	2024-09-05	2
C2	26	106	66.431304931640625	108617.375	9229.9482421875	SYBR	Water	SpyCas9 B10.10	RF 3.3	2024-09-05	2
C2	26	107	66.711700439453125	104937.2890625	9027.7001953125	SYBR	Water	SpyCas9 B10.10	RF 3.3	2024-09-05	2
C2	26	108	66.99210357666016	104471.75	8896.5234375	SYBR	Water	SpyCas9 B10.10	RF 3.3	2024-09-05	2
C2	26	109	67.27250671386719	99870.4765625	8853.6357421875	SYBR	Water	SpyCas9 B10.10	RF 3.3	2024-09-05	2
C2	26	110	67.55290222167969	98636.5625	8889.837890625	SYBR	Water	SpyCas9 B10.10	RF 3.3	2024-09-05	2
C2	26	111	67.83331298828125	97460.015625	8966.224609375	SYBR	Water	SpyCas9 B10.10	RF 3.3	2024-09-05	2
C2	26	112	68.11370849609375	93150.2421875	9022.06640625	SYBR	Water	SpyCas9 B10.10	RF 3.3	2024-09-05	2
C2	26	113	68.39411163330078	89861.7109375	8993.568359375	SYBR	Water	SpyCas9 B10.10	RF 3.3	2024-09-05	2
C2	26	114	68.67451477050781	86681.8984375	8838.7080078125	SYBR	Water	SpyCas9 B10.10	RF 3.3	2024-09-05	2
C2	26	115	68.95491027832031	86738.25	8556.3759765625	SYBR	Water	SpyCas9 B10.10	RF 3.3	2024-09-05	2
C2	26	116	69.23531341552734	84051.09375	8188.845703125	SYBR	Water	SpyCas9 B10.10	RF 3.3	2024-09-05	2
C2	26	117	69.515716552734375	81670.453125	7805.1953125	SYBR	Water	SpyCas9 B10.10	RF 3.3	2024-09-05	2
C2	26	118	69.796112060546875	78928.3671875	7474.7451171875	SYBR	Water	SpyCas9 B10.10	RF 3.3	2024-09-05	2
C2	26	119	70.0765151977539	79512.7890625	7242.599609375	SYBR	Water	SpyCas9 B10.10	RF 3.3	2024-09-05	2
C2	26	120	70.35691833496094	76138.4765625	7115.30859375	SYBR	Water	SpyCas9 B10.10	RF 3.3	2024-09-05	2
C2	26	121	70.63731384277344	75542.140625	7059.34033203125	SYBR	Water	SpyCas9 B10.10	RF 3.3	2024-09-05	2
C2	26	122	70.91771697998047	71230.203125	7014.294921875	SYBR	Water	SpyCas9 B10.10	RF 3.3	2024-09-05	2
C2	26	123	71.1981201171875	68814.4453125	6919.8310546875	SYBR	Water	SpyCas9 B10.10	RF 3.3	2024-09-05	2
C2	26	124	71.478515625	68258.28125	6745.85595703125	SYBR	Water	SpyCas9 B10.10	RF 3.3	2024-09-05	2
C2	26	125	71.75892639160156	66604.96875	6509.40576171875	SYBR	Water	SpyCas9 B10.10	RF 3.3	2024-09-05	2
C2	26	126	72.03932189941406	65411.90625	6266.296875	SYBR	Water	SpyCas9 B10.10	RF 3.3	2024-09-05	2
C2	26	127	72.3197250366211	63277.5546875	6081.892578125	SYBR	Water	SpyCas9 B10.10	RF 3.3	2024-09-05	2
C2	26	128	72.600128173828125	61867.1484375	5998.486328125	SYBR	Water	SpyCas9 B10.10	RF 3.3	2024-09-05	2
C2	26	129	72.880523681640625	60929.00390625	6017.203125	SYBR	Water	SpyCas9 B10.10	RF 3.3	2024-09-05	2
C2	26	130	73.16092681884766	58297.703125	6101.2265625	SYBR	Water	SpyCas9 B10.10	RF 3.3	2024-09-05	2
C2	26	131	73.44132995605469	55688.4453125	6195.60888671875	SYBR	Water	SpyCas9 B10.10	RF 3.3	2024-09-05	2
C2	26	132	73.72172546386719	54545.921875	6252.9365234375	SYBR	Water	SpyCas9 B10.10	RF 3.3	2024-09-05	2
C2	26	133	74.00212860107422	52284.58203125	6253.06591796875	SYBR	Water	SpyCas9 B10.10	RF 3.3	2024-09-05	2
C2	26	134	74.28253173828125	50905.7578125	6208.8291015625	SYBR	Water	SpyCas9 B10.10	RF 3.3	2024-09-05	2
C2	26	135	74.56292724609375	50480.12890625	6155.6728515625	SYBR	Water	SpyCas9 B10.10	RF 3.3	2024-09-05	2
C2	26	136	74.84333038330078	47098.1328125	6131.32421875	SYBR	Water	SpyCas9 B10.10	RF 3.3	2024-09-05	2
C2	26	137	75.12373352050781	46500.6796875	6156.376953125	SYBR	Water	SpyCas9 B10.10	RF 3.3	2024-09-05	2
C2	26	138	75.40412902832031	44382.3203125	6225.1318359375	SYBR	Water	SpyCas9 B10.10	RF 3.3	2024-09-05	2
C2	26	139	75.684539794921875	43316.96875	6310.21484375	SYBR	Water	SpyCas9 B10.10	RF 3.3	2024-09-05	2
C2	26	140	75.964935302734375	39913.86328125	6377.552734375	SYBR	Water	SpyCas9 B10.10	RF 3.3	2024-09-05	2
C2	26	141	76.2453384399414	37714.171875	6404.1640625	SYBR	Water	SpyCas9 B10.10	RF 3.3	2024-09-05	2
C2	26	142	76.52574157714844	38029.453125	6390.0830078125	SYBR	Water	SpyCas9 B10.10	RF 3.3	2024-09-05	2
C2	26	143	76.80613708496094	36020.43359375	6358.68359375	SYBR	Water	SpyCas9 B10.10	RF 3.3	2024-09-05	2
C2	26	144	77.08654022216797	33105.078125	6345.9013671875	SYBR	Water	SpyCas9 B10.10	RF 3.3	2024-09-05	2
C2	26	145	77.366943359375	31803.68359375	6385.0009765625	SYBR	Water	SpyCas9 B10.10	RF 3.3	2024-09-05	2
C2	26	146	77.6473388671875	30829.189453125	6494.85498046875	SYBR	Water	SpyCas9 B10.10	RF 3.3	2024-09-05	2
C2	26	147	77.92774200439453	29354.455078125	6677.4111328125	SYBR	Water	SpyCas9 B10.10	RF 3.3	2024-09-05	2
C2	26	148	78.20814514160156	26333.330078125	6925.197265625	SYBR	Water	SpyCas9 B10.10	RF 3.3	2024-09-05	2
C2	26	149	78.48854064941406	22215.482421875	7234.05615234375	SYBR	Water	SpyCas9 B10.10	RF 3.3	2024-09-05	2
C2	26	150	78.7689437866211	23100.12890625	7611.3818359375	SYBR	Water	SpyCas9 B10.10	RF 3.3	2024-09-05	2
C2	26	151	79.049346923828125	21904.935546875	8069.2275390625	SYBR	Water	SpyCas9 B10.10	RF 3.3	2024-09-05	2
C2	26	152	79.329742431640625	17425.42578125	8601.470703125	SYBR	Water	SpyCas9 B10.10	RF 3.3	2024-09-05	2
C2	26	153	79.61015319824219	15715.1181640625	9158.81640625	SYBR	Water	SpyCas9 B10.10	RF 3.3	2024-09-05	2
C2	26	154	79.89054870605469	12107.4423828125	9642.248046875	SYBR	Water	SpyCas9 B10.10	RF 3.3	2024-09-05	2
C2	26	155	80.17095184326172	8210.6943359375	9918.4599609375	SYBR	Water	SpyCas9 B10.10	RF 3.3	2024-09-05	2
C2	26	156	80.45135498046875	5176.10595703125	9893.337890625	SYBR	Water	SpyCas9 B10.10	RF 3.3	2024-09-05	2
C2	26	157	80.73175048828125	2413.368896484375	9492.8935546875	SYBR	Water	SpyCas9 B10.10	RF 3.3	2024-09-05	2
C2	26	158	81.01215362548828	609.0611572265625	8726.4697265625	SYBR	Water	SpyCas9 B10.10	RF 3.3	2024-09-05	2
C2	26	159	81.29255676269531	-1486.3382568359375	7666.0107421875	SYBR	Water	SpyCas9 B10.10	RF 3.3	2024-09-05	2
C2	26	160	81.57295227050781	-2988.4716796875	6418.4052734375	SYBR	Water	SpyCas9 B10.10	RF 3.3	2024-09-05	2
C2	26	161	81.85335540771484	-3694.975830078125	5103.005859375	SYBR	Water	SpyCas9 B10.10	RF 3.3	2024-09-05	2
C2	26	162	82.133758544921875	-4262.431640625	3834.01953125	SYBR	Water	SpyCas9 B10.10	RF 3.3	2024-09-05	2
C2	26	163	82.414154052734375	-4534.6083984375	2709.84521484375	SYBR	Water	SpyCas9 B10.10	RF 3.3	2024-09-05	2
C2	26	164	82.6945571899414	-4523.70703125	1804.27392578125	SYBR	Water	SpyCas9 B10.10	RF 3.3	2024-09-05	2
C2	26	165	82.97496032714844	-4625.1416015625	1155.7763671875	SYBR	Water	SpyCas9 B10.10	RF 3.3	2024-09-05	2
C2	26	166	83.25535583496094	-4199.83837890625	757.1865234375	SYBR	Water	SpyCas9 B10.10	RF 3.3	2024-09-05	2
C2	26	167	83.5357666015625	-3715.623779296875	553.9052734375	SYBR	Water	SpyCas9 B10.10	RF 3.3	2024-09-05	2
C2	26	168	83.816162109375	-6464.96923828125	458.595703125	SYBR	Water	SpyCas9 B10.10	RF 3.3	2024-09-05	2
C2	26	169	84.09656524658203	-6441.07275390625	381.55859375	SYBR	Water	SpyCas9 B10.10	RF 3.3	2024-09-05	2
C2	26	170	84.37696838378906	-6968.20654296875	263.5166015625	SYBR	Water	SpyCas9 B10.10	RF 3.3	2024-09-05	2
C2	26	171	84.65736389160156	-5821.888671875	92.5703125	SYBR	Water	SpyCas9 B10.10	RF 3.3	2024-09-05	2
C2	26	172	84.9377670288086	-5619.5244140625	-103.6220703125	SYBR	Water	SpyCas9 B10.10	RF 3.3	2024-09-05	2
C2	26	173	85.218170166015625	-6745.15966796875	-282.37890625	SYBR	Water	SpyCas9 B10.10	RF 3.3	2024-09-05	2
C2	26	174	85.498565673828125	-6593.91015625	-409.51171875	SYBR	Water	SpyCas9 B10.10	RF 3.3	2024-09-05	2
C2	26	175	85.77896881103516	-6550.41259765625	-469.654296875	SYBR	Water	SpyCas9 B10.10	RF 3.3	2024-09-05	2
C2	26	176	86.05937194824219	-5407.37890625	-464.4697265625	SYBR	Water	SpyCas9 B10.10	RF 3.3	2024-09-05	2
C2	26	177	86.33976745605469	-7027.6240234375	-407.333984375	SYBR	Water	SpyCas9 B10.10	RF 3.3	2024-09-05	2
C2	26	178	86.62017059326172	-6382.59375	-320.2490234375	SYBR	Water	SpyCas9 B10.10	RF 3.3	2024-09-05	2
C2	26	179	86.90057373046875	-7539.4892578125	-231.986328125	SYBR	Water	SpyCas9 B10.10	RF 3.3	2024-09-05	2
C2	26	180	87.18096923828125	-6228.56591796875	-173.509765625	SYBR	Water	SpyCas9 B10.10	RF 3.3	2024-09-05	2
C2	26	181	87.46138000488281	-8497.84765625	-168.859375	SYBR	Water	SpyCas9 B10.10	RF 3.3	2024-09-05	2
C2	26	182	87.74177551269531	-7683.8798828125	-223.986328125	SYBR	Water	SpyCas9 B10.10	RF 3.3	2024-09-05	2
C2	26	183	88.02217864990234	-7626.37646484375	-319.75	SYBR	Water	SpyCas9 B10.10	RF 3.3	2024-09-05	2
C2	26	184	88.302581787109375	-6986.14794921875	-415.7578125	SYBR	Water	SpyCas9 B10.10	RF 3.3	2024-09-05	2
C2	26	185	88.582977294921875	-6469.6982421875	-466.8173828125	SYBR	Water	SpyCas9 B10.10	RF 3.3	2024-09-05	2
C2	26	186	88.8633804321289	-8343.2060546875	-445.2109375	SYBR	Water	SpyCas9 B10.10	RF 3.3	2024-09-05	2
C2	26	187	89.14378356933594	-7186.5986328125	-356.3984375	SYBR	Water	SpyCas9 B10.10	RF 3.3	2024-09-05	2
C2	26	188	89.42417907714844	-7322.6142578125	-238.587890625	SYBR	Water	SpyCas9 B10.10	RF 3.3	2024-09-05	2
C2	26	189	89.70458221435547	-8929.142578125	-145.806640625	SYBR	Water	SpyCas9 B10.10	RF 3.3	2024-09-05	2
C2	26	190	89.9849853515625	-8681.439453125	-122.9970703125	SYBR	Water	SpyCas9 B10.10	RF 3.3	2024-09-05	2
C2	26	191	90.265380859375	-9336.396484375	-185.3037109375	SYBR	Water	SpyCas9 B10.10	RF 3.3	2024-09-05	2
C2	26	192	90.54579162597656	-7642.873046875	-311.416015625	SYBR	Water	SpyCas9 B10.10	RF 3.3	2024-09-05	2
C2	26	193	90.82618713378906	-8034.6416015625	-453.5830078125	SYBR	Water	SpyCas9 B10.10	RF 3.3	2024-09-05	2
C2	26	194	91.10658264160156	-9754.046875	-558.3857421875	SYBR	Water	SpyCas9 B10.10	RF 3.3	2024-09-05	2
C2	26	195	91.386993408203125	-7374.63134765625	-587.7626953125	SYBR	Water	SpyCas9 B10.10	RF 3.3	2024-09-05	2
C2	26	196	91.667388916015625	-7882.923828125	-532.22265625	SYBR	Water	SpyCas9 B10.10	RF 3.3	2024-09-05	2
C2	26	197	91.94779205322266	-8546.21875	-413.61328125	SYBR	Water	SpyCas9 B10.10	RF 3.3	2024-09-05	2
C2	26	198	92.22819519042967	-9681.6708984375	-277.6845703125	SYBR	Water	SpyCas9 B10.10	RF 3.3	2024-09-05	2
C2	26	199	92.5085906982422	-9029.2783203125	-177.2998046875	SYBR	Water	SpyCas9 B10.10	RF 3.3	2024-09-05	2
C2	26	200	92.78899383544922	-9831.1884765625	-150.2431640625	SYBR	Water	SpyCas9 B10.10	RF 3.3	2024-09-05	2
C2	26	201	93.06939697265624	-9811.15234375	-201.185546875	SYBR	Water	SpyCas9 B10.10	RF 3.3	2024-09-05	2
C2	26	202	93.34979248046876	-9359.9326171875	-298.9111328125	SYBR	Water	SpyCas9 B10.10	RF 3.3	2024-09-05	2
C2	26	203	93.63019561767578	-8085.322265625	-392.517578125	SYBR	Water	SpyCas9 B10.10	RF 3.3	2024-09-05	2
C2	26	204	93.9105987548828	-10503.1474609375	-438.009765625	SYBR	Water	SpyCas9 B10.10	RF 3.3	2024-09-05	2
C2	26	205	94.19099426269533	-8463.9873046875	-419.359375	SYBR	Water	SpyCas9 B10.10	RF 3.3	2024-09-05	2
C2	26	206	94.471405029296875	-9946.302734375	-351.896484375	SYBR	Water	SpyCas9 B10.10	RF 3.3	2024-09-05	2
C2	26	207	94.751800537109375	-10489.6103515625	-268.2275390625	SYBR	Water	SpyCas9 B10.10	RF 3.3	2024-09-05	2
C3	27	1	36.98699951171875	781252	32803.69921875	SYBR	Water	SpyCas9 B10.10	RF 3.3	2024-09-05	3
C3	27	2	37.267364501953125	780760.9375	33019.75	SYBR	Water	SpyCas9 B10.10	RF 3.3	2024-09-05	3
C3	27	3	37.5477294921875	776740.6875	33370.47265625	SYBR	Water	SpyCas9 B10.10	RF 3.3	2024-09-05	3
C3	27	4	37.828094482421875	770345.75	33708.1953125	SYBR	Water	SpyCas9 B10.10	RF 3.3	2024-09-05	3
C3	27	5	38.108455657958984	761858.5625	33886.40625	SYBR	Water	SpyCas9 B10.10	RF 3.3	2024-09-05	3
C3	27	6	38.38882064819336	750055.4375	33829.84765625	SYBR	Water	SpyCas9 B10.10	RF 3.3	2024-09-05	3
C3	27	7	38.669185638427734	741711.3125	33567.84375	SYBR	Water	SpyCas9 B10.10	RF 3.3	2024-09-05	3
C3	27	8	38.94955062866211	729149.0625	33209.9140625	SYBR	Water	SpyCas9 B10.10	RF 3.3	2024-09-05	3
C3	27	9	39.22991561889648	719449.8125	32879.79296875	SYBR	Water	SpyCas9 B10.10	RF 3.3	2024-09-05	3
C3	27	10	39.51028060913086	711717.375	32651.125	SYBR	Water	SpyCas9 B10.10	RF 3.3	2024-09-05	3
C3	27	11	39.790645599365234	707057.0625	32516.60546875	SYBR	Water	SpyCas9 B10.10	RF 3.3	2024-09-05	3
C3	27	12	40.07101058959961	701782.9375	32406.0625	SYBR	Water	SpyCas9 B10.10	RF 3.3	2024-09-05	3
C3	27	13	40.351375579833984	692185.125	32232.91015625	SYBR	Water	SpyCas9 B10.10	RF 3.3	2024-09-05	3
C3	27	14	40.63174057006836	682093.875	31939.16015625	SYBR	Water	SpyCas9 B10.10	RF 3.3	2024-09-05	3
C3	27	15	40.91210174560547	674311.6875	31516.2421875	SYBR	Water	SpyCas9 B10.10	RF 3.3	2024-09-05	3
C3	27	16	41.19246673583984	663879.8125	30998.78515625	SYBR	Water	SpyCas9 B10.10	RF 3.3	2024-09-05	3
C3	27	17	41.47283172607422	652930.6875	30441.6484375	SYBR	Water	SpyCas9 B10.10	RF 3.3	2024-09-05	3
C3	27	18	41.753196716308594	643731.75	29895.953125	SYBR	Water	SpyCas9 B10.10	RF 3.3	2024-09-05	3
C3	27	19	42.03356170654297	635272.5625	29394.2421875	SYBR	Water	SpyCas9 B10.10	RF 3.3	2024-09-05	3
C3	27	20	42.313926696777344	625776.125	28946.2890625	SYBR	Water	SpyCas9 B10.10	RF 3.3	2024-09-05	3
C3	27	21	42.59429168701172	618200.625	28543.486328125	SYBR	Water	SpyCas9 B10.10	RF 3.3	2024-09-05	3
C3	27	22	42.874656677246094	608580.3125	28164.703125	SYBR	Water	SpyCas9 B10.10	RF 3.3	2024-09-05	3
C3	27	23	43.15502166748047	599671.3125	27781.564453125	SYBR	Water	SpyCas9 B10.10	RF 3.3	2024-09-05	3
C3	27	24	43.43538665771485	592118.25	27366.6640625	SYBR	Water	SpyCas9 B10.10	RF 3.3	2024-09-05	3
C3	27	25	43.71575164794922	583400.375	26905.89453125	SYBR	Water	SpyCas9 B10.10	RF 3.3	2024-09-05	3
C3	27	26	43.996116638183594	576037.875	26408.2578125	SYBR	Water	SpyCas9 B10.10	RF 3.3	2024-09-05	3
C3	27	27	44.27648162841797	566270.4375	25907.076171875	SYBR	Water	SpyCas9 B10.10	RF 3.3	2024-09-05	3
C3	27	28	44.556846618652344	557606.625	25447.52734375	SYBR	Water	SpyCas9 B10.10	RF 3.3	2024-09-05	3
C3	27	29	44.83720779418945	551681.125	25069.169921875	SYBR	Water	SpyCas9 B10.10	RF 3.3	2024-09-05	3
C3	27	30	45.11757278442383	544684.5	24791.07421875	SYBR	Water	SpyCas9 B10.10	RF 3.3	2024-09-05	3
C3	27	31	45.3979377746582	535368.9375	24606.828125	SYBR	Water	SpyCas9 B10.10	RF 3.3	2024-09-05	3
C3	27	32	45.67830276489258	529801.9375	24489.1953125	SYBR	Water	SpyCas9 B10.10	RF 3.3	2024-09-05	3
C3	27	33	45.95866775512695	522234.6875	24399.68359375	SYBR	Water	SpyCas9 B10.10	RF 3.3	2024-09-05	3
C3	27	34	46.23903274536133	515667.875	24300.734375	SYBR	Water	SpyCas9 B10.10	RF 3.3	2024-09-05	3
C3	27	35	46.5193977355957	507067.4375	24166.125	SYBR	Water	SpyCas9 B10.10	RF 3.3	2024-09-05	3
C3	27	36	46.79976272583008	500388.9375	23988.9609375	SYBR	Water	SpyCas9 B10.10	RF 3.3	2024-09-05	3
C3	27	37	47.08012390136719	493674.15625	23784.3125	SYBR	Water	SpyCas9 B10.10	RF 3.3	2024-09-05	3
C3	27	38	47.36048889160156	485772.375	23585.1875	SYBR	Water	SpyCas9 B10.10	RF 3.3	2024-09-05	3
C3	27	39	47.64085388183594	478731	23430.6953125	SYBR	Water	SpyCas9 B10.10	RF 3.3	2024-09-05	3
C3	27	40	47.92121887207031	471599.5625	23348.80078125	SYBR	Water	SpyCas9 B10.10	RF 3.3	2024-09-05	3
C3	27	41	48.20158386230469	465329.125	23342.275390625	SYBR	Water	SpyCas9 B10.10	RF 3.3	2024-09-05	3
C3	27	42	48.48194885253906	459684.0625	23385.98828125	SYBR	Water	SpyCas9 B10.10	RF 3.3	2024-09-05	3
C3	27	43	48.76231384277344	452409.9375	23439.5625	SYBR	Water	SpyCas9 B10.10	RF 3.3	2024-09-05	3
C3	27	44	49.04267883300781	444166.8125	23465.9921875	SYBR	Water	SpyCas9 B10.10	RF 3.3	2024-09-05	3
C3	27	45	49.32304382324219	437783.125	23444.625	SYBR	Water	SpyCas9 B10.10	RF 3.3	2024-09-05	3
C3	27	46	49.60340881347656	430778.21875	23370.79296875	SYBR	Water	SpyCas9 B10.10	RF 3.3	2024-09-05	3
C3	27	47	49.88377380371094	424577.8125	23247	SYBR	Water	SpyCas9 B10.10	RF 3.3	2024-09-05	3
C3	27	48	50.16413879394531	416603.4375	23075.765625	SYBR	Water	SpyCas9 B10.10	RF 3.3	2024-09-05	3
C3	27	49	50.44450378417969	410646.4375	22859.40234375	SYBR	Water	SpyCas9 B10.10	RF 3.3	2024-09-05	3
C3	27	50	50.72486877441406	403267.25	22605.63671875	SYBR	Water	SpyCas9 B10.10	RF 3.3	2024-09-05	3
C3	27	51	51.00523376464844	396715.125	22331.46875	SYBR	Water	SpyCas9 B10.10	RF 3.3	2024-09-05	3
C3	27	52	51.28559875488281	390615.5625	22061.59765625	SYBR	Water	SpyCas9 B10.10	RF 3.3	2024-09-05	3
C3	27	53	51.56595993041992	384009.03125	21822.0546875	SYBR	Water	SpyCas9 B10.10	RF 3.3	2024-09-05	3
C3	27	54	51.8463249206543	378737.46875	21632.302734375	SYBR	Water	SpyCas9 B10.10	RF 3.3	2024-09-05	3
C3	27	55	52.12668991088867	371384.9375	21498.50390625	SYBR	Water	SpyCas9 B10.10	RF 3.3	2024-09-05	3
C3	27	56	52.40705490112305	364959	21409.01171875	SYBR	Water	SpyCas9 B10.10	RF 3.3	2024-09-05	3
C3	27	57	52.68741989135742	361139.09375	21335.53515625	SYBR	Water	SpyCas9 B10.10	RF 3.3	2024-09-05	3
C3	27	58	52.9677848815918	352872.46875	21241.6640625	SYBR	Water	SpyCas9 B10.10	RF 3.3	2024-09-05	3
C3	27	59	53.248146057128906	346654.8125	21098.142578125	SYBR	Water	SpyCas9 B10.10	RF 3.3	2024-09-05	3
C3	27	60	53.52851104736328	339973.71875	20897.46484375	SYBR	Water	SpyCas9 B10.10	RF 3.3	2024-09-05	3
C3	27	61	53.808876037597656	333993.75	20657.98828125	SYBR	Water	SpyCas9 B10.10	RF 3.3	2024-09-05	3
C3	27	62	54.08924102783203	328914.78125	20413.181640625	SYBR	Water	SpyCas9 B10.10	RF 3.3	2024-09-05	3
C3	27	63	54.369606018066406	323041	20193.66015625	SYBR	Water	SpyCas9 B10.10	RF 3.3	2024-09-05	3
C3	27	64	54.64997100830078	317041.875	20012.8828125	SYBR	Water	SpyCas9 B10.10	RF 3.3	2024-09-05	3
C3	27	65	54.93033599853515	310898.3125	19864.783203125	SYBR	Water	SpyCas9 B10.10	RF 3.3	2024-09-05	3
C3	27	66	55.21070098876953	305495.4375	19730.345703125	SYBR	Water	SpyCas9 B10.10	RF 3.3	2024-09-05	3
C3	27	67	55.491065979003906	300144.875	19587.69921875	SYBR	Water	SpyCas9 B10.10	RF 3.3	2024-09-05	3
C3	27	68	55.77143096923828	294018	19420.26953125	SYBR	Water	SpyCas9 B10.10	RF 3.3	2024-09-05	3
C3	27	69	56.051795959472656	288772.84375	19222.466796875	SYBR	Water	SpyCas9 B10.10	RF 3.3	2024-09-05	3
C3	27	70	56.33216094970703	282460.5	19001.65234375	SYBR	Water	SpyCas9 B10.10	RF 3.3	2024-09-05	3
C3	27	71	56.612525939941406	278012.21875	18775.458984375	SYBR	Water	SpyCas9 B10.10	RF 3.3	2024-09-05	3
C3	27	72	56.89289093017578	272718.875	18564.265625	SYBR	Water	SpyCas9 B10.10	RF 3.3	2024-09-05	3
C3	27	73	57.17325592041016	267578.1875	18382.095703125	SYBR	Water	SpyCas9 B10.10	RF 3.3	2024-09-05	3
C3	27	74	57.45362091064453	262034.90625	18232.5234375	SYBR	Water	SpyCas9 B10.10	RF 3.3	2024-09-05	3
C3	27	75	57.733985900878906	256521.75	18111.3671875	SYBR	Water	SpyCas9 B10.10	RF 3.3	2024-09-05	3
C3	27	76	58.01435089111328	251913.03125	18013.744140625	SYBR	Water	SpyCas9 B10.10	RF 3.3	2024-09-05	3
C3	27	77	58.29471206665039	246963.625	17937.84765625	SYBR	Water	SpyCas9 B10.10	RF 3.3	2024-09-05	3
C3	27	78	58.575077056884766	241704.984375	17882.345703125	SYBR	Water	SpyCas9 B10.10	RF 3.3	2024-09-05	3
C3	27	79	58.85544204711914	236938.6875	17839.29296875	SYBR	Water	SpyCas9 B10.10	RF 3.3	2024-09-05	3
C3	27	80	59.13580703735352	232075.65625	17788.87890625	SYBR	Water	SpyCas9 B10.10	RF 3.3	2024-09-05	3
C3	27	81	59.41617202758789	226361.421875	17701.1015625	SYBR	Water	SpyCas9 B10.10	RF 3.3	2024-09-05	3
C3	27	82	59.696537017822266	221390.53125	17547.138671875	SYBR	Water	SpyCas9 B10.10	RF 3.3	2024-09-05	3
C3	27	83	59.976898193359375	216827.953125	17313.60546875	SYBR	Water	SpyCas9 B10.10	RF 3.3	2024-09-05	3
C3	27	84	60.25726318359375	210251.890625	17013.1796875	SYBR	Water	SpyCas9 B10.10	RF 3.3	2024-09-05	3
C3	27	85	60.537628173828125	208475.90625	16682.505859375	SYBR	Water	SpyCas9 B10.10	RF 3.3	2024-09-05	3
C3	27	86	60.8179931640625	202983.734375	16367.1005859375	SYBR	Water	SpyCas9 B10.10	RF 3.3	2024-09-05	3
C3	27	87	61.098358154296875	199703.265625	16099.8798828125	SYBR	Water	SpyCas9 B10.10	RF 3.3	2024-09-05	3
C3	27	88	61.37872314453125	194592.109375	15886.5810546875	SYBR	Water	SpyCas9 B10.10	RF 3.3	2024-09-05	3
C3	27	89	61.659088134765625	190283.296875	15706.6865234375	SYBR	Water	SpyCas9 B10.10	RF 3.3	2024-09-05	3
C3	27	90	61.939453125	185712.890625	15528.55859375	SYBR	Water	SpyCas9 B10.10	RF 3.3	2024-09-05	3
C3	27	91	62.219818115234375	181500.921875	15328.533203125	SYBR	Water	SpyCas9 B10.10	RF 3.3	2024-09-05	3
C3	27	92	62.50018310546875	177202.265625	15102.224609375	SYBR	Water	SpyCas9 B10.10	RF 3.3	2024-09-05	3
C3	27	93	62.780548095703125	173551.984375	14863.107421875	SYBR	Water	SpyCas9 B10.10	RF 3.3	2024-09-05	3
C3	27	94	63.0609130859375	170503.15625	14632.55078125	SYBR	Water	SpyCas9 B10.10	RF 3.3	2024-09-05	3
C3	27	95	63.341278076171875	165041.765625	14429.447265625	SYBR	Water	SpyCas9 B10.10	RF 3.3	2024-09-05	3
C3	27	96	63.62164306640625	161543.3125	14264.607421875	SYBR	Water	SpyCas9 B10.10	RF 3.3	2024-09-05	3
C3	27	97	63.902008056640625	158635.734375	14138.720703125	SYBR	Water	SpyCas9 B10.10	RF 3.3	2024-09-05	3
C3	27	98	64.182373046875	155565.765625	14041.287109375	SYBR	Water	SpyCas9 B10.10	RF 3.3	2024-09-05	3
C3	27	99	64.462738037109375	150261.546875	13950.703125	SYBR	Water	SpyCas9 B10.10	RF 3.3	2024-09-05	3
C3	27	100	64.74310302734375	145870.875	13838.91015625	SYBR	Water	SpyCas9 B10.10	RF 3.3	2024-09-05	3
C3	27	101	65.023468017578125	143611.875	13682.7734375	SYBR	Water	SpyCas9 B10.10	RF 3.3	2024-09-05	3
C3	27	102	65.3038330078125	137881.859375	13476.0869140625	SYBR	Water	SpyCas9 B10.10	RF 3.3	2024-09-05	3
C3	27	103	65.584197998046875	135569.484375	13223.458984375	SYBR	Water	SpyCas9 B10.10	RF 3.3	2024-09-05	3
C3	27	104	65.86456298828125	133035.1875	12949.62890625	SYBR	Water	SpyCas9 B10.10	RF 3.3	2024-09-05	3
C3	27	105	66.144927978515625	128806.8046875	12694.8203125	SYBR	Water	SpyCas9 B10.10	RF 3.3	2024-09-05	3
C3	27	106	66.42529296875	125740.9921875	12472.115234375	SYBR	Water	SpyCas9 B10.10	RF 3.3	2024-09-05	3
C3	27	107	66.705657958984375	121159.5625	12279.7734375	SYBR	Water	SpyCas9 B10.10	RF 3.3	2024-09-05	3
C3	27	108	66.98602294921875	119645.84375	12109.6240234375	SYBR	Water	SpyCas9 B10.10	RF 3.3	2024-09-05	3
C3	27	109	67.2663803100586	115480.7734375	11954.3095703125	SYBR	Water	SpyCas9 B10.10	RF 3.3	2024-09-05	3
C3	27	110	67.54674530029297	113589.4921875	11805.9296875	SYBR	Water	SpyCas9 B10.10	RF 3.3	2024-09-05	3
C3	27	111	67.82711029052734	109909.9375	11650.2998046875	SYBR	Water	SpyCas9 B10.10	RF 3.3	2024-09-05	3
C3	27	112	68.10747528076172	105648.9609375	11467.3623046875	SYBR	Water	SpyCas9 B10.10	RF 3.3	2024-09-05	3
C3	27	113	68.3878402709961	102939.609375	11241.828125	SYBR	Water	SpyCas9 B10.10	RF 3.3	2024-09-05	3
C3	27	114	68.66820526123047	99467.859375	10977.5458984375	SYBR	Water	SpyCas9 B10.10	RF 3.3	2024-09-05	3
C3	27	115	68.94857025146484	98684.953125	10701.9130859375	SYBR	Water	SpyCas9 B10.10	RF 3.3	2024-09-05	3
C3	27	116	69.22893524169922	95732.1171875	10454.7216796875	SYBR	Water	SpyCas9 B10.10	RF 3.3	2024-09-05	3
C3	27	117	69.5093002319336	91133.484375	10268.4501953125	SYBR	Water	SpyCas9 B10.10	RF 3.3	2024-09-05	3
C3	27	118	69.78966522216797	89796.515625	10152.7939453125	SYBR	Water	SpyCas9 B10.10	RF 3.3	2024-09-05	3
C3	27	119	70.07003021240234	87425.9453125	10091.47265625	SYBR	Water	SpyCas9 B10.10	RF 3.3	2024-09-05	3
C3	27	120	70.35038757324219	83944.3046875	10048.896484375	SYBR	Water	SpyCas9 B10.10	RF 3.3	2024-09-05	3
C3	27	121	70.63075256347656	81627.703125	9982.1630859375	SYBR	Water	SpyCas9 B10.10	RF 3.3	2024-09-05	3
C3	27	122	70.91111755371094	77888.671875	9855.58984375	SYBR	Water	SpyCas9 B10.10	RF 3.3	2024-09-05	3
C3	27	123	71.19148254394531	75166.671875	9656.150390625	SYBR	Water	SpyCas9 B10.10	RF 3.3	2024-09-05	3
C3	27	124	71.47184753417969	73119.5703125	9404.0029296875	SYBR	Water	SpyCas9 B10.10	RF 3.3	2024-09-05	3
C3	27	125	71.75221252441406	71204.1328125	9148.962890625	SYBR	Water	SpyCas9 B10.10	RF 3.3	2024-09-05	3
C3	27	126	72.03257751464844	69515.84375	8949.28515625	SYBR	Water	SpyCas9 B10.10	RF 3.3	2024-09-05	3
C3	27	127	72.31294250488281	67082.7734375	8840.8671875	SYBR	Water	SpyCas9 B10.10	RF 3.3	2024-09-05	3
C3	27	128	72.59330749511719	64347.58984375	8814.44921875	SYBR	Water	SpyCas9 B10.10	RF 3.3	2024-09-05	3
C3	27	129	72.87367248535156	61462.37890625	8815.88671875	SYBR	Water	SpyCas9 B10.10	RF 3.3	2024-09-05	3
C3	27	130	73.15403747558594	58408.4296875	8772.0498046875	SYBR	Water	SpyCas9 B10.10	RF 3.3	2024-09-05	3
C3	27	131	73.43440246582031	56260.51171875	8629.119140625	SYBR	Water	SpyCas9 B10.10	RF 3.3	2024-09-05	3
C3	27	132	73.71476745605469	53672.71875	8382.9375	SYBR	Water	SpyCas9 B10.10	RF 3.3	2024-09-05	3
C3	27	133	73.99513244628906	51894.390625	8085.51318359375	SYBR	Water	SpyCas9 B10.10	RF 3.3	2024-09-05	3
C3	27	134	74.27549743652344	51715.046875	7823.51416015625	SYBR	Water	SpyCas9 B10.10	RF 3.3	2024-09-05	3
C3	27	135	74.55586242675781	49636.875	7679.79150390625	SYBR	Water	SpyCas9 B10.10	RF 3.3	2024-09-05	3
C3	27	136	74.83622741699219	45827.125	7696.50146484375	SYBR	Water	SpyCas9 B10.10	RF 3.3	2024-09-05	3
C3	27	137	75.11659240722656	45544.2578125	7857.44189453125	SYBR	Water	SpyCas9 B10.10	RF 3.3	2024-09-05	3
C3	27	138	75.39695739746094	42867.73046875	8096.0869140625	SYBR	Water	SpyCas9 B10.10	RF 3.3	2024-09-05	3
C3	27	139	75.67732238769531	39072.19921875	8324.650390625	SYBR	Water	SpyCas9 B10.10	RF 3.3	2024-09-05	3
C3	27	140	75.95768737792969	36380.87890625	8470.65625	SYBR	Water	SpyCas9 B10.10	RF 3.3	2024-09-05	3
C3	27	141	76.23805236816406	35184.2734375	8505.232421875	SYBR	Water	SpyCas9 B10.10	RF 3.3	2024-09-05	3
C3	27	142	76.51841735839844	32106.06640625	8452.091796875	SYBR	Water	SpyCas9 B10.10	RF 3.3	2024-09-05	3
C3	27	143	76.79878234863281	31627.58203125	8373.6279296875	SYBR	Water	SpyCas9 B10.10	RF 3.3	2024-09-05	3
C3	27	144	77.07914733886719	28419.64453125	8342.1240234375	SYBR	Water	SpyCas9 B10.10	RF 3.3	2024-09-05	3
C3	27	145	77.35951232910156	27121.7734375	8410.73828125	SYBR	Water	SpyCas9 B10.10	RF 3.3	2024-09-05	3
C3	27	146	77.63987731933594	24161.939453125	8598.3388671875	SYBR	Water	SpyCas9 B10.10	RF 3.3	2024-09-05	3
C3	27	147	77.92024230957031	21569.75390625	8893.3544921875	SYBR	Water	SpyCas9 B10.10	RF 3.3	2024-09-05	3
C3	27	148	78.20060729980469	19706.986328125	9271.53515625	SYBR	Water	SpyCas9 B10.10	RF 3.3	2024-09-05	3
C3	27	149	78.48097229003906	15676.771484375	9715.716796875	SYBR	Water	SpyCas9 B10.10	RF 3.3	2024-09-05	3
C3	27	150	78.76133728027344	13154.904296875	10225.4248046875	SYBR	Water	SpyCas9 B10.10	RF 3.3	2024-09-05	3
C3	27	151	79.04170227050781	12134.0087890625	10809.9833984375	SYBR	Water	SpyCas9 B10.10	RF 3.3	2024-09-05	3
C3	27	152	79.32206726074219	7752.01416015625	11468.1142578125	SYBR	Water	SpyCas9 B10.10	RF 3.3	2024-09-05	3
C3	27	153	79.60243225097656	4574.22998046875	12165.28515625	SYBR	Water	SpyCas9 B10.10	RF 3.3	2024-09-05	3
C3	27	154	79.88279724121094	674.34576416015625	12822.998046875	SYBR	Water	SpyCas9 B10.10	RF 3.3	2024-09-05	3
C3	27	155	80.16315460205078	-3992.737060546875	13327.2939453125	SYBR	Water	SpyCas9 B10.10	RF 3.3	2024-09-05	3
C3	27	156	80.44351959228516	-8285.873046875	13535.8154296875	SYBR	Water	SpyCas9 B10.10	RF 3.3	2024-09-05	3
C3	27	157	80.72388458251953	-12309.15625	13393.5771484375	SYBR	Water	SpyCas9 B10.10	RF 3.3	2024-09-05	3
C3	27	158	81.0042495727539	-15559.5771484375	12804.248046875	SYBR	Water	SpyCas9 B10.10	RF 3.3	2024-09-05	3
C3	27	159	81.28461456298828	-20580.060546875	11778.5556640625	SYBR	Water	SpyCas9 B10.10	RF 3.3	2024-09-05	3
C3	27	160	81.56497955322266	-22389.46484375	10394.9677734375	SYBR	Water	SpyCas9 B10.10	RF 3.3	2024-09-05	3
C3	27	161	81.84534454345703	-23389.337890625	8782.189453125	SYBR	Water	SpyCas9 B10.10	RF 3.3	2024-09-05	3
C3	27	162	82.1257095336914	-24630.060546875	7097.52294921875	SYBR	Water	SpyCas9 B10.10	RF 3.3	2024-09-05	3
C3	27	163	82.40607452392578	-25515.853515625	5492.7919921875	SYBR	Water	SpyCas9 B10.10	RF 3.3	2024-09-05	3
C3	27	164	82.68643951416016	-25283.560546875	4084.1533203125	SYBR	Water	SpyCas9 B10.10	RF 3.3	2024-09-05	3
C3	27	165	82.96680450439453	-26582.259765625	2936.15625	SYBR	Water	SpyCas9 B10.10	RF 3.3	2024-09-05	3
C3	27	166	83.2471694946289	-26688.994140625	2062.4599609375	SYBR	Water	SpyCas9 B10.10	RF 3.3	2024-09-05	3
C3	27	167	83.52752685546875	-25101.9296875	1437.9072265625	SYBR	Water	SpyCas9 B10.10	RF 3.3	2024-09-05	3
C3	27	168	83.807891845703125	-27163.595703125	1014.568359375	SYBR	Water	SpyCas9 B10.10	RF 3.3	2024-09-05	3
C3	27	169	84.0882568359375	-26854.119140625	737.2763671875	SYBR	Water	SpyCas9 B10.10	RF 3.3	2024-09-05	3
C3	27	170	84.368621826171875	-26837.8359375	556.634765625	SYBR	Water	SpyCas9 B10.10	RF 3.3	2024-09-05	3
C3	27	171	84.64898681640625	-27342.875	437.4755859375	SYBR	Water	SpyCas9 B10.10	RF 3.3	2024-09-05	3
C3	27	172	84.929351806640625	-26759.66015625	360.505859375	SYBR	Water	SpyCas9 B10.10	RF 3.3	2024-09-05	3
C3	27	173	85.209716796875	-27126.640625	317.3125	SYBR	Water	SpyCas9 B10.10	RF 3.3	2024-09-05	3
C3	27	174	85.490081787109375	-27376.650390625	302.4365234375	SYBR	Water	SpyCas9 B10.10	RF 3.3	2024-09-05	3
C3	27	175	85.77044677734375	-27551.953125	307.54296875	SYBR	Water	SpyCas9 B10.10	RF 3.3	2024-09-05	3
C3	27	176	86.050811767578125	-27282.95703125	320.8271484375	SYBR	Water	SpyCas9 B10.10	RF 3.3	2024-09-05	3
C3	27	177	86.3311767578125	-27906.6875	331.2900390625	SYBR	Water	SpyCas9 B10.10	RF 3.3	2024-09-05	3
C3	27	178	86.611541748046875	-28362.275390625	334.556640625	SYBR	Water	SpyCas9 B10.10	RF 3.3	2024-09-05	3
C3	27	179	86.89190673828125	-28653.181640625	335.478515625	SYBR	Water	SpyCas9 B10.10	RF 3.3	2024-09-05	3
C3	27	180	87.172271728515625	-26597.3984375	344.1640625	SYBR	Water	SpyCas9 B10.10	RF 3.3	2024-09-05	3
C3	27	181	87.45263671875	-28695.00390625	366.9990234375	SYBR	Water	SpyCas9 B10.10	RF 3.3	2024-09-05	3
C3	27	182	87.733001708984375	-29028.94140625	399.373046875	SYBR	Water	SpyCas9 B10.10	RF 3.3	2024-09-05	3
C3	27	183	88.01336669921875	-28768.279296875	426.78125	SYBR	Water	SpyCas9 B10.10	RF 3.3	2024-09-05	3
C3	27	184	88.293731689453125	-28472.34765625	433.9853515625	SYBR	Water	SpyCas9 B10.10	RF 3.3	2024-09-05	3
C3	27	185	88.5740966796875	-30040.390625	414.4169921875	SYBR	Water	SpyCas9 B10.10	RF 3.3	2024-09-05	3
C3	27	186	88.854461669921875	-28372.228515625	371.8076171875	SYBR	Water	SpyCas9 B10.10	RF 3.3	2024-09-05	3
C3	27	187	89.13482666015625	-29401.138671875	313.806640625	SYBR	Water	SpyCas9 B10.10	RF 3.3	2024-09-05	3
C3	27	188	89.415191650390625	-29278.029296875	245.2265625	SYBR	Water	SpyCas9 B10.10	RF 3.3	2024-09-05	3
C3	27	189	89.695556640625	-29458.51171875	168.486328125	SYBR	Water	SpyCas9 B10.10	RF 3.3	2024-09-05	3
C3	27	190	89.975921630859375	-31247.30859375	90.4580078125	SYBR	Water	SpyCas9 B10.10	RF 3.3	2024-09-05	3
C3	27	191	90.25628662109376	-28024.330078125	26.466796875	SYBR	Water	SpyCas9 B10.10	RF 3.3	2024-09-05	3
C3	27	192	90.536651611328125	-28915.37109375	-6.65234375	SYBR	Water	SpyCas9 B10.10	RF 3.3	2024-09-05	3
C3	27	193	90.8170166015625	-29324.810546875	-5.0029296875	SYBR	Water	SpyCas9 B10.10	RF 3.3	2024-09-05	3
C3	27	194	91.097381591796875	-30109.27734375	14.4892578125	SYBR	Water	SpyCas9 B10.10	RF 3.3	2024-09-05	3
C3	27	195	91.37774658203124	-30395.095703125	23.6494140625	SYBR	Water	SpyCas9 B10.10	RF 3.3	2024-09-05	3
C3	27	196	91.658111572265625	-30244.287109375	4.7529296875	SYBR	Water	SpyCas9 B10.10	RF 3.3	2024-09-05	3
C3	27	197	91.9384765625	-28588.20703125	-34.078125	SYBR	Water	SpyCas9 B10.10	RF 3.3	2024-09-05	3
C3	27	198	92.218841552734375	-30059.6328125	-63.8349609375	SYBR	Water	SpyCas9 B10.10	RF 3.3	2024-09-05	3
C3	27	199	92.49920654296876	-29370.259765625	-56.06640625	SYBR	Water	SpyCas9 B10.10	RF 3.3	2024-09-05	3
C3	27	200	92.779571533203125	-29479.6953125	-3.0849609375	SYBR	Water	SpyCas9 B10.10	RF 3.3	2024-09-05	3
C3	27	201	93.0599365234375	-30257.388671875	78.107421875	SYBR	Water	SpyCas9 B10.10	RF 3.3	2024-09-05	3
C3	27	202	93.34029388427734	-30775.4375	158.576171875	SYBR	Water	SpyCas9 B10.10	RF 3.3	2024-09-05	3
C3	27	203	93.62065887451172	-29286.87109375	215.1982421875	SYBR	Water	SpyCas9 B10.10	RF 3.3	2024-09-05	3
C3	27	204	93.9010238647461	-30838.310546875	240.9013671875	SYBR	Water	SpyCas9 B10.10	RF 3.3	2024-09-05	3
C3	27	205	94.18138885498048	-30803.521484375	243.40234375	SYBR	Water	SpyCas9 B10.10	RF 3.3	2024-09-05	3
C3	27	206	94.46175384521484	-29703.87890625	236.978515625	SYBR	Water	SpyCas9 B10.10	RF 3.3	2024-09-05	3
C3	27	207	94.74211883544922	-30666.09375	234.296875	SYBR	Water	SpyCas9 B10.10	RF 3.3	2024-09-05	3
D1	37	1	36.98920440673828	1360672.5	31831.578125	SYBR	Water	Water	RF 3.3	2024-09-05	1
D1	37	2	37.26960372924805	1361520.125	32981.81640625	SYBR	Water	Water	RF 3.3	2024-09-05	1
D1	37	3	37.55000305175781	1361526.375	34381.62109375	SYBR	Water	Water	RF 3.3	2024-09-05	1
D1	37	4	37.83040618896485	1354817.125	35851.9765625	SYBR	Water	Water	RF 3.3	2024-09-05	1
D1	37	5	38.11080551147461	1345214.75	37167.51953125	SYBR	Water	Water	RF 3.3	2024-09-05	1
D1	37	6	38.39120864868164	1335439.25	38163.9765625	SYBR	Water	Water	RF 3.3	2024-09-05	1
D1	37	7	38.671607971191406	1322704.375	38819.578125	SYBR	Water	Water	RF 3.3	2024-09-05	1
D1	37	8	38.95201110839844	1311017.75	39257.65625	SYBR	Water	Water	RF 3.3	2024-09-05	1
D1	37	9	39.2324104309082	1296563.375	39668.4609375	SYBR	Water	Water	RF 3.3	2024-09-05	1
D1	37	10	39.51280975341797	1289372	40196.3828125	SYBR	Water	Water	RF 3.3	2024-09-05	1
D1	37	11	39.793212890625	1281809.75	40858.34375	SYBR	Water	Water	RF 3.3	2024-09-05	1
D1	37	12	40.073612213134766	1275920.625	41543.9609375	SYBR	Water	Water	RF 3.3	2024-09-05	1
D1	37	13	40.3540153503418	1266240.625	42091.1171875	SYBR	Water	Water	RF 3.3	2024-09-05	1
D1	37	14	40.63441467285156	1256061.875	42383.640625	SYBR	Water	Water	RF 3.3	2024-09-05	1
D1	37	15	40.914817810058594	1244432.5	42408.8125	SYBR	Water	Water	RF 3.3	2024-09-05	1
D1	37	16	41.19521713256836	1229372	42248.6328125	SYBR	Water	Water	RF 3.3	2024-09-05	1
D1	37	17	41.475616455078125	1217058.625	42017.3984375	SYBR	Water	Water	RF 3.3	2024-09-05	1
D1	37	18	41.75601959228515	1204814.375	41799.1953125	SYBR	Water	Water	RF 3.3	2024-09-05	1
D1	37	19	42.03641891479492	1193481.25	41617.87109375	SYBR	Water	Water	RF 3.3	2024-09-05	1
D1	37	20	42.31681823730469	1181698.125	41452.7734375	SYBR	Water	Water	RF 3.3	2024-09-05	1
D1	37	21	42.59722137451172	1169716.125	41276.45703125	SYBR	Water	Water	RF 3.3	2024-09-05	1
D1	37	22	42.87762451171875	1158723.875	41089.63671875	SYBR	Water	Water	RF 3.3	2024-09-05	1
D1	37	23	43.15802383422851	1143488.875	40927.3125	SYBR	Water	Water	RF 3.3	2024-09-05	1
D1	37	24	43.43842315673828	1132216.5	40840.99609375	SYBR	Water	Water	RF 3.3	2024-09-05	1
D1	37	25	43.71882629394531	1121993.5	40870.140625	SYBR	Water	Water	RF 3.3	2024-09-05	1
D1	37	26	43.99922561645508	1110185.25	41021.16015625	SYBR	Water	Water	RF 3.3	2024-09-05	1
D1	37	27	44.27962493896485	1097716	41260.1875	SYBR	Water	Water	RF 3.3	2024-09-05	1
D1	37	28	44.560028076171875	1085597	41525.1875	SYBR	Water	Water	RF 3.3	2024-09-05	1
D1	37	29	44.840431213378906	1075278.5	41747.99609375	SYBR	Water	Water	RF 3.3	2024-09-05	1
D1	37	30	45.12083053588867	1062487.5	41880.2890625	SYBR	Water	Water	RF 3.3	2024-09-05	1
D1	37	31	45.40122985839844	1049556.125	41909.0859375	SYBR	Water	Water	RF 3.3	2024-09-05	1
D1	37	32	45.68163299560547	1035750.1875	41851.7109375	SYBR	Water	Water	RF 3.3	2024-09-05	1
D1	37	33	45.962032318115234	1023934.3125	41737.65625	SYBR	Water	Water	RF 3.3	2024-09-05	1
D1	37	34	46.242431640625	1014401.625	41590.2734375	SYBR	Water	Water	RF 3.3	2024-09-05	1
D1	37	35	46.52283477783203	1000456.875	41425.51953125	SYBR	Water	Water	RF 3.3	2024-09-05	1
D1	37	36	46.80323791503906	989040.125	41264.0390625	SYBR	Water	Water	RF 3.3	2024-09-05	1
D1	37	37	47.08363723754883	976143.4375	41138.91796875	SYBR	Water	Water	RF 3.3	2024-09-05	1
D1	37	38	47.364036560058594	963696.375	41086.625	SYBR	Water	Water	RF 3.3	2024-09-05	1
D1	37	39	47.644439697265625	953384.75	41125.234375	SYBR	Water	Water	RF 3.3	2024-09-05	1
D1	37	40	47.92483901977539	940979.75	41237.37109375	SYBR	Water	Water	RF 3.3	2024-09-05	1
D1	37	41	48.20524215698242	929721.75	41373.34375	SYBR	Water	Water	RF 3.3	2024-09-05	1
D1	37	42	48.48564147949219	917459.8125	41477.15625	SYBR	Water	Water	RF 3.3	2024-09-05	1
D1	37	43	48.76604461669922	904666.5	41515.2578125	SYBR	Water	Water	RF 3.3	2024-09-05	1
D1	37	44	49.046443939208984	892529.625	41489.4375	SYBR	Water	Water	RF 3.3	2024-09-05	1
D1	37	45	49.32684326171875	880815.3125	41425.29296875	SYBR	Water	Water	RF 3.3	2024-09-05	1
D1	37	46	49.60724639892578	868587.75	41345.61328125	SYBR	Water	Water	RF 3.3	2024-09-05	1
D1	37	47	49.88764572143555	858827.9375	41251.2265625	SYBR	Water	Water	RF 3.3	2024-09-05	1
D1	37	48	50.16804504394531	845027.875	41119.7421875	SYBR	Water	Water	RF 3.3	2024-09-05	1
D1	37	49	50.448448181152344	832975.25	40923.58984375	SYBR	Water	Water	RF 3.3	2024-09-05	1
D1	37	50	50.728851318359375	820815.8125	40651.08984375	SYBR	Water	Water	RF 3.3	2024-09-05	1
D1	37	51	51.00925064086914	810004.375	40317.046875	SYBR	Water	Water	RF 3.3	2024-09-05	1
D1	37	52	51.289649963378906	798714.25	39959.13671875	SYBR	Water	Water	RF 3.3	2024-09-05	1
D1	37	53	51.57005310058594	786296.625	39624.59375	SYBR	Water	Water	RF 3.3	2024-09-05	1
D1	37	54	51.8504524230957	775416.875	39353.18359375	SYBR	Water	Water	RF 3.3	2024-09-05	1
D1	37	55	52.13085174560547	765856.125	39164.40625	SYBR	Water	Water	RF 3.3	2024-09-05	1
D1	37	56	52.4112548828125	753609.6875	39051.3671875	SYBR	Water	Water	RF 3.3	2024-09-05	1
D1	37	57	52.69165802001953	743020.4375	38984.9453125	SYBR	Water	Water	RF 3.3	2024-09-05	1
D1	37	58	52.9720573425293	730728.4375	38928.26953125	SYBR	Water	Water	RF 3.3	2024-09-05	1
D1	37	59	53.25245666503906	720831.8125	38853.86328125	SYBR	Water	Water	RF 3.3	2024-09-05	1
D1	37	60	53.532859802246094	708163.8125	38754.06640625	SYBR	Water	Water	RF 3.3	2024-09-05	1
D1	37	61	53.81325912475586	696712.4375	38640.9296875	SYBR	Water	Water	RF 3.3	2024-09-05	1
D1	37	62	54.093658447265625	687534.5	38533.5234375	SYBR	Water	Water	RF 3.3	2024-09-05	1
D1	37	63	54.374061584472656	675251.875	38441.98046875	SYBR	Water	Water	RF 3.3	2024-09-05	1
D1	37	64	54.65446472167969	664764.875	38358.5625	SYBR	Water	Water	RF 3.3	2024-09-05	1
D1	37	65	54.93486404418945	653634.5625	38260.4609375	SYBR	Water	Water	RF 3.3	2024-09-05	1
D1	37	66	55.21526336669922	641555.375	38121.57421875	SYBR	Water	Water	RF 3.3	2024-09-05	1
D1	37	67	55.49566650390625	631548.1875	37923.46875	SYBR	Water	Water	RF 3.3	2024-09-05	1
D1	37	68	55.776065826416016	621239.0625	37658.9375	SYBR	Water	Water	RF 3.3	2024-09-05	1
D1	37	69	56.05646514892578	610054.4375	37327.171875	SYBR	Water	Water	RF 3.3	2024-09-05	1
D1	37	70	56.33686828613281	599851.8125	36928.5546875	SYBR	Water	Water	RF 3.3	2024-09-05	1
D1	37	71	56.61727142333984	589212.4375	36467.546875	SYBR	Water	Water	RF 3.3	2024-09-05	1
D1	37	72	56.89767074584961	579010.4375	35961.45703125	SYBR	Water	Water	RF 3.3	2024-09-05	1
D1	37	73	57.178070068359375	567666.8125	35449.890625	SYBR	Water	Water	RF 3.3	2024-09-05	1
D1	37	74	57.458473205566406	558888.875	34988.953125	SYBR	Water	Water	RF 3.3	2024-09-05	1
D1	37	75	57.73887252807617	550417.6875	34630.375	SYBR	Water	Water	RF 3.3	2024-09-05	1
D1	37	76	58.01927185058594	540814.875	34393.3984375	SYBR	Water	Water	RF 3.3	2024-09-05	1
D1	37	77	58.29967498779297	532120.875	34247.953125	SYBR	Water	Water	RF 3.3	2024-09-05	1
D1	37	78	58.580078125	518807.3125	34124.2265625	SYBR	Water	Water	RF 3.3	2024-09-05	1
D1	37	79	58.860477447509766	511555.6875	33944.80859375	SYBR	Water	Water	RF 3.3	2024-09-05	1
D1	37	80	59.14087677001953	501679.875	33660.23828125	SYBR	Water	Water	RF 3.3	2024-09-05	1
D1	37	81	59.42127990722656	491319.59375	33268.04296875	SYBR	Water	Water	RF 3.3	2024-09-05	1
D1	37	82	59.70167922973633	484138.40625	32805.640625	SYBR	Water	Water	RF 3.3	2024-09-05	1
D1	37	83	59.982078552246094	473860.25	32326.47265625	SYBR	Water	Water	RF 3.3	2024-09-05	1
D1	37	84	60.262481689453125	467292.375	31874.5703125	SYBR	Water	Water	RF 3.3	2024-09-05	1
D1	37	85	60.54288482666016	457789.9375	31471.220703125	SYBR	Water	Water	RF 3.3	2024-09-05	1
D1	37	86	60.82328414916992	447478.75	31116.10546875	SYBR	Water	Water	RF 3.3	2024-09-05	1
D1	37	87	61.10368347167969	442042.96875	30796.482421875	SYBR	Water	Water	RF 3.3	2024-09-05	1
D1	37	88	61.38408660888672	432787.875	30495.640625	SYBR	Water	Water	RF 3.3	2024-09-05	1
D1	37	89	61.66448974609375	424451.65625	30195.34765625	SYBR	Water	Water	RF 3.3	2024-09-05	1
D1	37	90	61.94488525390625	416141.71875	29875.7265625	SYBR	Water	Water	RF 3.3	2024-09-05	1
D1	37	91	62.22528839111328	408273.40625	29518.64453125	SYBR	Water	Water	RF 3.3	2024-09-05	1
D1	37	92	62.50569152832031	399092.75	29116.177734375	SYBR	Water	Water	RF 3.3	2024-09-05	1
D1	37	93	62.78609085083008	391116.71875	28677.61328125	SYBR	Water	Water	RF 3.3	2024-09-05	1
D1	37	94	63.06649017333984	385902.125	28227.4375	SYBR	Water	Water	RF 3.3	2024-09-05	1
D1	37	95	63.346893310546875	377804.375	27793.751953125	SYBR	Water	Water	RF 3.3	2024-09-05	1
D1	37	96	63.627296447753906	369040.09375	27393.2890625	SYBR	Water	Water	RF 3.3	2024-09-05	1
D1	37	97	63.907691955566406	363587.9375	27023.6796875	SYBR	Water	Water	RF 3.3	2024-09-05	1
D1	37	98	64.18809509277344	355160.375	26666.82421875	SYBR	Water	Water	RF 3.3	2024-09-05	1
D1	37	99	64.46849822998047	348890.5625	26298.50390625	SYBR	Water	Water	RF 3.3	2024-09-05	1
D1	37	100	64.7489013671875	341379.375	25900.099609375	SYBR	Water	Water	RF 3.3	2024-09-05	1
D1	37	101	65.029296875	334036.78125	25467.775390625	SYBR	Water	Water	RF 3.3	2024-09-05	1
D1	37	102	65.30970001220703	326430.84375	25011.267578125	SYBR	Water	Water	RF 3.3	2024-09-05	1
D1	37	103	65.59010314941406	321309.96875	24542.30859375	SYBR	Water	Water	RF 3.3	2024-09-05	1
D1	37	104	65.87049865722656	316047.84375	24128.84765625	SYBR	Water	Water	RF 3.3	2024-09-05	1
D1	37	105	66.1509017944336	308295.28125	23795.30078125	SYBR	Water	Water	RF 3.3	2024-09-05	1
D1	37	106	66.431304931640625	301781.5	23536.55078125	SYBR	Water	Water	RF 3.3	2024-09-05	1
D1	37	107	66.711700439453125	296063.09375	23320.923828125	SYBR	Water	Water	RF 3.3	2024-09-05	1
D1	37	108	66.99210357666016	288689.125	23107.134765625	SYBR	Water	Water	RF 3.3	2024-09-05	1
D1	37	109	67.27250671386719	283840.5625	22863.99609375	SYBR	Water	Water	RF 3.3	2024-09-05	1
D1	37	110	67.55290222167969	277425.53125	22579.216796875	SYBR	Water	Water	RF 3.3	2024-09-05	1
D1	37	111	67.83331298828125	271178.21875	22254.572265625	SYBR	Water	Water	RF 3.3	2024-09-05	1
D1	37	112	68.11370849609375	265911.21875	21895.189453125	SYBR	Water	Water	RF 3.3	2024-09-05	1
D1	37	113	68.39411163330078	259397.71875	21503.36328125	SYBR	Water	Water	RF 3.3	2024-09-05	1
D1	37	114	68.67451477050781	254198.71875	21081.966796875	SYBR	Water	Water	RF 3.3	2024-09-05	1
D1	37	115	68.95491027832031	246979.703125	20642.546875	SYBR	Water	Water	RF 3.3	2024-09-05	1
D1	37	116	69.23531341552734	243980.75	20209.5078125	SYBR	Water	Water	RF 3.3	2024-09-05	1
D1	37	117	69.515716552734375	238116.46875	19813.396484375	SYBR	Water	Water	RF 3.3	2024-09-05	1
D1	37	118	69.796112060546875	233187.3125	19475.099609375	SYBR	Water	Water	RF 3.3	2024-09-05	1
D1	37	119	70.0765151977539	227516.453125	19190.95703125	SYBR	Water	Water	RF 3.3	2024-09-05	1
D1	37	120	70.35691833496094	222386.921875	18929.9609375	SYBR	Water	Water	RF 3.3	2024-09-05	1
D1	37	121	70.63731384277344	217481.125	18647.66796875	SYBR	Water	Water	RF 3.3	2024-09-05	1
D1	37	122	70.91771697998047	211684.234375	18310.03515625	SYBR	Water	Water	RF 3.3	2024-09-05	1
D1	37	123	71.1981201171875	206795.671875	17914.015625	SYBR	Water	Water	RF 3.3	2024-09-05	1
D1	37	124	71.478515625	202987.890625	17492.8203125	SYBR	Water	Water	RF 3.3	2024-09-05	1
D1	37	125	71.75892639160156	198717.296875	17100.9453125	SYBR	Water	Water	RF 3.3	2024-09-05	1
D1	37	126	72.03932189941406	194475.515625	16785.34765625	SYBR	Water	Water	RF 3.3	2024-09-05	1
D1	37	127	72.3197250366211	190377.515625	16559.47265625	SYBR	Water	Water	RF 3.3	2024-09-05	1
D1	37	128	72.600128173828125	184806.625	16396.5703125	SYBR	Water	Water	RF 3.3	2024-09-05	1
D1	37	129	72.880523681640625	179111.578125	16249.236328125	SYBR	Water	Water	RF 3.3	2024-09-05	1
D1	37	130	73.16092681884766	176181.21875	16082.82421875	SYBR	Water	Water	RF 3.3	2024-09-05	1
D1	37	131	73.44132995605469	171297.734375	15899.59375	SYBR	Water	Water	RF 3.3	2024-09-05	1
D1	37	132	73.72172546386719	168714.65625	15734.53515625	SYBR	Water	Water	RF 3.3	2024-09-05	1
D1	37	133	74.00212860107422	164271.265625	15626.251953125	SYBR	Water	Water	RF 3.3	2024-09-05	1
D1	37	134	74.28253173828125	159512.609375	15584.4951171875	SYBR	Water	Water	RF 3.3	2024-09-05	1
D1	37	135	74.56292724609375	153826.828125	15579.927734375	SYBR	Water	Water	RF 3.3	2024-09-05	1
D1	37	136	74.84333038330078	149566.75	15562.7509765625	SYBR	Water	Water	RF 3.3	2024-09-05	1
[truncated: 2,969 more rows]
