# Supplementary material for: RepFluo, a Fast Fluorescent In Vitro Assay of Cas9 Activity Exploiting Melting Curve Analysis
Source: ACS Omega. 2025 Nov 9;10(45):53816–26. doi: 10.1021/acsomega.5c02066 (PMC12631686; doi:10.1021/acsomega.5c02066)
Supplement: Supplementary file 3 [file ao5c02066_si_003.zip › Supporting_raw_data_6.xls]

Well	Well Position	Reading	Temperature	Fluorescence	Derivative	Target Name	Concentration	sgRNA	Protein	Replicate
A1	1	1	36.989898681640625	1783185.625	22195.849609375	SYBR	100	RPP30 Trg1	SpyCas9	1
A1	1	2	37.27034759521485	1784145.5	24141.333984375	SYBR	100	RPP30 Trg1	SpyCas9	1
A1	1	3	37.55079650878906	1779053.5	26154.048828125	SYBR	100	RPP30 Trg1	SpyCas9	1
A1	1	4	37.831241607666016	1776370.5	28160.19140625	SYBR	100	RPP30 Trg1	SpyCas9	1
A1	1	5	38.111690521240234	1765250.125	30109.55859375	SYBR	100	RPP30 Trg1	SpyCas9	1
A1	1	6	38.39213943481445	1757447.375	32004.48046875	SYBR	100	RPP30 Trg1	SpyCas9	1
A1	1	7	38.67258834838867	1750419.875	33880.31640625	SYBR	100	RPP30 Trg1	SpyCas9	1
A1	1	8	38.953033447265625	1739817.5	35757.98046875	SYBR	100	RPP30 Trg1	SpyCas9	1
A1	1	9	39.23348236083984	1737437.125	37608.921875	SYBR	100	RPP30 Trg1	SpyCas9	1
A1	1	10	39.51393127441406	1731549.875	39360.03515625	SYBR	100	RPP30 Trg1	SpyCas9	1
A1	1	11	39.79438018798828	1720826.75	40934.37890625	SYBR	100	RPP30 Trg1	SpyCas9	1
A1	1	12	40.074825286865234	1712093.875	42278.265625	SYBR	100	RPP30 Trg1	SpyCas9	1
A1	1	13	40.35527420043945	1699689.25	43316.38671875	SYBR	100	RPP30 Trg1	SpyCas9	1
A1	1	14	40.63572311401367	1685175.125	44158.91796875	SYBR	100	RPP30 Trg1	SpyCas9	1
A1	1	15	40.916168212890625	1675618	44826.24609375	SYBR	100	RPP30 Trg1	SpyCas9	1
A1	1	16	41.19661712646485	1661819.5	45346.2109375	SYBR	100	RPP30 Trg1	SpyCas9	1
A1	1	17	41.47706604003906	1648206.125	45757.25	SYBR	100	RPP30 Trg1	SpyCas9	1
A1	1	18	41.75751495361328	1634184.5	46109.2421875	SYBR	100	RPP30 Trg1	SpyCas9	1
A1	1	19	42.0379638671875	1620428	46448.01171875	SYBR	100	RPP30 Trg1	SpyCas9	1
A1	1	20	42.31840896606445	1606821.75	46801.98828125	SYBR	100	RPP30 Trg1	SpyCas9	1
A1	1	21	42.59885787963867	1594970.875	47175.359375	SYBR	100	RPP30 Trg1	SpyCas9	1
A1	1	22	42.87930679321289	1578837.625	47552.875	SYBR	100	RPP30 Trg1	SpyCas9	1
A1	1	23	43.15975189208984	1565701.125	47908.9375	SYBR	100	RPP30 Trg1	SpyCas9	1
A1	1	24	43.44020080566406	1549846.125	48223.7578125	SYBR	100	RPP30 Trg1	SpyCas9	1
A1	1	25	43.72064971923828	1538145.375	48494.640625	SYBR	100	RPP30 Trg1	SpyCas9	1
A1	1	26	44.0010986328125	1522816.25	48743.4921875	SYBR	100	RPP30 Trg1	SpyCas9	1
A1	1	27	44.28154754638672	1505662.5	49009.546875	SYBR	100	RPP30 Trg1	SpyCas9	1
A1	1	28	44.56199264526367	1493824	49328.59765625	SYBR	100	RPP30 Trg1	SpyCas9	1
A1	1	29	44.84244155883789	1477672.75	49707.3671875	SYBR	100	RPP30 Trg1	SpyCas9	1
A1	1	30	45.12289047241211	1462210.25	50114.796875	SYBR	100	RPP30 Trg1	SpyCas9	1
A1	1	31	45.40333557128906	1449143.75	50496.109375	SYBR	100	RPP30 Trg1	SpyCas9	1
A1	1	32	45.68378448486328	1435146.5	50805.78515625	SYBR	100	RPP30 Trg1	SpyCas9	1
A1	1	33	45.9642333984375	1415324.125	51034.6953125	SYBR	100	RPP30 Trg1	SpyCas9	1
A1	1	34	46.24468231201172	1400268.5	51212.25390625	SYBR	100	RPP30 Trg1	SpyCas9	1
A1	1	35	46.52512741088867	1385726.125	51385.43359375	SYBR	100	RPP30 Trg1	SpyCas9	1
A1	1	36	46.80557632446289	1370379.625	51592.37109375	SYBR	100	RPP30 Trg1	SpyCas9	1
A1	1	37	47.08602523803711	1355436.375	51847.6640625	SYBR	100	RPP30 Trg1	SpyCas9	1
A1	1	38	47.36647033691406	1339393.875	52142.44921875	SYBR	100	RPP30 Trg1	SpyCas9	1
A1	1	39	47.64691925048828	1321542.125	52453.3359375	SYBR	100	RPP30 Trg1	SpyCas9	1
A1	1	40	47.9273681640625	1310226.375	52752.70703125	SYBR	100	RPP30 Trg1	SpyCas9	1
A1	1	41	48.20781707763672	1291494.375	53015.98046875	SYBR	100	RPP30 Trg1	SpyCas9	1
A1	1	42	48.48826599121094	1276296.375	53231.3828125	SYBR	100	RPP30 Trg1	SpyCas9	1
A1	1	43	48.76871109008789	1259754.25	53402.453125	SYBR	100	RPP30 Trg1	SpyCas9	1
A1	1	44	49.04916000366211	1243035.25	53543.8828125	SYBR	100	RPP30 Trg1	SpyCas9	1
A1	1	45	49.32960891723633	1228312.375	53671.12109375	SYBR	100	RPP30 Trg1	SpyCas9	1
A1	1	46	49.61005401611328	1211628.25	53790.375	SYBR	100	RPP30 Trg1	SpyCas9	1
A1	1	47	49.8905029296875	1195500.5	53896.6328125	SYBR	100	RPP30 Trg1	SpyCas9	1
A1	1	48	50.17095184326172	1179664	53979.16796875	SYBR	100	RPP30 Trg1	SpyCas9	1
A1	1	49	50.45140075683594	1163928.375	54029.109375	SYBR	100	RPP30 Trg1	SpyCas9	1
A1	1	50	50.73184967041016	1146582.625	54042.125	SYBR	100	RPP30 Trg1	SpyCas9	1
A1	1	51	51.01229476928711	1130572.625	54015.72265625	SYBR	100	RPP30 Trg1	SpyCas9	1
A1	1	52	51.29274368286133	1117190	53943.02734375	SYBR	100	RPP30 Trg1	SpyCas9	1
A1	1	53	51.57318878173828	1098282.875	53812.0859375	SYBR	100	RPP30 Trg1	SpyCas9	1
A1	1	54	51.8536376953125	1083157.125	53610.2109375	SYBR	100	RPP30 Trg1	SpyCas9	1
A1	1	55	52.13408660888672	1066037.875	53330.44140625	SYBR	100	RPP30 Trg1	SpyCas9	1
A1	1	56	52.41453552246094	1051039.75	52974.90625	SYBR	100	RPP30 Trg1	SpyCas9	1
A1	1	57	52.69498443603515	1035164.6875	52557.3984375	SYBR	100	RPP30 Trg1	SpyCas9	1
A1	1	58	52.975433349609375	1018831.25	52100.18359375	SYBR	100	RPP30 Trg1	SpyCas9	1
A1	1	59	53.25587844848633	1002676.6875	51628.5390625	SYBR	100	RPP30 Trg1	SpyCas9	1
A1	1	60	53.53632736206055	988975.5	51160.39453125	SYBR	100	RPP30 Trg1	SpyCas9	1
A1	1	61	53.8167724609375	973017.875	50699.1796875	SYBR	100	RPP30 Trg1	SpyCas9	1
A1	1	62	54.09722137451172	959896.125	50233.57421875	SYBR	100	RPP30 Trg1	SpyCas9	1
A1	1	63	54.37767028808594	941147.5	49747.84765625	SYBR	100	RPP30 Trg1	SpyCas9	1
A1	1	64	54.65811920166016	929360.875	49236.29296875	SYBR	100	RPP30 Trg1	SpyCas9	1
A1	1	65	54.938568115234375	913056.75	48709.078125	SYBR	100	RPP30 Trg1	SpyCas9	1
A1	1	66	55.219017028808594	900793.8125	48187.25	SYBR	100	RPP30 Trg1	SpyCas9	1
A1	1	67	55.49946212768555	885315.3125	47692.01953125	SYBR	100	RPP30 Trg1	SpyCas9	1
A1	1	68	55.779911041259766	871457.4375	47233.46875	SYBR	100	RPP30 Trg1	SpyCas9	1
A1	1	69	56.06035614013672	858805.1875	46805.80078125	SYBR	100	RPP30 Trg1	SpyCas9	1
A1	1	70	56.34080505371094	843775.625	46389.2890625	SYBR	100	RPP30 Trg1	SpyCas9	1
A1	1	71	56.62125396728515	831718.375	45957.51171875	SYBR	100	RPP30 Trg1	SpyCas9	1
A1	1	72	56.901702880859375	816412.3125	45487.90625	SYBR	100	RPP30 Trg1	SpyCas9	1
A1	1	73	57.182151794433594	804473.375	44972.296875	SYBR	100	RPP30 Trg1	SpyCas9	1
A1	1	74	57.46260070800781	790045.625	44422.88671875	SYBR	100	RPP30 Trg1	SpyCas9	1
A1	1	75	57.743045806884766	777841.875	43869.86328125	SYBR	100	RPP30 Trg1	SpyCas9	1
A1	1	76	58.023494720458984	766557.5	43354.0078125	SYBR	100	RPP30 Trg1	SpyCas9	1
A1	1	77	58.30393981933594	754121.9375	42915.97265625	SYBR	100	RPP30 Trg1	SpyCas9	1
A1	1	78	58.58438873291016	741213.75	42587.12890625	SYBR	100	RPP30 Trg1	SpyCas9	1
A1	1	79	58.864837646484375	729273.5	42382.25390625	SYBR	100	RPP30 Trg1	SpyCas9	1
A1	1	80	59.145286560058594	719567.25	42293.73828125	SYBR	100	RPP30 Trg1	SpyCas9	1
A1	1	81	59.42573547363281	707738.125	42294.16015625	SYBR	100	RPP30 Trg1	SpyCas9	1
A1	1	82	59.706180572509766	692808.75	42349.4375	SYBR	100	RPP30 Trg1	SpyCas9	1
A1	1	83	59.986629486083984	681366.375	42438.86328125	SYBR	100	RPP30 Trg1	SpyCas9	1
A1	1	84	60.26707458496094	669610.8125	42569.3671875	SYBR	100	RPP30 Trg1	SpyCas9	1
A1	1	85	60.54752349853515	656876.6875	42771.70703125	SYBR	100	RPP30 Trg1	SpyCas9	1
A1	1	86	60.827972412109375	646056.5	43080.265625	SYBR	100	RPP30 Trg1	SpyCas9	1
A1	1	87	61.108421325683594	632513.6875	43512.87890625	SYBR	100	RPP30 Trg1	SpyCas9	1
A1	1	88	61.38887023925781	620562.125	44064.421875	SYBR	100	RPP30 Trg1	SpyCas9	1
A1	1	89	61.66931915283203	604993.625	44718.796875	SYBR	100	RPP30 Trg1	SpyCas9	1
A1	1	90	61.949764251708984	593547.5625	45465.14453125	SYBR	100	RPP30 Trg1	SpyCas9	1
A1	1	91	62.2302131652832	582321.6875	46307.7109375	SYBR	100	RPP30 Trg1	SpyCas9	1
A1	1	92	62.51065826416016	566322.6875	47263.4921875	SYBR	100	RPP30 Trg1	SpyCas9	1
A1	1	93	62.791107177734375	553265.5	48352.45703125	SYBR	100	RPP30 Trg1	SpyCas9	1
A1	1	94	63.071556091308594	538161.75	49584.68359375	SYBR	100	RPP30 Trg1	SpyCas9	1
A1	1	95	63.35200500488281	527524	50949.0625	SYBR	100	RPP30 Trg1	SpyCas9	1
A1	1	96	63.63245391845703	507792.15625	52406.71484375	SYBR	100	RPP30 Trg1	SpyCas9	1
A1	1	97	63.91290283203125	493950.40625	53894.6015625	SYBR	100	RPP30 Trg1	SpyCas9	1
A1	1	98	64.19334411621094	475503.125	55339.890625	SYBR	100	RPP30 Trg1	SpyCas9	1
A1	1	99	64.47380065917969	459488.8125	56680.88671875	SYBR	100	RPP30 Trg1	SpyCas9	1
A1	1	100	64.754241943359375	442187.5	57888.08984375	SYBR	100	RPP30 Trg1	SpyCas9	1
A1	1	101	65.0346908569336	426015.09375	58981.84375	SYBR	100	RPP30 Trg1	SpyCas9	1
A1	1	102	65.31513977050781	404363.90625	60042.78125	SYBR	100	RPP30 Trg1	SpyCas9	1
A1	1	103	65.59558868408203	389732.625	61206.921875	SYBR	100	RPP30 Trg1	SpyCas9	1
A1	1	104	65.87603759765625	371003.03125	62633.74609375	SYBR	100	RPP30 Trg1	SpyCas9	1
A1	1	105	66.15647888183594	355447.84375	64448.26953125	SYBR	100	RPP30 Trg1	SpyCas9	1
A1	1	106	66.43693542480469	335657.8125	66676.859375	SYBR	100	RPP30 Trg1	SpyCas9	1
A1	1	107	66.717376708984375	313546.8125	69207.46875	SYBR	100	RPP30 Trg1	SpyCas9	1
A1	1	108	66.997833251953125	292143	71794.359375	SYBR	100	RPP30 Trg1	SpyCas9	1
A1	1	109	67.27827453613281	265732.3125	74102.578125	SYBR	100	RPP30 Trg1	SpyCas9	1
A1	1	110	67.55872344970703	243817.875	75767.5390625	SYBR	100	RPP30 Trg1	SpyCas9	1
A1	1	111	67.83917236328125	219079.046875	76449.796875	SYBR	100	RPP30 Trg1	SpyCas9	1
A1	1	112	68.11962127685547	192913.453125	75879.28125	SYBR	100	RPP30 Trg1	SpyCas9	1
A1	1	113	68.40007019042969	169679.375	73892.6875	SYBR	100	RPP30 Trg1	SpyCas9	1
A1	1	114	68.680511474609375	147827.75	70464.109375	SYBR	100	RPP30 Trg1	SpyCas9	1
A1	1	115	68.960968017578125	128026.3828125	65719.671875	SYBR	100	RPP30 Trg1	SpyCas9	1
A1	1	116	69.24140930175781	112725.171875	59925.1015625	SYBR	100	RPP30 Trg1	SpyCas9	1
A1	1	117	69.52185821533203	97224.90625	53447.37890625	SYBR	100	RPP30 Trg1	SpyCas9	1
A1	1	118	69.80230712890625	86050.125	46701.44921875	SYBR	100	RPP30 Trg1	SpyCas9	1
A1	1	119	70.08275604248047	76763.0390625	39921.23828125	SYBR	100	RPP30 Trg1	SpyCas9	1
A1	1	120	70.36320495605469	71247.3125	33293.9453125	SYBR	100	RPP30 Trg1	SpyCas9	1
A1	1	121	70.643646240234375	65639.3203125	27477.625	SYBR	100	RPP30 Trg1	SpyCas9	1
A1	1	122	70.924102783203125	61502.2421875	22621.296875	SYBR	100	RPP30 Trg1	SpyCas9	1
A1	1	123	71.20454406738281	58110.62109375	18741.99609375	SYBR	100	RPP30 Trg1	SpyCas9	1
A1	1	124	71.48499298095703	53815.57421875	15749.646484375	SYBR	100	RPP30 Trg1	SpyCas9	1
A1	1	125	71.76544189453125	50573.99609375	13493.076171875	SYBR	100	RPP30 Trg1	SpyCas9	1
A1	1	126	72.04589080810547	47477.703125	11811.080078125	SYBR	100	RPP30 Trg1	SpyCas9	1
A1	1	127	72.32633972167969	45865.41796875	10571.75	SYBR	100	RPP30 Trg1	SpyCas9	1
A1	1	128	72.606781005859375	41898.265625	9690.177734375	SYBR	100	RPP30 Trg1	SpyCas9	1
A1	1	129	72.887237548828125	40603.375	9124.953125	SYBR	100	RPP30 Trg1	SpyCas9	1
A1	1	130	73.16767883300781	38789.328125	8859.2421875	SYBR	100	RPP30 Trg1	SpyCas9	1
A1	1	131	73.44813537597656	34856.5	8872.8515625	SYBR	100	RPP30 Trg1	SpyCas9	1
A1	1	132	73.72857666015625	33925.8671875	9112.0390625	SYBR	100	RPP30 Trg1	SpyCas9	1
A1	1	133	74.00902557373047	31806.73046875	9467.556640625	SYBR	100	RPP30 Trg1	SpyCas9	1
A1	1	134	74.28947448730469	26904.244140625	9775.103515625	SYBR	100	RPP30 Trg1	SpyCas9	1
A1	1	135	74.5699234008789	22279.3828125	9847.19921875	SYBR	100	RPP30 Trg1	SpyCas9	1
A1	1	136	74.850372314453125	17086.755859375	9529.419921875	SYBR	100	RPP30 Trg1	SpyCas9	1
A1	1	137	75.13081359863281	16298.0546875	8755.3984375	SYBR	100	RPP30 Trg1	SpyCas9	1
A1	1	138	75.41127014160156	13149.3486328125	7571.64453125	SYBR	100	RPP30 Trg1	SpyCas9	1
A1	1	139	75.69171142578125	13441.8857421875	6119.68359375	SYBR	100	RPP30 Trg1	SpyCas9	1
A1	1	140	75.97216033935547	11988.3583984375	4588.2265625	SYBR	100	RPP30 Trg1	SpyCas9	1
A1	1	141	76.25260925292969	10761.5693359375	3160.6328125	SYBR	100	RPP30 Trg1	SpyCas9	1
A1	1	142	76.5330581665039	11927.0517578125	1977.0078125	SYBR	100	RPP30 Trg1	SpyCas9	1
A1	1	143	76.813507080078125	12799.953125	1115.2578125	SYBR	100	RPP30 Trg1	SpyCas9	1
A1	1	144	77.09394836425781	12307.9296875	587.375	SYBR	100	RPP30 Trg1	SpyCas9	1
A1	1	145	77.37440490722656	11741.431640625	348.4296875	SYBR	100	RPP30 Trg1	SpyCas9	1
A1	1	146	77.65484619140625	12214.6181640625	318.0546875	SYBR	100	RPP30 Trg1	SpyCas9	1
A1	1	147	77.93529510498047	9809.7900390625	409.546875	SYBR	100	RPP30 Trg1	SpyCas9	1
A1	1	148	78.21574401855469	10571.4150390625	554.765625	SYBR	100	RPP30 Trg1	SpyCas9	1
A1	1	149	78.4961929321289	11224.380859375	712.81640625	SYBR	100	RPP30 Trg1	SpyCas9	1
A1	1	150	78.776641845703125	9544.4189453125	861.1640625	SYBR	100	RPP30 Trg1	SpyCas9	1
A1	1	151	79.05708312988281	9681.8134765625	979.95703125	SYBR	100	RPP30 Trg1	SpyCas9	1
A1	1	152	79.33753967285156	8543.5849609375	1043.80859375	SYBR	100	RPP30 Trg1	SpyCas9	1
A1	1	153	79.61798095703125	6604.27001953125	1026.7265625	SYBR	100	RPP30 Trg1	SpyCas9	1
A1	1	154	79.8984375	8431.654296875	914.40234375	SYBR	100	RPP30 Trg1	SpyCas9	1
A1	1	155	80.17887878417969	6954.88671875	713.625	SYBR	100	RPP30 Trg1	SpyCas9	1
A1	1	156	80.4593276977539	6368.853515625	452.8515625	SYBR	100	RPP30 Trg1	SpyCas9	1
A1	1	157	80.739776611328125	6127.81298828125	174.4609375	SYBR	100	RPP30 Trg1	SpyCas9	1
A1	1	158	81.02022552490234	7399.1201171875	-77.26953125	SYBR	100	RPP30 Trg1	SpyCas9	1
A1	1	159	81.30067443847656	7067.03515625	-268.25390625	SYBR	100	RPP30 Trg1	SpyCas9	1
A1	1	160	81.58111572265625	6932.474609375	-382.26171875	SYBR	100	RPP30 Trg1	SpyCas9	1
A1	1	161	81.861572265625	6289.4521484375	-420.859375	SYBR	100	RPP30 Trg1	SpyCas9	1
A1	1	162	82.14201354980469	6873.17333984375	-396.1484375	SYBR	100	RPP30 Trg1	SpyCas9	1
A1	1	163	82.4224624633789	6297.08203125	-321.6875	SYBR	100	RPP30 Trg1	SpyCas9	1
A1	1	164	82.702911376953125	7047.6748046875	-208.08203125	SYBR	100	RPP30 Trg1	SpyCas9	1
A1	1	165	82.98336029052734	6379.013671875	-65.39453125	SYBR	100	RPP30 Trg1	SpyCas9	1
A1	1	166	83.26380920410156	5797.8642578125	91.15234375	SYBR	100	RPP30 Trg1	SpyCas9	1
A1	1	167	83.54425048828125	5609.62744140625	237.50390625	SYBR	100	RPP30 Trg1	SpyCas9	1
A1	1	168	83.82470703125	5450.8662109375	342.54296875	SYBR	100	RPP30 Trg1	SpyCas9	1
A1	1	169	84.10514831542969	5201.017578125	376.05078125	SYBR	100	RPP30 Trg1	SpyCas9	1
A1	1	170	84.38560485839844	3913.271728515625	321.62890625	SYBR	100	RPP30 Trg1	SpyCas9	1
A1	1	171	84.666046142578125	2972.61083984375	189.6171875	SYBR	100	RPP30 Trg1	SpyCas9	1
A1	1	172	84.94649505615234	3897.748779296875	21.18359375	SYBR	100	RPP30 Trg1	SpyCas9	1
A1	1	173	85.22694396972656	4772.00146484375	-124.5234375	SYBR	100	RPP30 Trg1	SpyCas9	1
A1	1	174	85.50739288330078	5176.11962890625	-198.1328125	SYBR	100	RPP30 Trg1	SpyCas9	1
A1	1	175	85.787841796875	4385.54296875	-187.2265625	SYBR	100	RPP30 Trg1	SpyCas9	1
A1	1	176	86.06828308105469	3938.561767578125	-123.65234375	SYBR	100	RPP30 Trg1	SpyCas9	1
A1	1	177	86.34873962402344	2293.658203125	-63.30078125	SYBR	100	RPP30 Trg1	SpyCas9	1
A1	1	178	86.629180908203125	3287.86474609375	-51.0078125	SYBR	100	RPP30 Trg1	SpyCas9	1
A1	1	179	86.90962982177734	2791.524658203125	-94.11328125	SYBR	100	RPP30 Trg1	SpyCas9	1
A1	1	180	87.19007873535156	3011.287109375	-161.671875	SYBR	100	RPP30 Trg1	SpyCas9	1
A1	1	181	87.47052764892578	4054.373046875	-207.40625	SYBR	100	RPP30 Trg1	SpyCas9	1
A1	1	182	87.7509765625	2965.851806640625	-199.09375	SYBR	100	RPP30 Trg1	SpyCas9	1
A1	1	183	88.03141784667969	1577.46875	-135.8671875	SYBR	100	RPP30 Trg1	SpyCas9	1
A1	1	184	88.31187438964844	3233.621826171875	-46.08984375	SYBR	100	RPP30 Trg1	SpyCas9	1
A1	1	185	88.592315673828125	1901.1820068359375	28.5625	SYBR	100	RPP30 Trg1	SpyCas9	1
A1	1	186	88.87276458740234	2066.178466796875	52.4375	SYBR	100	RPP30 Trg1	SpyCas9	1
A1	1	187	89.15321350097656	31.022531509399418	11.14453125	SYBR	100	RPP30 Trg1	SpyCas9	1
A1	1	188	89.43366241455078	1924.4229736328125	-81.23828125	SYBR	100	RPP30 Trg1	SpyCas9	1
A1	1	189	89.714111328125	2005.0462646484375	-186.375	SYBR	100	RPP30 Trg1	SpyCas9	1
A1	1	190	89.99455261230469	1687.1319580078125	-258.76953125	SYBR	100	RPP30 Trg1	SpyCas9	1
A1	1	191	90.27500915527344	1916.8360595703125	-269.4453125	SYBR	100	RPP30 Trg1	SpyCas9	1
A1	1	192	90.555450439453125	833.54730224609375	-222.1875	SYBR	100	RPP30 Trg1	SpyCas9	1
A1	1	193	90.835906982421875	448.9632873535156	-149.89453125	SYBR	100	RPP30 Trg1	SpyCas9	1
A1	1	194	91.11634826660156	-99.83196258544922	-92.171875	SYBR	100	RPP30 Trg1	SpyCas9	1
A1	1	195	91.39679718017578	1482.8927001953125	-69.69921875	SYBR	100	RPP30 Trg1	SpyCas9	1
A1	1	196	91.67724609375	-627.34869384765625	-73.77734375	SYBR	100	RPP30 Trg1	SpyCas9	1
A1	1	197	91.95769500732422	1786.41748046875	-77.69140625	SYBR	100	RPP30 Trg1	SpyCas9	1
A1	1	198	92.23814392089844	-79.20745086669922	-60.09375	SYBR	100	RPP30 Trg1	SpyCas9	1
A1	1	199	92.518585205078125	-954.15789794921875	-22.30078125	SYBR	100	RPP30 Trg1	SpyCas9	1
A1	1	200	92.799041748046875	-132.22946166992188	12.79296875	SYBR	100	RPP30 Trg1	SpyCas9	1
A1	1	201	93.07948303222656	-1918.0162353515625	17.83984375	SYBR	100	RPP30 Trg1	SpyCas9	1
A1	1	202	93.35993194580078	296.65582275390625	-19.9375	SYBR	100	RPP30 Trg1	SpyCas9	1
A1	1	203	93.640380859375	-1092.6866455078125	-91.6875	SYBR	100	RPP30 Trg1	SpyCas9	1
A1	1	204	93.92082977294922	-1442.21337890625	-174.94921875	SYBR	100	RPP30 Trg1	SpyCas9	1
A1	1	205	94.20127868652344	-519.47332763671875	-248.26953125	SYBR	100	RPP30 Trg1	SpyCas9	1
A1	1	206	94.481719970703125	-580.91082763671875	-301.24609375	SYBR	100	RPP30 Trg1	SpyCas9	1
A1	1	207	94.762176513671875	-1708.02099609375	-335.1953125	SYBR	100	RPP30 Trg1	SpyCas9	1
A2	2	1	36.989898681640625	1343437	10594.201171875	SYBR	100	Scr	SpyCas9	1
A2	2	2	37.27034759521485	1344190.625	11719.62890625	SYBR	100	Scr	SpyCas9	1
A2	2	3	37.55079650878906	1343890.75	12843.271484375	SYBR	100	Scr	SpyCas9	1
A2	2	4	37.831241607666016	1339148.5	13900.34765625	SYBR	100	Scr	SpyCas9	1
A2	2	5	38.111690521240234	1335112.375	14856.890625	SYBR	100	Scr	SpyCas9	1
A2	2	6	38.39213943481445	1330683	15732.9150390625	SYBR	100	Scr	SpyCas9	1
A2	2	7	38.67258834838867	1326295.5	16588.90234375	SYBR	100	Scr	SpyCas9	1
A2	2	8	38.953033447265625	1323374.375	17485.671875	SYBR	100	Scr	SpyCas9	1
A2	2	9	39.23348236083984	1318582.75	18448.1640625	SYBR	100	Scr	SpyCas9	1
A2	2	10	39.51393127441406	1317573.625	19454.8359375	SYBR	100	Scr	SpyCas9	1
A2	2	11	39.79438018798828	1313611	20461.8203125	SYBR	100	Scr	SpyCas9	1
A2	2	12	40.074825286865234	1307994.625	21431.1484375	SYBR	100	Scr	SpyCas9	1
A2	2	13	40.35527420043945	1304017.375	22347.11328125	SYBR	100	Scr	SpyCas9	1
A2	2	14	40.63572311401367	1295196.25	23206.6953125	SYBR	100	Scr	SpyCas9	1
A2	2	15	40.916168212890625	1289375.625	24004.517578125	SYBR	100	Scr	SpyCas9	1
A2	2	16	41.19661712646485	1283843.25	24724.357421875	SYBR	100	Scr	SpyCas9	1
A2	2	17	41.47706604003906	1276445.625	25350.9296875	SYBR	100	Scr	SpyCas9	1
A2	2	18	41.75751495361328	1270250.375	25884.560546875	SYBR	100	Scr	SpyCas9	1
A2	2	19	42.0379638671875	1261282.25	26350.888671875	SYBR	100	Scr	SpyCas9	1
A2	2	20	42.31840896606445	1253655.25	26793.828125	SYBR	100	Scr	SpyCas9	1
A2	2	21	42.59885787963867	1245991.125	27260.607421875	SYBR	100	Scr	SpyCas9	1
A2	2	22	42.87930679321289	1239248.25	27785.013671875	SYBR	100	Scr	SpyCas9	1
A2	2	23	43.15975189208984	1229373	28376.51953125	SYBR	100	Scr	SpyCas9	1
A2	2	24	43.44020080566406	1221692	29021.388671875	SYBR	100	Scr	SpyCas9	1
A2	2	25	43.72064971923828	1215831.75	29625.7421875	SYBR	100	Scr	SpyCas9	1
A2	2	26	44.0010986328125	1205703.875	30137.33984375	SYBR	100	Scr	SpyCas9	1
A2	2	27	44.28154754638672	1196200.25	30609.546875	SYBR	100	Scr	SpyCas9	1
A2	2	28	44.56199264526367	1188707.125	31019.6015625	SYBR	100	Scr	SpyCas9	1
A2	2	29	44.84244155883789	1178075.75	31354.76953125	SYBR	100	Scr	SpyCas9	1
A2	2	30	45.12289047241211	1170276.125	31621.080078125	SYBR	100	Scr	SpyCas9	1
A2	2	31	45.40333557128906	1159174.375	31845.20703125	SYBR	100	Scr	SpyCas9	1
A2	2	32	45.68378448486328	1148904.625	32067.142578125	SYBR	100	Scr	SpyCas9	1
A2	2	33	45.9642333984375	1139171.375	32321.5703125	SYBR	100	Scr	SpyCas9	1
A2	2	34	46.24468231201172	1130842.375	32621.41015625	SYBR	100	Scr	SpyCas9	1
A2	2	35	46.52512741088867	1120190.25	32953.125	SYBR	100	Scr	SpyCas9	1
A2	2	36	46.80557632446289	1112385.75	33289.49609375	SYBR	100	Scr	SpyCas9	1
A2	2	37	47.08602523803711	1099371	33606.8984375	SYBR	100	Scr	SpyCas9	1
A2	2	38	47.36647033691406	1090299.75	33895.4921875	SYBR	100	Scr	SpyCas9	1
A2	2	39	47.64691925048828	1079288.125	34157.09765625	SYBR	100	Scr	SpyCas9	1
A2	2	40	47.9273681640625	1069548.75	34395.921875	SYBR	100	Scr	SpyCas9	1
A2	2	41	48.20781707763672	1060293.875	34613.16015625	SYBR	100	Scr	SpyCas9	1
A2	2	42	48.48826599121094	1048224.5625	34808.37109375	SYBR	100	Scr	SpyCas9	1
A2	2	43	48.76871109008789	1037106.0625	34982.6484375	SYBR	100	Scr	SpyCas9	1
A2	2	44	49.04916000366211	1027240.4375	35138.41015625	SYBR	100	Scr	SpyCas9	1
A2	2	45	49.32960891723633	1017179.4375	35275.96484375	SYBR	100	Scr	SpyCas9	1
A2	2	46	49.61005401611328	1004854	35392.078125	SYBR	100	Scr	SpyCas9	1
A2	2	47	49.8905029296875	995499.1875	35481.890625	SYBR	100	Scr	SpyCas9	1
A2	2	48	50.17095184326172	983983.5	35545.26953125	SYBR	100	Scr	SpyCas9	1
A2	2	49	50.45140075683594	972755.75	35591.37890625	SYBR	100	Scr	SpyCas9	1
A2	2	50	50.73184967041016	963173	35636.7734375	SYBR	100	Scr	SpyCas9	1
A2	2	51	51.01229476928711	950500.6875	35697.4140625	SYBR	100	Scr	SpyCas9	1
A2	2	52	51.29274368286133	942010.375	35780.19140625	SYBR	100	Scr	SpyCas9	1
A2	2	53	51.57318878173828	930372.0625	35877.265625	SYBR	100	Scr	SpyCas9	1
A2	2	54	51.8536376953125	920480.125	35969.453125	SYBR	100	Scr	SpyCas9	1
A2	2	55	52.13408660888672	905873.75	36032.78515625	SYBR	100	Scr	SpyCas9	1
A2	2	56	52.41453552246094	899146.5	36044.44921875	SYBR	100	Scr	SpyCas9	1
A2	2	57	52.69498443603515	885881.0625	35987.671875	SYBR	100	Scr	SpyCas9	1
A2	2	58	52.975433349609375	873929.8125	35855.05859375	SYBR	100	Scr	SpyCas9	1
A2	2	59	53.25587844848633	864728.75	35652.28515625	SYBR	100	Scr	SpyCas9	1
A2	2	60	53.53632736206055	852797.625	35400.8984375	SYBR	100	Scr	SpyCas9	1
A2	2	61	53.8167724609375	841658.375	35135.296875	SYBR	100	Scr	SpyCas9	1
A2	2	62	54.09722137451172	831428	34892.56640625	SYBR	100	Scr	SpyCas9	1
A2	2	63	54.37767028808594	821495.0625	34698.8515625	SYBR	100	Scr	SpyCas9	1
A2	2	64	54.65811920166016	811384	34558.48828125	SYBR	100	Scr	SpyCas9	1
A2	2	65	54.938568115234375	801778.3125	34456.3828125	SYBR	100	Scr	SpyCas9	1
A2	2	66	55.219017028808594	789909.75	34371.84765625	SYBR	100	Scr	SpyCas9	1
A2	2	67	55.49946212768555	779062.1875	34295.12109375	SYBR	100	Scr	SpyCas9	1
A2	2	68	55.779911041259766	769677.8125	34232.59765625	SYBR	100	Scr	SpyCas9	1
A2	2	69	56.06035614013672	759824.5	34196.203125	SYBR	100	Scr	SpyCas9	1
A2	2	70	56.34080505371094	749562.1875	34186.2890625	SYBR	100	Scr	SpyCas9	1
A2	2	71	56.62125396728515	740515.125	34181.12109375	SYBR	100	Scr	SpyCas9	1
A2	2	72	56.901702880859375	728002.8125	34141.94140625	SYBR	100	Scr	SpyCas9	1
A2	2	73	57.182151794433594	717657	34030.515625	SYBR	100	Scr	SpyCas9	1
A2	2	74	57.46260070800781	708726.8125	33827.203125	SYBR	100	Scr	SpyCas9	1
A2	2	75	57.743045806884766	698250.4375	33541.3203125	SYBR	100	Scr	SpyCas9	1
A2	2	76	58.023494720458984	686927.125	33208.4375	SYBR	100	Scr	SpyCas9	1
A2	2	77	58.30393981933594	678965.0625	32878.61328125	SYBR	100	Scr	SpyCas9	1
A2	2	78	58.58438873291016	669766.8125	32597.10546875	SYBR	100	Scr	SpyCas9	1
A2	2	79	58.864837646484375	661599.375	32388.701171875	SYBR	100	Scr	SpyCas9	1
A2	2	80	59.145286560058594	651706.625	32250.91015625	SYBR	100	Scr	SpyCas9	1
A2	2	81	59.42573547363281	641746.875	32161.21875	SYBR	100	Scr	SpyCas9	1
A2	2	82	59.706180572509766	632280.375	32091.82421875	SYBR	100	Scr	SpyCas9	1
A2	2	83	59.986629486083984	624053.125	32023.0703125	SYBR	100	Scr	SpyCas9	1
A2	2	84	60.26707458496094	614172.4375	31946.83203125	SYBR	100	Scr	SpyCas9	1
A2	2	85	60.54752349853515	604545.5	31862.421875	SYBR	100	Scr	SpyCas9	1
A2	2	86	60.827972412109375	595650.4375	31770.916015625	SYBR	100	Scr	SpyCas9	1
A2	2	87	61.108421325683594	586273.1875	31672.0859375	SYBR	100	Scr	SpyCas9	1
A2	2	88	61.38887023925781	576779.9375	31564.5234375	SYBR	100	Scr	SpyCas9	1
A2	2	89	61.66931915283203	567082.5625	31447.666015625	SYBR	100	Scr	SpyCas9	1
A2	2	90	61.949764251708984	559236.75	31321.552734375	SYBR	100	Scr	SpyCas9	1
A2	2	91	62.2302131652832	549909.375	31185.98046875	SYBR	100	Scr	SpyCas9	1
A2	2	92	62.51065826416016	540752.3125	31039.91015625	SYBR	100	Scr	SpyCas9	1
A2	2	93	62.791107177734375	532250.625	30882.138671875	SYBR	100	Scr	SpyCas9	1
A2	2	94	63.071556091308594	522542.15625	30713.27734375	SYBR	100	Scr	SpyCas9	1
A2	2	95	63.35200500488281	515375.15625	30536.548828125	SYBR	100	Scr	SpyCas9	1
A2	2	96	63.63245391845703	506538.8125	30359.150390625	SYBR	100	Scr	SpyCas9	1
A2	2	97	63.91290283203125	496025.96875	30191.91796875	SYBR	100	Scr	SpyCas9	1
A2	2	98	64.19334411621094	488095.8125	30047.83984375	SYBR	100	Scr	SpyCas9	1
A2	2	99	64.47380065917969	480476.21875	29934.669921875	SYBR	100	Scr	SpyCas9	1
A2	2	100	64.754241943359375	472990.59375	29847.240234375	SYBR	100	Scr	SpyCas9	1
A2	2	101	65.0346908569336	464360.4375	29765.314453125	SYBR	100	Scr	SpyCas9	1
A2	2	102	65.31513977050781	452574.6875	29664.697265625	SYBR	100	Scr	SpyCas9	1
A2	2	103	65.59558868408203	445665.03125	29534.421875	SYBR	100	Scr	SpyCas9	1
A2	2	104	65.87603759765625	438314.25	29381.109375	SYBR	100	Scr	SpyCas9	1
A2	2	105	66.15647888183594	430384.71875	29193.587890625	SYBR	100	Scr	SpyCas9	1
A2	2	106	66.43693542480469	422674.625	29026.3125	SYBR	100	Scr	SpyCas9	1
A2	2	107	66.717376708984375	412694.40625	28869.40625	SYBR	100	Scr	SpyCas9	1
A2	2	108	66.997833251953125	404625.5625	28695.552734375	SYBR	100	Scr	SpyCas9	1
A2	2	109	67.27827453613281	395839.40625	28488.080078125	SYBR	100	Scr	SpyCas9	1
A2	2	110	67.55872344970703	389237.4375	28265.00390625	SYBR	100	Scr	SpyCas9	1
A2	2	111	67.83917236328125	380671.03125	28081.212890625	SYBR	100	Scr	SpyCas9	1
A2	2	112	68.11962127685547	372093.125	28006.966796875	SYBR	100	Scr	SpyCas9	1
A2	2	113	68.40007019042969	366979.0625	28094.33203125	SYBR	100	Scr	SpyCas9	1
A2	2	114	68.680511474609375	358975	28349.935546875	SYBR	100	Scr	SpyCas9	1
A2	2	115	68.960968017578125	350359.34375	28730.5859375	SYBR	100	Scr	SpyCas9	1
A2	2	116	69.24140930175781	340090.90625	29166.08984375	SYBR	100	Scr	SpyCas9	1
A2	2	117	69.52185821533203	331898.25	29555.388671875	SYBR	100	Scr	SpyCas9	1
A2	2	118	69.80230712890625	323942.625	29882.138671875	SYBR	100	Scr	SpyCas9	1
A2	2	119	70.08275604248047	316158.84375	30226.865234375	SYBR	100	Scr	SpyCas9	1
A2	2	120	70.36320495605469	306022.5625	30642.359375	SYBR	100	Scr	SpyCas9	1
A2	2	121	70.643646240234375	298739.8125	31177.005859375	SYBR	100	Scr	SpyCas9	1
A2	2	122	70.924102783203125	290160.53125	31856.673828125	SYBR	100	Scr	SpyCas9	1
A2	2	123	71.20454406738281	278859.4375	32686.599609375	SYBR	100	Scr	SpyCas9	1
A2	2	124	71.48499298095703	269142.03125	33671.11328125	SYBR	100	Scr	SpyCas9	1
A2	2	125	71.76544189453125	258882.578125	34839.55078125	SYBR	100	Scr	SpyCas9	1
A2	2	126	72.04589080810547	248836.125	36262.703125	SYBR	100	Scr	SpyCas9	1
A2	2	127	72.32633972167969	238582.1875	38049.40625	SYBR	100	Scr	SpyCas9	1
A2	2	128	72.606781005859375	224381.71875	40320.078125	SYBR	100	Scr	SpyCas9	1
A2	2	129	72.887237548828125	214955.78125	43161.25390625	SYBR	100	Scr	SpyCas9	1
A2	2	130	73.16767883300781	199600.375	46570.8671875	SYBR	100	Scr	SpyCas9	1
A2	2	131	73.44813537597656	185249.625	50407.40625	SYBR	100	Scr	SpyCas9	1
A2	2	132	73.72857666015625	163895.703125	54361.046875	SYBR	100	Scr	SpyCas9	1
A2	2	133	74.00902557373047	143764.03125	57963.50390625	SYBR	100	Scr	SpyCas9	1
A2	2	134	74.28947448730469	120439.578125	60646.09375	SYBR	100	Scr	SpyCas9	1
A2	2	135	74.5699234008789	94776.2109375	61843.1484375	SYBR	100	Scr	SpyCas9	1
A2	2	136	74.850372314453125	69500.7421875	61121.96875	SYBR	100	Scr	SpyCas9	1
A2	2	137	75.13081359863281	47096.21484375	58305.078125	SYBR	100	Scr	SpyCas9	1
A2	2	138	75.41127014160156	30656.681640625	53542.4375	SYBR	100	Scr	SpyCas9	1
A2	2	139	75.69171142578125	19961.505859375	47298.6640625	SYBR	100	Scr	SpyCas9	1
A2	2	140	75.97216033935547	13402.3720703125	40250.7734375	SYBR	100	Scr	SpyCas9	1
A2	2	141	76.25260925292969	8178.71240234375	33129.88671875	SYBR	100	Scr	SpyCas9	1
A2	2	142	76.5330581665039	4456.00830078125	25779.46875	SYBR	100	Scr	SpyCas9	1
A2	2	143	76.813507080078125	4435.54296875	18643.09375	SYBR	100	Scr	SpyCas9	1
A2	2	144	77.09394836425781	3018.353271484375	12989.93359375	SYBR	100	Scr	SpyCas9	1
A2	2	145	77.37440490722656	1280.2977294921875	8794.912109375	SYBR	100	Scr	SpyCas9	1
A2	2	146	77.65484619140625	1465.350341796875	5856.568359375	SYBR	100	Scr	SpyCas9	1
A2	2	147	77.93529510498047	1748.809814453125	3889.69921875	SYBR	100	Scr	SpyCas9	1
A2	2	148	78.21574401855469	-1016.404052734375	2603.986328125	SYBR	100	Scr	SpyCas9	1
A2	2	149	78.4961929321289	-1156.8929443359375	1758.001953125	SYBR	100	Scr	SpyCas9	1
A2	2	150	78.776641845703125	-489.8044738769531	1184.482421875	SYBR	100	Scr	SpyCas9	1
A2	2	151	79.05708312988281	-887.10101318359375	787.91796875	SYBR	100	Scr	SpyCas9	1
A2	2	152	79.33753967285156	-1635.65576171875	522.255859375	SYBR	100	Scr	SpyCas9	1
A2	2	153	79.61798095703125	-744.921630859375	362.708984375	SYBR	100	Scr	SpyCas9	1
A2	2	154	79.8984375	-1801.7174072265625	285.986328125	SYBR	100	Scr	SpyCas9	1
A2	2	155	80.17887878417969	-1910.8785400390625	265.48828125	SYBR	100	Scr	SpyCas9	1
A2	2	156	80.4593276977539	-3097.87646484375	277.19140625	SYBR	100	Scr	SpyCas9	1
A2	2	157	80.739776611328125	-2534.482421875	305.90625	SYBR	100	Scr	SpyCas9	1
A2	2	158	81.02022552490234	-1774.705810546875	344.166015625	SYBR	100	Scr	SpyCas9	1
A2	2	159	81.30067443847656	-4162.69287109375	384.482421875	SYBR	100	Scr	SpyCas9	1
A2	2	160	81.58111572265625	-2472.97802734375	412.470703125	SYBR	100	Scr	SpyCas9	1
A2	2	161	81.861572265625	-5414.82763671875	407.462890625	SYBR	100	Scr	SpyCas9	1
A2	2	162	82.14201354980469	-3834.0224609375	350.6796875	SYBR	100	Scr	SpyCas9	1
A2	2	163	82.4224624633789	-4491.00439453125	235.375	SYBR	100	Scr	SpyCas9	1
A2	2	164	82.702911376953125	-5706.30810546875	72.64453125	SYBR	100	Scr	SpyCas9	1
A2	2	165	82.98336029052734	-4637.24755859375	-109.96875	SYBR	100	Scr	SpyCas9	1
A2	2	166	83.26380920410156	-5291.74755859375	-276.708984375	SYBR	100	Scr	SpyCas9	1
A2	2	167	83.54425048828125	-5125.4697265625	-395.9765625	SYBR	100	Scr	SpyCas9	1
A2	2	168	83.82470703125	-3284.15234375	-451.640625	SYBR	100	Scr	SpyCas9	1
A2	2	169	84.10514831542969	-5450.54345703125	-447.083984375	SYBR	100	Scr	SpyCas9	1
A2	2	170	84.38560485839844	-6366.2392578125	-399.244140625	SYBR	100	Scr	SpyCas9	1
A2	2	171	84.666046142578125	-5231.10595703125	-327.71484375	SYBR	100	Scr	SpyCas9	1
A2	2	172	84.94649505615234	-4730.51123046875	-248.31640625	SYBR	100	Scr	SpyCas9	1
A2	2	173	85.22694396972656	-4859.95849609375	-175.28125	SYBR	100	Scr	SpyCas9	1
A2	2	174	85.50739288330078	-6079.36279296875	-125.93359375	SYBR	100	Scr	SpyCas9	1
A2	2	175	85.787841796875	-7630.02783203125	-118.14453125	SYBR	100	Scr	SpyCas9	1
A2	2	176	86.06828308105469	-6157.66357421875	-159.130859375	SYBR	100	Scr	SpyCas9	1
A2	2	177	86.34873962402344	-6127.0556640625	-235.181640625	SYBR	100	Scr	SpyCas9	1
A2	2	178	86.629180908203125	-6769.21875	-313.130859375	SYBR	100	Scr	SpyCas9	1
A2	2	179	86.90962982177734	-6715.6630859375	-354.978515625	SYBR	100	Scr	SpyCas9	1
A2	2	180	87.19007873535156	-5652.21337890625	-336.962890625	SYBR	100	Scr	SpyCas9	1
A2	2	181	87.47052764892578	-6733.97021484375	-261.73046875	SYBR	100	Scr	SpyCas9	1
A2	2	182	87.7509765625	-7569.6025390625	-157.169921875	SYBR	100	Scr	SpyCas9	1
A2	2	183	88.03141784667969	-7316.46337890625	-62.681640625	SYBR	100	Scr	SpyCas9	1
A2	2	184	88.31187438964844	-8195.939453125	-10.234375	SYBR	100	Scr	SpyCas9	1
A2	2	185	88.592315673828125	-7682.828125	-10.8125	SYBR	100	Scr	SpyCas9	1
A2	2	186	88.87276458740234	-7963.80517578125	-54.056640625	SYBR	100	Scr	SpyCas9	1
A2	2	187	89.15321350097656	-8152.63525390625	-120.255859375	SYBR	100	Scr	SpyCas9	1
A2	2	188	89.43366241455078	-7303.623046875	-194.37109375	SYBR	100	Scr	SpyCas9	1
A2	2	189	89.714111328125	-9636.5439453125	-270.431640625	SYBR	100	Scr	SpyCas9	1
A2	2	190	89.99455261230469	-9551.408203125	-343.98828125	SYBR	100	Scr	SpyCas9	1
A2	2	191	90.27500915527344	-7105.478515625	-402.783203125	SYBR	100	Scr	SpyCas9	1
A2	2	192	90.555450439453125	-7705.2353515625	-428.904296875	SYBR	100	Scr	SpyCas9	1
A2	2	193	90.835906982421875	-8506.5908203125	-413.55078125	SYBR	100	Scr	SpyCas9	1
A2	2	194	91.11634826660156	-10475.1611328125	-369.890625	SYBR	100	Scr	SpyCas9	1
A2	2	195	91.39679718017578	-8749.73046875	-327.939453125	SYBR	100	Scr	SpyCas9	1
A2	2	196	91.67724609375	-9304.3857421875	-312.287109375	SYBR	100	Scr	SpyCas9	1
A2	2	197	91.95769500732422	-9177.4189453125	-322.08203125	SYBR	100	Scr	SpyCas9	1
A2	2	198	92.23814392089844	-8541.8740234375	-332.5078125	SYBR	100	Scr	SpyCas9	1
A2	2	199	92.518585205078125	-9350.3505859375	-317.98046875	SYBR	100	Scr	SpyCas9	1
A2	2	200	92.799041748046875	-9346.537109375	-277.81640625	SYBR	100	Scr	SpyCas9	1
A2	2	201	93.07948303222656	-10853.21484375	-243.232421875	SYBR	100	Scr	SpyCas9	1
A2	2	202	93.35993194580078	-10428.2236328125	-259.8046875	SYBR	100	Scr	SpyCas9	1
A2	2	203	93.640380859375	-10108.9765625	-357.96875	SYBR	100	Scr	SpyCas9	1
A2	2	204	93.92082977294922	-10477.822265625	-531.876953125	SYBR	100	Scr	SpyCas9	1
A2	2	205	94.20127868652344	-9490.83984375	-740.24609375	SYBR	100	Scr	SpyCas9	1
A2	2	206	94.481719970703125	-9068.365234375	-927.79296875	SYBR	100	Scr	SpyCas9	1
A2	2	207	94.762176513671875	-8748.904296875	-1052.96875	SYBR	100	Scr	SpyCas9	1
A3	3	1	36.98740005493164	1436547.75	7937.15625	SYBR	100	Water	SpyCas9	1
A3	3	2	37.267822265625	1439365	9433.326171875	SYBR	100	Water	SpyCas9	1
A3	3	3	37.548248291015625	1437390.375	10974.26953125	SYBR	100	Water	SpyCas9	1
A3	3	4	37.82867431640625	1435040.25	12557.71484375	SYBR	100	Water	SpyCas9	1
A3	3	5	38.109100341796875	1431471.875	14183.453125	SYBR	100	Water	SpyCas9	1
A3	3	6	38.3895263671875	1427563.125	15849.533203125	SYBR	100	Water	SpyCas9	1
A3	3	7	38.669952392578125	1424025.375	17535.67578125	SYBR	100	Water	SpyCas9	1
A3	3	8	38.95037841796875	1421880.375	19196.2734375	SYBR	100	Water	SpyCas9	1
A3	3	9	39.230804443359375	1418076.5	20770.609375	SYBR	100	Water	SpyCas9	1
A3	3	10	39.51123046875	1415988.375	22211.779296875	SYBR	100	Water	SpyCas9	1
A3	3	11	39.791656494140625	1409806.5	23508.142578125	SYBR	100	Water	SpyCas9	1
A3	3	12	40.07208251953125	1404335.875	24681.267578125	SYBR	100	Water	SpyCas9	1
A3	3	13	40.352508544921875	1394000	25762.48046875	SYBR	100	Water	SpyCas9	1
A3	3	14	40.632930755615234	1390658.125	26771.8828125	SYBR	100	Water	SpyCas9	1
A3	3	15	40.91335678100586	1382031	27712.94140625	SYBR	100	Water	SpyCas9	1
A3	3	16	41.19378280639648	1375528.875	28580.98828125	SYBR	100	Water	SpyCas9	1
A3	3	17	41.47420883178711	1366086.625	29376.189453125	SYBR	100	Water	SpyCas9	1
A3	3	18	41.754634857177734	1357528.625	30106.8984375	SYBR	100	Water	SpyCas9	1
A3	3	19	42.03506088256836	1350059.125	30789.263671875	SYBR	100	Water	SpyCas9	1
A3	3	20	42.315486907958984	1341217.125	31442.126953125	SYBR	100	Water	SpyCas9	1
A3	3	21	42.59591293334961	1331649.875	32082.791015625	SYBR	100	Water	SpyCas9	1
A3	3	22	42.87633514404297	1320801.25	32625.197265625	SYBR	100	Water	SpyCas9	1
A3	3	23	43.156761169433594	1313753.25	33141.3984375	SYBR	100	Water	SpyCas9	1
A3	3	24	43.43718719482422	1302340.125	33656.6875	SYBR	100	Water	SpyCas9	1
A3	3	25	43.71761322021485	1293970	34165.76171875	SYBR	100	Water	SpyCas9	1
A3	3	26	43.99803924560547	1282698.875	34662.2421875	SYBR	100	Water	SpyCas9	1
A3	3	27	44.278465270996094	1272058.875	35138.55859375	SYBR	100	Water	SpyCas9	1
A3	3	28	44.55889129638672	1263996.75	35584.4609375	SYBR	100	Water	SpyCas9	1
A3	3	29	44.839317321777344	1251571.125	35987.1171875	SYBR	100	Water	SpyCas9	1
A3	3	30	45.11974334716797	1238999.5	36333.9609375	SYBR	100	Water	SpyCas9	1
A3	3	31	45.400169372558594	1230731.875	36618.9609375	SYBR	100	Water	SpyCas9	1
A3	3	32	45.68059539794922	1218122.875	36850.734375	SYBR	100	Water	SpyCas9	1
A3	3	33	45.96102142333984	1206045.375	37056.52734375	SYBR	100	Water	SpyCas9	1
A3	3	34	46.24144744873047	1194149.625	37274.77734375	SYBR	100	Water	SpyCas9	1
A3	3	35	46.521873474121094	1183285.125	37539.6875	SYBR	100	Water	SpyCas9	1
A3	3	36	46.80229568481445	1172370.25	37864.453125	SYBR	100	Water	SpyCas9	1
A3	3	37	47.08272171020508	1160177.875	38232.94140625	SYBR	100	Water	SpyCas9	1
A3	3	38	47.3631477355957	1151017.875	38604.5625	SYBR	100	Water	SpyCas9	1
A3	3	39	47.64357376098633	1135036.25	38926.9921875	SYBR	100	Water	SpyCas9	1
A3	3	40	47.92399978637695	1127155.5	39154.26953125	SYBR	100	Water	SpyCas9	1
A3	3	41	48.20442581176758	1112108.25	39260.8125	SYBR	100	Water	SpyCas9	1
A3	3	42	48.4848518371582	1100766.875	39252.94140625	SYBR	100	Water	SpyCas9	1
A3	3	43	48.76527786254883	1088024.25	39168.7890625	SYBR	100	Water	SpyCas9	1
A3	3	44	49.04570007324219	1075746.75	39068.87890625	SYBR	100	Water	SpyCas9	1
A3	3	45	49.32612609863281	1063346.875	39015.3828125	SYBR	100	Water	SpyCas9	1
A3	3	46	49.60655212402344	1051916.75	39049.3515625	SYBR	100	Water	SpyCas9	1
A3	3	47	49.88697814941406	1042254.1875	39174.8828125	SYBR	100	Water	SpyCas9	1
A3	3	48	50.16740417480469	1028826	39359.3203125	SYBR	100	Water	SpyCas9	1
A3	3	49	50.44783020019531	1016511.75	39548.4609375	SYBR	100	Water	SpyCas9	1
A3	3	50	50.72825622558594	1006175.1875	39688.3828125	SYBR	100	Water	SpyCas9	1
A3	3	51	51.00868225097656	992697.4375	39743.8828125	SYBR	100	Water	SpyCas9	1
A3	3	52	51.28910827636719	978879.0625	39707.38671875	SYBR	100	Water	SpyCas9	1
A3	3	53	51.56953430175781	968973.1875	39597.22265625	SYBR	100	Water	SpyCas9	1
A3	3	54	51.84996032714844	956767.3125	39447.9453125	SYBR	100	Water	SpyCas9	1
A3	3	55	52.13038635253906	941703.625	39299.55859375	SYBR	100	Water	SpyCas9	1
A3	3	56	52.41081237792969	933025.5	39183.48046875	SYBR	100	Water	SpyCas9	1
A3	3	57	52.69123840332031	920539.75	39114.43359375	SYBR	100	Water	SpyCas9	1
A3	3	58	52.97166061401367	907271.9375	39085.234375	SYBR	100	Water	SpyCas9	1
A3	3	59	53.2520866394043	897411.75	39069.5	SYBR	100	Water	SpyCas9	1
A3	3	60	53.53251266479492	884513.0625	39030.484375	SYBR	100	Water	SpyCas9	1
A3	3	61	53.81293869018555	872126.0625	38935.234375	SYBR	100	Water	SpyCas9	1
A3	3	62	54.09336471557617	860467.3125	38768.00390625	SYBR	100	Water	SpyCas9	1
A3	3	63	54.3737907409668	847605.8125	38538.2421875	SYBR	100	Water	SpyCas9	1
A3	3	64	54.65421295166016	837742.3125	38277.13671875	SYBR	100	Water	SpyCas9	1
A3	3	65	54.93463897705078	823305.625	38024.59765625	SYBR	100	Water	SpyCas9	1
A3	3	66	55.215065002441406	814984.6875	37808.49609375	SYBR	100	Water	SpyCas9	1
A3	3	67	55.49549102783203	803497.8125	37631.703125	SYBR	100	Water	SpyCas9	1
A3	3	68	55.775917053222656	791464.9375	37470.63671875	SYBR	100	Water	SpyCas9	1
A3	3	69	56.05634307861328	779997.0625	37292.69921875	SYBR	100	Water	SpyCas9	1
A3	3	70	56.336769104003906	768548.3125	37079.9140625	SYBR	100	Water	SpyCas9	1
A3	3	71	56.61719512939453	756903.75	36844.68359375	SYBR	100	Water	SpyCas9	1
A3	3	72	56.89762115478515	746642.4375	36626.234375	SYBR	100	Water	SpyCas9	1
A3	3	73	57.17804718017578	735890.375	36469.09765625	SYBR	100	Water	SpyCas9	1
A3	3	74	57.458473205566406	726175.5625	36396.34765625	SYBR	100	Water	SpyCas9	1
A3	3	75	57.73889923095703	715089.8125	36394.015625	SYBR	100	Water	SpyCas9	1
A3	3	76	58.019325256347656	704161.5	36415.76953125	SYBR	100	Water	SpyCas9	1
A3	3	77	58.29975128173828	693741.8125	36404.046875	SYBR	100	Water	SpyCas9	1
A3	3	78	58.580177307128906	680823.625	36313.18359375	SYBR	100	Water	SpyCas9	1
A3	3	79	58.86060333251953	671967.5	36121.99609375	SYBR	100	Water	SpyCas9	1
A3	3	80	59.14102554321289	661383.9375	35832.578125	SYBR	100	Water	SpyCas9	1
A3	3	81	59.42145156860352	651789	35463.54296875	SYBR	100	Water	SpyCas9	1
A3	3	82	59.70187759399414	640572.9375	35047.78125	SYBR	100	Water	SpyCas9	1
A3	3	83	59.982303619384766	628874.8125	34634.05859375	SYBR	100	Water	SpyCas9	1
A3	3	84	60.26272964477539	620136.125	34280.2109375	SYBR	100	Water	SpyCas9	1
A3	3	85	60.54315185546875	611872.4375	34033.10546875	SYBR	100	Water	SpyCas9	1
A3	3	86	60.823577880859375	603210.875	33901.42578125	SYBR	100	Water	SpyCas9	1
A3	3	87	61.10400390625	591744.25	33846.46875	SYBR	100	Water	SpyCas9	1
A3	3	88	61.384429931640625	581489.375	33800.8828125	SYBR	100	Water	SpyCas9	1
A3	3	89	61.66485595703125	569415.75	33708.04296875	SYBR	100	Water	SpyCas9	1
A3	3	90	61.945281982421875	561673.0625	33552.1484375	SYBR	100	Water	SpyCas9	1
A3	3	91	62.2257080078125	551663.8125	33360.10546875	SYBR	100	Water	SpyCas9	1
A3	3	92	62.506134033203125	543541.8125	33173.890625	SYBR	100	Water	SpyCas9	1
A3	3	93	62.78656005859375	534629.3125	33018.44921875	SYBR	100	Water	SpyCas9	1
A3	3	94	63.066986083984375	523872.15625	32887.6328125	SYBR	100	Water	SpyCas9	1
A3	3	95	63.347412109375	513799.15625	32756.3046875	SYBR	100	Water	SpyCas9	1
A3	3	96	63.627838134765625	505002.21875	32603.40234375	SYBR	100	Water	SpyCas9	1
A3	3	97	63.90826416015625	494913.6875	32428.884765625	SYBR	100	Water	SpyCas9	1
A3	3	98	64.188690185546875	487314.53125	32253.392578125	SYBR	100	Water	SpyCas9	1
A3	3	99	64.4691162109375	476989.1875	32076.353515625	SYBR	100	Water	SpyCas9	1
A3	3	100	64.749542236328125	468122.25	31951.177734375	SYBR	100	Water	SpyCas9	1
A3	3	101	65.02996826171875	459970.375	31890.65234375	SYBR	100	Water	SpyCas9	1
A3	3	102	65.310394287109375	449796.9375	31881.08203125	SYBR	100	Water	SpyCas9	1
A3	3	103	65.5908203125	441772	31894.62890625	SYBR	100	Water	SpyCas9	1
A3	3	104	65.871246337890625	431371.09375	31898.150390625	SYBR	100	Water	SpyCas9	1
A3	3	105	66.15167236328125	423488.65625	31861.28125	SYBR	100	Water	SpyCas9	1
A3	3	106	66.432098388671875	412509.9375	31765.93359375	SYBR	100	Water	SpyCas9	1
A3	3	107	66.7125244140625	404294.84375	31614.888671875	SYBR	100	Water	SpyCas9	1
A3	3	108	66.992950439453125	395317.5625	31435.095703125	SYBR	100	Water	SpyCas9	1
A3	3	109	67.27336883544922	385418.78125	31274.162109375	SYBR	100	Water	SpyCas9	1
A3	3	110	67.55379486083984	377577.78125	31187.017578125	SYBR	100	Water	SpyCas9	1
A3	3	111	67.83422088623047	369809.78125	31218.00390625	SYBR	100	Water	SpyCas9	1
A3	3	112	68.1146469116211	358236.96875	31384.388671875	SYBR	100	Water	SpyCas9	1
A3	3	113	68.39507293701172	353623.46875	31670.119140625	SYBR	100	Water	SpyCas9	1
A3	3	114	68.67549896240234	341318.25	32034.57421875	SYBR	100	Water	SpyCas9	1
A3	3	115	68.95592498779297	331768.3125	32392.701171875	SYBR	100	Water	SpyCas9	1
A3	3	116	69.2363510131836	323172.84375	32720.51171875	SYBR	100	Water	SpyCas9	1
A3	3	117	69.51677703857422	313680.09375	33057.35546875	SYBR	100	Water	SpyCas9	1
A3	3	118	69.79720306396484	304306.71875	33426.546875	SYBR	100	Water	SpyCas9	1
A3	3	119	70.07762908935547	294784.96875	33860.92578125	SYBR	100	Water	SpyCas9	1
A3	3	120	70.35804748535156	283170.09375	34391.34765625	SYBR	100	Water	SpyCas9	1
A3	3	121	70.63847351074219	274671.9375	35040.58984375	SYBR	100	Water	SpyCas9	1
A3	3	122	70.91889953613281	265509.40625	35822.03515625	SYBR	100	Water	SpyCas9	1
A3	3	123	71.19932556152344	252787.6875	36743.44921875	SYBR	100	Water	SpyCas9	1
A3	3	124	71.47975158691406	241737.421875	37815.6875	SYBR	100	Water	SpyCas9	1
A3	3	125	71.76017761230469	230561.421875	39064.64453125	SYBR	100	Water	SpyCas9	1
A3	3	126	72.04060363769531	219122.328125	40543.0078125	SYBR	100	Water	SpyCas9	1
A3	3	127	72.32102966308594	206241.140625	42336.6875	SYBR	100	Water	SpyCas9	1
A3	3	128	72.60145568847656	192275.203125	44558.9140625	SYBR	100	Water	SpyCas9	1
A3	3	129	72.88188171386719	178630.046875	47326.12890625	SYBR	100	Water	SpyCas9	1
A3	3	130	73.16230773925781	164767.109375	50708.6015625	SYBR	100	Water	SpyCas9	1
A3	3	131	73.44273376464844	149222.234375	54659.48828125	SYBR	100	Water	SpyCas9	1
A3	3	132	73.72315979003906	130426.3046875	58943.4609375	SYBR	100	Water	SpyCas9	1
A3	3	133	74.00358581542969	107703.2421875	63101.96875	SYBR	100	Water	SpyCas9	1
A3	3	134	74.28401184082031	81645.21875	66491.828125	SYBR	100	Water	SpyCas9	1
A3	3	135	74.56443786621094	53303.84765625	68406.921875	SYBR	100	Water	SpyCas9	1
A3	3	136	74.84486389160156	24488.705078125	68255.7890625	SYBR	100	Water	SpyCas9	1
A3	3	137	75.12528991699219	-519.4600830078125	65734.171875	SYBR	100	Water	SpyCas9	1
A3	3	138	75.40571594238281	-19956.740234375	60927.80078125	SYBR	100	Water	SpyCas9	1
A3	3	139	75.68614196777344	-33848.59765625	54304.1875	SYBR	100	Water	SpyCas9	1
A3	3	140	75.96656799316406	-43202.40625	46597.0390625	SYBR	100	Water	SpyCas9	1
A3	3	141	76.24699401855469	-49880.9453125	38628.07421875	SYBR	100	Water	SpyCas9	1
A3	3	142	76.52742004394531	-53820.8828125	30865.0078125	SYBR	100	Water	SpyCas9	1
A3	3	143	76.80784606933594	-55790.359375	22782.146484375	SYBR	100	Water	SpyCas9	1
A3	3	144	77.08827209472656	-55889.59375	16239.3095703125	SYBR	100	Water	SpyCas9	1
A3	3	145	77.36869812011719	-59645.59375	11254.583984375	SYBR	100	Water	SpyCas9	1
A3	3	146	77.64912414550781	-59587.953125	7636.72265625	SYBR	100	Water	SpyCas9	1
A3	3	147	77.92955017089844	-59728.3046875	5093.26953125	SYBR	100	Water	SpyCas9	1
A3	3	148	78.20997619628906	-62304.74609375	3326.17578125	SYBR	100	Water	SpyCas9	1
A3	3	149	78.49040222167969	-60704.29296875	2094.267578125	SYBR	100	Water	SpyCas9	1
A3	3	150	78.77082824707031	-63209.2109375	1235.892578125	SYBR	100	Water	SpyCas9	1
A3	3	151	79.05125427246094	-60661.25390625	657.68359375	SYBR	100	Water	SpyCas9	1
A3	3	152	79.33167266845703	-61740.1796875	303.861328125	SYBR	100	Water	SpyCas9	1
A3	3	153	79.61209869384766	-61506.56640625	124.443359375	SYBR	100	Water	SpyCas9	1
A3	3	154	79.89252471923828	-61820.8203125	57.923828125	SYBR	100	Water	SpyCas9	1
A3	3	155	80.1729507446289	-63447.12890625	34.943359375	SYBR	100	Water	SpyCas9	1
A3	3	156	80.45337677001953	-61905.26953125	-2.60546875	SYBR	100	Water	SpyCas9	1
A3	3	157	80.73380279541016	-64513.1171875	-81.064453125	SYBR	100	Water	SpyCas9	1
A3	3	158	81.01422882080078	-63260.08203125	-187.42578125	SYBR	100	Water	SpyCas9	1
A3	3	159	81.2946548461914	-62621.71875	-281.060546875	SYBR	100	Water	SpyCas9	1
A3	3	160	81.57508087158203	-63238.7421875	-319.765625	SYBR	100	Water	SpyCas9	1
A3	3	161	81.85550689697266	-62522.26171875	-286.55859375	SYBR	100	Water	SpyCas9	1
A3	3	162	82.13593292236328	-63221.12890625	-202.37109375	SYBR	100	Water	SpyCas9	1
A3	3	163	82.416351318359375	-63718.234375	-117.119140625	SYBR	100	Water	SpyCas9	1
A3	3	164	82.69677734375	-64633.07421875	-83.478515625	SYBR	100	Water	SpyCas9	1
A3	3	165	82.977203369140625	-65071.85546875	-127.634765625	SYBR	100	Water	SpyCas9	1
A3	3	166	83.25762939453125	-64575.40234375	-233.279296875	SYBR	100	Water	SpyCas9	1
A3	3	167	83.538055419921875	-64484.53125	-348.181640625	SYBR	100	Water	SpyCas9	1
A3	3	168	83.8184814453125	-64217.62890625	-410.388671875	SYBR	100	Water	SpyCas9	1
A3	3	169	84.098907470703125	-64117.5234375	-380.53515625	SYBR	100	Water	SpyCas9	1
A3	3	170	84.37933349609375	-62982.4921875	-263.107421875	SYBR	100	Water	SpyCas9	1
A3	3	171	84.659759521484375	-66045.453125	-105.095703125	SYBR	100	Water	SpyCas9	1
A3	3	172	84.940185546875	-64638.51171875	27.564453125	SYBR	100	Water	SpyCas9	1
A3	3	173	85.220611572265625	-66690.921875	82.6875	SYBR	100	Water	SpyCas9	1
A3	3	174	85.50103759765625	-66410.2890625	45.087890625	SYBR	100	Water	SpyCas9	1
A3	3	175	85.781463623046875	-66350.609375	-62.265625	SYBR	100	Water	SpyCas9	1
A3	3	176	86.0618896484375	-64095.03125	-197.22265625	SYBR	100	Water	SpyCas9	1
A3	3	177	86.342315673828125	-67682.890625	-322.775390625	SYBR	100	Water	SpyCas9	1
A3	3	178	86.62274169921875	-65583.375	-420.736328125	SYBR	100	Water	SpyCas9	1
A3	3	179	86.903167724609375	-66697.625	-489.177734375	SYBR	100	Water	SpyCas9	1
A3	3	180	87.18359375	-66496.5859375	-530.8671875	SYBR	100	Water	SpyCas9	1
A3	3	181	87.464019775390625	-66284.4921875	-544.31640625	SYBR	100	Water	SpyCas9	1
A3	3	182	87.74444580078125	-66017.7734375	-523.783203125	SYBR	100	Water	SpyCas9	1
A3	3	183	88.024871826171875	-66807.7265625	-466.185546875	SYBR	100	Water	SpyCas9	1
A3	3	184	88.3052978515625	-66893.8046875	-378.41796875	SYBR	100	Water	SpyCas9	1
A3	3	185	88.585723876953125	-65906.2890625	-279.509765625	SYBR	100	Water	SpyCas9	1
A3	3	186	88.86614990234375	-67510.5390625	-195.423828125	SYBR	100	Water	SpyCas9	1
A3	3	187	89.146575927734375	-68827.890625	-148.439453125	SYBR	100	Water	SpyCas9	1
A3	3	188	89.427001953125	-66693.5625	-146.708984375	SYBR	100	Water	SpyCas9	1
A3	3	189	89.707427978515625	-67700.75	-181.0703125	SYBR	100	Water	SpyCas9	1
A3	3	190	89.98785400390625	-68070.578125	-232.72265625	SYBR	100	Water	SpyCas9	1
A3	3	191	90.268280029296875	-67646.0078125	-287.8046875	SYBR	100	Water	SpyCas9	1
A3	3	192	90.5487060546875	-67917.984375	-349.134765625	SYBR	100	Water	SpyCas9	1
A3	3	193	90.829132080078125	-68619.609375	-435.91796875	SYBR	100	Water	SpyCas9	1
A3	3	194	91.10955047607422	-68815.9296875	-569.58984375	SYBR	100	Water	SpyCas9	1
A3	3	195	91.38997650146484	-68563.3046875	-752.68359375	SYBR	100	Water	SpyCas9	1
A3	3	196	91.67040252685548	-67713.9296875	-953.46484375	SYBR	100	Water	SpyCas9	1
A3	3	197	91.9508285522461	-68075.359375	-1108.4921875	SYBR	100	Water	SpyCas9	1
A3	3	198	92.23125457763672	-66174.359375	-1147.24609375	SYBR	100	Water	SpyCas9	1
A3	3	199	92.51168060302734	-65963.8984375	-1029.62890625	SYBR	100	Water	SpyCas9	1
A3	3	200	92.79210662841795	-67268.5625	-775.34765625	SYBR	100	Water	SpyCas9	1
A3	3	201	93.0725326538086	-69586.8203125	-464	SYBR	100	Water	SpyCas9	1
A3	3	202	93.35295867919922	-68949.953125	-200.51953125	SYBR	100	Water	SpyCas9	1
A3	3	203	93.63338470458984	-68803.1796875	-64.26953125	SYBR	100	Water	SpyCas9	1
A3	3	204	93.91381072998048	-68870.2734375	-72.94140625	SYBR	100	Water	SpyCas9	1
A3	3	205	94.19422912597656	-68461.171875	-182.666015625	SYBR	100	Water	SpyCas9	1
A3	3	206	94.4746551513672	-68936.7578125	-320.193359375	SYBR	100	Water	SpyCas9	1
A3	3	207	94.7550811767578	-68339.765625	-422.919921875	SYBR	100	Water	SpyCas9	1
A4	4	1	36.98740005493164	1166769.5	5276.328125	SYBR	100	Water	Water	1
A4	4	2	37.267822265625	1171379.875	6581.400390625	SYBR	100	Water	Water	1
A4	4	3	37.548248291015625	1169942.75	7930.53515625	SYBR	100	Water	Water	1
A4	4	4	37.82867431640625	1168530	9289.515625	SYBR	100	Water	Water	1
A4	4	5	38.109100341796875	1166178.5	10631.40234375	SYBR	100	Water	Water	1
A4	4	6	38.3895263671875	1161799.875	11953.302734375	SYBR	100	Water	Water	1
A4	4	7	38.669952392578125	1158871.375	13271.578125	SYBR	100	Water	Water	1
A4	4	8	38.95037841796875	1158061.75	14599.23828125	SYBR	100	Water	Water	1
A4	4	9	39.230804443359375	1154698	15920.5595703125	SYBR	100	Water	Water	1
A4	4	10	39.51123046875	1153685.625	17186.78125	SYBR	100	Water	Water	1
A4	4	11	39.791656494140625	1147674.5	18335.8125	SYBR	100	Water	Water	1
A4	4	12	40.07208251953125	1144658.625	19321.50390625	SYBR	100	Water	Water	1
A4	4	13	40.352508544921875	1140100.5	20135.06640625	SYBR	100	Water	Water	1
A4	4	14	40.632930755615234	1134937.875	20803.55078125	SYBR	100	Water	Water	1
A4	4	15	40.91335678100586	1124921.375	21368.70703125	SYBR	100	Water	Water	1
A4	4	16	41.19378280639648	1122196.25	21866.255859375	SYBR	100	Water	Water	1
A4	4	17	41.47420883178711	1114245.25	22319.41015625	SYBR	100	Water	Water	1
A4	4	18	41.754634857177734	1110666	22752.482421875	SYBR	100	Water	Water	1
A4	4	19	42.03506088256836	1103368.125	23204.08984375	SYBR	100	Water	Water	1
A4	4	20	42.315486907958984	1094441.875	23727.490234375	SYBR	100	Water	Water	1
A4	4	21	42.59591293334961	1089375.125	24370.275390625	SYBR	100	Water	Water	1
A4	4	22	42.87633514404297	1082011.75	25147.828125	SYBR	100	Water	Water	1
A4	4	23	43.156761169433594	1075493.875	26027.435546875	SYBR	100	Water	Water	1
A4	4	24	43.43718719482422	1067540	26933.572265625	SYBR	100	Water	Water	1
A4	4	25	43.71761322021485	1062755.75	27776.611328125	SYBR	100	Water	Water	1
A4	4	26	43.99803924560547	1053298.625	28416.21875	SYBR	100	Water	Water	1
A4	4	27	44.278465270996094	1044822.125	28894.248046875	SYBR	100	Water	Water	1
A4	4	28	44.55889129638672	1035943.9375	29272.779296875	SYBR	100	Water	Water	1
A4	4	29	44.839317321777344	1027355.6875	29609.232421875	SYBR	100	Water	Water	1
A4	4	30	45.11974334716797	1017750.875	29963.32421875	SYBR	100	Water	Water	1
A4	4	31	45.400169372558594	1009045.6875	30370.1875	SYBR	100	Water	Water	1
A4	4	32	45.68059539794922	1001692.75	30828.662109375	SYBR	100	Water	Water	1
A4	4	33	45.96102142333984	990725.375	31306.7890625	SYBR	100	Water	Water	1
A4	4	34	46.24144744873047	984078	31757.62890625	SYBR	100	Water	Water	1
A4	4	35	46.521873474121094	972080.9375	32138.583984375	SYBR	100	Water	Water	1
A4	4	36	46.80229568481445	962541.875	32424.48046875	SYBR	100	Water	Water	1
A4	4	37	47.08272171020508	953532.1875	32613.87890625	SYBR	100	Water	Water	1
A4	4	38	47.3631477355957	944046	32729.560546875	SYBR	100	Water	Water	1
A4	4	39	47.64357376098633	931493.25	32814.21875	SYBR	100	Water	Water	1
A4	4	40	47.92399978637695	923713.5	32921.27734375	SYBR	100	Water	Water	1
A4	4	41	48.20442581176758	914583.0625	33099.546875	SYBR	100	Water	Water	1
A4	4	42	48.4848518371582	902183.625	33376.02734375	SYBR	100	Water	Water	1
A4	4	43	48.76527786254883	895138.0625	33743.05078125	SYBR	100	Water	Water	1
A4	4	44	49.04570007324219	884929.8125	34156.0234375	SYBR	100	Water	Water	1
A4	4	45	49.32612609863281	874354.375	34547.109375	SYBR	100	Water	Water	1
A4	4	46	49.60655212402344	862862	34849.8828125	SYBR	100	Water	Water	1
A4	4	47	49.88697814941406	854935.3125	35026.63671875	SYBR	100	Water	Water	1
A4	4	48	50.16740417480469	840673.25	35085.0703125	SYBR	100	Water	Water	1
A4	4	49	50.44783020019531	831102.375	35072.1484375	SYBR	100	Water	Water	1
A4	4	50	50.72825622558594	820695.1875	35046.8671875	SYBR	100	Water	Water	1
A4	4	51	51.00868225097656	810571.1875	35047.3828125	SYBR	100	Water	Water	1
A4	4	52	51.28910827636719	802491.4375	35073.21875	SYBR	100	Water	Water	1
A4	4	53	51.56953430175781	790590.5	35093.60546875	SYBR	100	Water	Water	1
A4	4	54	51.84996032714844	779142.8125	35074.85546875	SYBR	100	Water	Water	1
A4	4	55	52.13038635253906	768286.0625	35002.8984375	SYBR	100	Water	Water	1
A4	4	56	52.41081237792969	757353.9375	34888.703125	SYBR	100	Water	Water	1
A4	4	57	52.69123840332031	749051.9375	34754.8828125	SYBR	100	Water	Water	1
A4	4	58	52.97166061401367	737380.875	34619.29296875	SYBR	100	Water	Water	1
A4	4	59	53.2520866394043	727526.5	34490.23046875	SYBR	100	Water	Water	1
A4	4	60	53.53251266479492	716888.25	34371.37890625	SYBR	100	Water	Water	1
A4	4	61	53.81293869018555	705846.8125	34268.77734375	SYBR	100	Water	Water	1
A4	4	62	54.09336471557617	696845	34189.93359375	SYBR	100	Water	Water	1
A4	4	63	54.3737907409668	687372.5625	34137.10546875	SYBR	100	Water	Water	1
A4	4	64	54.65421295166016	676152.1875	34101.45703125	SYBR	100	Water	Water	1
A4	4	65	54.93463897705078	664818.3125	34061.55859375	SYBR	100	Water	Water	1
A4	4	66	55.215065002441406	658489.375	33990.98828125	SYBR	100	Water	Water	1
A4	4	67	55.49549102783203	644625.75	33870.94140625	SYBR	100	Water	Water	1
A4	4	68	55.775917053222656	636194.3125	33702.59375	SYBR	100	Water	Water	1
A4	4	69	56.05634307861328	624510.5625	33510.125	SYBR	100	Water	Water	1
A4	4	70	56.336769104003906	615763.9375	33330.3515625	SYBR	100	Water	Water	1
A4	4	71	56.61719512939453	606940.6875	33192.3984375	SYBR	100	Water	Water	1
A4	4	72	56.89762115478515	598505.8125	33100.86328125	SYBR	100	Water	Water	1
A4	4	73	57.17804718017578	585914.6875	33036.6875	SYBR	100	Water	Water	1
A4	4	74	57.458473205566406	576877.9375	32972.99609375	SYBR	100	Water	Water	1
A4	4	75	57.73889923095703	566728	32893.0703125	SYBR	100	Water	Water	1
A4	4	76	58.019325256347656	559634.625	32796.7890625	SYBR	100	Water	Water	1
A4	4	77	58.29975128173828	547107.1875	32691.23046875	SYBR	100	Water	Water	1
A4	4	78	58.580177307128906	540516.125	32577.046875	SYBR	100	Water	Water	1
A4	4	79	58.86060333251953	529767.375	32440.8359375	SYBR	100	Water	Water	1
A4	4	80	59.14102554321289	521705.75	32261.29296875	SYBR	100	Water	Water	1
A4	4	81	59.42145156860352	510600.65625	32024.158203125	SYBR	100	Water	Water	1
A4	4	82	59.70187759399414	501801.5625	31735.65234375	SYBR	100	Water	Water	1
A4	4	83	59.982303619384766	492599.3125	31425.134765625	SYBR	100	Water	Water	1
A4	4	84	60.26272964477539	485393.6875	31132.96484375	SYBR	100	Water	Water	1
A4	4	85	60.54315185546875	475328.53125	30892.4453125	SYBR	100	Water	Water	1
A4	4	86	60.823577880859375	466810.46875	30716.814453125	SYBR	100	Water	Water	1
A4	4	87	61.10400390625	458124.0625	30596.263671875	SYBR	100	Water	Water	1
A4	4	88	61.384429931640625	448639.5625	30506.94140625	SYBR	100	Water	Water	1
A4	4	89	61.66485595703125	440781.625	30423.05859375	SYBR	100	Water	Water	1
A4	4	90	61.945281982421875	431308.0625	30326.806640625	SYBR	100	Water	Water	1
A4	4	91	62.2257080078125	422458.40625	30213.21484375	SYBR	100	Water	Water	1
A4	4	92	62.506134033203125	414042.71875	30087.0078125	SYBR	100	Water	Water	1
A4	4	93	62.78656005859375	407418	29955.427734375	SYBR	100	Water	Water	1
A4	4	94	63.066986083984375	396766.59375	29819.984375	SYBR	100	Water	Water	1
A4	4	95	63.347412109375	388835.71875	29672.388671875	SYBR	100	Water	Water	1
A4	4	96	63.627838134765625	380994.21875	29498.81640625	SYBR	100	Water	Water	1
A4	4	97	63.90826416015625	372832.09375	29289.359375	SYBR	100	Water	Water	1
A4	4	98	64.188690185546875	361203.4375	29047.365234375	SYBR	100	Water	Water	1
A4	4	99	64.4691162109375	356408.1875	28791.01953125	SYBR	100	Water	Water	1
A4	4	100	64.749542236328125	347475.5625	28543.7421875	SYBR	100	Water	Water	1
A4	4	101	65.02996826171875	341006.75	28320.109375	SYBR	100	Water	Water	1
A4	4	102	65.310394287109375	331791.78125	28117.83984375	SYBR	100	Water	Water	1
A4	4	103	65.5908203125	322849.875	27910.08984375	SYBR	100	Water	Water	1
A4	4	104	65.871246337890625	316056.78125	27678.419921875	SYBR	100	Water	Water	1
A4	4	105	66.15167236328125	308674.15625	27448.189453125	SYBR	100	Water	Water	1
A4	4	106	66.432098388671875	301095.84375	27243.404296875	SYBR	100	Water	Water	1
A4	4	107	66.7125244140625	292101.625	27097.037109375	SYBR	100	Water	Water	1
A4	4	108	66.992950439453125	286393.1875	27037.947265625	SYBR	100	Water	Water	1
A4	4	109	67.27336883544922	277896.46875	27080.365234375	SYBR	100	Water	Water	1
A4	4	110	67.55379486083984	270270.9375	27220.517578125	SYBR	100	Water	Water	1
A4	4	111	67.83422088623047	263074.21875	27438.28515625	SYBR	100	Water	Water	1
A4	4	112	68.1146469116211	253901.078125	27705.310546875	SYBR	100	Water	Water	1
A4	4	113	68.39507293701172	247873.921875	27996.181640625	SYBR	100	Water	Water	1
A4	4	114	68.67549896240234	237530.53125	28254.8125	SYBR	100	Water	Water	1
A4	4	115	68.95592498779297	232280.734375	28528.7890625	SYBR	100	Water	Water	1
A4	4	116	69.2363510131836	221814.484375	28837.890625	SYBR	100	Water	Water	1
A4	4	117	69.51677703857422	214256.359375	29205.880859375	SYBR	100	Water	Water	1
A4	4	118	69.79720306396484	208027.796875	29650.66796875	SYBR	100	Water	Water	1
A4	4	119	70.07762908935547	196921.421875	30178.12890625	SYBR	100	Water	Water	1
A4	4	120	70.35804748535156	188408.703125	30784.33984375	SYBR	100	Water	Water	1
A4	4	121	70.63847351074219	179171.59375	31465.771484375	SYBR	100	Water	Water	1
A4	4	122	70.91889953613281	171717.078125	32230.875	SYBR	100	Water	Water	1
A4	4	123	71.19932556152344	160095.5	33107.60546875	SYBR	100	Water	Water	1
A4	4	124	71.47975158691406	151152.984375	34143.890625	SYBR	100	Water	Water	1
A4	4	125	71.76017761230469	141115.578125	35404.7265625	SYBR	100	Water	Water	1
A4	4	126	72.04060363769531	132075.59375	36970.421875	SYBR	100	Water	Water	1
A4	4	127	72.32102966308594	118666.5546875	38934.56640625	SYBR	100	Water	Water	1
A4	4	128	72.60145568847656	105816.34375	41393.6953125	SYBR	100	Water	Water	1
A4	4	129	72.88188171386719	95197.984375	44412.59375	SYBR	100	Water	Water	1
A4	4	130	73.16230773925781	82321.8984375	47960.5546875	SYBR	100	Water	Water	1
A4	4	131	73.44273376464844	68123.203125	51835.4140625	SYBR	100	Water	Water	1
A4	4	132	73.72315979003906	46468.7890625	55619.578125	SYBR	100	Water	Water	1
A4	4	133	74.00358581542969	25194.8046875	58711.0234375	SYBR	100	Water	Water	1
A4	4	134	74.28401184082031	816.131591796875	60442.8046875	SYBR	100	Water	Water	1
A4	4	135	74.56443786621094	-22470.404296875	60258.21484375	SYBR	100	Water	Water	1
A4	4	136	74.84486389160156	-44204.78515625	57877.140625	SYBR	100	Water	Water	1
A4	4	137	75.12528991699219	-61850.16015625	53389.9296875	SYBR	100	Water	Water	1
A4	4	138	75.40571594238281	-73263.359375	47243.4921875	SYBR	100	Water	Water	1
A4	4	139	75.68614196777344	-79419.0546875	40126.98046875	SYBR	100	Water	Water	1
A4	4	140	75.96656799316406	-85631.5078125	32801.4609375	SYBR	100	Water	Water	1
A4	4	141	76.24699401855469	-88485.84375	25576.009765625	SYBR	100	Water	Water	1
A4	4	142	76.52742004394531	-90032.7421875	18600.0546875	SYBR	100	Water	Water	1
A4	4	143	76.80784606933594	-92087.28125	12972.9033203125	SYBR	100	Water	Water	1
A4	4	144	77.08827209472656	-90681.9453125	8715.642578125	SYBR	100	Water	Water	1
A4	4	145	77.36869812011719	-92248.8203125	5680.302734375	SYBR	100	Water	Water	1
A4	4	146	77.64912414550781	-93271.546875	3633.63671875	SYBR	100	Water	Water	1
A4	4	147	77.92955017089844	-92215.8828125	2326.853515625	SYBR	100	Water	Water	1
A4	4	148	78.20997619628906	-94958.90625	1539.787109375	SYBR	100	Water	Water	1
A4	4	149	78.49040222167969	-92556.046875	1097.048828125	SYBR	100	Water	Water	1
A4	4	150	78.77082824707031	-92474.7265625	863.525390625	SYBR	100	Water	Water	1
A4	4	151	79.05125427246094	-95418.8828125	733.888671875	SYBR	100	Water	Water	1
A4	4	152	79.33167266845703	-95109.0078125	628.603515625	SYBR	100	Water	Water	1
A4	4	153	79.61209869384766	-95700.8671875	498.2421875	SYBR	100	Water	Water	1
A4	4	154	79.89252471923828	-94519.4609375	327.25	SYBR	100	Water	Water	1
A4	4	155	80.1729507446289	-95758.4140625	128.66796875	SYBR	100	Water	Water	1
A4	4	156	80.45337677001953	-95267.9375	-69.806640625	SYBR	100	Water	Water	1
A4	4	157	80.73380279541016	-96518.34375	-240.5	SYBR	100	Water	Water	1
A4	4	158	81.01422882080078	-93652.1015625	-363.9609375	SYBR	100	Water	Water	1
A4	4	159	81.2946548461914	-96241.53125	-430.0078125	SYBR	100	Water	Water	1
A4	4	160	81.57508087158203	-96336.1015625	-436.00390625	SYBR	100	Water	Water	1
A4	4	161	81.85550689697266	-94067.640625	-386.8984375	SYBR	100	Water	Water	1
A4	4	162	82.13593292236328	-95315.4375	-297.32421875	SYBR	100	Water	Water	1
A4	4	163	82.416351318359375	-95484.125	-191.92578125	SYBR	100	Water	Water	1
A4	4	164	82.69677734375	-96528.515625	-99.517578125	SYBR	100	Water	Water	1
A4	4	165	82.977203369140625	-95797.1171875	-41.41796875	SYBR	100	Water	Water	1
A4	4	166	83.25762939453125	-96621.1171875	-20.44921875	SYBR	100	Water	Water	1
A4	4	167	83.538055419921875	-96536.09375	-18.86328125	SYBR	100	Water	Water	1
A4	4	168	83.8184814453125	-96283.046875	-8.04296875	SYBR	100	Water	Water	1
A4	4	169	84.098907470703125	-96135.34375	35.34765625	SYBR	100	Water	Water	1
A4	4	170	84.37933349609375	-96060.8046875	116.705078125	SYBR	100	Water	Water	1
A4	4	171	84.659759521484375	-97908.40625	221.2265625	SYBR	100	Water	Water	1
A4	4	172	84.940185546875	-97275.53125	321.18359375	SYBR	100	Water	Water	1
A4	4	173	85.220611572265625	-97659.4921875	386.189453125	SYBR	100	Water	Water	1
A4	4	174	85.50103759765625	-97145.828125	390.849609375	SYBR	100	Water	Water	1
A4	4	175	85.781463623046875	-99383.15625	319.939453125	SYBR	100	Water	Water	1
A4	4	176	86.0618896484375	-97823.34375	174.2734375	SYBR	100	Water	Water	1
A4	4	177	86.342315673828125	-100315.1328125	-23.34375	SYBR	100	Water	Water	1
A4	4	178	86.62274169921875	-97124.5	-228.4921875	SYBR	100	Water	Water	1
A4	4	179	86.903167724609375	-98230.890625	-387.53125	SYBR	100	Water	Water	1
A4	4	180	87.18359375	-98876.0625	-459.23046875	SYBR	100	Water	Water	1
A4	4	181	87.464019775390625	-98117.359375	-434.060546875	SYBR	100	Water	Water	1
A4	4	182	87.74444580078125	-97446.8828125	-338.671875	SYBR	100	Water	Water	1
A4	4	183	88.024871826171875	-99133.0546875	-221.095703125	SYBR	100	Water	Water	1
A4	4	184	88.3052978515625	-100879.65625	-124.224609375	SYBR	100	Water	Water	1
A4	4	185	88.585723876953125	-98833.3203125	-63.857421875	SYBR	100	Water	Water	1
A4	4	186	88.86614990234375	-98406.3359375	-26.962890625	SYBR	100	Water	Water	1
A4	4	187	89.146575927734375	-97526.84375	7.806640625	SYBR	100	Water	Water	1
A4	4	188	89.427001953125	-101588.25	43.732421875	SYBR	100	Water	Water	1
A4	4	189	89.707427978515625	-99715.0390625	57.005859375	SYBR	100	Water	Water	1
A4	4	190	89.98785400390625	-100324.6875	13.943359375	SYBR	100	Water	Water	1
A4	4	191	90.268280029296875	-100822.9921875	-99.61328125	SYBR	100	Water	Water	1
A4	4	192	90.5487060546875	-99513.5625	-260.86328125	SYBR	100	Water	Water	1
A4	4	193	90.829132080078125	-100462.796875	-417.47265625	SYBR	100	Water	Water	1
A4	4	194	91.10955047607422	-98847.5390625	-513.0703125	SYBR	100	Water	Water	1
A4	4	195	91.38997650146484	-100115.3125	-513.171875	SYBR	100	Water	Water	1
A4	4	196	91.67040252685548	-99663.0859375	-417.39453125	SYBR	100	Water	Water	1
A4	4	197	91.9508285522461	-100812.8515625	-254.671875	SYBR	100	Water	Water	1
A4	4	198	92.23125457763672	-99922.5234375	-67.669921875	SYBR	100	Water	Water	1
A4	4	199	92.51168060302734	-100913.8515625	104.173828125	SYBR	100	Water	Water	1
A4	4	200	92.79210662841795	-101254.7734375	236.115234375	SYBR	100	Water	Water	1
A4	4	201	93.0725326538086	-101889.2578125	322.2265625	SYBR	100	Water	Water	1
A4	4	202	93.35295867919922	-100855.8828125	373.63671875	SYBR	100	Water	Water	1
A4	4	203	93.63338470458984	-102303.7109375	412.84375	SYBR	100	Water	Water	1
A4	4	204	93.91381072998048	-102146.578125	465.494140625	SYBR	100	Water	Water	1
A4	4	205	94.19422912597656	-101877.640625	551.603515625	SYBR	100	Water	Water	1
A4	4	206	94.4746551513672	-102051.921875	679.1171875	SYBR	100	Water	Water	1
A4	4	207	94.7550811767578	-103498.75	842.484375	SYBR	100	Water	Water	1
A5	5	1	36.98500061035156	2119931	31576.2421875	SYBR	100	RPP30 Trg1	SpyCas9	2
A5	5	2	37.265602111816406	2117628.25	33606.78125	SYBR	100	RPP30 Trg1	SpyCas9	2
A5	5	3	37.546199798583984	2116269	35767.4296875	SYBR	100	RPP30 Trg1	SpyCas9	2
A5	5	4	37.82679748535156	2107310.25	37940.50390625	SYBR	100	RPP30 Trg1	SpyCas9	2
A5	5	5	38.10739517211914	2097177.25	40025.546875	SYBR	100	RPP30 Trg1	SpyCas9	2
A5	5	6	38.38799285888672	2086679	41990.5546875	SYBR	100	RPP30 Trg1	SpyCas9	2
A5	5	7	38.66859436035156	2073787.5	43867.125	SYBR	100	RPP30 Trg1	SpyCas9	2
A5	5	8	38.94919204711914	2066536.25	45695.84375	SYBR	100	RPP30 Trg1	SpyCas9	2
A5	5	9	39.22978973388672	2057748.5	47470.97265625	SYBR	100	RPP30 Trg1	SpyCas9	2
A5	5	10	39.5103874206543	2053314	49134.66796875	SYBR	100	RPP30 Trg1	SpyCas9	2
A5	5	11	39.790985107421875	2039628.75	50615.84765625	SYBR	100	RPP30 Trg1	SpyCas9	2
A5	5	12	40.07158660888672	2027970.75	51822.26953125	SYBR	100	RPP30 Trg1	SpyCas9	2
A5	5	13	40.3521842956543	2013842.375	52811.1953125	SYBR	100	RPP30 Trg1	SpyCas9	2
A5	5	14	40.632781982421875	1997948.5	53631.43359375	SYBR	100	RPP30 Trg1	SpyCas9	2
A5	5	15	40.91337966918945	1981952.875	54312.32421875	SYBR	100	RPP30 Trg1	SpyCas9	2
A5	5	16	41.19397735595703	1965367.375	54875.59375	SYBR	100	RPP30 Trg1	SpyCas9	2
A5	5	17	41.474578857421875	1953185	55355.16015625	SYBR	100	RPP30 Trg1	SpyCas9	2
A5	5	18	41.75517654418945	1938524.125	55814.05859375	SYBR	100	RPP30 Trg1	SpyCas9	2
A5	5	19	42.03577423095703	1916865.75	56331.2890625	SYBR	100	RPP30 Trg1	SpyCas9	2
A5	5	20	42.316375732421875	1901738.875	56964.109375	SYBR	100	RPP30 Trg1	SpyCas9	2
A5	5	21	42.59697341918945	1885987.875	57709.2734375	SYBR	100	RPP30 Trg1	SpyCas9	2
A5	5	22	42.87757110595703	1869800.375	58500.98828125	SYBR	100	RPP30 Trg1	SpyCas9	2
A5	5	23	43.15816879272461	1854401.75	59242.26171875	SYBR	100	RPP30 Trg1	SpyCas9	2
A5	5	24	43.43876647949219	1834805.875	59854.9921875	SYBR	100	RPP30 Trg1	SpyCas9	2
A5	5	25	43.71936798095703	1818447.5	60315.38671875	SYBR	100	RPP30 Trg1	SpyCas9	2
A5	5	26	43.99996566772461	1797683.375	60656.109375	SYBR	100	RPP30 Trg1	SpyCas9	2
A5	5	27	44.28056335449219	1782077.875	60938.859375	SYBR	100	RPP30 Trg1	SpyCas9	2
A5	5	28	44.561161041259766	1762317.875	61212.0390625	SYBR	100	RPP30 Trg1	SpyCas9	2
A5	5	29	44.841758728027344	1743394.25	61484.078125	SYBR	100	RPP30 Trg1	SpyCas9	2
A5	5	30	45.12236022949219	1725907.25	61724.45703125	SYBR	100	RPP30 Trg1	SpyCas9	2
A5	5	31	45.402957916259766	1710381.25	61897.3046875	SYBR	100	RPP30 Trg1	SpyCas9	2
A5	5	32	45.683555603027344	1687471.75	61998.4609375	SYBR	100	RPP30 Trg1	SpyCas9	2
A5	5	33	45.96415328979492	1668286.5	62069.8671875	SYBR	100	RPP30 Trg1	SpyCas9	2
A5	5	34	46.2447509765625	1649414	62176.1171875	SYBR	100	RPP30 Trg1	SpyCas9	2
A5	5	35	46.525352478027344	1631585.625	62365.29296875	SYBR	100	RPP30 Trg1	SpyCas9	2
A5	5	36	46.80595016479492	1613474.375	62641.1171875	SYBR	100	RPP30 Trg1	SpyCas9	2
A5	5	37	47.0865478515625	1596055.375	62970.74609375	SYBR	100	RPP30 Trg1	SpyCas9	2
A5	5	38	47.367149353027344	1576166.375	63314.66015625	SYBR	100	RPP30 Trg1	SpyCas9	2
A5	5	39	47.647743225097656	1555641.375	63654.6875	SYBR	100	RPP30 Trg1	SpyCas9	2
A5	5	40	47.9283447265625	1538669.375	63999.0546875	SYBR	100	RPP30 Trg1	SpyCas9	2
A5	5	41	48.20894241333008	1517588	64359.1953125	SYBR	100	RPP30 Trg1	SpyCas9	2
A5	5	42	48.489540100097656	1500746.5	64724.9921875	SYBR	100	RPP30 Trg1	SpyCas9	2
A5	5	43	48.7701416015625	1482076.25	65056.625	SYBR	100	RPP30 Trg1	SpyCas9	2
A5	5	44	49.05073547363281	1460340	65299.5390625	SYBR	100	RPP30 Trg1	SpyCas9	2
A5	5	45	49.331336975097656	1441882	65415.25390625	SYBR	100	RPP30 Trg1	SpyCas9	2
A5	5	46	49.611934661865234	1421537.25	65404.3203125	SYBR	100	RPP30 Trg1	SpyCas9	2
A5	5	47	49.89253234863281	1401056.125	65308.71484375	SYBR	100	RPP30 Trg1	SpyCas9	2
A5	5	48	50.173133850097656	1382404.25	65192.38671875	SYBR	100	RPP30 Trg1	SpyCas9	2
A5	5	49	50.453731536865234	1364312.625	65112.46875	SYBR	100	RPP30 Trg1	SpyCas9	2
A5	5	50	50.73432922363281	1344476.375	65093.21875	SYBR	100	RPP30 Trg1	SpyCas9	2
A5	5	51	51.01492691040039	1325653.625	65116.69921875	SYBR	100	RPP30 Trg1	SpyCas9	2
A5	5	52	51.29552459716797	1306915.125	65131.86328125	SYBR	100	RPP30 Trg1	SpyCas9	2
A5	5	53	51.57612609863281	1288668.75	65078.79296875	SYBR	100	RPP30 Trg1	SpyCas9	2
A5	5	54	51.85672378540039	1267366.75	64916.6953125	SYBR	100	RPP30 Trg1	SpyCas9	2
A5	5	55	52.13732147216797	1245943.625	64640.0859375	SYBR	100	RPP30 Trg1	SpyCas9	2
A5	5	56	52.41792297363281	1230575.875	64275.9375	SYBR	100	RPP30 Trg1	SpyCas9	2
A5	5	57	52.698516845703125	1209141.375	63866.1953125	SYBR	100	RPP30 Trg1	SpyCas9	2
A5	5	58	52.97911834716797	1191259	63445.63671875	SYBR	100	RPP30 Trg1	SpyCas9	2
A5	5	59	53.25971603393555	1172395.625	63030.234375	SYBR	100	RPP30 Trg1	SpyCas9	2
A5	5	60	53.540313720703125	1154735.375	62616.37109375	SYBR	100	RPP30 Trg1	SpyCas9	2
A5	5	61	53.82091522216797	1134604.25	62187.69140625	SYBR	100	RPP30 Trg1	SpyCas9	2
A5	5	62	54.10150909423828	1116920.875	61721.3359375	SYBR	100	RPP30 Trg1	SpyCas9	2
A5	5	63	54.382110595703125	1098896.625	61196.7421875	SYBR	100	RPP30 Trg1	SpyCas9	2
A5	5	64	54.6627082824707	1081938.125	60601.8828125	SYBR	100	RPP30 Trg1	SpyCas9	2
A5	5	65	54.94330596923828	1061469.125	59942.328125	SYBR	100	RPP30 Trg1	SpyCas9	2
A5	5	66	55.223907470703125	1045779.3125	59244.84375	SYBR	100	RPP30 Trg1	SpyCas9	2
A5	5	67	55.50450134277344	1027613.5	58551.17578125	SYBR	100	RPP30 Trg1	SpyCas9	2
A5	5	68	55.78510284423828	1012294.375	57900.515625	SYBR	100	RPP30 Trg1	SpyCas9	2
A5	5	69	56.06570053100586	994674.1875	57311.39453125	SYBR	100	RPP30 Trg1	SpyCas9	2
A5	5	70	56.34629821777344	978991.8125	56774.14453125	SYBR	100	RPP30 Trg1	SpyCas9	2
A5	5	71	56.62689971923828	961796.875	56258.86328125	SYBR	100	RPP30 Trg1	SpyCas9	2
A5	5	72	56.90749740600586	945084.375	55732.66015625	SYBR	100	RPP30 Trg1	SpyCas9	2
A5	5	73	57.18809509277344	928648.8125	55175.390625	SYBR	100	RPP30 Trg1	SpyCas9	2
A5	5	74	57.468692779541016	913678.3125	54585.078125	SYBR	100	RPP30 Trg1	SpyCas9	2
A5	5	75	57.749290466308594	897825.1875	53973.84375	SYBR	100	RPP30 Trg1	SpyCas9	2
A5	5	76	58.02989196777344	882766.4375	53365.0859375	SYBR	100	RPP30 Trg1	SpyCas9	2
A5	5	77	58.310489654541016	867489.9375	52791.2578125	SYBR	100	RPP30 Trg1	SpyCas9	2
A5	5	78	58.591087341308594	851522.8125	52290.3828125	SYBR	100	RPP30 Trg1	SpyCas9	2
A5	5	79	58.87168884277344	839791.25	51895.40234375	SYBR	100	RPP30 Trg1	SpyCas9	2
A5	5	80	59.15228271484375	825337.5	51620.81640625	SYBR	100	RPP30 Trg1	SpyCas9	2
A5	5	81	59.432884216308594	810691.3125	51457.828125	SYBR	100	RPP30 Trg1	SpyCas9	2
A5	5	82	59.71348190307617	794420.375	51386.765625	SYBR	100	RPP30 Trg1	SpyCas9	2
A5	5	83	59.99407958984375	779640.1875	51399.1484375	SYBR	100	RPP30 Trg1	SpyCas9	2
A5	5	84	60.274681091308594	766465	51510.8984375	SYBR	100	RPP30 Trg1	SpyCas9	2
A5	5	85	60.555274963378906	752028.875	51756.30859375	SYBR	100	RPP30 Trg1	SpyCas9	2
A5	5	86	60.83587646484375	736846.0625	52166.62109375	SYBR	100	RPP30 Trg1	SpyCas9	2
A5	5	87	61.11647415161133	721852.0625	52752.61328125	SYBR	100	RPP30 Trg1	SpyCas9	2
A5	5	88	61.397071838378906	705252.125	53504.42578125	SYBR	100	RPP30 Trg1	SpyCas9	2
A5	5	89	61.67767333984375	690926.1875	54403.55859375	SYBR	100	RPP30 Trg1	SpyCas9	2
A5	5	90	61.95827102661133	674394	55437.33984375	SYBR	100	RPP30 Trg1	SpyCas9	2
A5	5	91	62.238868713378906	658625	56601.5859375	SYBR	100	RPP30 Trg1	SpyCas9	2
A5	5	92	62.51946640014648	641956.5	57893.3984375	SYBR	100	RPP30 Trg1	SpyCas9	2
A5	5	93	62.80006408691406	626905.9375	59299.57421875	SYBR	100	RPP30 Trg1	SpyCas9	2
A5	5	94	63.080665588378906	607807	60793.7890625	SYBR	100	RPP30 Trg1	SpyCas9	2
A5	5	95	63.36126327514648	588890.25	62343.71875	SYBR	100	RPP30 Trg1	SpyCas9	2
A5	5	96	63.64186096191406	570639.5625	63923.2265625	SYBR	100	RPP30 Trg1	SpyCas9	2
A5	5	97	63.922462463378906	551228.3125	65518.03125	SYBR	100	RPP30 Trg1	SpyCas9	2
A5	5	98	64.20305633544922	532566.3125	67122.078125	SYBR	100	RPP30 Trg1	SpyCas9	2
A5	5	99	64.48365783691406	511749.625	68728.2578125	SYBR	100	RPP30 Trg1	SpyCas9	2
A5	5	100	64.764251708984375	490709.53125	70328.71875	SYBR	100	RPP30 Trg1	SpyCas9	2
A5	5	101	65.04485321044922	470291.625	71930.9140625	SYBR	100	RPP30 Trg1	SpyCas9	2
A5	5	102	65.32545471191406	446906.03125	73579.5546875	SYBR	100	RPP30 Trg1	SpyCas9	2
A5	5	103	65.606048583984375	427803.125	75368.6796875	SYBR	100	RPP30 Trg1	SpyCas9	2
A5	5	104	65.88665008544922	403165.6875	77422.8125	SYBR	100	RPP30 Trg1	SpyCas9	2
A5	5	105	66.16725158691406	383416	79847.4296875	SYBR	100	RPP30 Trg1	SpyCas9	2
A5	5	106	66.447845458984375	359475.46875	82667.171875	SYBR	100	RPP30 Trg1	SpyCas9	2
A5	5	107	66.72843933105469	331551.84375	85778.625	SYBR	100	RPP30 Trg1	SpyCas9	2
A5	5	108	67.00904846191406	306325.9375	88941.9453125	SYBR	100	RPP30 Trg1	SpyCas9	2
A5	5	109	67.289642333984375	274561.75	91813.59375	SYBR	100	RPP30 Trg1	SpyCas9	2
A5	5	110	67.57023620605469	245636.09375	94003.53125	SYBR	100	RPP30 Trg1	SpyCas9	2
A5	5	111	67.85083770751953	214801.75	95134.25	SYBR	100	RPP30 Trg1	SpyCas9	2
A5	5	112	68.131439208984375	185480.25	94885.90625	SYBR	100	RPP30 Trg1	SpyCas9	2
A5	5	113	68.41203308105469	157958.015625	93028.1796875	SYBR	100	RPP30 Trg1	SpyCas9	2
A5	5	114	68.69263458251953	128612.421875	89450.1171875	SYBR	100	RPP30 Trg1	SpyCas9	2
A5	5	115	68.973236083984375	102989.734375	84192.015625	SYBR	100	RPP30 Trg1	SpyCas9	2
A5	5	116	69.25382995605469	82177.3203125	77472.7578125	SYBR	100	RPP30 Trg1	SpyCas9	2
A5	5	117	69.53443145751953	63378.9609375	69688.640625	SYBR	100	RPP30 Trg1	SpyCas9	2
A5	5	118	69.815032958984375	50786.5078125	61368.6796875	SYBR	100	RPP30 Trg1	SpyCas9	2
A5	5	119	70.09562683105469	37041.08984375	53087.8515625	SYBR	100	RPP30 Trg1	SpyCas9	2
A5	5	120	70.376220703125	31557.63671875	45025.7265625	SYBR	100	RPP30 Trg1	SpyCas9	2
A5	5	121	70.656829833984375	23311.7890625	37813.2578125	SYBR	100	RPP30 Trg1	SpyCas9	2
A5	5	122	70.93742370605469	17392.435546875	31771.896484375	SYBR	100	RPP30 Trg1	SpyCas9	2
A5	5	123	71.218017578125	10642.5927734375	26905.123046875	SYBR	100	RPP30 Trg1	SpyCas9	2
A5	5	124	71.49861907958984	5401.7783203125	23088.46484375	SYBR	100	RPP30 Trg1	SpyCas9	2
A5	5	125	71.77922058105469	1661.1453857421875	20144.765625	SYBR	100	RPP30 Trg1	SpyCas9	2
A5	5	126	72.059814453125	-2703.07275390625	17906.421875	SYBR	100	RPP30 Trg1	SpyCas9	2
A5	5	127	72.34041595458984	-5945.189453125	16248	SYBR	100	RPP30 Trg1	SpyCas9	2
A5	5	128	72.62101745605469	-10918.0205078125	15090.24609375	SYBR	100	RPP30 Trg1	SpyCas9	2
A5	5	129	72.901611328125	-14045.2158203125	14385.55078125	SYBR	100	RPP30 Trg1	SpyCas9	2
A5	5	130	73.18221282958984	-16138.8056640625	14092.953125	SYBR	100	RPP30 Trg1	SpyCas9	2
A5	5	131	73.46281433105469	-20307.033203125	14148.8359375	SYBR	100	RPP30 Trg1	SpyCas9	2
A5	5	132	73.743408203125	-24742.328125	14441.13671875	SYBR	100	RPP30 Trg1	SpyCas9	2
A5	5	133	74.02400207519531	-30330.9296875	14799.19921875	SYBR	100	RPP30 Trg1	SpyCas9	2
A5	5	134	74.30460357666016	-34166.3046875	15009.83984375	SYBR	100	RPP30 Trg1	SpyCas9	2
A5	5	135	74.585205078125	-40604.27734375	14860.78515625	SYBR	100	RPP30 Trg1	SpyCas9	2
A5	5	136	74.86579895019531	-46308.453125	14199.84765625	SYBR	100	RPP30 Trg1	SpyCas9	2
A5	5	137	75.14640045166016	-50379.5625	12986.97265625	SYBR	100	RPP30 Trg1	SpyCas9	2
A5	5	138	75.427001953125	-52501.11328125	11314.17578125	SYBR	100	RPP30 Trg1	SpyCas9	2
A5	5	139	75.70759582519531	-51392.33984375	9379.10546875	SYBR	100	RPP30 Trg1	SpyCas9	2
A5	5	140	75.98819732666016	-53787.15625	7420.359375	SYBR	100	RPP30 Trg1	SpyCas9	2
A5	5	141	76.268798828125	-54034.57421875	5644.30859375	SYBR	100	RPP30 Trg1	SpyCas9	2
A5	5	142	76.54939270019531	-55236.94140625	4177.7734375	SYBR	100	RPP30 Trg1	SpyCas9	2
A5	5	143	76.829986572265625	-55116.46875	3062.68359375	SYBR	100	RPP30 Trg1	SpyCas9	2
A5	5	144	77.110595703125	-55793.96875	2282.01171875	SYBR	100	RPP30 Trg1	SpyCas9	2
A5	5	145	77.39118957519531	-55551.83203125	1791.1484375	SYBR	100	RPP30 Trg1	SpyCas9	2
A5	5	146	77.671783447265625	-55583.7734375	1535.01171875	SYBR	100	RPP30 Trg1	SpyCas9	2
A5	5	147	77.95238494873047	-55672.65234375	1449.42578125	SYBR	100	RPP30 Trg1	SpyCas9	2
A5	5	148	78.23298645019531	-57459.7421875	1459.00390625	SYBR	100	RPP30 Trg1	SpyCas9	2
A5	5	149	78.513580322265625	-58052.265625	1483.703125	SYBR	100	RPP30 Trg1	SpyCas9	2
A5	5	150	78.79418182373047	-57937.3046875	1455.953125	SYBR	100	RPP30 Trg1	SpyCas9	2
A5	5	151	79.07478332519531	-59289.328125	1339.75390625	SYBR	100	RPP30 Trg1	SpyCas9	2
A5	5	152	79.355377197265625	-60071.91015625	1140.32421875	SYBR	100	RPP30 Trg1	SpyCas9	2
A5	5	153	79.63597869873047	-58280.73046875	897.875	SYBR	100	RPP30 Trg1	SpyCas9	2
A5	5	154	79.91658020019531	-59527.9765625	668.09375	SYBR	100	RPP30 Trg1	SpyCas9	2
A5	5	155	80.197174072265625	-58309.53125	498.87109375	SYBR	100	RPP30 Trg1	SpyCas9	2
A5	5	156	80.47776794433594	-59753.76171875	414.234375	SYBR	100	RPP30 Trg1	SpyCas9	2
A5	5	157	80.75836944580078	-59650.48046875	411.35546875	SYBR	100	RPP30 Trg1	SpyCas9	2
A5	5	158	81.038970947265625	-59459.23828125	468.2265625	SYBR	100	RPP30 Trg1	SpyCas9	2
A5	5	159	81.31956481933594	-59905.33203125	554.53515625	SYBR	100	RPP30 Trg1	SpyCas9	2
A5	5	160	81.60016632080078	-59526.484375	639.97265625	SYBR	100	RPP30 Trg1	SpyCas9	2
A5	5	161	81.880767822265625	-61883.92578125	699.78515625	SYBR	100	RPP30 Trg1	SpyCas9	2
A5	5	162	82.16136169433594	-59840.07421875	720.1640625	SYBR	100	RPP30 Trg1	SpyCas9	2
A5	5	163	82.44196319580078	-62859.31640625	703.19140625	SYBR	100	RPP30 Trg1	SpyCas9	2
A5	5	164	82.722564697265625	-60106.71875	666.9453125	SYBR	100	RPP30 Trg1	SpyCas9	2
A5	5	165	83.00315856933594	-61676.5234375	637.0625	SYBR	100	RPP30 Trg1	SpyCas9	2
A5	5	166	83.28375244140625	-61342.09765625	632.3984375	SYBR	100	RPP30 Trg1	SpyCas9	2
A5	5	167	83.564361572265625	-61961.1640625	653.3984375	SYBR	100	RPP30 Trg1	SpyCas9	2
A5	5	168	83.84495544433594	-61518.29296875	681.9296875	SYBR	100	RPP30 Trg1	SpyCas9	2
A5	5	169	84.12554931640625	-63960.8984375	693.58203125	SYBR	100	RPP30 Trg1	SpyCas9	2
A5	5	170	84.4061508178711	-63062.85546875	674.39453125	SYBR	100	RPP30 Trg1	SpyCas9	2
A5	5	171	84.68675231933594	-62608.03125	630.234375	SYBR	100	RPP30 Trg1	SpyCas9	2
A5	5	172	84.96734619140625	-62201.4609375	583.0234375	SYBR	100	RPP30 Trg1	SpyCas9	2
A5	5	173	85.2479476928711	-64188.40234375	557.9453125	SYBR	100	RPP30 Trg1	SpyCas9	2
A5	5	174	85.52854919433594	-62782.30859375	571.703125	SYBR	100	RPP30 Trg1	SpyCas9	2
A5	5	175	85.80914306640625	-64723.6875	627.921875	SYBR	100	RPP30 Trg1	SpyCas9	2
A5	5	176	86.0897445678711	-63297.7109375	717.171875	SYBR	100	RPP30 Trg1	SpyCas9	2
A5	5	177	86.37034606933594	-63991.99609375	816.359375	SYBR	100	RPP30 Trg1	SpyCas9	2
A5	5	178	86.65093994140625	-65206.73046875	888.4453125	SYBR	100	RPP30 Trg1	SpyCas9	2
A5	5	179	86.93153381347656	-66390.90625	890.07421875	SYBR	100	RPP30 Trg1	SpyCas9	2
A5	5	180	87.2121353149414	-66761.8984375	790.85546875	SYBR	100	RPP30 Trg1	SpyCas9	2
A5	5	181	87.49273681640625	-65086.44921875	595.4296875	SYBR	100	RPP30 Trg1	SpyCas9	2
A5	5	182	87.77333068847656	-65041.71875	351.29296875	SYBR	100	RPP30 Trg1	SpyCas9	2
A5	5	183	88.0539321899414	-65252.375	132.73828125	SYBR	100	RPP30 Trg1	SpyCas9	2
A5	5	184	88.33453369140625	-65951.4765625	8.7109375	SYBR	100	RPP30 Trg1	SpyCas9	2
A5	5	185	88.61512756347656	-64120.96484375	13.4609375	SYBR	100	RPP30 Trg1	SpyCas9	2
A5	5	186	88.8957290649414	-65487	134.70703125	SYBR	100	RPP30 Trg1	SpyCas9	2
A5	5	187	89.17633056640625	-67226.9921875	321.1953125	SYBR	100	RPP30 Trg1	SpyCas9	2
A5	5	188	89.45692443847656	-65020.578125	502.6015625	SYBR	100	RPP30 Trg1	SpyCas9	2
A5	5	189	89.737518310546875	-67846.703125	613.34765625	SYBR	100	RPP30 Trg1	SpyCas9	2
A5	5	190	90.01812744140625	-67708.65625	614.0546875	SYBR	100	RPP30 Trg1	SpyCas9	2
A5	5	191	90.29872131347656	-66933.2734375	504.5390625	SYBR	100	RPP30 Trg1	SpyCas9	2
A5	5	192	90.579315185546875	-66818.0390625	322.40625	SYBR	100	RPP30 Trg1	SpyCas9	2
A5	5	193	90.85991668701172	-66565.7109375	125.6328125	SYBR	100	RPP30 Trg1	SpyCas9	2
A5	5	194	91.14051818847656	-65923.328125	-33.1875	SYBR	100	RPP30 Trg1	SpyCas9	2
A5	5	195	91.421112060546875	-68086.421875	-125.9453125	SYBR	100	RPP30 Trg1	SpyCas9	2
A5	5	196	91.70171356201172	-67458.2890625	-149.8046875	SYBR	100	RPP30 Trg1	SpyCas9	2
A5	5	197	91.98231506347656	-66291.34375	-112.69921875	SYBR	100	RPP30 Trg1	SpyCas9	2
A5	5	198	92.262908935546875	-65725.8046875	-20.390625	SYBR	100	RPP30 Trg1	SpyCas9	2
A5	5	199	92.54351043701172	-66525.2421875	119.875	SYBR	100	RPP30 Trg1	SpyCas9	2
A5	5	200	92.82411193847656	-68772.4375	282.515625	SYBR	100	RPP30 Trg1	SpyCas9	2
A5	5	201	93.104705810546875	-68033	414.23828125	SYBR	100	RPP30 Trg1	SpyCas9	2
A5	5	202	93.3852996826172	-69002.9609375	449.73046875	SYBR	100	RPP30 Trg1	SpyCas9	2
A5	5	203	93.66590118408205	-69201.4453125	347.67578125	SYBR	100	RPP30 Trg1	SpyCas9	2
A5	5	204	93.946502685546875	-66584.9765625	121.13671875	SYBR	100	RPP30 Trg1	SpyCas9	2
A5	5	205	94.2270965576172	-67203.5078125	-162.734375	SYBR	100	RPP30 Trg1	SpyCas9	2
A5	5	206	94.50769805908205	-66057.0546875	-415.9921875	SYBR	100	RPP30 Trg1	SpyCas9	2
A5	5	207	94.788299560546875	-67402.5625	-574.18359375	SYBR	100	RPP30 Trg1	SpyCas9	2
A6	6	1	36.98500061035156	2101369.25	22240.734375	SYBR	100	Scr	SpyCas9	2
A6	6	2	37.265602111816406	2098800	23690.423828125	SYBR	100	Scr	SpyCas9	2
A6	6	3	37.546199798583984	2097515	25190.84375	SYBR	100	Scr	SpyCas9	2
A6	6	4	37.82679748535156	2090786.875	26683.224609375	SYBR	100	Scr	SpyCas9	2
A6	6	5	38.10739517211914	2084128.875	28138.37109375	SYBR	100	Scr	SpyCas9	2
A6	6	6	38.38799285888672	2075524.75	29577.083984375	SYBR	100	Scr	SpyCas9	2
A6	6	7	38.66859436035156	2068264.875	31044.248046875	SYBR	100	Scr	SpyCas9	2
A6	6	8	38.94919204711914	2061564.125	32557.4296875	SYBR	100	Scr	SpyCas9	2
A6	6	9	39.22978973388672	2056154.875	34073.046875	SYBR	100	Scr	SpyCas9	2
A6	6	10	39.5103874206543	2054797.75	35504.1015625	SYBR	100	Scr	SpyCas9	2
A6	6	11	39.790985107421875	2042932	36769.91015625	SYBR	100	Scr	SpyCas9	2
A6	6	12	40.07158660888672	2036555.375	37845.4609375	SYBR	100	Scr	SpyCas9	2
A6	6	13	40.3521842956543	2023656.75	38770.578125	SYBR	100	Scr	SpyCas9	2
A6	6	14	40.632781982421875	2011828.125	39624.86328125	SYBR	100	Scr	SpyCas9	2
A6	6	15	40.91337966918945	2001321.375	40486.5078125	SYBR	100	Scr	SpyCas9	2
A6	6	16	41.19397735595703	1991409.75	41402.06640625	SYBR	100	Scr	SpyCas9	2
A6	6	17	41.474578857421875	1979381.875	42373.0078125	SYBR	100	Scr	SpyCas9	2
A6	6	18	41.75517654418945	1964503.75	43365.75390625	SYBR	100	Scr	SpyCas9	2
A6	6	19	42.03577423095703	1957415.5	44336.625	SYBR	100	Scr	SpyCas9	2
A6	6	20	42.316375732421875	1944462	45256.69140625	SYBR	100	Scr	SpyCas9	2
A6	6	21	42.59697341918945	1928893.875	46122.58984375	SYBR	100	Scr	SpyCas9	2
A6	6	22	42.87757110595703	1914683.875	46802.359375	SYBR	100	Scr	SpyCas9	2
A6	6	23	43.15816879272461	1903176.25	47448.62890625	SYBR	100	Scr	SpyCas9	2
A6	6	24	43.43876647949219	1887724.625	48060.41015625	SYBR	100	Scr	SpyCas9	2
A6	6	25	43.71936798095703	1875632.25	48621.40625	SYBR	100	Scr	SpyCas9	2
A6	6	26	43.99996566772461	1860040.625	49116.546875	SYBR	100	Scr	SpyCas9	2
A6	6	27	44.28056335449219	1845347	49543.9375	SYBR	100	Scr	SpyCas9	2
A6	6	28	44.561161041259766	1831210.625	49916.40625	SYBR	100	Scr	SpyCas9	2
A6	6	29	44.841758728027344	1815243.875	50256.96484375	SYBR	100	Scr	SpyCas9	2
A6	6	30	45.12236022949219	1799322.5	50587.4765625	SYBR	100	Scr	SpyCas9	2
A6	6	31	45.402957916259766	1786096.75	50923.3046875	SYBR	100	Scr	SpyCas9	2
A6	6	32	45.683555603027344	1768350.625	51267.2109375	SYBR	100	Scr	SpyCas9	2
A6	6	33	45.96415328979492	1754347	51610.73828125	SYBR	100	Scr	SpyCas9	2
A6	6	34	46.2447509765625	1737203.375	51936.5859375	SYBR	100	Scr	SpyCas9	2
A6	6	35	46.525352478027344	1722951.125	52224.62890625	SYBR	100	Scr	SpyCas9	2
A6	6	36	46.80595016479492	1705983.125	52459.0703125	SYBR	100	Scr	SpyCas9	2
A6	6	37	47.0865478515625	1690187.5	52634.99609375	SYBR	100	Scr	SpyCas9	2
A6	6	38	47.367149353027344	1673657.5	52760.57421875	SYBR	100	Scr	SpyCas9	2
A6	6	39	47.647743225097656	1657957.5	52854.63671875	SYBR	100	Scr	SpyCas9	2
A6	6	40	47.9283447265625	1641525.25	52937.22265625	SYBR	100	Scr	SpyCas9	2
A6	6	41	48.20894241333008	1626572.375	53025.125	SYBR	100	Scr	SpyCas9	2
A6	6	42	48.489540100097656	1609496.625	53130.28515625	SYBR	100	Scr	SpyCas9	2
A6	6	43	48.7701416015625	1595195.375	53261.33984375	SYBR	100	Scr	SpyCas9	2
A6	6	44	49.05073547363281	1576187.375	53423.13671875	SYBR	100	Scr	SpyCas9	2
A6	6	45	49.331336975097656	1561928.875	53612.0546875	SYBR	100	Scr	SpyCas9	2
A6	6	46	49.611934661865234	1545615.625	53814.52734375	SYBR	100	Scr	SpyCas9	2
A6	6	47	49.89253234863281	1530128.125	54011.23046875	SYBR	100	Scr	SpyCas9	2
A6	6	48	50.173133850097656	1513542.625	54190.359375	SYBR	100	Scr	SpyCas9	2
A6	6	49	50.453731536865234	1495829.625	54355.9921875	SYBR	100	Scr	SpyCas9	2
A6	6	50	50.73432922363281	1478878.125	54521.69140625	SYBR	100	Scr	SpyCas9	2
A6	6	51	51.01492691040039	1464753	54690.28515625	SYBR	100	Scr	SpyCas9	2
A6	6	52	51.29552459716797	1449054.25	54838.421875	SYBR	100	Scr	SpyCas9	2
A6	6	53	51.57612609863281	1432566	54923.17578125	SYBR	100	Scr	SpyCas9	2
A6	6	54	51.85672378540039	1413229.375	54906.72265625	SYBR	100	Scr	SpyCas9	2
A6	6	55	52.13732147216797	1396656.5	54780.11328125	SYBR	100	Scr	SpyCas9	2
A6	6	56	52.41792297363281	1379851.375	54568.1484375	SYBR	100	Scr	SpyCas9	2
A6	6	57	52.698516845703125	1364863.75	54309.75	SYBR	100	Scr	SpyCas9	2
A6	6	58	52.97911834716797	1348438.125	54037.26171875	SYBR	100	Scr	SpyCas9	2
A6	6	59	53.25971603393555	1332237.875	53766.30078125	SYBR	100	Scr	SpyCas9	2
A6	6	60	53.540313720703125	1314891.5	53502.04296875	SYBR	100	Scr	SpyCas9	2
A6	6	61	53.82091522216797	1298489.5	53248.48828125	SYBR	100	Scr	SpyCas9	2
A6	6	62	54.10150909423828	1284566.125	53012.98046875	SYBR	100	Scr	SpyCas9	2
A6	6	63	54.382110595703125	1268045.125	52803.4453125	SYBR	100	Scr	SpyCas9	2
A6	6	64	54.6627082824707	1252246	52625.56640625	SYBR	100	Scr	SpyCas9	2
A6	6	65	54.94330596923828	1235077.625	52481.02734375	SYBR	100	Scr	SpyCas9	2
A6	6	66	55.223907470703125	1221300.5	52363.81640625	SYBR	100	Scr	SpyCas9	2
A6	6	67	55.50450134277344	1206352.25	52257.58984375	SYBR	100	Scr	SpyCas9	2
A6	6	68	55.78510284423828	1190322	52136.4609375	SYBR	100	Scr	SpyCas9	2
A6	6	69	56.06570053100586	1172965.375	51972.99609375	SYBR	100	Scr	SpyCas9	2
A6	6	70	56.34629821777344	1158461	51752.6171875	SYBR	100	Scr	SpyCas9	2
A6	6	71	56.62689971923828	1142865.875	51482.1640625	SYBR	100	Scr	SpyCas9	2
A6	6	72	56.90749740600586	1129021.75	51187.875	SYBR	100	Scr	SpyCas9	2
A6	6	73	57.18809509277344	1111695.25	50904.51171875	SYBR	100	Scr	SpyCas9	2
A6	6	74	57.468692779541016	1098531.25	50662.2890625	SYBR	100	Scr	SpyCas9	2
A6	6	75	57.749290466308594	1083729.125	50477.6328125	SYBR	100	Scr	SpyCas9	2
A6	6	76	58.02989196777344	1069193.125	50350.328125	SYBR	100	Scr	SpyCas9	2
A6	6	77	58.310489654541016	1054475.625	50264.25	SYBR	100	Scr	SpyCas9	2
A6	6	78	58.591087341308594	1040557.3125	50192.11328125	SYBR	100	Scr	SpyCas9	2
A6	6	79	58.87168884277344	1025382.25	50101.828125	SYBR	100	Scr	SpyCas9	2
A6	6	80	59.15228271484375	1011153.3125	49962.7578125	SYBR	100	Scr	SpyCas9	2
A6	6	81	59.432884216308594	998881.9375	49753.48046875	SYBR	100	Scr	SpyCas9	2
A6	6	82	59.71348190307617	979955	49469.546875	SYBR	100	Scr	SpyCas9	2
A6	6	83	59.99407958984375	968292.1875	49127.33984375	SYBR	100	Scr	SpyCas9	2
A6	6	84	60.274681091308594	954161.875	48758.5859375	SYBR	100	Scr	SpyCas9	2
A6	6	85	60.555274963378906	941166.75	48399.79296875	SYBR	100	Scr	SpyCas9	2
A6	6	86	60.83587646484375	926176.75	48079.39453125	SYBR	100	Scr	SpyCas9	2
A6	6	87	61.11647415161133	911417.8125	47814.57421875	SYBR	100	Scr	SpyCas9	2
A6	6	88	61.397071838378906	898972.5	47613.24609375	SYBR	100	Scr	SpyCas9	2
A6	6	89	61.67767333984375	885287	47478.30078125	SYBR	100	Scr	SpyCas9	2
A6	6	90	61.95827102661133	871660.625	47404.11328125	SYBR	100	Scr	SpyCas9	2
A6	6	91	62.238868713378906	858319.125	47371.328125	SYBR	100	Scr	SpyCas9	2
A6	6	92	62.51946640014648	844726.1875	47341.98828125	SYBR	100	Scr	SpyCas9	2
A6	6	93	62.80006408691406	832694.125	47266.16796875	SYBR	100	Scr	SpyCas9	2
A6	6	94	63.080665588378906	816180.75	47097.9453125	SYBR	100	Scr	SpyCas9	2
A6	6	95	63.36126327514648	802968.625	46817.75	SYBR	100	Scr	SpyCas9	2
A6	6	96	63.64186096191406	791593.8125	46446.3203125	SYBR	100	Scr	SpyCas9	2
A6	6	97	63.922462463378906	775385.5625	46017.01171875	SYBR	100	Scr	SpyCas9	2
A6	6	98	64.20305633544922	765156.625	45576.11328125	SYBR	100	Scr	SpyCas9	2
A6	6	99	64.48365783691406	753224.1875	45263.47265625	SYBR	100	Scr	SpyCas9	2
A6	6	100	64.764251708984375	740039.4375	45108.1015625	SYBR	100	Scr	SpyCas9	2
A6	6	101	65.04485321044922	727058.625	45085.49609375	SYBR	100	Scr	SpyCas9	2
A6	6	102	65.32545471191406	712461	45139.14453125	SYBR	100	Scr	SpyCas9	2
A6	6	103	65.606048583984375	701201.8125	45209.51171875	SYBR	100	Scr	SpyCas9	2
A6	6	104	65.88665008544922	688395.125	45256.16796875	SYBR	100	Scr	SpyCas9	2
A6	6	105	66.16725158691406	674884.25	45261.06640625	SYBR	100	Scr	SpyCas9	2
A6	6	106	66.447845458984375	661820.5625	45221.0703125	SYBR	100	Scr	SpyCas9	2
A6	6	107	66.72843933105469	649010.5	45142.54296875	SYBR	100	Scr	SpyCas9	2
A6	6	108	67.00904846191406	634978.5	45043.390625	SYBR	100	Scr	SpyCas9	2
A6	6	109	67.289642333984375	623211.5625	44956.2109375	SYBR	100	Scr	SpyCas9	2
A6	6	110	67.57023620605469	611341.625	44926.61328125	SYBR	100	Scr	SpyCas9	2
A6	6	111	67.85083770751953	596485.0625	45001.7734375	SYBR	100	Scr	SpyCas9	2
A6	6	112	68.131439208984375	585551.75	45217.546875	SYBR	100	Scr	SpyCas9	2
A6	6	113	68.41203308105469	573197.9375	45588.2734375	SYBR	100	Scr	SpyCas9	2
A6	6	114	68.69263458251953	559510.0625	46104.46875	SYBR	100	Scr	SpyCas9	2
A6	6	115	68.973236083984375	546691.25	46634.33203125	SYBR	100	Scr	SpyCas9	2
A6	6	116	69.25382995605469	531377	47229.09765625	SYBR	100	Scr	SpyCas9	2
A6	6	117	69.53443145751953	519279.75	47881.48828125	SYBR	100	Scr	SpyCas9	2
A6	6	118	69.815032958984375	505467.9375	48585.6171875	SYBR	100	Scr	SpyCas9	2
A6	6	119	70.09562683105469	489863.90625	49345.96875	SYBR	100	Scr	SpyCas9	2
A6	6	120	70.376220703125	475155.09375	50175.29296875	SYBR	100	Scr	SpyCas9	2
A6	6	121	70.656829833984375	460693.59375	51097.96875	SYBR	100	Scr	SpyCas9	2
A6	6	122	70.93742370605469	445450.34375	52156.703125	SYBR	100	Scr	SpyCas9	2
A6	6	123	71.218017578125	430431.125	53419.171875	SYBR	100	Scr	SpyCas9	2
A6	6	124	71.49861907958984	413431.3125	54978.4375	SYBR	100	Scr	SpyCas9	2
A6	6	125	71.77922058105469	398624.875	56950.125	SYBR	100	Scr	SpyCas9	2
A6	6	126	72.059814453125	380196.65625	59466.84765625	SYBR	100	Scr	SpyCas9	2
A6	6	127	72.34041595458984	361426.25	62671.734375	SYBR	100	Scr	SpyCas9	2
A6	6	128	72.62101745605469	341544.0625	66705.203125	SYBR	100	Scr	SpyCas9	2
A6	6	129	72.901611328125	320136.96875	71674.0234375	SYBR	100	Scr	SpyCas9	2
A6	6	130	73.18221282958984	296911.15625	77594.4765625	SYBR	100	Scr	SpyCas9	2
A6	6	131	73.46281433105469	269866.8125	84313.8203125	SYBR	100	Scr	SpyCas9	2
A6	6	132	73.743408203125	239129.921875	91432.703125	SYBR	100	Scr	SpyCas9	2
A6	6	133	74.02400207519531	203322.015625	98270.96875	SYBR	100	Scr	SpyCas9	2
A6	6	134	74.30460357666016	163145.140625	103916.1796875	SYBR	100	Scr	SpyCas9	2
A6	6	135	74.585205078125	116488.4609375	107373.671875	SYBR	100	Scr	SpyCas9	2
A6	6	136	74.86579895019531	75113.6953125	107791.5234375	SYBR	100	Scr	SpyCas9	2
A6	6	137	75.14640045166016	37471.22265625	104691.171875	SYBR	100	Scr	SpyCas9	2
A6	6	138	75.427001953125	5587.45556640625	98117.390625	SYBR	100	Scr	SpyCas9	2
A6	6	139	75.70759582519531	-13842.607421875	88647.25	SYBR	100	Scr	SpyCas9	2
A6	6	140	75.98819732666016	-31106.47265625	77253.8515625	SYBR	100	Scr	SpyCas9	2
A6	6	141	76.268798828125	-43534.0703125	65079.38671875	SYBR	100	Scr	SpyCas9	2
A6	6	142	76.54939270019531	-49720.546875	53199.64453125	SYBR	100	Scr	SpyCas9	2
A6	6	143	76.829986572265625	-54078.65625	41627.6484375	SYBR	100	Scr	SpyCas9	2
A6	6	144	77.110595703125	-57225.6953125	30494.9375	SYBR	100	Scr	SpyCas9	2
A6	6	145	77.39118957519531	-58656.96875	21588.865234375	SYBR	100	Scr	SpyCas9	2
A6	6	146	77.671783447265625	-60138.6015625	14822.97265625	SYBR	100	Scr	SpyCas9	2
A6	6	147	77.95238494873047	-62147.953125	9913.17578125	SYBR	100	Scr	SpyCas9	2
A6	6	148	78.23298645019531	-62039.55859375	6494.41015625	SYBR	100	Scr	SpyCas9	2
A6	6	149	78.513580322265625	-62171.37109375	4209.66015625	SYBR	100	Scr	SpyCas9	2
A6	6	150	78.79418182373047	-62980.8125	2756.5390625	SYBR	100	Scr	SpyCas9	2
A6	6	151	79.07478332519531	-62511.171875	1894.9296875	SYBR	100	Scr	SpyCas9	2
A6	6	152	79.355377197265625	-62814.93359375	1433.51171875	SYBR	100	Scr	SpyCas9	2
A6	6	153	79.63597869873047	-64748.66015625	1216.03125	SYBR	100	Scr	SpyCas9	2
A6	6	154	79.91658020019531	-65614.0546875	1118.52734375	SYBR	100	Scr	SpyCas9	2
A6	6	155	80.197174072265625	-64580.3359375	1054.21875	SYBR	100	Scr	SpyCas9	2
A6	6	156	80.47776794433594	-66739.484375	974.95703125	SYBR	100	Scr	SpyCas9	2
A6	6	157	80.75836944580078	-65646.1484375	862.57421875	SYBR	100	Scr	SpyCas9	2
A6	6	158	81.038970947265625	-65672.6875	714.265625	SYBR	100	Scr	SpyCas9	2
A6	6	159	81.31956481933594	-68786.125	532.58203125	SYBR	100	Scr	SpyCas9	2
A6	6	160	81.60016632080078	-67454.84375	325.3359375	SYBR	100	Scr	SpyCas9	2
A6	6	161	81.880767822265625	-67660.8203125	110.11328125	SYBR	100	Scr	SpyCas9	2
A6	6	162	82.16136169433594	-66361.78125	-86.50390625	SYBR	100	Scr	SpyCas9	2
A6	6	163	82.44196319580078	-67450.2265625	-238.36328125	SYBR	100	Scr	SpyCas9	2
A6	6	164	82.722564697265625	-68300.9140625	-330.57421875	SYBR	100	Scr	SpyCas9	2
A6	6	165	83.00315856933594	-67882.015625	-362.5625	SYBR	100	Scr	SpyCas9	2
A6	6	166	83.28375244140625	-66824.4453125	-342.2890625	SYBR	100	Scr	SpyCas9	2
A6	6	167	83.564361572265625	-69207.46875	-279.38671875	SYBR	100	Scr	SpyCas9	2
A6	6	168	83.84495544433594	-67415.0234375	-184.7578125	SYBR	100	Scr	SpyCas9	2
A6	6	169	84.12554931640625	-67365.4140625	-75.5703125	SYBR	100	Scr	SpyCas9	2
A6	6	170	84.4061508178711	-69460.09375	22.7578125	SYBR	100	Scr	SpyCas9	2
A6	6	171	84.68675231933594	-70021.0078125	83.96875	SYBR	100	Scr	SpyCas9	2
A6	6	172	84.96734619140625	-69400.796875	94.6953125	SYBR	100	Scr	SpyCas9	2
A6	6	173	85.2479476928711	-69487.375	63.25390625	SYBR	100	Scr	SpyCas9	2
A6	6	174	85.52854919433594	-69750.0546875	14.1015625	SYBR	100	Scr	SpyCas9	2
A6	6	175	85.80914306640625	-69225.6484375	-29.88671875	SYBR	100	Scr	SpyCas9	2
A6	6	176	86.0897445678711	-70056.7734375	-64.16015625	SYBR	100	Scr	SpyCas9	2
A6	6	177	86.37034606933594	-71066.75	-104.1171875	SYBR	100	Scr	SpyCas9	2
A6	6	178	86.65093994140625	-71731.328125	-169.46875	SYBR	100	Scr	SpyCas9	2
A6	6	179	86.93153381347656	-69865.859375	-263.546875	SYBR	100	Scr	SpyCas9	2
A6	6	180	87.2121353149414	-71111.9765625	-364.78125	SYBR	100	Scr	SpyCas9	2
A6	6	181	87.49273681640625	-70155.9375	-438.1171875	SYBR	100	Scr	SpyCas9	2
A6	6	182	87.77333068847656	-69760.140625	-457.625	SYBR	100	Scr	SpyCas9	2
A6	6	183	88.0539321899414	-72545.578125	-422.32421875	SYBR	100	Scr	SpyCas9	2
A6	6	184	88.33453369140625	-71898.703125	-353.6171875	SYBR	100	Scr	SpyCas9	2
A6	6	185	88.61512756347656	-69769.4921875	-278.85546875	SYBR	100	Scr	SpyCas9	2
A6	6	186	88.8957290649414	-72146.3984375	-216.328125	SYBR	100	Scr	SpyCas9	2
A6	6	187	89.17633056640625	-72280.6171875	-172.765625	SYBR	100	Scr	SpyCas9	2
A6	6	188	89.45692443847656	-71279.078125	-150.7265625	SYBR	100	Scr	SpyCas9	2
A6	6	189	89.737518310546875	-73173.8046875	-155.10546875	SYBR	100	Scr	SpyCas9	2
A6	6	190	90.01812744140625	-72691.3828125	-192.140625	SYBR	100	Scr	SpyCas9	2
A6	6	191	90.29872131347656	-71395.0390625	-263.86328125	SYBR	100	Scr	SpyCas9	2
A6	6	192	90.579315185546875	-73489.484375	-364.421875	SYBR	100	Scr	SpyCas9	2
A6	6	193	90.85991668701172	-73519.359375	-480.859375	SYBR	100	Scr	SpyCas9	2
A6	6	194	91.14051818847656	-70825.25	-596.08203125	SYBR	100	Scr	SpyCas9	2
A6	6	195	91.421112060546875	-72956.2734375	-691.78515625	SYBR	100	Scr	SpyCas9	2
A6	6	196	91.70171356201172	-73655.7890625	-751.22265625	SYBR	100	Scr	SpyCas9	2
A6	6	197	91.98231506347656	-71187.0859375	-762.53125	SYBR	100	Scr	SpyCas9	2
A6	6	198	92.262908935546875	-72395.90625	-722.24609375	SYBR	100	Scr	SpyCas9	2
A6	6	199	92.54351043701172	-73386.5703125	-637.85546875	SYBR	100	Scr	SpyCas9	2
A6	6	200	92.82411193847656	-72094.5078125	-527.859375	SYBR	100	Scr	SpyCas9	2
A6	6	201	93.104705810546875	-73781.53125	-417.59375	SYBR	100	Scr	SpyCas9	2
A6	6	202	93.3852996826172	-73774.109375	-330.16796875	SYBR	100	Scr	SpyCas9	2
A6	6	203	93.66590118408205	-73507.4140625	-276.15234375	SYBR	100	Scr	SpyCas9	2
A6	6	204	93.946502685546875	-72301.0390625	-248.734375	SYBR	100	Scr	SpyCas9	2
A6	6	205	94.2270965576172	-73522.5234375	-229.34765625	SYBR	100	Scr	SpyCas9	2
A6	6	206	94.50769805908205	-74561.078125	-200.4453125	SYBR	100	Scr	SpyCas9	2
A6	6	207	94.788299560546875	-74209.09375	-156.0390625	SYBR	100	Scr	SpyCas9	2
A7	7	1	36.98509979248047	2053979.75	31694.8671875	SYBR	100	Water	SpyCas9	2
A7	7	2	37.26567840576172	2051403.75	32883.03125	SYBR	100	Water	SpyCas9	2
A7	7	3	37.54625701904297	2048147.5	34130.4296875	SYBR	100	Water	SpyCas9	2
A7	7	4	37.82683563232422	2041890.25	35323.3359375	SYBR	100	Water	SpyCas9	2
A7	7	5	38.10741424560547	2029237.75	36390.83203125	SYBR	100	Water	SpyCas9	2
A7	7	6	38.38798904418945	2020358.375	37347.96484375	SYBR	100	Water	SpyCas9	2
A7	7	7	38.6685676574707	2010960.625	38274.078125	SYBR	100	Water	SpyCas9	2
A7	7	8	38.94914627075195	2003367.625	39246.796875	SYBR	100	Water	SpyCas9	2
A7	7	9	39.2297248840332	1995849.25	40280.0625	SYBR	100	Water	SpyCas9	2
A7	7	10	39.51029968261719	1990662	41316.97265625	SYBR	100	Water	SpyCas9	2
A7	7	11	39.79087829589844	1980154	42268.14453125	SYBR	100	Water	SpyCas9	2
A7	7	12	40.07145690917969	1971323.25	43069.6171875	SYBR	100	Water	SpyCas9	2
A7	7	13	40.35203552246094	1958677.625	43716.921875	SYBR	100	Water	SpyCas9	2
A7	7	14	40.63261413574219	1943799.375	44265.55859375	SYBR	100	Water	SpyCas9	2
A7	7	15	40.91318893432617	1933170.875	44768.15234375	SYBR	100	Water	SpyCas9	2
A7	7	16	41.19376754760742	1919595	45298.01953125	SYBR	100	Water	SpyCas9	2
A7	7	17	41.47434616088867	1903882.625	45917.390625	SYBR	100	Water	SpyCas9	2
A7	7	18	41.754920959472656	1895346.875	46617.65625	SYBR	100	Water	SpyCas9	2
A7	7	19	42.035499572753906	1880725.75	47357.609375	SYBR	100	Water	SpyCas9	2
A7	7	20	42.31607818603515	1868072.75	48084.3125	SYBR	100	Water	SpyCas9	2
A7	7	21	42.596656799316406	1851977.375	48752.5859375	SYBR	100	Water	SpyCas9	2
A7	7	22	42.877235412597656	1839398.5	49339.65625	SYBR	100	Water	SpyCas9	2
A7	7	23	43.15781021118164	1823155.125	49847.625	SYBR	100	Water	SpyCas9	2
A7	7	24	43.43838882446289	1808166	50300.890625	SYBR	100	Water	SpyCas9	2
A7	7	25	43.71896743774414	1795591.625	50731.90625	SYBR	100	Water	SpyCas9	2
A7	7	26	43.999542236328125	1776091.875	51166.30078125	SYBR	100	Water	SpyCas9	2
A7	7	27	44.280120849609375	1764387.75	51606.83984375	SYBR	100	Water	SpyCas9	2
A7	7	28	44.560699462890625	1748472.625	52034.25390625	SYBR	100	Water	SpyCas9	2
A7	7	29	44.841278076171875	1732464.375	52418.8046875	SYBR	100	Water	SpyCas9	2
A7	7	30	45.121856689453125	1716400.75	52737.54296875	SYBR	100	Water	SpyCas9	2
A7	7	31	45.402435302734375	1701048	52986.5234375	SYBR	100	Water	SpyCas9	2
A7	7	32	45.68301010131836	1682339.875	53178.72265625	SYBR	100	Water	SpyCas9	2
A7	7	33	45.96358871459961	1667108.625	53334.625	SYBR	100	Water	SpyCas9	2
A7	7	34	46.24416732788086	1652417.375	53473.08984375	SYBR	100	Water	SpyCas9	2
A7	7	35	46.52474212646485	1633812.375	53609.83203125	SYBR	100	Water	SpyCas9	2
A7	7	36	46.805320739746094	1619812.5	53757.41796875	SYBR	100	Water	SpyCas9	2
A7	7	37	47.085899353027344	1600604.125	53922.2109375	SYBR	100	Water	SpyCas9	2
A7	7	38	47.366477966308594	1586344.25	54094.6875	SYBR	100	Water	SpyCas9	2
A7	7	39	47.64705657958984	1569365.625	54246	SYBR	100	Water	SpyCas9	2
A7	7	40	47.92763137817383	1555350.75	54336.01171875	SYBR	100	Water	SpyCas9	2
A7	7	41	48.20820999145508	1536263.375	54335.828125	SYBR	100	Water	SpyCas9	2
A7	7	42	48.48878860473633	1520217.75	54245.5078125	SYBR	100	Water	SpyCas9	2
A7	7	43	48.76936721801758	1502224.625	54094.0546875	SYBR	100	Water	SpyCas9	2
A7	7	44	49.04994201660156	1487779.625	53921.52734375	SYBR	100	Water	SpyCas9	2
A7	7	45	49.33052062988281	1470751	53756.6875	SYBR	100	Water	SpyCas9	2
A7	7	46	49.61109924316406	1455755.375	53609.359375	SYBR	100	Water	SpyCas9	2
A7	7	47	49.89167785644531	1439986.375	53477.84375	SYBR	100	Water	SpyCas9	2
A7	7	48	50.17225646972656	1421914.375	53367.06640625	SYBR	100	Water	SpyCas9	2
A7	7	49	50.45283126831055	1407566	53294.03515625	SYBR	100	Water	SpyCas9	2
A7	7	50	50.7334098815918	1390682.125	53278.5	SYBR	100	Water	SpyCas9	2
A7	7	51	51.01398849487305	1376802.25	53324.3046875	SYBR	100	Water	SpyCas9	2
A7	7	52	51.29456329345703	1361897.75	53405.5703125	SYBR	100	Water	SpyCas9	2
A7	7	53	51.57514190673828	1343121.125	53471.375	SYBR	100	Water	SpyCas9	2
A7	7	54	51.85572052001953	1329147.75	53459.62109375	SYBR	100	Water	SpyCas9	2
A7	7	55	52.13629913330078	1311732.125	53319.01171875	SYBR	100	Water	SpyCas9	2
A7	7	56	52.41687774658203	1296911.875	53028.78125	SYBR	100	Water	SpyCas9	2
A7	7	57	52.69745635986328	1277887	52607.96484375	SYBR	100	Water	SpyCas9	2
A7	7	58	52.978031158447266	1264717.875	52114.44140625	SYBR	100	Water	SpyCas9	2
A7	7	59	53.25860977172851	1247720.375	51626.578125	SYBR	100	Water	SpyCas9	2
A7	7	60	53.5391845703125	1233267	51215.69140625	SYBR	100	Water	SpyCas9	2
A7	7	61	53.81976318359375	1220015.25	50918.47265625	SYBR	100	Water	SpyCas9	2
A7	7	62	54.100341796875	1203883.5	50728.16796875	SYBR	100	Water	SpyCas9	2
A7	7	63	54.38092041015625	1188548	50604.78515625	SYBR	100	Water	SpyCas9	2
A7	7	64	54.6614990234375	1174481	50501.76171875	SYBR	100	Water	SpyCas9	2
A7	7	65	54.94207763671875	1157837.25	50389.21875	SYBR	100	Water	SpyCas9	2
A7	7	66	55.222652435302734	1144315.125	50264.51171875	SYBR	100	Water	SpyCas9	2
A7	7	67	55.503231048583984	1128186.5	50142.15625	SYBR	100	Water	SpyCas9	2
A7	7	68	55.783809661865234	1115835.25	50035.37109375	SYBR	100	Water	SpyCas9	2
A7	7	69	56.06438446044922	1099029.5	49939.99609375	SYBR	100	Water	SpyCas9	2
A7	7	70	56.34496307373047	1085680.375	49833.91015625	SYBR	100	Water	SpyCas9	2
A7	7	71	56.62554168701172	1070909.5	49689.7890625	SYBR	100	Water	SpyCas9	2
A7	7	72	56.90612030029297	1054151.5	49493.69921875	SYBR	100	Water	SpyCas9	2
A7	7	73	57.18669891357422	1039788.25	49251.44140625	SYBR	100	Water	SpyCas9	2
A7	7	74	57.46727752685547	1028627.125	48978.59765625	SYBR	100	Water	SpyCas9	2
A7	7	75	57.74785232543945	1011965.5625	48682.11328125	SYBR	100	Water	SpyCas9	2
A7	7	76	58.0284309387207	999351.1875	48349.84375	SYBR	100	Water	SpyCas9	2
A7	7	77	58.30900573730469	984670	47959.5546875	SYBR	100	Water	SpyCas9	2
A7	7	78	58.58958435058594	969743.0625	47502.046875	SYBR	100	Water	SpyCas9	2
A7	7	79	58.87016296386719	957953.375	46998.89453125	SYBR	100	Water	SpyCas9	2
A7	7	80	59.15074157714844	944158.5	46502.78515625	SYBR	100	Water	SpyCas9	2
A7	7	81	59.43132019042969	931818.8125	46076.3515625	SYBR	100	Water	SpyCas9	2
A7	7	82	59.71189880371094	920136.9375	45765.3359375	SYBR	100	Water	SpyCas9	2
A7	7	83	59.99247741699219	905612.375	45579.41796875	SYBR	100	Water	SpyCas9	2
A7	7	84	60.27305221557617	894151.9375	45491.54296875	SYBR	100	Water	SpyCas9	2
A7	7	85	60.55363082885742	879532.125	45453.4609375	SYBR	100	Water	SpyCas9	2
A7	7	86	60.834205627441406	866134.875	45416.01171875	SYBR	100	Water	SpyCas9	2
A7	7	87	61.114784240722656	853982.8125	45345.08203125	SYBR	100	Water	SpyCas9	2
A7	7	88	61.395362854003906	839916.125	45228.76171875	SYBR	100	Water	SpyCas9	2
A7	7	89	61.67594146728515	826813.125	45073.16015625	SYBR	100	Water	SpyCas9	2
A7	7	90	61.956520080566406	814540.125	44894.1953125	SYBR	100	Water	SpyCas9	2
A7	7	91	62.237098693847656	801950	44706.8203125	SYBR	100	Water	SpyCas9	2
A7	7	92	62.51767349243164	790261.4375	44519.9609375	SYBR	100	Water	SpyCas9	2
A7	7	93	62.79825210571289	776247.875	44311.2109375	SYBR	100	Water	SpyCas9	2
A7	7	94	63.078826904296875	763167.8125	44104.7890625	SYBR	100	Water	SpyCas9	2
A7	7	95	63.359405517578125	752398.5625	43904.5625	SYBR	100	Water	SpyCas9	2
A7	7	96	63.639984130859375	740820.8125	43719.79296875	SYBR	100	Water	SpyCas9	2
A7	7	97	63.920562744140625	724807.6875	43564.21484375	SYBR	100	Water	SpyCas9	2
A7	7	98	64.201141357421875	714618.0625	43454.55078125	SYBR	100	Water	SpyCas9	2
A7	7	99	64.481719970703125	701554.6875	43404.65234375	SYBR	100	Water	SpyCas9	2
A7	7	100	64.762298583984375	691426.4375	43416.234375	SYBR	100	Water	SpyCas9	2
A7	7	101	65.042877197265625	677092.1875	43470.97265625	SYBR	100	Water	SpyCas9	2
A7	7	102	65.323455810546875	664684.9375	43530.453125	SYBR	100	Water	SpyCas9	2
A7	7	103	65.604034423828125	653251.1875	43551.62109375	SYBR	100	Water	SpyCas9	2
A7	7	104	65.88460540771484	638438.75	43507	SYBR	100	Water	SpyCas9	2
A7	7	105	66.1651840209961	627876.125	43395.2109375	SYBR	100	Water	SpyCas9	2
A7	7	106	66.44576263427734	614632.375	43235.91796875	SYBR	100	Water	SpyCas9	2
A7	7	107	66.7263412475586	605176.9375	43052.5234375	SYBR	100	Water	SpyCas9	2
A7	7	108	67.00691223144531	589911	42863.18359375	SYBR	100	Water	SpyCas9	2
A7	7	109	67.28749084472656	575787.75	42684.95703125	SYBR	100	Water	SpyCas9	2
A7	7	110	67.56806945800781	567086.4375	42546.51953125	SYBR	100	Water	SpyCas9	2
A7	7	111	67.84864807128906	554395.875	42491.3359375	SYBR	100	Water	SpyCas9	2
A7	7	112	68.12922668457031	542931.1875	42564.48046875	SYBR	100	Water	SpyCas9	2
A7	7	113	68.40980529785156	531373	42794.5859375	SYBR	100	Water	SpyCas9	2
A7	7	114	68.69038391113281	517697	43185.0078125	SYBR	100	Water	SpyCas9	2
A7	7	115	68.97096252441406	505153.375	43722.1328125	SYBR	100	Water	SpyCas9	2
A7	7	116	69.25154113769531	494463.125	44391.078125	SYBR	100	Water	SpyCas9	2
A7	7	117	69.53211975097656	481292.625	45106.25	SYBR	100	Water	SpyCas9	2
A7	7	118	69.81269836425781	466512.15625	45912.6484375	SYBR	100	Water	SpyCas9	2
A7	7	119	70.09327697753906	453720.375	46818.5234375	SYBR	100	Water	SpyCas9	2
A7	7	120	70.37385559082031	440464.625	47811.734375	SYBR	100	Water	SpyCas9	2
A7	7	121	70.65442657470703	425942.96875	48876.75390625	SYBR	100	Water	SpyCas9	2
A7	7	122	70.93500518798828	410485.90625	50003.8671875	SYBR	100	Water	SpyCas9	2
A7	7	123	71.21558380126953	397027.59375	51202.88671875	SYBR	100	Water	SpyCas9	2
A7	7	124	71.49616241455078	379668.84375	52520.13671875	SYBR	100	Water	SpyCas9	2
A7	7	125	71.7767333984375	364621.46875	54052.625	SYBR	100	Water	SpyCas9	2
A7	7	126	72.05731201171875	349521.71875	55950.0234375	SYBR	100	Water	SpyCas9	2
A7	7	127	72.337890625	333527.90625	58400.1953125	SYBR	100	Water	SpyCas9	2
A7	7	128	72.61846923828125	314868.46875	61596.1796875	SYBR	100	Water	SpyCas9	2
A7	7	129	72.8990478515625	295058	65687.828125	SYBR	100	Water	SpyCas9	2
A7	7	130	73.17962646484375	276755.21875	70720.390625	SYBR	100	Water	SpyCas9	2
A7	7	131	73.460205078125	254340.34375	76562.703125	SYBR	100	Water	SpyCas9	2
A7	7	132	73.74078369140625	225841.265625	82843.2265625	SYBR	100	Water	SpyCas9	2
A7	7	133	74.0213623046875	196507.328125	88923.578125	SYBR	100	Water	SpyCas9	2
A7	7	134	74.30194091796875	161125.3125	93946.703125	SYBR	100	Water	SpyCas9	2
A7	7	135	74.58251953125	122295.15625	96972.953125	SYBR	100	Water	SpyCas9	2
A7	7	136	74.86309814453125	87065.5546875	97185.4375	SYBR	100	Water	SpyCas9	2
A7	7	137	75.1436767578125	52891.984375	94106.625	SYBR	100	Water	SpyCas9	2
A7	7	138	75.42424774169922	24608.798828125	87752.4765625	SYBR	100	Water	SpyCas9	2
A7	7	139	75.70482635498047	7497.55810546875	78662.1875	SYBR	100	Water	SpyCas9	2
A7	7	140	75.98540496826172	-5225.86083984375	67782.4140625	SYBR	100	Water	SpyCas9	2
A7	7	141	76.26598358154297	-13085.41015625	56243.37109375	SYBR	100	Water	SpyCas9	2
A7	7	142	76.54655456542969	-19624.638671875	45105.67578125	SYBR	100	Water	SpyCas9	2
A7	7	143	76.82713317871094	-23431.32421875	33937.96484375	SYBR	100	Water	SpyCas9	2
A7	7	144	77.10771179199219	-25630.982421875	24552.755859375	SYBR	100	Water	SpyCas9	2
A7	7	145	77.38829040527344	-27214.322265625	17162.66796875	SYBR	100	Water	SpyCas9	2
A7	7	146	77.66886901855469	-28018.818359375	11633.4453125	SYBR	100	Water	SpyCas9	2
A7	7	147	77.94944763183594	-27851.48828125	7679.1171875	SYBR	100	Water	SpyCas9	2
A7	7	148	78.23002624511719	-29811.080078125	4960.796875	SYBR	100	Water	SpyCas9	2
A7	7	149	78.51060485839844	-29723.865234375	3154.03125	SYBR	100	Water	SpyCas9	2
A7	7	150	78.79118347167969	-29961.966796875	1986.66015625	SYBR	100	Water	SpyCas9	2
A7	7	151	79.07176208496094	-30103.392578125	1252.2421875	SYBR	100	Water	SpyCas9	2
A7	7	152	79.35234069824219	-30198.609375	804.921875	SYBR	100	Water	SpyCas9	2
A7	7	153	79.63291931152344	-30791.021484375	543.875	SYBR	100	Water	SpyCas9	2
A7	7	154	79.91349792480469	-30817.91015625	397.0078125	SYBR	100	Water	SpyCas9	2
A7	7	155	80.1940689086914	-31295.056640625	311.07421875	SYBR	100	Water	SpyCas9	2
A7	7	156	80.47464752197266	-31441.466796875	249.57421875	SYBR	100	Water	SpyCas9	2
A7	7	157	80.7552261352539	-32713.138671875	194.08984375	SYBR	100	Water	SpyCas9	2
A7	7	158	81.03580474853516	-30855.130859375	143.3359375	SYBR	100	Water	SpyCas9	2
A7	7	159	81.316375732421875	-32943.77734375	106.50390625	SYBR	100	Water	SpyCas9	2
A7	7	160	81.596954345703125	-31894.74609375	92.28125	SYBR	100	Water	SpyCas9	2
A7	7	161	81.877532958984375	-32060.3671875	98.69140625	SYBR	100	Water	SpyCas9	2
A7	7	162	82.158111572265625	-33163.3203125	109.8203125	SYBR	100	Water	SpyCas9	2
A7	7	163	82.438690185546875	-33260.83203125	102.12890625	SYBR	100	Water	SpyCas9	2
A7	7	164	82.719268798828125	-33134.2890625	57.36328125	SYBR	100	Water	SpyCas9	2
A7	7	165	82.999847412109375	-35117.82421875	-26.01953125	SYBR	100	Water	SpyCas9	2
A7	7	166	83.280426025390625	-32678.830078125	-131.01953125	SYBR	100	Water	SpyCas9	2
A7	7	167	83.561004638671875	-33440.171875	-231.9375	SYBR	100	Water	SpyCas9	2
A7	7	168	83.841583251953125	-32982.75	-308.8125	SYBR	100	Water	SpyCas9	2
A7	7	169	84.122161865234375	-35180.65625	-355.34765625	SYBR	100	Water	SpyCas9	2
A7	7	170	84.402740478515625	-33436.28125	-374.6484375	SYBR	100	Water	SpyCas9	2
A7	7	171	84.683319091796875	-34580.71484375	-368.203125	SYBR	100	Water	SpyCas9	2
A7	7	172	84.9638900756836	-33699.7421875	-330.05859375	SYBR	100	Water	SpyCas9	2
A7	7	173	85.24446868896484	-33381.703125	-253.10546875	SYBR	100	Water	SpyCas9	2
A7	7	174	85.5250473022461	-34647.01171875	-142.61328125	SYBR	100	Water	SpyCas9	2
A7	7	175	85.80562591552734	-34387.953125	-24.4296875	SYBR	100	Water	SpyCas9	2
A7	7	176	86.08619689941406	-34799.0234375	61.7265625	SYBR	100	Water	SpyCas9	2
A7	7	177	86.36677551269531	-36635.52734375	81.890625	SYBR	100	Water	SpyCas9	2
A7	7	178	86.64735412597656	-35429.6015625	28.00390625	SYBR	100	Water	SpyCas9	2
A7	7	179	86.92793273925781	-35160.97265625	-75.48046875	SYBR	100	Water	SpyCas9	2
A7	7	180	87.20851135253906	-35864.359375	-184.1015625	SYBR	100	Water	SpyCas9	2
A7	7	181	87.48908996582031	-34777.19140625	-257.5859375	SYBR	100	Water	SpyCas9	2
A7	7	182	87.76966857910156	-36890.0703125	-280.625	SYBR	100	Water	SpyCas9	2
A7	7	183	88.05024719238281	-35190.6640625	-268.26953125	SYBR	100	Water	SpyCas9	2
A7	7	184	88.33082580566406	-37422.8125	-254.6171875	SYBR	100	Water	SpyCas9	2
A7	7	185	88.61140441894531	-35664.828125	-273.40625	SYBR	100	Water	SpyCas9	2
A7	7	186	88.89198303222656	-36718.08203125	-340.71875	SYBR	100	Water	SpyCas9	2
A7	7	187	89.17256164550781	-37616.63671875	-445.921875	SYBR	100	Water	SpyCas9	2
A7	7	188	89.45314025878906	-35762.375	-552.984375	SYBR	100	Water	SpyCas9	2
A7	7	189	89.73371124267578	-35526.49609375	-612.5546875	SYBR	100	Water	SpyCas9	2
A7	7	190	90.01428985595703	-36254.76171875	-583.2109375	SYBR	100	Water	SpyCas9	2
A7	7	191	90.29486846923828	-35971.80078125	-454.6640625	SYBR	100	Water	SpyCas9	2
A7	7	192	90.57544708251952	-36274.87890625	-260.27734375	SYBR	100	Water	SpyCas9	2
A7	7	193	90.85601806640624	-38852.28515625	-67.58984375	SYBR	100	Water	SpyCas9	2
A7	7	194	91.1365966796875	-37690.96484375	52.51171875	SYBR	100	Water	SpyCas9	2
A7	7	195	91.41717529296876	-38589.3359375	62.43359375	SYBR	100	Water	SpyCas9	2
A7	7	196	91.69775390625	-36675.875	-22.34375	SYBR	100	Water	SpyCas9	2
A7	7	197	91.97833251953124	-37101.57421875	-144.14453125	SYBR	100	Water	SpyCas9	2
A7	7	198	92.2589111328125	-37922.22265625	-238.421875	SYBR	100	Water	SpyCas9	2
A7	7	199	92.53948974609376	-38320.0546875	-270.46875	SYBR	100	Water	SpyCas9	2
A7	7	200	92.820068359375	-37662.5859375	-250.75390625	SYBR	100	Water	SpyCas9	2
A7	7	201	93.10064697265624	-40076.69921875	-222.29296875	SYBR	100	Water	SpyCas9	2
A7	7	202	93.3812255859375	-37028.00390625	-232.46875	SYBR	100	Water	SpyCas9	2
A7	7	203	93.66180419921876	-40288.9609375	-308.25	SYBR	100	Water	SpyCas9	2
A7	7	204	93.9423828125	-38166.40234375	-446.91796875	SYBR	100	Water	SpyCas9	2
A7	7	205	94.22296142578124	-38118.26171875	-622.41796875	SYBR	100	Water	SpyCas9	2
A7	7	206	94.50353240966795	-38331.98828125	-800.3671875	SYBR	100	Water	SpyCas9	2
A7	7	207	94.78411102294922	-38009.07421875	-953.40234375	SYBR	100	Water	SpyCas9	2
A8	8	1	36.98509979248047	2419195	26347.3828125	SYBR	100	Water	Water	2
A8	8	2	37.26567840576172	2416973	28106.546875	SYBR	100	Water	Water	2
A8	8	3	37.54625701904297	2413909.75	29930.830078125	SYBR	100	Water	Water	2
A8	8	4	37.82683563232422	2407228	31774.755859375	SYBR	100	Water	Water	2
A8	8	5	38.10741424560547	2398380	33620.1015625	SYBR	100	Water	Water	2
A8	8	6	38.38798904418945	2387671	35474.25	SYBR	100	Water	Water	2
A8	8	7	38.6685676574707	2380604.25	37334.7265625	SYBR	100	Water	Water	2
A8	8	8	38.94914627075195	2373979.75	39152.1484375	SYBR	100	Water	Water	2
A8	8	9	39.2297248840332	2369079.25	40837.703125	SYBR	100	Water	Water	2
A8	8	10	39.51029968261719	2362502.5	42315.34765625	SYBR	100	Water	Water	2
A8	8	11	39.79087829589844	2351254	43577.92578125	SYBR	100	Water	Water	2
A8	8	12	40.07145690917969	2338339.75	44692.5078125	SYBR	100	Water	Water	2
A8	8	13	40.35203552246094	2325793	45753.75	SYBR	100	Water	Water	2
A8	8	14	40.63261413574219	2311782.25	46817.6640625	SYBR	100	Water	Water	2
A8	8	15	40.91318893432617	2300082	47871.87890625	SYBR	100	Water	Water	2
A8	8	16	41.19376754760742	2288030.75	48857.62890625	SYBR	100	Water	Water	2
A8	8	17	41.47434616088867	2274011.5	49723.91796875	SYBR	100	Water	Water	2
A8	8	18	41.754920959472656	2260272.5	50474.60546875	SYBR	100	Water	Water	2
A8	8	19	42.035499572753906	2243170	51176.9609375	SYBR	100	Water	Water	2
A8	8	20	42.31607818603515	2229193.75	51933.75	SYBR	100	Water	Water	2
A8	8	21	42.596656799316406	2213063.25	52725.2109375	SYBR	100	Water	Water	2
A8	8	22	42.877235412597656	2198529.25	53565.2890625	SYBR	100	Water	Water	2
A8	8	23	43.15781021118164	2181944.5	54484.0546875	SYBR	100	Water	Water	2
A8	8	24	43.43838882446289	2167556.25	55385.3046875	SYBR	100	Water	Water	2
A8	8	25	43.71896743774414	2154071.5	56164.48046875	SYBR	100	Water	Water	2
A8	8	26	43.999542236328125	2134031.25	56755.13671875	SYBR	100	Water	Water	2
A8	8	27	44.280120849609375	2117715.25	57149.80859375	SYBR	100	Water	Water	2
A8	8	28	44.560699462890625	2098493.75	57392.4609375	SYBR	100	Water	Water	2
A8	8	29	44.841278076171875	2080660.625	57549.7265625	SYBR	100	Water	Water	2
A8	8	30	45.121856689453125	2062654.125	57679.3828125	SYBR	100	Water	Water	2
A8	8	31	45.402435302734375	2047381.375	57816.4921875	SYBR	100	Water	Water	2
A8	8	32	45.68301010131836	2027863.125	57973.84375	SYBR	100	Water	Water	2
A8	8	33	45.96358871459961	2008757.125	58146.32421875	SYBR	100	Water	Water	2
A8	8	34	46.24416732788086	1991806.125	58322.421875	SYBR	100	Water	Water	2
A8	8	35	46.52474212646485	1975966.25	58492.3125	SYBR	100	Water	Water	2
A8	8	36	46.805320739746094	1956235.25	58656.91796875	SYBR	100	Water	Water	2
A8	8	37	47.085899353027344	1936398.875	58830.55859375	SYBR	100	Water	Water	2
A8	8	38	47.366477966308594	1920428.125	59030.6953125	SYBR	100	Water	Water	2
A8	8	39	47.64705657958984	1901553.375	59265.37890625	SYBR	100	Water	Water	2
A8	8	40	47.92763137817383	1886200.5	59522.9296875	SYBR	100	Water	Water	2
A8	8	41	48.20820999145508	1864709.875	59776.1640625	SYBR	100	Water	Water	2
A8	8	42	48.48878860473633	1848774.25	59996.59375	SYBR	100	Water	Water	2
A8	8	43	48.76936721801758	1829112.125	60169.13671875	SYBR	100	Water	Water	2
A8	8	44	49.04994201660156	1810914	60299.8125	SYBR	100	Water	Water	2
A8	8	45	49.33052062988281	1790433.125	60410.4375	SYBR	100	Water	Water	2
A8	8	46	49.61109924316406	1774962	60525.796875	SYBR	100	Water	Water	2
A8	8	47	49.89167785644531	1755608.625	60660.5625	SYBR	100	Water	Water	2
A8	8	48	50.17225646972656	1737148.375	60812.71875	SYBR	100	Water	Water	2
A8	8	49	50.45283126831055	1717978.625	60965.2265625	SYBR	100	Water	Water	2
A8	8	50	50.7334098815918	1702027.875	61093.2421875	SYBR	100	Water	Water	2
A8	8	51	51.01398849487305	1681339.875	61172.28125	SYBR	100	Water	Water	2
A8	8	52	51.29456329345703	1661781.875	61182.99609375	SYBR	100	Water	Water	2
A8	8	53	51.57514190673828	1644817.25	61115.21875	SYBR	100	Water	Water	2
A8	8	54	51.85572052001953	1627330.125	60973.984375	SYBR	100	Water	Water	2
A8	8	55	52.13629913330078	1605222.375	60783.3203125	SYBR	100	Water	Water	2
A8	8	56	52.41687774658203	1587766.5	60582.5390625	SYBR	100	Water	Water	2
A8	8	57	52.69745635986328	1568420.375	60411.0703125	SYBR	100	Water	Water	2
A8	8	58	52.978031158447266	1553166.375	60285.5234375	SYBR	100	Water	Water	2
A8	8	59	53.25860977172851	1536005.75	60187.890625	SYBR	100	Water	Water	2
A8	8	60	53.5391845703125	1513657.5	60071.77734375	SYBR	100	Water	Water	2
A8	8	61	53.81976318359375	1495718.5	59887.70703125	SYBR	100	Water	Water	2
A8	8	62	54.100341796875	1479507.25	59607.7734375	SYBR	100	Water	Water	2
A8	8	63	54.38092041015625	1460511.625	59241.3671875	SYBR	100	Water	Water	2
A8	8	64	54.6614990234375	1441092.625	58834.359375	SYBR	100	Water	Water	2
A8	8	65	54.94207763671875	1424238	58455.1171875	SYBR	100	Water	Water	2
A8	8	66	55.222652435302734	1407319.75	58165.45703125	SYBR	100	Water	Water	2
A8	8	67	55.503231048583984	1392051.75	57994.9453125	SYBR	100	Water	Water	2
A8	8	68	55.783809661865234	1374866.25	57925.78125	SYBR	100	Water	Water	2
A8	8	69	56.06438446044922	1355126.875	57903.6640625	SYBR	100	Water	Water	2
A8	8	70	56.34496307373047	1337722.875	57865.1875	SYBR	100	Water	Water	2
A8	8	71	56.62554168701172	1321293.375	57768.41796875	SYBR	100	Water	Water	2
A8	8	72	56.90612030029297	1304001.25	57603.7109375	SYBR	100	Water	Water	2
A8	8	73	57.18669891357422	1285129.75	57387.1015625	SYBR	100	Water	Water	2
A8	8	74	57.46727752685547	1270493.5	57142.3515625	SYBR	100	Water	Water	2
A8	8	75	57.74785232543945	1252807.5	56886.05078125	SYBR	100	Water	Water	2
A8	8	76	58.0284309387207	1235704.625	56623.3984375	SYBR	100	Water	Water	2
A8	8	77	58.30900573730469	1220782.125	56354.89453125	SYBR	100	Water	Water	2
A8	8	78	58.58958435058594	1202784.25	56085.5078125	SYBR	100	Water	Water	2
A8	8	79	58.87016296386719	1186843	55828.63671875	SYBR	100	Water	Water	2
A8	8	80	59.15074157714844	1172837.5	55600	SYBR	100	Water	Water	2
A8	8	81	59.43132019042969	1155944.375	55408.06640625	SYBR	100	Water	Water	2
A8	8	82	59.71189880371094	1140304.5	55246.39453125	SYBR	100	Water	Water	2
A8	8	83	59.99247741699219	1123891.5	55097.44921875	SYBR	100	Water	Water	2
A8	8	84	60.27305221557617	1107117.5	54944.58984375	SYBR	100	Water	Water	2
A8	8	85	60.55363082885742	1091536.375	54780.89453125	SYBR	100	Water	Water	2
A8	8	86	60.834205627441406	1075070.625	54609.51953125	SYBR	100	Water	Water	2
A8	8	87	61.114784240722656	1061543.375	54436.36328125	SYBR	100	Water	Water	2
A8	8	88	61.395362854003906	1043253.375	54265.2265625	SYBR	100	Water	Water	2
A8	8	89	61.67594146728515	1026520.0625	54098.2109375	SYBR	100	Water	Water	2
A8	8	90	61.956520080566406	1012501.0625	53939.421875	SYBR	100	Water	Water	2
A8	8	91	62.237098693847656	997770.875	53792.0859375	SYBR	100	Water	Water	2
A8	8	92	62.51767349243164	983525.3125	53652.11328125	SYBR	100	Water	Water	2
A8	8	93	62.79825210571289	965612.4375	53502.5546875	SYBR	100	Water	Water	2
A8	8	94	63.078826904296875	949111.25	53316.8671875	SYBR	100	Water	Water	2
A8	8	95	63.359405517578125	938196.25	53069.5546875	SYBR	100	Water	Water	2
A8	8	96	63.639984130859375	919772	52748.13671875	SYBR	100	Water	Water	2
A8	8	97	63.920562744140625	904527.75	52361.01953125	SYBR	100	Water	Water	2
A8	8	98	64.201141357421875	888889.1875	51840.0234375	SYBR	100	Water	Water	2
A8	8	99	64.481719970703125	876445.75	51324.75	SYBR	100	Water	Water	2
A8	8	100	64.762298583984375	862406.8125	50893.875	SYBR	100	Water	Water	2
A8	8	101	65.042877197265625	845414.125	50598.73046875	SYBR	100	Water	Water	2
A8	8	102	65.323455810546875	834738	50456.1171875	SYBR	100	Water	Water	2
A8	8	103	65.604034423828125	819463.375	50440.58203125	SYBR	100	Water	Water	2
A8	8	104	65.88460540771484	804355.875	50497.48046875	SYBR	100	Water	Water	2
A8	8	105	66.1651840209961	788150.25	50567.8671875	SYBR	100	Water	Water	2
A8	8	106	66.44576263427734	774807.3125	50614.41796875	SYBR	100	Water	Water	2
A8	8	107	66.7263412475586	761319.5625	50635.015625	SYBR	100	Water	Water	2
A8	8	108	67.00691223144531	744432.125	50657.1484375	SYBR	100	Water	Water	2
A8	8	109	67.28749084472656	731749.6875	50718.94921875	SYBR	100	Water	Water	2
A8	8	110	67.56806945800781	716185.5	50849.484375	SYBR	100	Water	Water	2
A8	8	111	67.84864807128906	702493.9375	51060.125	SYBR	100	Water	Water	2
A8	8	112	68.12922668457031	686792.4375	51347.48046875	SYBR	100	Water	Water	2
A8	8	113	68.40980529785156	672330.625	51707.08203125	SYBR	100	Water	Water	2
A8	8	114	68.69038391113281	657474.375	52144.50390625	SYBR	100	Water	Water	2
A8	8	115	68.97096252441406	643756.75	52603.9765625	SYBR	100	Water	Water	2
A8	8	116	69.25154113769531	627047.8125	53119.8125	SYBR	100	Water	Water	2
A8	8	117	69.53211975097656	613461.1875	53734.42578125	SYBR	100	Water	Water	2
A8	8	118	69.81269836425781	596840	54440.08203125	SYBR	100	Water	Water	2
A8	8	119	70.09327697753906	579555.625	55224.5546875	SYBR	100	Water	Water	2
A8	8	120	70.37385559082031	562760.125	56092.0625	SYBR	100	Water	Water	2
A8	8	121	70.65442657470703	546016.4375	57079.921875	SYBR	100	Water	Water	2
A8	8	122	70.93500518798828	531816.125	58259.54296875	SYBR	100	Water	Water	2
A8	8	123	71.21558380126953	513832.15625	59716.2421875	SYBR	100	Water	Water	2
A8	8	124	71.49616241455078	495385.65625	61527.640625	SYBR	100	Water	Water	2
A8	8	125	71.7767333984375	475397.65625	63760.2421875	SYBR	100	Water	Water	2
A8	8	126	72.05731201171875	455408.125	66493.0390625	SYBR	100	Water	Water	2
A8	8	127	72.337890625	433304.96875	69851.4453125	SYBR	100	Water	Water	2
A8	8	128	72.61846923828125	411010.625	74016.7578125	SYBR	100	Water	Water	2
A8	8	129	72.8990478515625	390472.5625	79181.96875	SYBR	100	Water	Water	2
A8	8	130	73.17962646484375	363149.40625	85448.140625	SYBR	100	Water	Water	2
A8	8	131	73.460205078125	334595.6875	92691.59375	SYBR	100	Water	Water	2
A8	8	132	73.74078369140625	300473.65625	100457.7578125	SYBR	100	Water	Water	2
A8	8	133	74.0213623046875	257587.84375	107937.8359375	SYBR	100	Water	Water	2
A8	8	134	74.30194091796875	210959.265625	114062.296875	SYBR	100	Water	Water	2
A8	8	135	74.58251953125	163080.890625	117703.40625	SYBR	100	Water	Water	2
A8	8	136	74.86309814453125	114264.8828125	117935.6953125	SYBR	100	Water	Water	2
A8	8	137	75.1436767578125	71720.75	114276.921875	SYBR	100	Water	Water	2
A8	8	138	75.42424774169922	37068.01953125	106831.515625	SYBR	100	Water	Water	2
A8	8	139	75.70482635498047	13168.46875	96284.90625	SYBR	100	Water	Water	2
A8	8	140	75.98540496826172	-2992.808349609375	83748.46875	SYBR	100	Water	Water	2
A8	8	141	76.26598358154297	-15557.3828125	70504.796875	SYBR	100	Water	Water	2
A8	8	142	76.54655456542969	-22922.822265625	57738.84765625	SYBR	100	Water	Water	2
A8	8	143	76.82713317871094	-27897.630859375	44786.796875	SYBR	100	Water	Water	2
A8	8	144	77.10771179199219	-31226.283203125	32776.890625	SYBR	100	Water	Water	2
A8	8	145	77.38829040527344	-32847.75390625	23285.41796875	SYBR	100	Water	Water	2
A8	8	146	77.66886901855469	-36035.98046875	16148.1953125	SYBR	100	Water	Water	2
A8	8	147	77.94944763183594	-37066.34375	11013.19921875	SYBR	100	Water	Water	2
A8	8	148	78.23002624511719	-35616.00390625	7465.94140625	SYBR	100	Water	Water	2
A8	8	149	78.51060485839844	-38077.0546875	5108.609375	SYBR	100	Water	Water	2
A8	8	150	78.79118347167969	-38388.4140625	3596.1484375	SYBR	100	Water	Water	2
A8	8	151	79.07176208496094	-38791.41015625	2646.97265625	SYBR	100	Water	Water	2
A8	8	152	79.35234069824219	-40433.6875	2044.83984375	SYBR	100	Water	Water	2
A8	8	153	79.63291931152344	-40842.4609375	1638.21484375	SYBR	100	Water	Water	2
A8	8	154	79.91349792480469	-39973.74609375	1335.0859375	SYBR	100	Water	Water	2
A8	8	155	80.1940689086914	-41038.01953125	1090.7578125	SYBR	100	Water	Water	2
A8	8	156	80.47464752197266	-43440.27734375	890.60546875	SYBR	100	Water	Water	2
A8	8	157	80.7552261352539	-40189.9140625	732.9296875	SYBR	100	Water	Water	2
A8	8	158	81.03580474853516	-42737.5	616.453125	SYBR	100	Water	Water	2
A8	8	159	81.316375732421875	-42235.3984375	534.640625	SYBR	100	Water	Water	2
A8	8	160	81.596954345703125	-43790.1171875	477	SYBR	100	Water	Water	2
A8	8	161	81.877532958984375	-42939.82421875	434.33203125	SYBR	100	Water	Water	2
A8	8	162	82.158111572265625	-44118.65625	402.5	SYBR	100	Water	Water	2
A8	8	163	82.438690185546875	-42985.39453125	380.75	SYBR	100	Water	Water	2
A8	8	164	82.719268798828125	-44065.375	366.28125	SYBR	100	Water	Water	2
A8	8	165	82.999847412109375	-44811.99609375	352.11328125	SYBR	100	Water	Water	2
A8	8	166	83.280426025390625	-45415.671875	332.65625	SYBR	100	Water	Water	2
A8	8	167	83.561004638671875	-45561.45703125	312.80859375	SYBR	100	Water	Water	2
A8	8	168	83.841583251953125	-45104.60546875	310.21875	SYBR	100	Water	Water	2
A8	8	169	84.122161865234375	-44477.48046875	344.703125	SYBR	100	Water	Water	2
A8	8	170	84.402740478515625	-46006.5703125	420.93359375	SYBR	100	Water	Water	2
A8	8	171	84.683319091796875	-46582.09765625	518.546875	SYBR	100	Water	Water	2
A8	8	172	84.9638900756836	-47352.41015625	598.95703125	SYBR	100	Water	Water	2
A8	8	173	85.24446868896484	-47691.5390625	624.6328125	SYBR	100	Water	Water	2
A8	8	174	85.5250473022461	-48045.421875	576.65625	SYBR	100	Water	Water	2
A8	8	175	85.80562591552734	-47943.0234375	459.7578125	SYBR	100	Water	Water	2
A8	8	176	86.08619689941406	-47832.26171875	295.80859375	SYBR	100	Water	Water	2
A8	8	177	86.36677551269531	-49329.04296875	115.5546875	SYBR	100	Water	Water	2
A8	8	178	86.64735412597656	-49779.13671875	-44.55859375	SYBR	100	Water	Water	2
A8	8	179	86.92793273925781	-46710.45703125	-143.61328125	SYBR	100	Water	Water	2
A8	8	180	87.20851135253906	-48361.47265625	-143.84375	SYBR	100	Water	Water	2
A8	8	181	87.48908996582031	-50273.19921875	-27.07421875	SYBR	100	Water	Water	2
A8	8	182	87.76966857910156	-47889.94921875	188.78125	SYBR	100	Water	Water	2
A8	8	183	88.05024719238281	-49852.65234375	447.0546875	SYBR	100	Water	Water	2
A8	8	184	88.33082580566406	-51843.0859375	670.7109375	SYBR	100	Water	Water	2
A8	8	185	88.61140441894531	-52429.66015625	795.4296875	SYBR	100	Water	Water	2
A8	8	186	88.89198303222656	-51947.04296875	799.2265625	SYBR	100	Water	Water	2
A8	8	187	89.17256164550781	-50809.25390625	708.90234375	SYBR	100	Water	Water	2
A8	8	188	89.45314025878906	-50858.5390625	577.3984375	SYBR	100	Water	Water	2
A8	8	189	89.73371124267578	-53353.171875	447.90625	SYBR	100	Water	Water	2
A8	8	190	90.01428985595703	-54394.54296875	332.4140625	SYBR	100	Water	Water	2
A8	8	191	90.29486846923828	-52254.41015625	220.671875	SYBR	100	Water	Water	2
A8	8	192	90.57544708251952	-54088.75390625	107.76953125	SYBR	100	Water	Water	2
A8	8	193	90.85601806640624	-51488.70703125	12.62890625	SYBR	100	Water	Water	2
A8	8	194	91.1365966796875	-53399.41015625	-29.26171875	SYBR	100	Water	Water	2
A8	8	195	91.41717529296876	-54750.8125	10.43359375	SYBR	100	Water	Water	2
A8	8	196	91.69775390625	-53406.703125	134.96875	SYBR	100	Water	Water	2
A8	8	197	91.97833251953124	-54428.33203125	322.00390625	SYBR	100	Water	Water	2
A8	8	198	92.2589111328125	-54128.18359375	534.25390625	SYBR	100	Water	Water	2
A8	8	199	92.53948974609376	-56131.10546875	729.86328125	SYBR	100	Water	Water	2
A8	8	200	92.820068359375	-57595.87109375	869.69921875	SYBR	100	Water	Water	2
A8	8	201	93.10064697265624	-56508.30859375	926.09765625	SYBR	100	Water	Water	2
A8	8	202	93.3812255859375	-56410.27734375	893.28515625	SYBR	100	Water	Water	2
A8	8	203	93.66180419921876	-58130.64453125	792.37109375	SYBR	100	Water	Water	2
A8	8	204	93.9423828125	-58399.35546875	664.52734375	SYBR	100	Water	Water	2
A8	8	205	94.22296142578124	-56879	554.9921875	SYBR	100	Water	Water	2
A8	8	206	94.50353240966795	-57999.56640625	497.0546875	SYBR	100	Water	Water	2
A8	8	207	94.78411102294922	-57230.9453125	503.43359375	SYBR	100	Water	Water	2
A9	9	1	36.98640060424805	2354213.5	33836.46875	SYBR	100	RPP30 Trg1	SpyCas9	3
A9	9	2	37.2669677734375	2356157	35912.171875	SYBR	100	RPP30 Trg1	SpyCas9	3
A9	9	3	37.54753112792969	2352115.75	38116.1171875	SYBR	100	RPP30 Trg1	SpyCas9	3
A9	9	4	37.82809829711914	2343793.25	40397.1640625	SYBR	100	RPP30 Trg1	SpyCas9	3
A9	9	5	38.108665466308594	2331418	42716.83203125	SYBR	100	RPP30 Trg1	SpyCas9	3
A9	9	6	38.38922882080078	2320975.75	45057.8046875	SYBR	100	RPP30 Trg1	SpyCas9	3
A9	9	7	38.669795989990234	2310060.25	47391.7734375	SYBR	100	RPP30 Trg1	SpyCas9	3
A9	9	8	38.95036315917969	2301124.5	49644.5703125	SYBR	100	RPP30 Trg1	SpyCas9	3
A9	9	9	39.230926513671875	2296771.25	51699.68359375	SYBR	100	RPP30 Trg1	SpyCas9	3
A9	9	10	39.51149368286133	2286255	53446.83984375	SYBR	100	RPP30 Trg1	SpyCas9	3
A9	9	11	39.79206085205078	2271205.5	54833.94921875	SYBR	100	RPP30 Trg1	SpyCas9	3
A9	9	12	40.072628021240234	2256423.5	55873.65625	SYBR	100	RPP30 Trg1	SpyCas9	3
A9	9	13	40.35319137573242	2239089.5	56645.66015625	SYBR	100	RPP30 Trg1	SpyCas9	3
A9	9	14	40.633758544921875	2223405	57229.234375	SYBR	100	RPP30 Trg1	SpyCas9	3
A9	9	15	40.91432571411133	2208246.25	57677.1640625	SYBR	100	RPP30 Trg1	SpyCas9	3
A9	9	16	41.19489288330078	2188773.75	58021.46875	SYBR	100	RPP30 Trg1	SpyCas9	3
A9	9	17	41.47545623779297	2174268.5	58293.90625	SYBR	100	RPP30 Trg1	SpyCas9	3
A9	9	18	41.75602340698242	2156983.5	58541.5703125	SYBR	100	RPP30 Trg1	SpyCas9	3
A9	9	19	42.036590576171875	2139610.5	58831.8828125	SYBR	100	RPP30 Trg1	SpyCas9	3
A9	9	20	42.31715393066406	2120332.25	59237.9453125	SYBR	100	RPP30 Trg1	SpyCas9	3
A9	9	21	42.59772109985352	2105921	59813.1796875	SYBR	100	RPP30 Trg1	SpyCas9	3
A9	9	22	42.87828826904297	2085229.625	60565.1953125	SYBR	100	RPP30 Trg1	SpyCas9	3
A9	9	23	43.15885162353515	2068906	61450.98828125	SYBR	100	RPP30 Trg1	SpyCas9	3
A9	9	24	43.43941879272461	2051933.5	62390.703125	SYBR	100	RPP30 Trg1	SpyCas9	3
A9	9	25	43.71998596191406	2035129.125	63302.109375	SYBR	100	RPP30 Trg1	SpyCas9	3
A9	9	26	44.00055313110352	2015797.125	64134.140625	SYBR	100	RPP30 Trg1	SpyCas9	3
A9	9	27	44.28112030029297	1995332.875	64870.82421875	SYBR	100	RPP30 Trg1	SpyCas9	3
A9	9	28	44.56168365478515	1976757.125	65519.078125	SYBR	100	RPP30 Trg1	SpyCas9	3
A9	9	29	44.84225082397461	1956180	66088.4609375	SYBR	100	RPP30 Trg1	SpyCas9	3
A9	9	30	45.12281799316406	1938581.625	66585.90625	SYBR	100	RPP30 Trg1	SpyCas9	3
A9	9	31	45.40338134765625	1918413.375	67024.0546875	SYBR	100	RPP30 Trg1	SpyCas9	3
A9	9	32	45.6839485168457	1895333.625	67429.15625	SYBR	100	RPP30 Trg1	SpyCas9	3
A9	9	33	45.96451568603515	1876017.25	67835.515625	SYBR	100	RPP30 Trg1	SpyCas9	3
A9	9	34	46.245079040527344	1855707	68265.5625	SYBR	100	RPP30 Trg1	SpyCas9	3
A9	9	35	46.5256462097168	1837271.75	68716.5	SYBR	100	RPP30 Trg1	SpyCas9	3
A9	9	36	46.80621337890625	1814852.75	69159.546875	SYBR	100	RPP30 Trg1	SpyCas9	3
A9	9	37	47.0867805480957	1794347.25	69554.015625	SYBR	100	RPP30 Trg1	SpyCas9	3
A9	9	38	47.36734771728515	1775046	69866.703125	SYBR	100	RPP30 Trg1	SpyCas9	3
A9	9	39	47.647911071777344	1751967.875	70081.609375	SYBR	100	RPP30 Trg1	SpyCas9	3
A9	9	40	47.9284782409668	1732720	70201.1875	SYBR	100	RPP30 Trg1	SpyCas9	3
A9	9	41	48.20904541015625	1710171.125	70239.9140625	SYBR	100	RPP30 Trg1	SpyCas9	3
A9	9	42	48.48960876464844	1691188.625	70216.2734375	SYBR	100	RPP30 Trg1	SpyCas9	3
A9	9	43	48.77017593383789	1669020.375	70151.796875	SYBR	100	RPP30 Trg1	SpyCas9	3
A9	9	44	49.050743103027344	1647875.875	70073.8515625	SYBR	100	RPP30 Trg1	SpyCas9	3
A9	9	45	49.33130645751953	1628096	70015.5078125	SYBR	100	RPP30 Trg1	SpyCas9	3
A9	9	46	49.611873626708984	1606491	70010.9609375	SYBR	100	RPP30 Trg1	SpyCas9	3
A9	9	47	49.89244079589844	1585551.75	70078.359375	SYBR	100	RPP30 Trg1	SpyCas9	3
A9	9	48	50.173004150390625	1567302.25	70205.3203125	SYBR	100	RPP30 Trg1	SpyCas9	3
A9	9	49	50.453575134277344	1546540.75	70342.7421875	SYBR	100	RPP30 Trg1	SpyCas9	3
A9	9	50	50.73413848876953	1523582.5	70417.9609375	SYBR	100	RPP30 Trg1	SpyCas9	3
A9	9	51	51.01470184326172	1506180.625	70361.1875	SYBR	100	RPP30 Trg1	SpyCas9	3
A9	9	52	51.29527282714844	1482785.75	70134.703125	SYBR	100	RPP30 Trg1	SpyCas9	3
A9	9	53	51.575836181640625	1461397.625	69750.6796875	SYBR	100	RPP30 Trg1	SpyCas9	3
A9	9	54	51.85640335083008	1442652.375	69268.296875	SYBR	100	RPP30 Trg1	SpyCas9	3
A9	9	55	52.13697052001953	1419465.125	68765.90625	SYBR	100	RPP30 Trg1	SpyCas9	3
A9	9	56	52.41753387451172	1401660	68303.9375	SYBR	100	RPP30 Trg1	SpyCas9	3
A9	9	57	52.69810104370117	1382538.125	67895.1015625	SYBR	100	RPP30 Trg1	SpyCas9	3
A9	9	58	52.978668212890625	1361521.125	67505.1953125	SYBR	100	RPP30 Trg1	SpyCas9	3
A9	9	59	53.25923156738281	1343327.75	67081.640625	SYBR	100	RPP30 Trg1	SpyCas9	3
A9	9	60	53.539798736572266	1319277.375	66590.4296875	SYBR	100	RPP30 Trg1	SpyCas9	3
A9	9	61	53.82036590576172	1302479.5	66038.1875	SYBR	100	RPP30 Trg1	SpyCas9	3
A9	9	62	54.100929260253906	1282857	65463.76171875	SYBR	100	RPP30 Trg1	SpyCas9	3
A9	9	63	54.381500244140625	1262829.25	64907.38671875	SYBR	100	RPP30 Trg1	SpyCas9	3
A9	9	64	54.66206359863281	1246969.875	64383.49609375	SYBR	100	RPP30 Trg1	SpyCas9	3
A9	9	65	54.942630767822266	1226504.875	63875.3984375	SYBR	100	RPP30 Trg1	SpyCas9	3
A9	9	66	55.22319793701172	1207260	63351.1171875	SYBR	100	RPP30 Trg1	SpyCas9	3
A9	9	67	55.503761291503906	1187149.375	62783.53515625	SYBR	100	RPP30 Trg1	SpyCas9	3
A9	9	68	55.78432846069336	1172401.125	62158.25390625	SYBR	100	RPP30 Trg1	SpyCas9	3
A9	9	69	56.06489562988281	1152855	61467.78515625	SYBR	100	RPP30 Trg1	SpyCas9	3
A9	9	70	56.345458984375	1134940.25	60707.34375	SYBR	100	RPP30 Trg1	SpyCas9	3
A9	9	71	56.62602615356445	1116386.75	59877.6171875	SYBR	100	RPP30 Trg1	SpyCas9	3
A9	9	72	56.906593322753906	1099525.25	58995.7421875	SYBR	100	RPP30 Trg1	SpyCas9	3
A9	9	73	57.187156677246094	1082620.75	58101.17578125	SYBR	100	RPP30 Trg1	SpyCas9	3
A9	9	74	57.46772384643555	1066455.25	57249.625	SYBR	100	RPP30 Trg1	SpyCas9	3
A9	9	75	57.748291015625	1050074.5	56498.55078125	SYBR	100	RPP30 Trg1	SpyCas9	3
A9	9	76	58.02885437011719	1034013.25	55891.2578125	SYBR	100	RPP30 Trg1	SpyCas9	3
A9	9	77	58.309425354003906	1019794.625	55448.359375	SYBR	100	RPP30 Trg1	SpyCas9	3
A9	9	78	58.589988708496094	1004107.875	55167.19921875	SYBR	100	RPP30 Trg1	SpyCas9	3
A9	9	79	58.87055587768555	986269.5	55030.24609375	SYBR	100	RPP30 Trg1	SpyCas9	3
A9	9	80	59.151123046875	975134.375	55017.875	SYBR	100	RPP30 Trg1	SpyCas9	3
A9	9	81	59.43168640136719	955840.8125	55111.08984375	SYBR	100	RPP30 Trg1	SpyCas9	3
A9	9	82	59.71225357055664	941140.6875	55299.0234375	SYBR	100	RPP30 Trg1	SpyCas9	3
A9	9	83	59.992820739746094	925371.25	55575.890625	SYBR	100	RPP30 Trg1	SpyCas9	3
A9	9	84	60.27338409423828	910740.8125	55940.6953125	SYBR	100	RPP30 Trg1	SpyCas9	3
A9	9	85	60.553951263427734	893389.6875	56387.38671875	SYBR	100	RPP30 Trg1	SpyCas9	3
A9	9	86	60.83451843261719	876617	56911.54296875	SYBR	100	RPP30 Trg1	SpyCas9	3
A9	9	87	61.115081787109375	858141.4375	57520.96875	SYBR	100	RPP30 Trg1	SpyCas9	3
A9	9	88	61.395652770996094	844914.25	58241.765625	SYBR	100	RPP30 Trg1	SpyCas9	3
A9	9	89	61.67621612548828	826543.125	59113.53515625	SYBR	100	RPP30 Trg1	SpyCas9	3
A9	9	90	61.956783294677734	808925.375	60176.96875	SYBR	100	RPP30 Trg1	SpyCas9	3
A9	9	91	62.23735046386719	792209.9375	61460.28515625	SYBR	100	RPP30 Trg1	SpyCas9	3
A9	9	92	62.517913818359375	776117.375	62973.3984375	SYBR	100	RPP30 Trg1	SpyCas9	3
A9	9	93	62.79848098754883	754582.375	64706.625	SYBR	100	RPP30 Trg1	SpyCas9	3
A9	9	94	63.07904815673828	738464.5625	66633.7734375	SYBR	100	RPP30 Trg1	SpyCas9	3
A9	9	95	63.35961151123047	717785.375	68716.1640625	SYBR	100	RPP30 Trg1	SpyCas9	3
A9	9	96	63.64017868041992	696837.4375	70907.0234375	SYBR	100	RPP30 Trg1	SpyCas9	3
A9	9	97	63.920745849609375	673617.8125	73156.9921875	SYBR	100	RPP30 Trg1	SpyCas9	3
A9	9	98	64.20130920410156	654020.4375	75415.6328125	SYBR	100	RPP30 Trg1	SpyCas9	3
A9	9	99	64.48187255859375	631839.1875	77636.8125	SYBR	100	RPP30 Trg1	SpyCas9	3
A9	9	100	64.76244354248047	606432.1875	79790.2109375	SYBR	100	RPP30 Trg1	SpyCas9	3
A9	9	101	65.04301452636719	582614.125	81883.5703125	SYBR	100	RPP30 Trg1	SpyCas9	3
A9	9	102	65.323577880859375	557572.1875	83984.3984375	SYBR	100	RPP30 Trg1	SpyCas9	3
A9	9	103	65.60414123535156	535437.3125	86222.5234375	SYBR	100	RPP30 Trg1	SpyCas9	3
A9	9	104	65.88470458984375	510056.75	88757.5078125	SYBR	100	RPP30 Trg1	SpyCas9	3
A9	9	105	66.16527557373047	484101.65625	91718.453125	SYBR	100	RPP30 Trg1	SpyCas9	3
A9	9	106	66.44583892822266	456651.28125	95140.9140625	SYBR	100	RPP30 Trg1	SpyCas9	3
A9	9	107	66.726409912109375	427873.625	98923.421875	SYBR	100	RPP30 Trg1	SpyCas9	3
A9	9	108	67.00697326660156	397788.875	102817.640625	SYBR	100	RPP30 Trg1	SpyCas9	3
A9	9	109	67.28753662109375	363109	106450.28125	SYBR	100	RPP30 Trg1	SpyCas9	3
A9	9	110	67.56809997558594	329471.90625	109368.0625	SYBR	100	RPP30 Trg1	SpyCas9	3
A9	9	111	67.84867095947266	294844.625	111095.9921875	SYBR	100	RPP30 Trg1	SpyCas9	3
A9	9	112	68.129241943359375	259500.265625	111200.421875	SYBR	100	RPP30 Trg1	SpyCas9	3
A9	9	113	68.40980529785156	226586.59375	109350.8828125	SYBR	100	RPP30 Trg1	SpyCas9	3
A9	9	114	68.69036865234375	194500.109375	105378.796875	SYBR	100	RPP30 Trg1	SpyCas9	3
A9	9	115	68.97093200683594	163132.109375	99324.5625	SYBR	100	RPP30 Trg1	SpyCas9	3
A9	9	116	69.251495361328125	138600.6875	91462	SYBR	100	RPP30 Trg1	SpyCas9	3
A9	9	117	69.53206634521484	116405.6640625	82280.796875	SYBR	100	RPP30 Trg1	SpyCas9	3
A9	9	118	69.81263732910156	100543.65625	72417.9296875	SYBR	100	RPP30 Trg1	SpyCas9	3
A9	9	119	70.09320068359375	85023.734375	62547.59765625	SYBR	100	RPP30 Trg1	SpyCas9	3
A9	9	120	70.37376403808594	78342.484375	53229.51171875	SYBR	100	RPP30 Trg1	SpyCas9	3
A9	9	121	70.654327392578125	65392.87890625	44814.78515625	SYBR	100	RPP30 Trg1	SpyCas9	3
A9	9	122	70.93489837646484	58277.0703125	37652.16015625	SYBR	100	RPP30 Trg1	SpyCas9	3
A9	9	123	71.21546173095703	53164.7890625	31787.712890625	SYBR	100	RPP30 Trg1	SpyCas9	3
A9	9	124	71.49603271484375	46439.55859375	27141.33203125	SYBR	100	RPP30 Trg1	SpyCas9	3
A9	9	125	71.77659606933594	41127.3125	23563.08203125	SYBR	100	RPP30 Trg1	SpyCas9	3
A9	9	126	72.057159423828125	37164.1796875	20876.578125	SYBR	100	RPP30 Trg1	SpyCas9	3
A9	9	127	72.33772277832031	31570.275390625	18906.96875	SYBR	100	RPP30 Trg1	SpyCas9	3
A9	9	128	72.61829376220703	27100.166015625	17499.30859375	SYBR	100	RPP30 Trg1	SpyCas9	3
A9	9	129	72.89886474609375	22035.310546875	16527.984375	SYBR	100	RPP30 Trg1	SpyCas9	3
A9	9	130	73.17942810058594	18887.177734375	15894.31640625	SYBR	100	RPP30 Trg1	SpyCas9	3
A9	9	131	73.459991455078125	16679.482421875	15511.42578125	SYBR	100	RPP30 Trg1	SpyCas9	3
A9	9	132	73.74055480957031	8586.9111328125	15283.84765625	SYBR	100	RPP30 Trg1	SpyCas9	3
A9	9	133	74.02112579345703	5669.037109375	15094.34765625	SYBR	100	RPP30 Trg1	SpyCas9	3
A9	9	134	74.30168914794922	1276.2481689453125	14807.1484375	SYBR	100	RPP30 Trg1	SpyCas9	3
A9	9	135	74.58226013183594	-3940.694580078125	14288.78515625	SYBR	100	RPP30 Trg1	SpyCas9	3
A9	9	136	74.862823486328125	-8952.814453125	13439.609375	SYBR	100	RPP30 Trg1	SpyCas9	3
A9	9	137	75.14338684082031	-12579.328125	12225.61328125	SYBR	100	RPP30 Trg1	SpyCas9	3
A9	9	138	75.4239501953125	-16464.939453125	10697.16796875	SYBR	100	RPP30 Trg1	SpyCas9	3
A9	9	139	75.70452117919922	-16081.7001953125	8982.671875	SYBR	100	RPP30 Trg1	SpyCas9	3
A9	9	140	75.98509216308594	-16997.431640625	7253.890625	SYBR	100	RPP30 Trg1	SpyCas9	3
A9	9	141	76.265655517578125	-17892.099609375	5675.359375	SYBR	100	RPP30 Trg1	SpyCas9	3
A9	9	142	76.54621887207031	-19776.986328125	4360.1328125	SYBR	100	RPP30 Trg1	SpyCas9	3
A9	9	143	76.8267822265625	-19824.01171875	3350.56640625	SYBR	100	RPP30 Trg1	SpyCas9	3
A9	9	144	77.10735321044922	-19686.099609375	2625.94140625	SYBR	100	RPP30 Trg1	SpyCas9	3
A9	9	145	77.3879165649414	-20159.69921875	2125.8125	SYBR	100	RPP30 Trg1	SpyCas9	3
A9	9	146	77.668487548828125	-22127.578125	1775.94140625	SYBR	100	RPP30 Trg1	SpyCas9	3
A9	9	147	77.94905090332031	-21679.369140625	1509.8359375	SYBR	100	RPP30 Trg1	SpyCas9	3
A9	9	148	78.2296142578125	-23324.560546875	1283.96875	SYBR	100	RPP30 Trg1	SpyCas9	3
A9	9	149	78.51017761230469	-22097.7265625	1084.2109375	SYBR	100	RPP30 Trg1	SpyCas9	3
A9	9	150	78.7907485961914	-23235.77734375	921.0703125	SYBR	100	RPP30 Trg1	SpyCas9	3
A9	9	151	79.071319580078125	-23530.15234375	814.77734375	SYBR	100	RPP30 Trg1	SpyCas9	3
A9	9	152	79.35188293457031	-23037.232421875	776.98046875	SYBR	100	RPP30 Trg1	SpyCas9	3
A9	9	153	79.6324462890625	-23295.357421875	798.5625	SYBR	100	RPP30 Trg1	SpyCas9	3
A9	9	154	79.91300964355469	-24305.056640625	850.4296875	SYBR	100	RPP30 Trg1	SpyCas9	3
A9	9	155	80.193572998046875	-26282.248046875	896.78515625	SYBR	100	RPP30 Trg1	SpyCas9	3
A9	9	156	80.4741439819336	-24996.642578125	912.40625	SYBR	100	RPP30 Trg1	SpyCas9	3
A9	9	157	80.75471496582031	-25742.66796875	892.19921875	SYBR	100	RPP30 Trg1	SpyCas9	3
A9	9	158	81.0352783203125	-26224.126953125	846.9140625	SYBR	100	RPP30 Trg1	SpyCas9	3
A9	9	159	81.31584167480469	-25263.517578125	789.921875	SYBR	100	RPP30 Trg1	SpyCas9	3
A9	9	160	81.596405029296875	-27497.90625	727.17578125	SYBR	100	RPP30 Trg1	SpyCas9	3
A9	9	161	81.8769760131836	-28146.921875	658.34375	SYBR	100	RPP30 Trg1	SpyCas9	3
A9	9	162	82.15753936767578	-27216.529296875	586.05859375	SYBR	100	RPP30 Trg1	SpyCas9	3
A9	9	163	82.4381103515625	-26847.0625	522.37109375	SYBR	100	RPP30 Trg1	SpyCas9	3
A9	9	164	82.71867370605469	-28354.82421875	484.99609375	SYBR	100	RPP30 Trg1	SpyCas9	3
A9	9	165	82.999237060546875	-27918.123046875	485.859375	SYBR	100	RPP30 Trg1	SpyCas9	3
A9	9	166	83.27980041503906	-28179.892578125	521.0703125	SYBR	100	RPP30 Trg1	SpyCas9	3
A9	9	167	83.56037139892578	-28968.892578125	569.5078125	SYBR	100	RPP30 Trg1	SpyCas9	3
A9	9	168	83.8409423828125	-28760.74609375	600.859375	SYBR	100	RPP30 Trg1	SpyCas9	3
A9	9	169	84.12150573730469	-30277.90625	588.69140625	SYBR	100	RPP30 Trg1	SpyCas9	3
A9	9	170	84.402069091796875	-30423.431640625	522.6171875	SYBR	100	RPP30 Trg1	SpyCas9	3
A9	9	171	84.68263244628906	-29906.818359375	414	SYBR	100	RPP30 Trg1	SpyCas9	3
A9	9	172	84.96320343017578	-29973	292.5625	SYBR	100	RPP30 Trg1	SpyCas9	3
A9	9	173	85.24376678466797	-30847.41796875	195.12890625	SYBR	100	RPP30 Trg1	SpyCas9	3
A9	9	174	85.52433776855469	-29699.564453125	152.21484375	SYBR	100	RPP30 Trg1	SpyCas9	3
A9	9	175	85.804901123046875	-30679.208984375	178.796875	SYBR	100	RPP30 Trg1	SpyCas9	3
A9	9	176	86.08546447753906	-31000.599609375	272.37890625	SYBR	100	RPP30 Trg1	SpyCas9	3
A9	9	177	86.36602783203125	-31050.662109375	416.78125	SYBR	100	RPP30 Trg1	SpyCas9	3
A9	9	178	86.64659881591797	-32221.720703125	587.8125	SYBR	100	RPP30 Trg1	SpyCas9	3
A9	9	179	86.92716979980469	-31527.421875	758.05859375	SYBR	100	RPP30 Trg1	SpyCas9	3
A9	9	180	87.207733154296875	-33277.2734375	900.84765625	SYBR	100	RPP30 Trg1	SpyCas9	3
A9	9	181	87.48829650878906	-33839.65625	994.37109375	SYBR	100	RPP30 Trg1	SpyCas9	3
A9	9	182	87.76885986328125	-33925.8046875	1025.3359375	SYBR	100	RPP30 Trg1	SpyCas9	3
A9	9	183	88.04943084716797	-32976.7421875	990.1171875	SYBR	100	RPP30 Trg1	SpyCas9	3
A9	9	184	88.32999420166016	-35744.9921875	892.70703125	SYBR	100	RPP30 Trg1	SpyCas9	3
A9	9	185	88.610565185546875	-35220.0390625	742.05078125	SYBR	100	RPP30 Trg1	SpyCas9	3
A9	9	186	88.89112854003906	-34489.2421875	552.06640625	SYBR	100	RPP30 Trg1	SpyCas9	3
A9	9	187	89.17169189453125	-36080.31640625	343.859375	SYBR	100	RPP30 Trg1	SpyCas9	3
A9	9	188	89.45225524902344	-34498.15234375	146.12109375	SYBR	100	RPP30 Trg1	SpyCas9	3
A9	9	189	89.73282623291016	-34644.3671875	-8.921875	SYBR	100	RPP30 Trg1	SpyCas9	3
A9	9	190	90.013397216796875	-36438.1640625	-92.01953125	SYBR	100	RPP30 Trg1	SpyCas9	3
A9	9	191	90.29396057128906	-34897.10546875	-82.84765625	SYBR	100	RPP30 Trg1	SpyCas9	3
A9	9	192	90.57452392578124	-35265.55859375	24.40234375	SYBR	100	RPP30 Trg1	SpyCas9	3
A9	9	193	90.85508728027344	-33903.6484375	213.98828125	SYBR	100	RPP30 Trg1	SpyCas9	3
A9	9	194	91.13565826416016	-37750.37890625	444.4765625	SYBR	100	RPP30 Trg1	SpyCas9	3
A9	9	195	91.41622161865234	-38573.515625	657.30078125	SYBR	100	RPP30 Trg1	SpyCas9	3
A9	9	196	91.69679260253906	-38046.6953125	801.4296875	SYBR	100	RPP30 Trg1	SpyCas9	3
A9	9	197	91.97735595703124	-36086.43359375	860.09375	SYBR	100	RPP30 Trg1	SpyCas9	3
A9	9	198	92.25791931152344	-38073.7578125	856.9375	SYBR	100	RPP30 Trg1	SpyCas9	3
A9	9	199	92.538482666015625	-38422.52734375	833.28515625	SYBR	100	RPP30 Trg1	SpyCas9	3
A9	9	200	92.81905364990234	-39191.2265625	814.65234375	SYBR	100	RPP30 Trg1	SpyCas9	3
A9	9	201	93.09962463378906	-40741.31640625	795.0546875	SYBR	100	RPP30 Trg1	SpyCas9	3
A9	9	202	93.38018798828124	-38998.03125	750.60546875	SYBR	100	RPP30 Trg1	SpyCas9	3
A9	9	203	93.66075134277344	-40186.4296875	666.890625	SYBR	100	RPP30 Trg1	SpyCas9	3
A9	9	204	93.941314697265625	-39609.0546875	554.9375	SYBR	100	RPP30 Trg1	SpyCas9	3
A9	9	205	94.2218780517578	-40791.66015625	444.52734375	SYBR	100	RPP30 Trg1	SpyCas9	3
A9	9	206	94.50244903564452	-40668.29296875	364.296875	SYBR	100	RPP30 Trg1	SpyCas9	3
A9	9	207	94.78302001953124	-39347.609375	325.93359375	SYBR	100	RPP30 Trg1	SpyCas9	3
A10	10	1	36.98640060424805	2436794.25	27418.923828125	SYBR	100	Scr	SpyCas9	3
A10	10	2	37.2669677734375	2437543	28852.5625	SYBR	100	Scr	SpyCas9	3
A10	10	3	37.54753112792969	2433975.75	30343.486328125	SYBR	100	Scr	SpyCas9	3
A10	10	4	37.82809829711914	2424725.25	31855.16015625	SYBR	100	Scr	SpyCas9	3
A10	10	5	38.108665466308594	2417791.25	33379.68359375	SYBR	100	Scr	SpyCas9	3
A10	10	6	38.38922882080078	2409494.25	34938.1484375	SYBR	100	Scr	SpyCas9	3
A10	10	7	38.669795989990234	2400537	36544.4375	SYBR	100	Scr	SpyCas9	3
A10	10	8	38.95036315917969	2391424.25	38168.0546875	SYBR	100	Scr	SpyCas9	3
A10	10	9	39.230926513671875	2387843.75	39725.49609375	SYBR	100	Scr	SpyCas9	3
A10	10	10	39.51149368286133	2384172.75	41112.27734375	SYBR	100	Scr	SpyCas9	3
A10	10	11	39.79206085205078	2371011.75	42254.1171875	SYBR	100	Scr	SpyCas9	3
A10	10	12	40.072628021240234	2357450	43136.40234375	SYBR	100	Scr	SpyCas9	3
A10	10	13	40.35319137573242	2347335	43806.0234375	SYBR	100	Scr	SpyCas9	3
A10	10	14	40.633758544921875	2333762.25	44348.578125	SYBR	100	Scr	SpyCas9	3
A10	10	15	40.91432571411133	2320046.75	44861.8515625	SYBR	100	Scr	SpyCas9	3
A10	10	16	41.19489288330078	2308572.75	45430.671875	SYBR	100	Scr	SpyCas9	3
A10	10	17	41.47545623779297	2292875.25	46108.73046875	SYBR	100	Scr	SpyCas9	3
A10	10	18	41.75602340698242	2282949.5	46906.8359375	SYBR	100	Scr	SpyCas9	3
A10	10	19	42.036590576171875	2267425.75	47798.55859375	SYBR	100	Scr	SpyCas9	3
A10	10	20	42.31715393066406	2256406.5	48737.140625	SYBR	100	Scr	SpyCas9	3
A10	10	21	42.59772109985352	2240743.75	49676.171875	SYBR	100	Scr	SpyCas9	3
A10	10	22	42.87828826904297	2226208	50588.4296875	SYBR	100	Scr	SpyCas9	3
A10	10	23	43.15885162353515	2210714	51468.96875	SYBR	100	Scr	SpyCas9	3
A10	10	24	43.43941879272461	2197102.25	52330.76953125	SYBR	100	Scr	SpyCas9	3
A10	10	25	43.71998596191406	2179980.25	53193.140625	SYBR	100	Scr	SpyCas9	3
A10	10	26	44.00055313110352	2166182.75	54028.64453125	SYBR	100	Scr	SpyCas9	3
A10	10	27	44.28112030029297	2149274	54853.83984375	SYBR	100	Scr	SpyCas9	3
A10	10	28	44.56168365478515	2134207.5	55704.03515625	SYBR	100	Scr	SpyCas9	3
A10	10	29	44.84225082397461	2117302.75	56569.9375	SYBR	100	Scr	SpyCas9	3
A10	10	30	45.12281799316406	2099886	57435.13671875	SYBR	100	Scr	SpyCas9	3
A10	10	31	45.40338134765625	2083175.5	58276.6953125	SYBR	100	Scr	SpyCas9	3
A10	10	32	45.6839485168457	2065914.5	59070.19921875	SYBR	100	Scr	SpyCas9	3
A10	10	33	45.96451568603515	2048371.125	59794.6875	SYBR	100	Scr	SpyCas9	3
A10	10	34	46.245079040527344	2027336.375	60437.3671875	SYBR	100	Scr	SpyCas9	3
A10	10	35	46.5256462097168	2012701.625	60994.84765625	SYBR	100	Scr	SpyCas9	3
A10	10	36	46.80621337890625	1993234.125	61473.16796875	SYBR	100	Scr	SpyCas9	3
A10	10	37	47.0867805480957	1971750.375	61877.703125	SYBR	100	Scr	SpyCas9	3
A10	10	38	47.36734771728515	1955898.75	62206.8828125	SYBR	100	Scr	SpyCas9	3
A10	10	39	47.647911071777344	1936887.375	62448.65234375	SYBR	100	Scr	SpyCas9	3
A10	10	40	47.9284782409668	1917531.625	62589.53515625	SYBR	100	Scr	SpyCas9	3
A10	10	41	48.20904541015625	1899821.375	62629.81640625	SYBR	100	Scr	SpyCas9	3
A10	10	42	48.48960876464844	1878597.75	62590.07421875	SYBR	100	Scr	SpyCas9	3
A10	10	43	48.77017593383789	1858725	62502.93359375	SYBR	100	Scr	SpyCas9	3
A10	10	44	49.050743103027344	1843123.125	62394.90625	SYBR	100	Scr	SpyCas9	3
A10	10	45	49.33130645751953	1823637.375	62276.43359375	SYBR	100	Scr	SpyCas9	3
A10	10	46	49.611873626708984	1804809.5	62147.4765625	SYBR	100	Scr	SpyCas9	3
A10	10	47	49.89244079589844	1785357.125	62013.09765625	SYBR	100	Scr	SpyCas9	3
A10	10	48	50.173004150390625	1766134	61891.8984375	SYBR	100	Scr	SpyCas9	3
A10	10	49	50.453575134277344	1750818.625	61809.79296875	SYBR	100	Scr	SpyCas9	3
A10	10	50	50.73413848876953	1729338.75	61783.08984375	SYBR	100	Scr	SpyCas9	3
A10	10	51	51.01470184326172	1714643.25	61805.234375	SYBR	100	Scr	SpyCas9	3
A10	10	52	51.29527282714844	1694322.75	61846.99609375	SYBR	100	Scr	SpyCas9	3
A10	10	53	51.575836181640625	1676039.75	61867.53515625	SYBR	100	Scr	SpyCas9	3
A10	10	54	51.85640335083008	1658251.875	61829.703125	SYBR	100	Scr	SpyCas9	3
A10	10	55	52.13697052001953	1638503.875	61711.625	SYBR	100	Scr	SpyCas9	3
A10	10	56	52.41753387451172	1620703.5	61512.32421875	SYBR	100	Scr	SpyCas9	3
A10	10	57	52.69810104370117	1601906.5	61246.78125	SYBR	100	Scr	SpyCas9	3
A10	10	58	52.978668212890625	1582796.25	60937.0234375	SYBR	100	Scr	SpyCas9	3
A10	10	59	53.25923156738281	1566931.875	60600.1328125	SYBR	100	Scr	SpyCas9	3
A10	10	60	53.539798736572266	1548049	60241.515625	SYBR	100	Scr	SpyCas9	3
A10	10	61	53.82036590576172	1529368.75	59859.6171875	SYBR	100	Scr	SpyCas9	3
A10	10	62	54.100929260253906	1512934.25	59457.8125	SYBR	100	Scr	SpyCas9	3
A10	10	63	54.381500244140625	1493242.375	59056.66015625	SYBR	100	Scr	SpyCas9	3
A10	10	64	54.66206359863281	1478648.125	58695.8515625	SYBR	100	Scr	SpyCas9	3
A10	10	65	54.942630767822266	1458077	58420.2890625	SYBR	100	Scr	SpyCas9	3
A10	10	66	55.22319793701172	1444368	58256.0390625	SYBR	100	Scr	SpyCas9	3
A10	10	67	55.503761291503906	1427103.5	58190.8828125	SYBR	100	Scr	SpyCas9	3
A10	10	68	55.78432846069336	1410740.125	58175.265625	SYBR	100	Scr	SpyCas9	3
A10	10	69	56.06489562988281	1390379.5	58143.359375	SYBR	100	Scr	SpyCas9	3
A10	10	70	56.345458984375	1373537.125	58042.04296875	SYBR	100	Scr	SpyCas9	3
A10	10	71	56.62602615356445	1358059.75	57846.359375	SYBR	100	Scr	SpyCas9	3
A10	10	72	56.906593322753906	1340001.125	57558.53125	SYBR	100	Scr	SpyCas9	3
A10	10	73	57.187156677246094	1324385	57198.08984375	SYBR	100	Scr	SpyCas9	3
A10	10	74	57.46772384643555	1305907.25	56796.82421875	SYBR	100	Scr	SpyCas9	3
A10	10	75	57.748291015625	1288671.625	56402.68359375	SYBR	100	Scr	SpyCas9	3
A10	10	76	58.02885437011719	1274652.875	56075.1328125	SYBR	100	Scr	SpyCas9	3
A10	10	77	58.309425354003906	1259090	55867.32421875	SYBR	100	Scr	SpyCas9	3
A10	10	78	58.589988708496094	1243403.375	55798.70703125	SYBR	100	Scr	SpyCas9	3
A10	10	79	58.87055587768555	1228286.75	55837.7109375	SYBR	100	Scr	SpyCas9	3
A10	10	80	59.151123046875	1211953.125	55912.0703125	SYBR	100	Scr	SpyCas9	3
A10	10	81	59.43168640136719	1193877.375	55941.4296875	SYBR	100	Scr	SpyCas9	3
A10	10	82	59.71225357055664	1177644.375	55876.16796875	SYBR	100	Scr	SpyCas9	3
A10	10	83	59.992820739746094	1163697.875	55715.48046875	SYBR	100	Scr	SpyCas9	3
A10	10	84	60.27338409423828	1145121.75	55497.19921875	SYBR	100	Scr	SpyCas9	3
A10	10	85	60.553951263427734	1131231.75	55269.796875	SYBR	100	Scr	SpyCas9	3
A10	10	86	60.83451843261719	1115572.875	55063.8828125	SYBR	100	Scr	SpyCas9	3
A10	10	87	61.115081787109375	1097493.875	54883.328125	SYBR	100	Scr	SpyCas9	3
A10	10	88	61.395652770996094	1084148.625	54714.28515625	SYBR	100	Scr	SpyCas9	3
A10	10	89	61.67621612548828	1064258.75	54545.515625	SYBR	100	Scr	SpyCas9	3
A10	10	90	61.956783294677734	1051922.875	54377.6875	SYBR	100	Scr	SpyCas9	3
A10	10	91	62.23735046386719	1036441.1875	54221.3203125	SYBR	100	Scr	SpyCas9	3
A10	10	92	62.517913818359375	1021469.375	54084.41015625	SYBR	100	Scr	SpyCas9	3
A10	10	93	62.79848098754883	1005275.9375	53966.56640625	SYBR	100	Scr	SpyCas9	3
A10	10	94	63.07904815673828	988429.5	53863.1953125	SYBR	100	Scr	SpyCas9	3
A10	10	95	63.35961151123047	974314.25	53774.55078125	SYBR	100	Scr	SpyCas9	3
A10	10	96	63.64017868041992	960405.6875	53706.43359375	SYBR	100	Scr	SpyCas9	3
A10	10	97	63.920745849609375	943397.9375	53663.23828125	SYBR	100	Scr	SpyCas9	3
A10	10	98	64.20130920410156	928124.9375	53640.01171875	SYBR	100	Scr	SpyCas9	3
A10	10	99	64.48187255859375	911130	53620.6796875	SYBR	100	Scr	SpyCas9	3
A10	10	100	64.76244354248047	898442.875	53584.67578125	SYBR	100	Scr	SpyCas9	3
A10	10	101	65.04301452636719	882854.125	53508.09765625	SYBR	100	Scr	SpyCas9	3
A10	10	102	65.323577880859375	865308	53387.46484375	SYBR	100	Scr	SpyCas9	3
A10	10	103	65.60414123535156	852177.5625	53234.7890625	SYBR	100	Scr	SpyCas9	3
A10	10	104	65.88470458984375	834708.625	53077.72265625	SYBR	100	Scr	SpyCas9	3
A10	10	105	66.16527557373047	821637.625	52948.5703125	SYBR	100	Scr	SpyCas9	3
A10	10	106	66.44583892822266	808931.4375	52865.2890625	SYBR	100	Scr	SpyCas9	3
A10	10	107	66.726409912109375	789693.25	52821.3515625	SYBR	100	Scr	SpyCas9	3
A10	10	108	67.00697326660156	774272.4375	52796.1875	SYBR	100	Scr	SpyCas9	3
A10	10	109	67.28753662109375	759251.375	52778.3359375	SYBR	100	Scr	SpyCas9	3
A10	10	110	67.56809997558594	746761.5	52785.875	SYBR	100	Scr	SpyCas9	3
A10	10	111	67.84867095947266	728688.75	52861.5859375	SYBR	100	Scr	SpyCas9	3
A10	10	112	68.129241943359375	716283.25	53053.0625	SYBR	100	Scr	SpyCas9	3
A10	10	113	68.40980529785156	700237.3125	53388.76953125	SYBR	100	Scr	SpyCas9	3
A10	10	114	68.69036865234375	685283.375	53844.171875	SYBR	100	Scr	SpyCas9	3
A10	10	115	68.97093200683594	669154.25	54401.4453125	SYBR	100	Scr	SpyCas9	3
A10	10	116	69.251495361328125	654087.1875	55067.125	SYBR	100	Scr	SpyCas9	3
A10	10	117	69.53206634521484	637659.25	55845.98046875	SYBR	100	Scr	SpyCas9	3
A10	10	118	69.81263732910156	619857.625	56760.09765625	SYBR	100	Scr	SpyCas9	3
A10	10	119	70.09320068359375	606577.5	57837.77734375	SYBR	100	Scr	SpyCas9	3
A10	10	120	70.37376403808594	587126.0625	59096.4609375	SYBR	100	Scr	SpyCas9	3
A10	10	121	70.654327392578125	570273.75	60534.08203125	SYBR	100	Scr	SpyCas9	3
A10	10	122	70.93489837646484	551882.875	62138.30078125	SYBR	100	Scr	SpyCas9	3
A10	10	123	71.21546173095703	532185.1875	63913.296875	SYBR	100	Scr	SpyCas9	3
A10	10	124	71.49603271484375	513509.15625	65914.3203125	SYBR	100	Scr	SpyCas9	3
A10	10	125	71.77659606933594	493435.6875	68272.1875	SYBR	100	Scr	SpyCas9	3
A10	10	126	72.057159423828125	475473.5625	71196.96875	SYBR	100	Scr	SpyCas9	3
A10	10	127	72.33772277832031	450293.40625	74956.6875	SYBR	100	Scr	SpyCas9	3
A10	10	128	72.61829376220703	429700.34375	79829.890625	SYBR	100	Scr	SpyCas9	3
A10	10	129	72.89886474609375	406849.65625	86034.1640625	SYBR	100	Scr	SpyCas9	3
A10	10	130	73.17942810058594	378448.25	93633.2578125	SYBR	100	Scr	SpyCas9	3
A10	10	131	73.459991455078125	347391.5	102437.1015625	SYBR	100	Scr	SpyCas9	3
A10	10	132	73.74055480957031	311636.1875	111923.59375	SYBR	100	Scr	SpyCas9	3
A10	10	133	74.02112579345703	270357.25	121217.8125	SYBR	100	Scr	SpyCas9	3
A10	10	134	74.30168914794922	222998	129161.65625	SYBR	100	Scr	SpyCas9	3
A10	10	135	74.58226013183594	170606.96875	134485.34375	SYBR	100	Scr	SpyCas9	3
A10	10	136	74.862823486328125	119447.9453125	136058.5625	SYBR	100	Scr	SpyCas9	3
[truncated: 17,873 more rows]
