# Supplementary material for: RepFluo, a Fast Fluorescent In Vitro Assay of Cas9 Activity Exploiting Melting Curve Analysis
Source: ACS Omega. 2025 Nov 9;10(45):53816–26. doi: 10.1021/acsomega.5c02066 (PMC12631686; doi:10.1021/acsomega.5c02066)
Supplement: Supplementary file 3 [file ao5c02066_si_003.zip › Supporting_raw_data_2.xls]

Well	Well Position	Reading	Temperature	FAM	Derivative	Target Name	Protein	sgRNA	Timepoint	TimeBeforeReaction	RealTimepoint
A1	1	1	36.98320007324219	370446.40625	-13131.2783203125	ShLg	SpCas9 B6.1.1	RPP30 Trg1	0	4M 22S	262s (~4.37 minutes)
A1	1	2	37.26497650146485	374693.09375	-12439.3193359375	ShLg	SpCas9 B6.1.1	RPP30 Trg1	0	4M 22S	262s (~4.37 minutes)
A1	1	3	37.5467529296875	376457.75	-11637.6728515625	ShLg	SpCas9 B6.1.1	RPP30 Trg1	0	4M 22S	262s (~4.37 minutes)
A1	1	4	37.82852935791016	380068.625	-10712.767578125	ShLg	SpCas9 B6.1.1	RPP30 Trg1	0	4M 22S	262s (~4.37 minutes)
A1	1	5	38.11030578613281	384461.65625	-9706.5458984375	ShLg	SpCas9 B6.1.1	RPP30 Trg1	0	4M 22S	262s (~4.37 minutes)
A1	1	6	38.39208221435547	384678.3125	-8700.7744140625	ShLg	SpCas9 B6.1.1	RPP30 Trg1	0	4M 22S	262s (~4.37 minutes)
A1	1	7	38.673858642578125	387768.78125	-7781.193359375	ShLg	SpCas9 B6.1.1	RPP30 Trg1	0	4M 22S	262s (~4.37 minutes)
A1	1	8	38.95563507080078	391391.9375	-7001.62890625	ShLg	SpCas9 B6.1.1	RPP30 Trg1	0	4M 22S	262s (~4.37 minutes)
A1	1	9	39.23740768432617	392454	-6366.99609375	ShLg	SpCas9 B6.1.1	RPP30 Trg1	0	4M 22S	262s (~4.37 minutes)
A1	1	10	39.51918411254883	393320.65625	-5840.689453125	ShLg	SpCas9 B6.1.1	RPP30 Trg1	0	4M 22S	262s (~4.37 minutes)
A1	1	11	39.80096054077149	396435.78125	-5365.888671875	ShLg	SpCas9 B6.1.1	RPP30 Trg1	0	4M 22S	262s (~4.37 minutes)
A1	1	12	40.08273696899414	396955.59375	-4889.072265625	ShLg	SpCas9 B6.1.1	RPP30 Trg1	0	4M 22S	262s (~4.37 minutes)
A1	1	13	40.3645133972168	400025.5625	-4378.9228515625	ShLg	SpCas9 B6.1.1	RPP30 Trg1	0	4M 22S	262s (~4.37 minutes)
A1	1	14	40.64628982543945	398994.3125	-3834.261474609375	ShLg	SpCas9 B6.1.1	RPP30 Trg1	0	4M 22S	262s (~4.37 minutes)
A1	1	15	40.92806625366211	400862.28125	-3281.215576171875	ShLg	SpCas9 B6.1.1	RPP30 Trg1	0	4M 22S	262s (~4.37 minutes)
A1	1	16	41.209842681884766	402237.6875	-2757.521240234375	ShLg	SpCas9 B6.1.1	RPP30 Trg1	0	4M 22S	262s (~4.37 minutes)
A1	1	17	41.49161911010742	404528.1875	-2292.653564453125	ShLg	SpCas9 B6.1.1	RPP30 Trg1	0	4M 22S	262s (~4.37 minutes)
A1	1	18	41.77339553833008	404301.3125	-1894.218017578125	ShLg	SpCas9 B6.1.1	RPP30 Trg1	0	4M 22S	262s (~4.37 minutes)
A1	1	19	42.055171966552734	405363.90625	-1551.057373046875	ShLg	SpCas9 B6.1.1	RPP30 Trg1	0	4M 22S	262s (~4.37 minutes)
A1	1	20	42.336944580078125	404839.65625	-1247.06787109375	ShLg	SpCas9 B6.1.1	RPP30 Trg1	0	4M 22S	262s (~4.37 minutes)
A1	1	21	42.61872100830078	406467.90625	-975.19384765625	ShLg	SpCas9 B6.1.1	RPP30 Trg1	0	4M 22S	262s (~4.37 minutes)
A1	1	22	42.90049743652344	405476.9375	-737.343994140625	ShLg	SpCas9 B6.1.1	RPP30 Trg1	0	4M 22S	262s (~4.37 minutes)
A1	1	23	43.182273864746094	408514.625	-533.90185546875	ShLg	SpCas9 B6.1.1	RPP30 Trg1	0	4M 22S	262s (~4.37 minutes)
A1	1	24	43.46405029296875	407656.5	-356.65380859375	ShLg	SpCas9 B6.1.1	RPP30 Trg1	0	4M 22S	262s (~4.37 minutes)
A1	1	25	43.745826721191406	405811.96875	-193.898681640625	ShLg	SpCas9 B6.1.1	RPP30 Trg1	0	4M 22S	262s (~4.37 minutes)
A1	1	26	44.02760314941406	407831.15625	-43.742431640625	ShLg	SpCas9 B6.1.1	RPP30 Trg1	0	4M 22S	262s (~4.37 minutes)
A1	1	27	44.30937957763672	406685.9375	81.47998046875	ShLg	SpCas9 B6.1.1	RPP30 Trg1	0	4M 22S	262s (~4.37 minutes)
A1	1	28	44.591156005859375	409294.21875	168.396484375	ShLg	SpCas9 B6.1.1	RPP30 Trg1	0	4M 22S	262s (~4.37 minutes)
A1	1	29	44.87293243408203	407713.40625	224.554443359375	ShLg	SpCas9 B6.1.1	RPP30 Trg1	0	4M 22S	262s (~4.37 minutes)
A1	1	30	45.15470886230469	406877.09375	286.65966796875	ShLg	SpCas9 B6.1.1	RPP30 Trg1	0	4M 22S	262s (~4.37 minutes)
A1	1	31	45.436485290527344	406963.90625	403.749755859375	ShLg	SpCas9 B6.1.1	RPP30 Trg1	0	4M 22S	262s (~4.37 minutes)
A1	1	32	45.71826171875	406035.375	605.1041259765625	ShLg	SpCas9 B6.1.1	RPP30 Trg1	0	4M 22S	262s (~4.37 minutes)
A1	1	33	46.000038146972656	408889.75	876.4171142578125	ShLg	SpCas9 B6.1.1	RPP30 Trg1	0	4M 22S	262s (~4.37 minutes)
A1	1	34	46.28181457519531	408209.40625	1162.5787353515625	ShLg	SpCas9 B6.1.1	RPP30 Trg1	0	4M 22S	262s (~4.37 minutes)
A1	1	35	46.56359100341797	407349.03125	1394.7625732421875	ShLg	SpCas9 B6.1.1	RPP30 Trg1	0	4M 22S	262s (~4.37 minutes)
A1	1	36	46.845367431640625	406303.25	1524.9193115234375	ShLg	SpCas9 B6.1.1	RPP30 Trg1	0	4M 22S	262s (~4.37 minutes)
A1	1	37	47.12714385986328	407101.03125	1546.034423828125	ShLg	SpCas9 B6.1.1	RPP30 Trg1	0	4M 22S	262s (~4.37 minutes)
A1	1	38	47.40891647338867	404511	1488.9649658203125	ShLg	SpCas9 B6.1.1	RPP30 Trg1	0	4M 22S	262s (~4.37 minutes)
A1	1	39	47.69069290161133	404584.09375	1400.3856201171875	ShLg	SpCas9 B6.1.1	RPP30 Trg1	0	4M 22S	262s (~4.37 minutes)
A1	1	40	47.972469329833984	405497.96875	1316.073974609375	ShLg	SpCas9 B6.1.1	RPP30 Trg1	0	4M 22S	262s (~4.37 minutes)
A1	1	41	48.25424575805664	403395.53125	1247.0272216796875	ShLg	SpCas9 B6.1.1	RPP30 Trg1	0	4M 22S	262s (~4.37 minutes)
A1	1	42	48.5360221862793	405709.84375	1187.0906982421875	ShLg	SpCas9 B6.1.1	RPP30 Trg1	0	4M 22S	262s (~4.37 minutes)
A1	1	43	48.81779861450195	404541.96875	1134.0084228515625	ShLg	SpCas9 B6.1.1	RPP30 Trg1	0	4M 22S	262s (~4.37 minutes)
A1	1	44	49.09957504272461	401527.15625	1105.844482421875	ShLg	SpCas9 B6.1.1	RPP30 Trg1	0	4M 22S	262s (~4.37 minutes)
A1	1	45	49.381351470947266	403202.5625	1135.2899169921875	ShLg	SpCas9 B6.1.1	RPP30 Trg1	0	4M 22S	262s (~4.37 minutes)
A1	1	46	49.66312789916992	403126.1875	1242.7978515625	ShLg	SpCas9 B6.1.1	RPP30 Trg1	0	4M 22S	262s (~4.37 minutes)
A1	1	47	49.94490051269531	403865.71875	1410.0748291015625	ShLg	SpCas9 B6.1.1	RPP30 Trg1	0	4M 22S	262s (~4.37 minutes)
A1	1	48	50.22667694091797	403018.5	1576.159912109375	ShLg	SpCas9 B6.1.1	RPP30 Trg1	0	4M 22S	262s (~4.37 minutes)
A1	1	49	50.508453369140625	402451.625	1665.068359375	ShLg	SpCas9 B6.1.1	RPP30 Trg1	0	4M 22S	262s (~4.37 minutes)
A1	1	50	50.79022979736328	402121.375	1627.71728515625	ShLg	SpCas9 B6.1.1	RPP30 Trg1	0	4M 22S	262s (~4.37 minutes)
A1	1	51	51.07200622558594	399633.9375	1471.7132568359375	ShLg	SpCas9 B6.1.1	RPP30 Trg1	0	4M 22S	262s (~4.37 minutes)
A1	1	52	51.353782653808594	398304	1257.7415771484375	ShLg	SpCas9 B6.1.1	RPP30 Trg1	0	4M 22S	262s (~4.37 minutes)
A1	1	53	51.63555908203125	401027.8125	1067.5654296875	ShLg	SpCas9 B6.1.1	RPP30 Trg1	0	4M 22S	262s (~4.37 minutes)
A1	1	54	51.917335510253906	401143.34375	968.262939453125	ShLg	SpCas9 B6.1.1	RPP30 Trg1	0	4M 22S	262s (~4.37 minutes)
A1	1	55	52.19911193847656	399849.78125	992.2930908203124	ShLg	SpCas9 B6.1.1	RPP30 Trg1	0	4M 22S	262s (~4.37 minutes)
A1	1	56	52.48088836669922	399107.03125	1140.5003662109375	ShLg	SpCas9 B6.1.1	RPP30 Trg1	0	4M 22S	262s (~4.37 minutes)
A1	1	57	52.762664794921875	399589.875	1391.7099609375	ShLg	SpCas9 B6.1.1	RPP30 Trg1	0	4M 22S	262s (~4.37 minutes)
A1	1	58	53.04444122314453	399796.25	1708.394287109375	ShLg	SpCas9 B6.1.1	RPP30 Trg1	0	4M 22S	262s (~4.37 minutes)
A1	1	59	53.32621765136719	399406.03125	2039.96533203125	ShLg	SpCas9 B6.1.1	RPP30 Trg1	0	4M 22S	262s (~4.37 minutes)
A1	1	60	53.60799407958984	398885.3125	2333.18408203125	ShLg	SpCas9 B6.1.1	RPP30 Trg1	0	4M 22S	262s (~4.37 minutes)
A1	1	61	53.8897705078125	397536.4375	2544.328857421875	ShLg	SpCas9 B6.1.1	RPP30 Trg1	0	4M 22S	262s (~4.37 minutes)
A1	1	62	54.17154693603515	394159.90625	2703.676025390625	ShLg	SpCas9 B6.1.1	RPP30 Trg1	0	4M 22S	262s (~4.37 minutes)
A1	1	63	54.45332336425781	395969.875	2854.891357421875	ShLg	SpCas9 B6.1.1	RPP30 Trg1	0	4M 22S	262s (~4.37 minutes)
A1	1	64	54.73509979248047	396031.6875	3049.406494140625	ShLg	SpCas9 B6.1.1	RPP30 Trg1	0	4M 22S	262s (~4.37 minutes)
A1	1	65	55.016876220703125	394423.75	3312.68212890625	ShLg	SpCas9 B6.1.1	RPP30 Trg1	0	4M 22S	262s (~4.37 minutes)
A1	1	66	55.29865264892578	394398.53125	3628.216064453125	ShLg	SpCas9 B6.1.1	RPP30 Trg1	0	4M 22S	262s (~4.37 minutes)
A1	1	67	55.58042907714844	392304.5625	3947.81201171875	ShLg	SpCas9 B6.1.1	RPP30 Trg1	0	4M 22S	262s (~4.37 minutes)
A1	1	68	55.86220169067383	390136.78125	4219.4384765625	ShLg	SpCas9 B6.1.1	RPP30 Trg1	0	4M 22S	262s (~4.37 minutes)
A1	1	69	56.14397811889648	390393.4375	4414.57421875	ShLg	SpCas9 B6.1.1	RPP30 Trg1	0	4M 22S	262s (~4.37 minutes)
A1	1	70	56.42575454711914	387007.90625	4540.763671875	ShLg	SpCas9 B6.1.1	RPP30 Trg1	0	4M 22S	262s (~4.37 minutes)
A1	1	71	56.7075309753418	386476.5	4636.796875	ShLg	SpCas9 B6.1.1	RPP30 Trg1	0	4M 22S	262s (~4.37 minutes)
A1	1	72	56.98930740356445	386312.4375	4758.1630859375	ShLg	SpCas9 B6.1.1	RPP30 Trg1	0	4M 22S	262s (~4.37 minutes)
A1	1	73	57.27108383178711	384048.5	4960.912109375	ShLg	SpCas9 B6.1.1	RPP30 Trg1	0	4M 22S	262s (~4.37 minutes)
A1	1	74	57.552860260009766	382740.15625	5290.62060546875	ShLg	SpCas9 B6.1.1	RPP30 Trg1	0	4M 22S	262s (~4.37 minutes)
A1	1	75	57.83463287353515	381402.53125	5776.5546875	ShLg	SpCas9 B6.1.1	RPP30 Trg1	0	4M 22S	262s (~4.37 minutes)
A1	1	76	58.11640930175781	380526.59375	6430.318359375	ShLg	SpCas9 B6.1.1	RPP30 Trg1	0	4M 22S	262s (~4.37 minutes)
A1	1	77	58.39818572998047	378680.375	7248.9833984375	ShLg	SpCas9 B6.1.1	RPP30 Trg1	0	4M 22S	262s (~4.37 minutes)
A1	1	78	58.679962158203125	374018.40625	8222.5537109375	ShLg	SpCas9 B6.1.1	RPP30 Trg1	0	4M 22S	262s (~4.37 minutes)
A1	1	79	58.96173858642578	373580.1875	9342.2353515625	ShLg	SpCas9 B6.1.1	RPP30 Trg1	0	4M 22S	262s (~4.37 minutes)
A1	1	80	59.24351501464844	369710.125	10603.724609375	ShLg	SpCas9 B6.1.1	RPP30 Trg1	0	4M 22S	262s (~4.37 minutes)
A1	1	81	59.525291442871094	366404.28125	12002.2626953125	ShLg	SpCas9 B6.1.1	RPP30 Trg1	0	4M 22S	262s (~4.37 minutes)
A1	1	82	59.80706787109375	362533.46875	13519.9638671875	ShLg	SpCas9 B6.1.1	RPP30 Trg1	0	4M 22S	262s (~4.37 minutes)
A1	1	83	60.088844299316406	358764.84375	15114.646484375	ShLg	SpCas9 B6.1.1	RPP30 Trg1	0	4M 22S	262s (~4.37 minutes)
A1	1	84	60.37062072753906	352954.21875	16715.669921875	ShLg	SpCas9 B6.1.1	RPP30 Trg1	0	4M 22S	262s (~4.37 minutes)
A1	1	85	60.65239715576172	346994.46875	18229.318359375	ShLg	SpCas9 B6.1.1	RPP30 Trg1	0	4M 22S	262s (~4.37 minutes)
A1	1	86	60.934173583984375	340403.4375	19548.7265625	ShLg	SpCas9 B6.1.1	RPP30 Trg1	0	4M 22S	262s (~4.37 minutes)
A1	1	87	61.21595001220703	334294.90625	20564.615234375	ShLg	SpCas9 B6.1.1	RPP30 Trg1	0	4M 22S	262s (~4.37 minutes)
A1	1	88	61.49772644042969	327990.34375	21174.61328125	ShLg	SpCas9 B6.1.1	RPP30 Trg1	0	4M 22S	262s (~4.37 minutes)
A1	1	89	61.779502868652344	317790.46875	21296.119140625	ShLg	SpCas9 B6.1.1	RPP30 Trg1	0	4M 22S	262s (~4.37 minutes)
A1	1	90	62.061279296875	313745.78125	20883.037109375	ShLg	SpCas9 B6.1.1	RPP30 Trg1	0	4M 22S	262s (~4.37 minutes)
A1	1	91	62.343055725097656	305529.0625	19943.41796875	ShLg	SpCas9 B6.1.1	RPP30 Trg1	0	4M 22S	262s (~4.37 minutes)
A1	1	92	62.62483215332031	300319.15625	18547.642578125	ShLg	SpCas9 B6.1.1	RPP30 Trg1	0	4M 22S	262s (~4.37 minutes)
A1	1	93	62.90660858154297	295932.6875	16820.203125	ShLg	SpCas9 B6.1.1	RPP30 Trg1	0	4M 22S	262s (~4.37 minutes)
A1	1	94	63.188385009765625	293379.28125	14916.0322265625	ShLg	SpCas9 B6.1.1	RPP30 Trg1	0	4M 22S	262s (~4.37 minutes)
A1	1	95	63.47016143798828	287850.90625	12989.119140625	ShLg	SpCas9 B6.1.1	RPP30 Trg1	0	4M 22S	262s (~4.37 minutes)
A1	1	96	63.75193786621094	287663.40625	11165.447265625	ShLg	SpCas9 B6.1.1	RPP30 Trg1	0	4M 22S	262s (~4.37 minutes)
A1	1	97	64.03370666503906	284472.8125	9526.8095703125	ShLg	SpCas9 B6.1.1	RPP30 Trg1	0	4M 22S	262s (~4.37 minutes)
A1	1	98	64.31549072265625	283045.5625	8110.2861328125	ShLg	SpCas9 B6.1.1	RPP30 Trg1	0	4M 22S	262s (~4.37 minutes)
A1	1	99	64.597259521484375	281555	6919.8271484375	ShLg	SpCas9 B6.1.1	RPP30 Trg1	0	4M 22S	262s (~4.37 minutes)
A1	1	100	64.87904357910156	278489.71875	5944.35546875	ShLg	SpCas9 B6.1.1	RPP30 Trg1	0	4M 22S	262s (~4.37 minutes)
A1	1	101	65.16081237792969	280506	5173.17724609375	ShLg	SpCas9 B6.1.1	RPP30 Trg1	0	4M 22S	262s (~4.37 minutes)
A1	1	102	65.442596435546875	276549.21875	4601.16064453125	ShLg	SpCas9 B6.1.1	RPP30 Trg1	0	4M 22S	262s (~4.37 minutes)
A1	1	103	65.724365234375	277772.125	4222.84033203125	ShLg	SpCas9 B6.1.1	RPP30 Trg1	0	4M 22S	262s (~4.37 minutes)
A1	1	104	66.00614929199219	277278.15625	4021.1494140625	ShLg	SpCas9 B6.1.1	RPP30 Trg1	0	4M 22S	262s (~4.37 minutes)
A1	1	105	66.28791809082031	274804.96875	3960.98876953125	ShLg	SpCas9 B6.1.1	RPP30 Trg1	0	4M 22S	262s (~4.37 minutes)
A1	1	106	66.5697021484375	272715.4375	3992.90283203125	ShLg	SpCas9 B6.1.1	RPP30 Trg1	0	4M 22S	262s (~4.37 minutes)
A1	1	107	66.851470947265625	274149.125	4065.142578125	ShLg	SpCas9 B6.1.1	RPP30 Trg1	0	4M 22S	262s (~4.37 minutes)
A1	1	108	67.13324737548828	270777.96875	4136.611328125	ShLg	SpCas9 B6.1.1	RPP30 Trg1	0	4M 22S	262s (~4.37 minutes)
A1	1	109	67.41502380371094	270398.71875	4185.3359375	ShLg	SpCas9 B6.1.1	RPP30 Trg1	0	4M 22S	262s (~4.37 minutes)
A1	1	110	67.6968002319336	268949.34375	4211.18798828125	ShLg	SpCas9 B6.1.1	RPP30 Trg1	0	4M 22S	262s (~4.37 minutes)
A1	1	111	67.97857666015625	267534.09375	4235.71337890625	ShLg	SpCas9 B6.1.1	RPP30 Trg1	0	4M 22S	262s (~4.37 minutes)
A1	1	112	68.2603530883789	267215	4298.32373046875	ShLg	SpCas9 B6.1.1	RPP30 Trg1	0	4M 22S	262s (~4.37 minutes)
A1	1	113	68.54212951660156	265105.125	4447.326171875	ShLg	SpCas9 B6.1.1	RPP30 Trg1	0	4M 22S	262s (~4.37 minutes)
A1	1	114	68.82390594482422	265701	4723.984375	ShLg	SpCas9 B6.1.1	RPP30 Trg1	0	4M 22S	262s (~4.37 minutes)
A1	1	115	69.105682373046875	264010.03125	5143.9287109375	ShLg	SpCas9 B6.1.1	RPP30 Trg1	0	4M 22S	262s (~4.37 minutes)
A1	1	116	69.38745880126953	261287.09375	5684.2373046875	ShLg	SpCas9 B6.1.1	RPP30 Trg1	0	4M 22S	262s (~4.37 minutes)
A1	1	117	69.66923522949219	259560.453125	6282.90234375	ShLg	SpCas9 B6.1.1	RPP30 Trg1	0	4M 22S	262s (~4.37 minutes)
A1	1	118	69.95101165771484	256680.796875	6851.0625	ShLg	SpCas9 B6.1.1	RPP30 Trg1	0	4M 22S	262s (~4.37 minutes)
A1	1	119	70.2327880859375	255216.8125	7293.0224609375	ShLg	SpCas9 B6.1.1	RPP30 Trg1	0	4M 22S	262s (~4.37 minutes)
A1	1	120	70.51456451416016	252022.703125	7527.6142578125	ShLg	SpCas9 B6.1.1	RPP30 Trg1	0	4M 22S	262s (~4.37 minutes)
A1	1	121	70.79634094238281	247252.265625	7506.7392578125	ShLg	SpCas9 B6.1.1	RPP30 Trg1	0	4M 22S	262s (~4.37 minutes)
A1	1	122	71.07810974121094	247391.765625	7226.7607421875	ShLg	SpCas9 B6.1.1	RPP30 Trg1	0	4M 22S	262s (~4.37 minutes)
A1	1	123	71.359893798828125	245741	6728.9228515625	ShLg	SpCas9 B6.1.1	RPP30 Trg1	0	4M 22S	262s (~4.37 minutes)
A1	1	124	71.64166259765625	244479.1875	6087.0205078125	ShLg	SpCas9 B6.1.1	RPP30 Trg1	0	4M 22S	262s (~4.37 minutes)
A1	1	125	71.92344665527344	241511.921875	5386.546875	ShLg	SpCas9 B6.1.1	RPP30 Trg1	0	4M 22S	262s (~4.37 minutes)
A1	1	126	72.20521545410156	242878.828125	4704.439453125	ShLg	SpCas9 B6.1.1	RPP30 Trg1	0	4M 22S	262s (~4.37 minutes)
A1	1	127	72.48699951171875	240725.109375	4096.626953125	ShLg	SpCas9 B6.1.1	RPP30 Trg1	0	4M 22S	262s (~4.37 minutes)
A1	1	128	72.768768310546875	241750.890625	3594.8876953125	ShLg	SpCas9 B6.1.1	RPP30 Trg1	0	4M 22S	262s (~4.37 minutes)
A1	1	129	73.05055236816406	238765.921875	3210.140625	ShLg	SpCas9 B6.1.1	RPP30 Trg1	0	4M 22S	262s (~4.37 minutes)
A1	1	130	73.33232116699219	239453.78125	2938.00390625	ShLg	SpCas9 B6.1.1	RPP30 Trg1	0	4M 22S	262s (~4.37 minutes)
A1	1	131	73.614105224609375	238418.703125	2764.6591796875	ShLg	SpCas9 B6.1.1	RPP30 Trg1	0	4M 22S	262s (~4.37 minutes)
A1	1	132	73.8958740234375	239559.71875	2670.06689453125	ShLg	SpCas9 B6.1.1	RPP30 Trg1	0	4M 22S	262s (~4.37 minutes)
A1	1	133	74.17765808105469	235836.015625	2631.108154296875	ShLg	SpCas9 B6.1.1	RPP30 Trg1	0	4M 22S	262s (~4.37 minutes)
A1	1	134	74.45942687988281	237403.71875	2624.930419921875	ShLg	SpCas9 B6.1.1	RPP30 Trg1	0	4M 22S	262s (~4.37 minutes)
A1	1	135	74.7412109375	234463.03125	2633.218017578125	ShLg	SpCas9 B6.1.1	RPP30 Trg1	0	4M 22S	262s (~4.37 minutes)
A1	1	136	75.022979736328125	235493.28125	2643.296875	ShLg	SpCas9 B6.1.1	RPP30 Trg1	0	4M 22S	262s (~4.37 minutes)
A1	1	137	75.30475616455078	237577.265625	2645.485107421875	ShLg	SpCas9 B6.1.1	RPP30 Trg1	0	4M 22S	262s (~4.37 minutes)
A1	1	138	75.58653259277344	231108.421875	2629.806884765625	ShLg	SpCas9 B6.1.1	RPP30 Trg1	0	4M 22S	262s (~4.37 minutes)
A1	1	139	75.8683090209961	232162.625	2587.87939453125	ShLg	SpCas9 B6.1.1	RPP30 Trg1	0	4M 22S	262s (~4.37 minutes)
A1	1	140	76.15008544921875	233358.953125	2520.698974609375	ShLg	SpCas9 B6.1.1	RPP30 Trg1	0	4M 22S	262s (~4.37 minutes)
A1	1	141	76.4318618774414	232119.140625	2442.82958984375	ShLg	SpCas9 B6.1.1	RPP30 Trg1	0	4M 22S	262s (~4.37 minutes)
A1	1	142	76.71363830566406	231062.375	2375.34521484375	ShLg	SpCas9 B6.1.1	RPP30 Trg1	0	4M 22S	262s (~4.37 minutes)
A1	1	143	76.99541473388672	231710.0625	2329.654296875	ShLg	SpCas9 B6.1.1	RPP30 Trg1	0	4M 22S	262s (~4.37 minutes)
A1	1	144	77.277191162109375	229669.75	2293.167236328125	ShLg	SpCas9 B6.1.1	RPP30 Trg1	0	4M 22S	262s (~4.37 minutes)
A1	1	145	77.55896759033203	230350	2234.31982421875	ShLg	SpCas9 B6.1.1	RPP30 Trg1	0	4M 22S	262s (~4.37 minutes)
A1	1	146	77.84074401855469	227585.890625	2121.3330078125	ShLg	SpCas9 B6.1.1	RPP30 Trg1	0	4M 22S	262s (~4.37 minutes)
A1	1	147	78.12252044677734	228051.09375	1947.049560546875	ShLg	SpCas9 B6.1.1	RPP30 Trg1	0	4M 22S	262s (~4.37 minutes)
A1	1	148	78.404296875	227526.078125	1743.439453125	ShLg	SpCas9 B6.1.1	RPP30 Trg1	0	4M 22S	262s (~4.37 minutes)
A1	1	149	78.68607330322266	228920.921875	1571.64013671875	ShLg	SpCas9 B6.1.1	RPP30 Trg1	0	4M 22S	262s (~4.37 minutes)
A1	1	150	78.96784973144531	228577.46875	1493.1221923828125	ShLg	SpCas9 B6.1.1	RPP30 Trg1	0	4M 22S	262s (~4.37 minutes)
A1	1	151	79.24961853027344	227715.125	1538.3778076171875	ShLg	SpCas9 B6.1.1	RPP30 Trg1	0	4M 22S	262s (~4.37 minutes)
A1	1	152	79.531402587890625	227209.46875	1692.955078125	ShLg	SpCas9 B6.1.1	RPP30 Trg1	0	4M 22S	262s (~4.37 minutes)
A1	1	153	79.81317138671875	225258.15625	1906.2908935546875	ShLg	SpCas9 B6.1.1	RPP30 Trg1	0	4M 22S	262s (~4.37 minutes)
A1	1	154	80.09495544433594	226778.671875	2115.9443359375	ShLg	SpCas9 B6.1.1	RPP30 Trg1	0	4M 22S	262s (~4.37 minutes)
A1	1	155	80.37672424316406	225825.703125	2271.05224609375	ShLg	SpCas9 B6.1.1	RPP30 Trg1	0	4M 22S	262s (~4.37 minutes)
A1	1	156	80.65850830078125	222086.5	2343.782470703125	ShLg	SpCas9 B6.1.1	RPP30 Trg1	0	4M 22S	262s (~4.37 minutes)
A1	1	157	80.940277099609375	224722.96875	2341.69873046875	ShLg	SpCas9 B6.1.1	RPP30 Trg1	0	4M 22S	262s (~4.37 minutes)
A1	1	158	81.22206115722656	223452.453125	2289.776123046875	ShLg	SpCas9 B6.1.1	RPP30 Trg1	0	4M 22S	262s (~4.37 minutes)
A1	1	159	81.50382995605469	221477.140625	2221.66552734375	ShLg	SpCas9 B6.1.1	RPP30 Trg1	0	4M 22S	262s (~4.37 minutes)
A1	1	160	81.785614013671875	223213.546875	2176.090087890625	ShLg	SpCas9 B6.1.1	RPP30 Trg1	0	4M 22S	262s (~4.37 minutes)
A1	1	161	82.0673828125	221889.921875	2175.564453125	ShLg	SpCas9 B6.1.1	RPP30 Trg1	0	4M 22S	262s (~4.37 minutes)
A1	1	162	82.34916687011719	221239.734375	2221.21728515625	ShLg	SpCas9 B6.1.1	RPP30 Trg1	0	4M 22S	262s (~4.37 minutes)
A1	1	163	82.63093566894531	219875.03125	2294.66748046875	ShLg	SpCas9 B6.1.1	RPP30 Trg1	0	4M 22S	262s (~4.37 minutes)
A1	1	164	82.91271209716797	220190.609375	2362.88037109375	ShLg	SpCas9 B6.1.1	RPP30 Trg1	0	4M 22S	262s (~4.37 minutes)
A1	1	165	83.194488525390625	219509.15625	2402.525634765625	ShLg	SpCas9 B6.1.1	RPP30 Trg1	0	4M 22S	262s (~4.37 minutes)
A1	1	166	83.47626495361328	218044.859375	2399.841796875	ShLg	SpCas9 B6.1.1	RPP30 Trg1	0	4M 22S	262s (~4.37 minutes)
A1	1	167	83.75804138183594	216471.109375	2354.788818359375	ShLg	SpCas9 B6.1.1	RPP30 Trg1	0	4M 22S	262s (~4.37 minutes)
A1	1	168	84.0398178100586	218014.515625	2278.224365234375	ShLg	SpCas9 B6.1.1	RPP30 Trg1	0	4M 22S	262s (~4.37 minutes)
A1	1	169	84.32159423828125	217543.796875	2188.4140625	ShLg	SpCas9 B6.1.1	RPP30 Trg1	0	4M 22S	262s (~4.37 minutes)
A1	1	170	84.6033706665039	216556.359375	2107.25244140625	ShLg	SpCas9 B6.1.1	RPP30 Trg1	0	4M 22S	262s (~4.37 minutes)
A1	1	171	84.88514709472656	213514.953125	2046.148193359375	ShLg	SpCas9 B6.1.1	RPP30 Trg1	0	4M 22S	262s (~4.37 minutes)
A1	1	172	85.16692352294922	216841.140625	2010.70556640625	ShLg	SpCas9 B6.1.1	RPP30 Trg1	0	4M 22S	262s (~4.37 minutes)
A1	1	173	85.448699951171875	214573.140625	2002.89990234375	ShLg	SpCas9 B6.1.1	RPP30 Trg1	0	4M 22S	262s (~4.37 minutes)
A1	1	174	85.73047637939453	214517.46875	2019.60986328125	ShLg	SpCas9 B6.1.1	RPP30 Trg1	0	4M 22S	262s (~4.37 minutes)
A1	1	175	86.01225280761719	214169.921875	2049.244140625	ShLg	SpCas9 B6.1.1	RPP30 Trg1	0	4M 22S	262s (~4.37 minutes)
A1	1	176	86.29402923583984	212410.53125	2072.3505859375	ShLg	SpCas9 B6.1.1	RPP30 Trg1	0	4M 22S	262s (~4.37 minutes)
A1	1	177	86.5758056640625	211588	2069.629150390625	ShLg	SpCas9 B6.1.1	RPP30 Trg1	0	4M 22S	262s (~4.37 minutes)
A1	1	178	86.857574462890625	212263.296875	2032.400390625	ShLg	SpCas9 B6.1.1	RPP30 Trg1	0	4M 22S	262s (~4.37 minutes)
A1	1	179	87.13935852050781	211892.390625	1967.2847900390625	ShLg	SpCas9 B6.1.1	RPP30 Trg1	0	4M 22S	262s (~4.37 minutes)
A1	1	180	87.42112731933594	210062.03125	1893.1422119140625	ShLg	SpCas9 B6.1.1	RPP30 Trg1	0	4M 22S	262s (~4.37 minutes)
A1	1	181	87.702911376953125	211048.6875	1833.936767578125	ShLg	SpCas9 B6.1.1	RPP30 Trg1	0	4M 22S	262s (~4.37 minutes)
A1	1	182	87.98468017578125	209508.9375	1812.97802734375	ShLg	SpCas9 B6.1.1	RPP30 Trg1	0	4M 22S	262s (~4.37 minutes)
A1	1	183	88.26646423339844	210123.03125	1848.2471923828125	ShLg	SpCas9 B6.1.1	RPP30 Trg1	0	4M 22S	262s (~4.37 minutes)
A1	1	184	88.54823303222656	209830.234375	1945.5526123046875	ShLg	SpCas9 B6.1.1	RPP30 Trg1	0	4M 22S	262s (~4.37 minutes)
A1	1	185	88.83001708984375	209175.21875	2092.457275390625	ShLg	SpCas9 B6.1.1	RPP30 Trg1	0	4M 22S	262s (~4.37 minutes)
A1	1	186	89.111785888671875	206718.34375	2258.71826171875	ShLg	SpCas9 B6.1.1	RPP30 Trg1	0	4M 22S	262s (~4.37 minutes)
A1	1	187	89.39356994628906	206634.65625	2400.45458984375	ShLg	SpCas9 B6.1.1	RPP30 Trg1	0	4M 22S	262s (~4.37 minutes)
A1	1	188	89.67533874511719	207255.890625	2495.979248046875	ShLg	SpCas9 B6.1.1	RPP30 Trg1	0	4M 22S	262s (~4.37 minutes)
A1	1	189	89.957122802734375	205600.078125	2540.51953125	ShLg	SpCas9 B6.1.1	RPP30 Trg1	0	4M 22S	262s (~4.37 minutes)
A1	1	190	90.2388916015625	204369.1875	2539.04296875	ShLg	SpCas9 B6.1.1	RPP30 Trg1	0	4M 22S	262s (~4.37 minutes)
A1	1	191	90.52067565917967	205683.75	2502.52734375	ShLg	SpCas9 B6.1.1	RPP30 Trg1	0	4M 22S	262s (~4.37 minutes)
A1	1	192	90.8024444580078	202386.4375	2445.273681640625	ShLg	SpCas9 B6.1.1	RPP30 Trg1	0	4M 22S	262s (~4.37 minutes)
A1	1	193	91.08422088623048	202802.9375	2388.719482421875	ShLg	SpCas9 B6.1.1	RPP30 Trg1	0	4M 22S	262s (~4.37 minutes)
A1	1	194	91.365997314453125	202993.625	2362.865478515625	ShLg	SpCas9 B6.1.1	RPP30 Trg1	0	4M 22S	262s (~4.37 minutes)
A1	1	195	91.64777374267578	203693.078125	2394.152587890625	ShLg	SpCas9 B6.1.1	RPP30 Trg1	0	4M 22S	262s (~4.37 minutes)
A1	1	196	91.92955017089844	201260.984375	2483.431640625	ShLg	SpCas9 B6.1.1	RPP30 Trg1	0	4M 22S	262s (~4.37 minutes)
A1	1	197	92.2113265991211	199628.890625	2591.295166015625	ShLg	SpCas9 B6.1.1	RPP30 Trg1	0	4M 22S	262s (~4.37 minutes)
A1	1	198	92.49310302734376	198587.09375	2649.812744140625	ShLg	SpCas9 B6.1.1	RPP30 Trg1	0	4M 22S	262s (~4.37 minutes)
A1	1	199	92.7748794555664	197697.890625	2599.302734375	ShLg	SpCas9 B6.1.1	RPP30 Trg1	0	4M 22S	262s (~4.37 minutes)
A1	1	200	93.05665588378906	198672.890625	2426.517822265625	ShLg	SpCas9 B6.1.1	RPP30 Trg1	0	4M 22S	262s (~4.37 minutes)
A1	1	201	93.33843231201172	198027.046875	2163.96337890625	ShLg	SpCas9 B6.1.1	RPP30 Trg1	0	4M 22S	262s (~4.37 minutes)
A1	1	202	93.620208740234375	199035.984375	1889.5765380859375	ShLg	SpCas9 B6.1.1	RPP30 Trg1	0	4M 22S	262s (~4.37 minutes)
A1	1	203	93.90198516845705	196888.59375	1682.96142578125	ShLg	SpCas9 B6.1.1	RPP30 Trg1	0	4M 22S	262s (~4.37 minutes)
A1	1	204	94.18376159667967	196508.625	1570.2967529296875	ShLg	SpCas9 B6.1.1	RPP30 Trg1	0	4M 22S	262s (~4.37 minutes)
A1	1	205	94.46553802490234	196557.546875	1531.505615234375	ShLg	SpCas9 B6.1.1	RPP30 Trg1	0	4M 22S	262s (~4.37 minutes)
A1	1	206	94.747314453125	197312.3125	1523.95703125	ShLg	SpCas9 B6.1.1	RPP30 Trg1	0	4M 22S	262s (~4.37 minutes)
A2	2	1	36.98320007324219	336357.28125	-8752.4091796875	ShLg	SpCas9 B6.1.1	RPP30 Trg1	0	3M 11S	191s (~3.18 minutes)
A2	2	2	37.26497650146485	342867.53125	-8340.2001953125	ShLg	SpCas9 B6.1.1	RPP30 Trg1	0	3M 11S	191s (~3.18 minutes)
A2	2	3	37.5467529296875	344919.03125	-7836.53076171875	ShLg	SpCas9 B6.1.1	RPP30 Trg1	0	3M 11S	191s (~3.18 minutes)
A2	2	4	37.82852935791016	344895.75	-7253.29736328125	ShLg	SpCas9 B6.1.1	RPP30 Trg1	0	3M 11S	191s (~3.18 minutes)
A2	2	5	38.11030578613281	349501.65625	-6644.97998046875	ShLg	SpCas9 B6.1.1	RPP30 Trg1	0	3M 11S	191s (~3.18 minutes)
A2	2	6	38.39208221435547	349725.125	-6079.72705078125	ShLg	SpCas9 B6.1.1	RPP30 Trg1	0	3M 11S	191s (~3.18 minutes)
A2	2	7	38.673858642578125	351890.59375	-5600.63671875	ShLg	SpCas9 B6.1.1	RPP30 Trg1	0	3M 11S	191s (~3.18 minutes)
A2	2	8	38.95563507080078	354369.75	-5205.91845703125	ShLg	SpCas9 B6.1.1	RPP30 Trg1	0	3M 11S	191s (~3.18 minutes)
A2	2	9	39.23740768432617	354274.84375	-4861.80029296875	ShLg	SpCas9 B6.1.1	RPP30 Trg1	0	3M 11S	191s (~3.18 minutes)
A2	2	10	39.51918411254883	354347.34375	-4533.88427734375	ShLg	SpCas9 B6.1.1	RPP30 Trg1	0	3M 11S	191s (~3.18 minutes)
A2	2	11	39.80096054077149	359544.9375	-4209.77734375	ShLg	SpCas9 B6.1.1	RPP30 Trg1	0	3M 11S	191s (~3.18 minutes)
A2	2	12	40.08273696899414	360241.8125	-3895.95556640625	ShLg	SpCas9 B6.1.1	RPP30 Trg1	0	3M 11S	191s (~3.18 minutes)
A2	2	13	40.3645133972168	362577.3125	-3597.48291015625	ShLg	SpCas9 B6.1.1	RPP30 Trg1	0	3M 11S	191s (~3.18 minutes)
A2	2	14	40.64628982543945	360792	-3301.98388671875	ShLg	SpCas9 B6.1.1	RPP30 Trg1	0	3M 11S	191s (~3.18 minutes)
A2	2	15	40.92806625366211	361534.25	-2982.5087890625	ShLg	SpCas9 B6.1.1	RPP30 Trg1	0	3M 11S	191s (~3.18 minutes)
A2	2	16	41.209842681884766	363363.71875	-2615.72119140625	ShLg	SpCas9 B6.1.1	RPP30 Trg1	0	3M 11S	191s (~3.18 minutes)
A2	2	17	41.49161911010742	365017.625	-2199.3193359375	ShLg	SpCas9 B6.1.1	RPP30 Trg1	0	3M 11S	191s (~3.18 minutes)
A2	2	18	41.77339553833008	365041.0625	-1756.6986083984375	ShLg	SpCas9 B6.1.1	RPP30 Trg1	0	3M 11S	191s (~3.18 minutes)
A2	2	19	42.055171966552734	367533.21875	-1327.1695556640625	ShLg	SpCas9 B6.1.1	RPP30 Trg1	0	3M 11S	191s (~3.18 minutes)
A2	2	20	42.336944580078125	367564.375	-949.6583251953124	ShLg	SpCas9 B6.1.1	RPP30 Trg1	0	3M 11S	191s (~3.18 minutes)
A2	2	21	42.61872100830078	368720.9375	-648.5203857421875	ShLg	SpCas9 B6.1.1	RPP30 Trg1	0	3M 11S	191s (~3.18 minutes)
A2	2	22	42.90049743652344	367779.09375	-427.6370849609375	ShLg	SpCas9 B6.1.1	RPP30 Trg1	0	3M 11S	191s (~3.18 minutes)
A2	2	23	43.182273864746094	369225.75	-273.023193359375	ShLg	SpCas9 B6.1.1	RPP30 Trg1	0	3M 11S	191s (~3.18 minutes)
A2	2	24	43.46405029296875	368331.1875	-160.504638671875	ShLg	SpCas9 B6.1.1	RPP30 Trg1	0	3M 11S	191s (~3.18 minutes)
A2	2	25	43.745826721191406	369217	-64.9674072265625	ShLg	SpCas9 B6.1.1	RPP30 Trg1	0	3M 11S	191s (~3.18 minutes)
A2	2	26	44.02760314941406	368133.34375	32.9669189453125	ShLg	SpCas9 B6.1.1	RPP30 Trg1	0	3M 11S	191s (~3.18 minutes)
A2	2	27	44.30937957763672	369867.78125	144.0550537109375	ShLg	SpCas9 B6.1.1	RPP30 Trg1	0	3M 11S	191s (~3.18 minutes)
A2	2	28	44.591156005859375	369300.34375	269.8011474609375	ShLg	SpCas9 B6.1.1	RPP30 Trg1	0	3M 11S	191s (~3.18 minutes)
A2	2	29	44.87293243408203	368653.375	404.9583740234375	ShLg	SpCas9 B6.1.1	RPP30 Trg1	0	3M 11S	191s (~3.18 minutes)
A2	2	30	45.15470886230469	369809.5	539.8427734375	ShLg	SpCas9 B6.1.1	RPP30 Trg1	0	3M 11S	191s (~3.18 minutes)
A2	2	31	45.436485290527344	369419.59375	664.47821044921875	ShLg	SpCas9 B6.1.1	RPP30 Trg1	0	3M 11S	191s (~3.18 minutes)
A2	2	32	45.71826171875	368944.6875	771.4511108398436	ShLg	SpCas9 B6.1.1	RPP30 Trg1	0	3M 11S	191s (~3.18 minutes)
A2	2	33	46.000038146972656	369397.21875	857.51690673828125	ShLg	SpCas9 B6.1.1	RPP30 Trg1	0	3M 11S	191s (~3.18 minutes)
A2	2	34	46.28181457519531	368203.96875	922.2388916015624	ShLg	SpCas9 B6.1.1	RPP30 Trg1	0	3M 11S	191s (~3.18 minutes)
A2	2	35	46.56359100341797	368618	966.81561279296875	ShLg	SpCas9 B6.1.1	RPP30 Trg1	0	3M 11S	191s (~3.18 minutes)
A2	2	36	46.845367431640625	368838.65625	995.33636474609375	ShLg	SpCas9 B6.1.1	RPP30 Trg1	0	3M 11S	191s (~3.18 minutes)
A2	2	37	47.12714385986328	368058.15625	1018.0242309570312	ShLg	SpCas9 B6.1.1	RPP30 Trg1	0	3M 11S	191s (~3.18 minutes)
A2	2	38	47.40891647338867	367475.96875	1050.759521484375	ShLg	SpCas9 B6.1.1	RPP30 Trg1	0	3M 11S	191s (~3.18 minutes)
A2	2	39	47.69069290161133	367247.96875	1109.7587890625	ShLg	SpCas9 B6.1.1	RPP30 Trg1	0	3M 11S	191s (~3.18 minutes)
A2	2	40	47.972469329833984	368044.84375	1200.3798828125	ShLg	SpCas9 B6.1.1	RPP30 Trg1	0	3M 11S	191s (~3.18 minutes)
A2	2	41	48.25424575805664	366576.375	1309.129638671875	ShLg	SpCas9 B6.1.1	RPP30 Trg1	0	3M 11S	191s (~3.18 minutes)
A2	2	42	48.5360221862793	367733.5	1404.6563720703125	ShLg	SpCas9 B6.1.1	RPP30 Trg1	0	3M 11S	191s (~3.18 minutes)
A2	2	43	48.81779861450195	367070.625	1450.2255859375	ShLg	SpCas9 B6.1.1	RPP30 Trg1	0	3M 11S	191s (~3.18 minutes)
A2	2	44	49.09957504272461	365477.15625	1420.928466796875	ShLg	SpCas9 B6.1.1	RPP30 Trg1	0	3M 11S	191s (~3.18 minutes)
A2	2	45	49.381351470947266	365259.125	1316.937255859375	ShLg	SpCas9 B6.1.1	RPP30 Trg1	0	3M 11S	191s (~3.18 minutes)
A2	2	46	49.66312789916992	365134.5625	1166.9681396484375	ShLg	SpCas9 B6.1.1	RPP30 Trg1	0	3M 11S	191s (~3.18 minutes)
A2	2	47	49.94490051269531	364798.59375	1020.3125	ShLg	SpCas9 B6.1.1	RPP30 Trg1	0	3M 11S	191s (~3.18 minutes)
A2	2	48	50.22667694091797	364305.9375	930.5482177734376	ShLg	SpCas9 B6.1.1	RPP30 Trg1	0	3M 11S	191s (~3.18 minutes)
A2	2	49	50.508453369140625	364373.4375	935.8671264648436	ShLg	SpCas9 B6.1.1	RPP30 Trg1	0	3M 11S	191s (~3.18 minutes)
A2	2	50	50.79022979736328	364581.09375	1042.8060302734375	ShLg	SpCas9 B6.1.1	RPP30 Trg1	0	3M 11S	191s (~3.18 minutes)
A2	2	51	51.07200622558594	365449.9375	1221.611328125	ShLg	SpCas9 B6.1.1	RPP30 Trg1	0	3M 11S	191s (~3.18 minutes)
A2	2	52	51.353782653808594	365225.1875	1416.51904296875	ShLg	SpCas9 B6.1.1	RPP30 Trg1	0	3M 11S	191s (~3.18 minutes)
A2	2	53	51.63555908203125	362530.53125	1568.2418212890625	ShLg	SpCas9 B6.1.1	RPP30 Trg1	0	3M 11S	191s (~3.18 minutes)
A2	2	54	51.917335510253906	363505.03125	1640.47900390625	ShLg	SpCas9 B6.1.1	RPP30 Trg1	0	3M 11S	191s (~3.18 minutes)
A2	2	55	52.19911193847656	362404.71875	1618.4503173828125	ShLg	SpCas9 B6.1.1	RPP30 Trg1	0	3M 11S	191s (~3.18 minutes)
A2	2	56	52.48088836669922	362432.96875	1540.2410888671875	ShLg	SpCas9 B6.1.1	RPP30 Trg1	0	3M 11S	191s (~3.18 minutes)
A2	2	57	52.762664794921875	360865.21875	1453.104736328125	ShLg	SpCas9 B6.1.1	RPP30 Trg1	0	3M 11S	191s (~3.18 minutes)
A2	2	58	53.04444122314453	360868.1875	1406.5059814453125	ShLg	SpCas9 B6.1.1	RPP30 Trg1	0	3M 11S	191s (~3.18 minutes)
A2	2	59	53.32621765136719	361822	1427.296142578125	ShLg	SpCas9 B6.1.1	RPP30 Trg1	0	3M 11S	191s (~3.18 minutes)
A2	2	60	53.60799407958984	362551.34375	1509.14501953125	ShLg	SpCas9 B6.1.1	RPP30 Trg1	0	3M 11S	191s (~3.18 minutes)
A2	2	61	53.8897705078125	360620.375	1619.50390625	ShLg	SpCas9 B6.1.1	RPP30 Trg1	0	3M 11S	191s (~3.18 minutes)
A2	2	62	54.17154693603515	359404.75	1736.785888671875	ShLg	SpCas9 B6.1.1	RPP30 Trg1	0	3M 11S	191s (~3.18 minutes)
A2	2	63	54.45332336425781	359381.78125	1819.83447265625	ShLg	SpCas9 B6.1.1	RPP30 Trg1	0	3M 11S	191s (~3.18 minutes)
A2	2	64	54.73509979248047	359319.96875	1874.701171875	ShLg	SpCas9 B6.1.1	RPP30 Trg1	0	3M 11S	191s (~3.18 minutes)
A2	2	65	55.016876220703125	359091.59375	1928.134765625	ShLg	SpCas9 B6.1.1	RPP30 Trg1	0	3M 11S	191s (~3.18 minutes)
A2	2	66	55.29865264892578	357288.59375	2008.89599609375	ShLg	SpCas9 B6.1.1	RPP30 Trg1	0	3M 11S	191s (~3.18 minutes)
A2	2	67	55.58042907714844	358824.4375	2132.79150390625	ShLg	SpCas9 B6.1.1	RPP30 Trg1	0	3M 11S	191s (~3.18 minutes)
A2	2	68	55.86220169067383	357111.65625	2299.00439453125	ShLg	SpCas9 B6.1.1	RPP30 Trg1	0	3M 11S	191s (~3.18 minutes)
A2	2	69	56.14397811889648	356608.125	2494.962646484375	ShLg	SpCas9 B6.1.1	RPP30 Trg1	0	3M 11S	191s (~3.18 minutes)
A2	2	70	56.42575454711914	355867.15625	2705.68408203125	ShLg	SpCas9 B6.1.1	RPP30 Trg1	0	3M 11S	191s (~3.18 minutes)
A2	2	71	56.7075309753418	355268.21875	2922.4248046875	ShLg	SpCas9 B6.1.1	RPP30 Trg1	0	3M 11S	191s (~3.18 minutes)
A2	2	72	56.98930740356445	354368.28125	3147.77197265625	ShLg	SpCas9 B6.1.1	RPP30 Trg1	0	3M 11S	191s (~3.18 minutes)
A2	2	73	57.27108383178711	353389.15625	3397.3935546875	ShLg	SpCas9 B6.1.1	RPP30 Trg1	0	3M 11S	191s (~3.18 minutes)
A2	2	74	57.552860260009766	352478.8125	3697.58642578125	ShLg	SpCas9 B6.1.1	RPP30 Trg1	0	3M 11S	191s (~3.18 minutes)
A2	2	75	57.83463287353515	352270.40625	4079.19189453125	ShLg	SpCas9 B6.1.1	RPP30 Trg1	0	3M 11S	191s (~3.18 minutes)
A2	2	76	58.11640930175781	349304.0625	4568.4638671875	ShLg	SpCas9 B6.1.1	RPP30 Trg1	0	3M 11S	191s (~3.18 minutes)
A2	2	77	58.39818572998047	351663.75	5178.939453125	ShLg	SpCas9 B6.1.1	RPP30 Trg1	0	3M 11S	191s (~3.18 minutes)
A2	2	78	58.679962158203125	347234.75	5910.3876953125	ShLg	SpCas9 B6.1.1	RPP30 Trg1	0	3M 11S	191s (~3.18 minutes)
A2	2	79	58.96173858642578	346312.28125	6756.05615234375	ShLg	SpCas9 B6.1.1	RPP30 Trg1	0	3M 11S	191s (~3.18 minutes)
A2	2	80	59.24351501464844	343917.875	7714.36572265625	ShLg	SpCas9 B6.1.1	RPP30 Trg1	0	3M 11S	191s (~3.18 minutes)
A2	2	81	59.525291442871094	342446	8794.0224609375	ShLg	SpCas9 B6.1.1	RPP30 Trg1	0	3M 11S	191s (~3.18 minutes)
A2	2	82	59.80706787109375	339883.25	10006.958984375	ShLg	SpCas9 B6.1.1	RPP30 Trg1	0	3M 11S	191s (~3.18 minutes)
A2	2	83	60.088844299316406	337578.84375	11350.8486328125	ShLg	SpCas9 B6.1.1	RPP30 Trg1	0	3M 11S	191s (~3.18 minutes)
A2	2	84	60.37062072753906	334167.4375	12794.3623046875	ShLg	SpCas9 B6.1.1	RPP30 Trg1	0	3M 11S	191s (~3.18 minutes)
A2	2	85	60.65239715576172	329960.84375	14273.681640625	ShLg	SpCas9 B6.1.1	RPP30 Trg1	0	3M 11S	191s (~3.18 minutes)
A2	2	86	60.934173583984375	325591.65625	15702.0283203125	ShLg	SpCas9 B6.1.1	RPP30 Trg1	0	3M 11S	191s (~3.18 minutes)
A2	2	87	61.21595001220703	321200	16985.568359375	ShLg	SpCas9 B6.1.1	RPP30 Trg1	0	3M 11S	191s (~3.18 minutes)
A2	2	88	61.49772644042969	315533.8125	18035.87890625	ShLg	SpCas9 B6.1.1	RPP30 Trg1	0	3M 11S	191s (~3.18 minutes)
A2	2	89	61.779502868652344	310619.96875	18774.830078125	ShLg	SpCas9 B6.1.1	RPP30 Trg1	0	3M 11S	191s (~3.18 minutes)
A2	2	90	62.061279296875	304981.6875	19135.08203125	ShLg	SpCas9 B6.1.1	RPP30 Trg1	0	3M 11S	191s (~3.18 minutes)
A2	2	91	62.343055725097656	299459.1875	19060.966796875	ShLg	SpCas9 B6.1.1	RPP30 Trg1	0	3M 11S	191s (~3.18 minutes)
A2	2	92	62.62483215332031	296211.09375	18518.3046875	ShLg	SpCas9 B6.1.1	RPP30 Trg1	0	3M 11S	191s (~3.18 minutes)
A2	2	93	62.90660858154297	287736.5625	17511.607421875	ShLg	SpCas9 B6.1.1	RPP30 Trg1	0	3M 11S	191s (~3.18 minutes)
A2	2	94	63.188385009765625	285751.4375	16101.43359375	ShLg	SpCas9 B6.1.1	RPP30 Trg1	0	3M 11S	191s (~3.18 minutes)
A2	2	95	63.47016143798828	280990.9375	14408.0703125	ShLg	SpCas9 B6.1.1	RPP30 Trg1	0	3M 11S	191s (~3.18 minutes)
A2	2	96	63.75193786621094	281026.0625	12592.974609375	ShLg	SpCas9 B6.1.1	RPP30 Trg1	0	3M 11S	191s (~3.18 minutes)
A2	2	97	64.03370666503906	276958.53125	10823.5419921875	ShLg	SpCas9 B6.1.1	RPP30 Trg1	0	3M 11S	191s (~3.18 minutes)
A2	2	98	64.31549072265625	275935.125	9237.650390625	ShLg	SpCas9 B6.1.1	RPP30 Trg1	0	3M 11S	191s (~3.18 minutes)
A2	2	99	64.597259521484375	274358.0625	7924.50341796875	ShLg	SpCas9 B6.1.1	RPP30 Trg1	0	3M 11S	191s (~3.18 minutes)
A2	2	100	64.87904357910156	273460.4375	6925.1015625	ShLg	SpCas9 B6.1.1	RPP30 Trg1	0	3M 11S	191s (~3.18 minutes)
A2	2	101	65.16081237792969	272062.53125	6243.94189453125	ShLg	SpCas9 B6.1.1	RPP30 Trg1	0	3M 11S	191s (~3.18 minutes)
A2	2	102	65.442596435546875	270494.8125	5861.2431640625	ShLg	SpCas9 B6.1.1	RPP30 Trg1	0	3M 11S	191s (~3.18 minutes)
A2	2	103	65.724365234375	270254.15625	5739.02880859375	ShLg	SpCas9 B6.1.1	RPP30 Trg1	0	3M 11S	191s (~3.18 minutes)
A2	2	104	66.00614929199219	268654.78125	5823.22607421875	ShLg	SpCas9 B6.1.1	RPP30 Trg1	0	3M 11S	191s (~3.18 minutes)
A2	2	105	66.28791809082031	265650.09375	6046.38525390625	ShLg	SpCas9 B6.1.1	RPP30 Trg1	0	3M 11S	191s (~3.18 minutes)
A2	2	106	66.5697021484375	265857.34375	6335.8740234375	ShLg	SpCas9 B6.1.1	RPP30 Trg1	0	3M 11S	191s (~3.18 minutes)
A2	2	107	66.851470947265625	262793.46875	6627.154296875	ShLg	SpCas9 B6.1.1	RPP30 Trg1	0	3M 11S	191s (~3.18 minutes)
A2	2	108	67.13324737548828	260108.03125	6878.3349609375	ShLg	SpCas9 B6.1.1	RPP30 Trg1	0	3M 11S	191s (~3.18 minutes)
A2	2	109	67.41502380371094	259445.90625	7080.4580078125	ShLg	SpCas9 B6.1.1	RPP30 Trg1	0	3M 11S	191s (~3.18 minutes)
A2	2	110	67.6968002319336	257545.140625	7258.15966796875	ShLg	SpCas9 B6.1.1	RPP30 Trg1	0	3M 11S	191s (~3.18 minutes)
A2	2	111	67.97857666015625	255634.3125	7462.33642578125	ShLg	SpCas9 B6.1.1	RPP30 Trg1	0	3M 11S	191s (~3.18 minutes)
A2	2	112	68.2603530883789	253893.34375	7758.01220703125	ShLg	SpCas9 B6.1.1	RPP30 Trg1	0	3M 11S	191s (~3.18 minutes)
A2	2	113	68.54212951660156	251419.453125	8213.4091796875	ShLg	SpCas9 B6.1.1	RPP30 Trg1	0	3M 11S	191s (~3.18 minutes)
A2	2	114	68.82390594482422	250191.59375	8890.0205078125	ShLg	SpCas9 B6.1.1	RPP30 Trg1	0	3M 11S	191s (~3.18 minutes)
A2	2	115	69.105682373046875	248127.671875	9831.8818359375	ShLg	SpCas9 B6.1.1	RPP30 Trg1	0	3M 11S	191s (~3.18 minutes)
A2	2	116	69.38745880126953	244696.828125	11052.2333984375	ShLg	SpCas9 B6.1.1	RPP30 Trg1	0	3M 11S	191s (~3.18 minutes)
A2	2	117	69.66923522949219	242042.359375	12520.5869140625	ShLg	SpCas9 B6.1.1	RPP30 Trg1	0	3M 11S	191s (~3.18 minutes)
A2	2	118	69.95101165771484	236617.328125	14155.380859375	ShLg	SpCas9 B6.1.1	RPP30 Trg1	0	3M 11S	191s (~3.18 minutes)
A2	2	119	70.2327880859375	233741.3125	15826.625	ShLg	SpCas9 B6.1.1	RPP30 Trg1	0	3M 11S	191s (~3.18 minutes)
A2	2	120	70.51456451416016	227110.265625	17367.859375	ShLg	SpCas9 B6.1.1	RPP30 Trg1	0	3M 11S	191s (~3.18 minutes)
A2	2	121	70.79634094238281	220752.546875	18596.654296875	ShLg	SpCas9 B6.1.1	RPP30 Trg1	0	3M 11S	191s (~3.18 minutes)
A2	2	122	71.07810974121094	215962.203125	19340.529296875	ShLg	SpCas9 B6.1.1	RPP30 Trg1	0	3M 11S	191s (~3.18 minutes)
A2	2	123	71.359893798828125	209251.203125	19465.771484375	ShLg	SpCas9 B6.1.1	RPP30 Trg1	0	3M 11S	191s (~3.18 minutes)
A2	2	124	71.64166259765625	204654.171875	18904.98046875	ShLg	SpCas9 B6.1.1	RPP30 Trg1	0	3M 11S	191s (~3.18 minutes)
A2	2	125	71.92344665527344	198844.640625	17677.353515625	ShLg	SpCas9 B6.1.1	RPP30 Trg1	0	3M 11S	191s (~3.18 minutes)
A2	2	126	72.20521545410156	195729.75	15894.3447265625	ShLg	SpCas9 B6.1.1	RPP30 Trg1	0	3M 11S	191s (~3.18 minutes)
A2	2	127	72.48699951171875	194730.390625	13744.443359375	ShLg	SpCas9 B6.1.1	RPP30 Trg1	0	3M 11S	191s (~3.18 minutes)
A2	2	128	72.768768310546875	192362.765625	11457.0625	ShLg	SpCas9 B6.1.1	RPP30 Trg1	0	3M 11S	191s (~3.18 minutes)
A2	2	129	73.05055236816406	190970.9375	9254.9072265625	ShLg	SpCas9 B6.1.1	RPP30 Trg1	0	3M 11S	191s (~3.18 minutes)
A2	2	130	73.33232116699219	190949.34375	7310.63818359375	ShLg	SpCas9 B6.1.1	RPP30 Trg1	0	3M 11S	191s (~3.18 minutes)
A2	2	131	73.614105224609375	190321.953125	5722.587890625	ShLg	SpCas9 B6.1.1	RPP30 Trg1	0	3M 11S	191s (~3.18 minutes)
A2	2	132	73.8958740234375	188367.328125	4514.40380859375	ShLg	SpCas9 B6.1.1	RPP30 Trg1	0	3M 11S	191s (~3.18 minutes)
A2	2	133	74.17765808105469	189390.90625	3651.49365234375	ShLg	SpCas9 B6.1.1	RPP30 Trg1	0	3M 11S	191s (~3.18 minutes)
A2	2	134	74.45942687988281	188413.234375	3064.52001953125	ShLg	SpCas9 B6.1.1	RPP30 Trg1	0	3M 11S	191s (~3.18 minutes)
A2	2	135	74.7412109375	187876.390625	2671.2041015625	ShLg	SpCas9 B6.1.1	RPP30 Trg1	0	3M 11S	191s (~3.18 minutes)
A2	2	136	75.022979736328125	185613.28125	2393.989501953125	ShLg	SpCas9 B6.1.1	RPP30 Trg1	0	3M 11S	191s (~3.18 minutes)
A2	2	137	75.30475616455078	187670.265625	2173.529052734375	ShLg	SpCas9 B6.1.1	RPP30 Trg1	0	3M 11S	191s (~3.18 minutes)
A2	2	138	75.58653259277344	185988.140625	1976.322998046875	ShLg	SpCas9 B6.1.1	RPP30 Trg1	0	3M 11S	191s (~3.18 minutes)
A2	2	139	75.8683090209961	184911.828125	1795.314697265625	ShLg	SpCas9 B6.1.1	RPP30 Trg1	0	3M 11S	191s (~3.18 minutes)
A2	2	140	76.15008544921875	186132.21875	1642.582275390625	ShLg	SpCas9 B6.1.1	RPP30 Trg1	0	3M 11S	191s (~3.18 minutes)
A2	2	141	76.4318618774414	185327.03125	1548.01220703125	ShLg	SpCas9 B6.1.1	RPP30 Trg1	0	3M 11S	191s (~3.18 minutes)
A2	2	142	76.71363830566406	185205.5625	1507.4444580078125	ShLg	SpCas9 B6.1.1	RPP30 Trg1	0	3M 11S	191s (~3.18 minutes)
A2	2	143	76.99541473388672	184358	1514.1534423828125	ShLg	SpCas9 B6.1.1	RPP30 Trg1	0	3M 11S	191s (~3.18 minutes)
A2	2	144	77.277191162109375	184404.015625	1550.64697265625	ShLg	SpCas9 B6.1.1	RPP30 Trg1	0	3M 11S	191s (~3.18 minutes)
A2	2	145	77.55896759033203	184207.0625	1591.4019775390625	ShLg	SpCas9 B6.1.1	RPP30 Trg1	0	3M 11S	191s (~3.18 minutes)
A2	2	146	77.84074401855469	182618.0625	1613.3929443359375	ShLg	SpCas9 B6.1.1	RPP30 Trg1	0	3M 11S	191s (~3.18 minutes)
A2	2	147	78.12252044677734	182091.171875	1605.75830078125	ShLg	SpCas9 B6.1.1	RPP30 Trg1	0	3M 11S	191s (~3.18 minutes)
A2	2	148	78.404296875	183156.984375	1572.78125	ShLg	SpCas9 B6.1.1	RPP30 Trg1	0	3M 11S	191s (~3.18 minutes)
A2	2	149	78.68607330322266	182980.46875	1528.5665283203125	ShLg	SpCas9 B6.1.1	RPP30 Trg1	0	3M 11S	191s (~3.18 minutes)
A2	2	150	78.96784973144531	181150.734375	1487.439453125	ShLg	SpCas9 B6.1.1	RPP30 Trg1	0	3M 11S	191s (~3.18 minutes)
A2	2	151	79.24961853027344	181645.234375	1455.987548828125	ShLg	SpCas9 B6.1.1	RPP30 Trg1	0	3M 11S	191s (~3.18 minutes)
A2	2	152	79.531402587890625	181002.671875	1431.9696044921875	ShLg	SpCas9 B6.1.1	RPP30 Trg1	0	3M 11S	191s (~3.18 minutes)
A2	2	153	79.81317138671875	181317.46875	1409.0164794921875	ShLg	SpCas9 B6.1.1	RPP30 Trg1	0	3M 11S	191s (~3.18 minutes)
A2	2	154	80.09495544433594	181163.828125	1383.69873046875	ShLg	SpCas9 B6.1.1	RPP30 Trg1	0	3M 11S	191s (~3.18 minutes)
A2	2	155	80.37672424316406	178751.8125	1360.93798828125	ShLg	SpCas9 B6.1.1	RPP30 Trg1	0	3M 11S	191s (~3.18 minutes)
A2	2	156	80.65850830078125	180127.390625	1354.560791015625	ShLg	SpCas9 B6.1.1	RPP30 Trg1	0	3M 11S	191s (~3.18 minutes)
A2	2	157	80.940277099609375	180216.859375	1380.8726806640625	ShLg	SpCas9 B6.1.1	RPP30 Trg1	0	3M 11S	191s (~3.18 minutes)
A2	2	158	81.22206115722656	180421.203125	1446.959716796875	ShLg	SpCas9 B6.1.1	RPP30 Trg1	0	3M 11S	191s (~3.18 minutes)
A2	2	159	81.50382995605469	179221.53125	1541.0167236328125	ShLg	SpCas9 B6.1.1	RPP30 Trg1	0	3M 11S	191s (~3.18 minutes)
A2	2	160	81.785614013671875	177621.28125	1636.3487548828125	ShLg	SpCas9 B6.1.1	RPP30 Trg1	0	3M 11S	191s (~3.18 minutes)
A2	2	161	82.0673828125	177748.09375	1704.4327392578125	ShLg	SpCas9 B6.1.1	RPP30 Trg1	0	3M 11S	191s (~3.18 minutes)
A2	2	162	82.34916687011719	178373.96875	1712.0814208984375	ShLg	SpCas9 B6.1.1	RPP30 Trg1	0	3M 11S	191s (~3.18 minutes)
A2	2	163	82.63093566894531	175789.390625	1668.1328125	ShLg	SpCas9 B6.1.1	RPP30 Trg1	0	3M 11S	191s (~3.18 minutes)
A2	2	164	82.91271209716797	177054.34375	1606.9818115234375	ShLg	SpCas9 B6.1.1	RPP30 Trg1	0	3M 11S	191s (~3.18 minutes)
A2	2	165	83.194488525390625	177559.03125	1568.2489013671875	ShLg	SpCas9 B6.1.1	RPP30 Trg1	0	3M 11S	191s (~3.18 minutes)
A2	2	166	83.47626495361328	175485.90625	1562.0013427734375	ShLg	SpCas9 B6.1.1	RPP30 Trg1	0	3M 11S	191s (~3.18 minutes)
A2	2	167	83.75804138183594	176857.28125	1581.87841796875	ShLg	SpCas9 B6.1.1	RPP30 Trg1	0	3M 11S	191s (~3.18 minutes)
A2	2	168	84.0398178100586	174857.6875	1603.344482421875	ShLg	SpCas9 B6.1.1	RPP30 Trg1	0	3M 11S	191s (~3.18 minutes)
A2	2	169	84.32159423828125	173654.328125	1598.9007568359375	ShLg	SpCas9 B6.1.1	RPP30 Trg1	0	3M 11S	191s (~3.18 minutes)
A2	2	170	84.6033706665039	175010.375	1553.7974853515625	ShLg	SpCas9 B6.1.1	RPP30 Trg1	0	3M 11S	191s (~3.18 minutes)
A2	2	171	84.88514709472656	174658.9375	1473.67529296875	ShLg	SpCas9 B6.1.1	RPP30 Trg1	0	3M 11S	191s (~3.18 minutes)
A2	2	172	85.16692352294922	173474.03125	1382.3118896484375	ShLg	SpCas9 B6.1.1	RPP30 Trg1	0	3M 11S	191s (~3.18 minutes)
A2	2	173	85.448699951171875	173014.46875	1313.288330078125	ShLg	SpCas9 B6.1.1	RPP30 Trg1	0	3M 11S	191s (~3.18 minutes)
A2	2	174	85.73047637939453	173829.921875	1299.73095703125	ShLg	SpCas9 B6.1.1	RPP30 Trg1	0	3M 11S	191s (~3.18 minutes)
A2	2	175	86.01225280761719	173692.625	1363.508056640625	ShLg	SpCas9 B6.1.1	RPP30 Trg1	0	3M 11S	191s (~3.18 minutes)
A2	2	176	86.29402923583984	172952.484375	1504.6624755859375	ShLg	SpCas9 B6.1.1	RPP30 Trg1	0	3M 11S	191s (~3.18 minutes)
A2	2	177	86.5758056640625	172495.40625	1708.8359375	ShLg	SpCas9 B6.1.1	RPP30 Trg1	0	3M 11S	191s (~3.18 minutes)
A2	2	178	86.857574462890625	170683.515625	1932.769775390625	ShLg	SpCas9 B6.1.1	RPP30 Trg1	0	3M 11S	191s (~3.18 minutes)
A2	2	179	87.13935852050781	169990.875	2095.899658203125	ShLg	SpCas9 B6.1.1	RPP30 Trg1	0	3M 11S	191s (~3.18 minutes)
A2	2	180	87.42112731933594	171344.28125	2154.9609375	ShLg	SpCas9 B6.1.1	RPP30 Trg1	0	3M 11S	191s (~3.18 minutes)
A2	2	181	87.702911376953125	168661.078125	2100.8759765625	ShLg	SpCas9 B6.1.1	RPP30 Trg1	0	3M 11S	191s (~3.18 minutes)
A2	2	182	87.98468017578125	168897.671875	1958.712890625	ShLg	SpCas9 B6.1.1	RPP30 Trg1	0	3M 11S	191s (~3.18 minutes)
A2	2	183	88.26646423339844	169373.28125	1774.574462890625	ShLg	SpCas9 B6.1.1	RPP30 Trg1	0	3M 11S	191s (~3.18 minutes)
A2	2	184	88.54823303222656	169192.59375	1601.693359375	ShLg	SpCas9 B6.1.1	RPP30 Trg1	0	3M 11S	191s (~3.18 minutes)
A2	2	185	88.83001708984375	167589	1494.7132568359375	ShLg	SpCas9 B6.1.1	RPP30 Trg1	0	3M 11S	191s (~3.18 minutes)
A2	2	186	89.111785888671875	168573.75	1456.0728759765625	ShLg	SpCas9 B6.1.1	RPP30 Trg1	0	3M 11S	191s (~3.18 minutes)
A2	2	187	89.39356994628906	167887.140625	1495.4898681640625	ShLg	SpCas9 B6.1.1	RPP30 Trg1	0	3M 11S	191s (~3.18 minutes)
A2	2	188	89.67533874511719	167411.484375	1605.6629638671875	ShLg	SpCas9 B6.1.1	RPP30 Trg1	0	3M 11S	191s (~3.18 minutes)
A2	2	189	89.957122802734375	168341.15625	1783.035400390625	ShLg	SpCas9 B6.1.1	RPP30 Trg1	0	3M 11S	191s (~3.18 minutes)
A2	2	190	90.2388916015625	164939.75	1963.2574462890625	ShLg	SpCas9 B6.1.1	RPP30 Trg1	0	3M 11S	191s (~3.18 minutes)
A2	2	191	90.52067565917967	164967.78125	2089.55908203125	ShLg	SpCas9 B6.1.1	RPP30 Trg1	0	3M 11S	191s (~3.18 minutes)
A2	2	192	90.8024444580078	165251.046875	2125.562255859375	ShLg	SpCas9 B6.1.1	RPP30 Trg1	0	3M 11S	191s (~3.18 minutes)
A2	2	193	91.08422088623048	164194.484375	2071.360107421875	ShLg	SpCas9 B6.1.1	RPP30 Trg1	0	3M 11S	191s (~3.18 minutes)
A2	2	194	91.365997314453125	163623.671875	1962.830322265625	ShLg	SpCas9 B6.1.1	RPP30 Trg1	0	3M 11S	191s (~3.18 minutes)
A2	2	195	91.64777374267578	164888.5625	1850.889892578125	ShLg	SpCas9 B6.1.1	RPP30 Trg1	0	3M 11S	191s (~3.18 minutes)
A2	2	196	91.92955017089844	163132.90625	1773.1990966796875	ShLg	SpCas9 B6.1.1	RPP30 Trg1	0	3M 11S	191s (~3.18 minutes)
A2	2	197	92.2113265991211	162917.90625	1735.9268798828125	ShLg	SpCas9 B6.1.1	RPP30 Trg1	0	3M 11S	191s (~3.18 minutes)
A2	2	198	92.49310302734376	161305.28125	1717.6890869140625	ShLg	SpCas9 B6.1.1	RPP30 Trg1	0	3M 11S	191s (~3.18 minutes)
A2	2	199	92.7748794555664	162073.984375	1690.2283935546875	ShLg	SpCas9 B6.1.1	RPP30 Trg1	0	3M 11S	191s (~3.18 minutes)
A2	2	200	93.05665588378906	161977.671875	1641.4915771484375	ShLg	SpCas9 B6.1.1	RPP30 Trg1	0	3M 11S	191s (~3.18 minutes)
A2	2	201	93.33843231201172	160800.359375	1588.5833740234375	ShLg	SpCas9 B6.1.1	RPP30 Trg1	0	3M 11S	191s (~3.18 minutes)
A2	2	202	93.620208740234375	161533.46875	1553.7606201171875	ShLg	SpCas9 B6.1.1	RPP30 Trg1	0	3M 11S	191s (~3.18 minutes)
A2	2	203	93.90198516845705	160639.640625	1550.00732421875	ShLg	SpCas9 B6.1.1	RPP30 Trg1	0	3M 11S	191s (~3.18 minutes)
A2	2	204	94.18376159667967	160704.03125	1574.714599609375	ShLg	SpCas9 B6.1.1	RPP30 Trg1	0	3M 11S	191s (~3.18 minutes)
A2	2	205	94.46553802490234	158516.1875	1607.062255859375	ShLg	SpCas9 B6.1.1	RPP30 Trg1	0	3M 11S	191s (~3.18 minutes)
A2	2	206	94.747314453125	159168.390625	1621.215576171875	ShLg	SpCas9 B6.1.1	RPP30 Trg1	0	3M 11S	191s (~3.18 minutes)
A3	3	1	36.972900390625	302023.5625	-11369.125	ShLg	SpCas9 B6.1.1	RPP30 Trg1	0	2M 3S	123s (~2.05 minutes)
A3	3	2	37.25474166870117	305824.6875	-10720.9873046875	ShLg	SpCas9 B6.1.1	RPP30 Trg1	0	2M 3S	123s (~2.05 minutes)
A3	3	3	37.536582946777344	306626.5625	-10000.14453125	ShLg	SpCas9 B6.1.1	RPP30 Trg1	0	2M 3S	123s (~2.05 minutes)
A3	3	4	37.81842422485352	310452.46875	-9221.1064453125	ShLg	SpCas9 B6.1.1	RPP30 Trg1	0	2M 3S	123s (~2.05 minutes)
A3	3	5	38.10026550292969	311332.59375	-8435.8447265625	ShLg	SpCas9 B6.1.1	RPP30 Trg1	0	2M 3S	123s (~2.05 minutes)
A3	3	6	38.38210678100586	314515.90625	-7709.294921875	ShLg	SpCas9 B6.1.1	RPP30 Trg1	0	2M 3S	123s (~2.05 minutes)
A3	3	7	38.66394805908203	316019.25	-7082.93359375	ShLg	SpCas9 B6.1.1	RPP30 Trg1	0	2M 3S	123s (~2.05 minutes)
A3	3	8	38.9457893371582	317177.125	-6551.6416015625	ShLg	SpCas9 B6.1.1	RPP30 Trg1	0	2M 3S	123s (~2.05 minutes)
A3	3	9	39.227630615234375	319271.5625	-6068.984375	ShLg	SpCas9 B6.1.1	RPP30 Trg1	0	2M 3S	123s (~2.05 minutes)
A3	3	10	39.50946807861328	320468.84375	-5579.0244140625	ShLg	SpCas9 B6.1.1	RPP30 Trg1	0	2M 3S	123s (~2.05 minutes)
A3	3	11	39.79130935668945	320587.71875	-5050.8046875	ShLg	SpCas9 B6.1.1	RPP30 Trg1	0	2M 3S	123s (~2.05 minutes)
A3	3	12	40.073150634765625	323584.125	-4493.900390625	ShLg	SpCas9 B6.1.1	RPP30 Trg1	0	2M 3S	123s (~2.05 minutes)
A3	3	13	40.3549919128418	325922.375	-3946.712158203125	ShLg	SpCas9 B6.1.1	RPP30 Trg1	0	2M 3S	123s (~2.05 minutes)
A3	3	14	40.63683319091797	326422.4375	-3450.823486328125	ShLg	SpCas9 B6.1.1	RPP30 Trg1	0	2M 3S	123s (~2.05 minutes)
A3	3	15	40.91867446899414	327301.40625	-3028.981201171875	ShLg	SpCas9 B6.1.1	RPP30 Trg1	0	2M 3S	123s (~2.05 minutes)
A3	3	16	41.20051574707031	327704.90625	-2678.720458984375	ShLg	SpCas9 B6.1.1	RPP30 Trg1	0	2M 3S	123s (~2.05 minutes)
A3	3	17	41.48235321044922	327469.3125	-2379.489990234375	ShLg	SpCas9 B6.1.1	RPP30 Trg1	0	2M 3S	123s (~2.05 minutes)
A3	3	18	41.764198303222656	329643.15625	-2104.96435546875	ShLg	SpCas9 B6.1.1	RPP30 Trg1	0	2M 3S	123s (~2.05 minutes)
A3	3	19	42.04603576660156	330213.375	-1834.255615234375	ShLg	SpCas9 B6.1.1	RPP30 Trg1	0	2M 3S	123s (~2.05 minutes)
A3	3	20	42.327877044677734	329893.9375	-1557.813232421875	ShLg	SpCas9 B6.1.1	RPP30 Trg1	0	2M 3S	123s (~2.05 minutes)
A3	3	21	42.609718322753906	330422.3125	-1277.997314453125	ShLg	SpCas9 B6.1.1	RPP30 Trg1	0	2M 3S	123s (~2.05 minutes)
A3	3	22	42.89155960083008	332457	-1004.3779296875	ShLg	SpCas9 B6.1.1	RPP30 Trg1	0	2M 3S	123s (~2.05 minutes)
A3	3	23	43.17340087890625	331267.375	-748.99267578125	ShLg	SpCas9 B6.1.1	RPP30 Trg1	0	2M 3S	123s (~2.05 minutes)
A3	3	24	43.45524215698242	333015.5625	-523.553955078125	ShLg	SpCas9 B6.1.1	RPP30 Trg1	0	2M 3S	123s (~2.05 minutes)
A3	3	25	43.737083435058594	331580.90625	-339.52880859375	ShLg	SpCas9 B6.1.1	RPP30 Trg1	0	2M 3S	123s (~2.05 minutes)
A3	3	26	44.0189208984375	331732.1875	-205.6163330078125	ShLg	SpCas9 B6.1.1	RPP30 Trg1	0	2M 3S	123s (~2.05 minutes)
A3	3	27	44.30076599121094	334733.8125	-123.0556640625	ShLg	SpCas9 B6.1.1	RPP30 Trg1	0	2M 3S	123s (~2.05 minutes)
A3	3	28	44.58260345458984	331233.75	-80.55859375	ShLg	SpCas9 B6.1.1	RPP30 Trg1	0	2M 3S	123s (~2.05 minutes)
A3	3	29	44.864444732666016	332037.65625	-56.580810546875	ShLg	SpCas9 B6.1.1	RPP30 Trg1	0	2M 3S	123s (~2.05 minutes)
A3	3	30	45.14628601074219	332509.75	-27.280029296875	ShLg	SpCas9 B6.1.1	RPP30 Trg1	0	2M 3S	123s (~2.05 minutes)
A3	3	31	45.42812728881836	332933.65625	23.0540771484375	ShLg	SpCas9 B6.1.1	RPP30 Trg1	0	2M 3S	123s (~2.05 minutes)
A3	3	32	45.70996856689453	331776.21875	96.8143310546875	ShLg	SpCas9 B6.1.1	RPP30 Trg1	0	2M 3S	123s (~2.05 minutes)
A3	3	33	45.9918098449707	332543.09375	186.1383056640625	ShLg	SpCas9 B6.1.1	RPP30 Trg1	0	2M 3S	123s (~2.05 minutes)
A3	3	34	46.273651123046875	332659.78125	282.5321044921875	ShLg	SpCas9 B6.1.1	RPP30 Trg1	0	2M 3S	123s (~2.05 minutes)
A3	3	35	46.55549240112305	333486.09375	386.24267578125	ShLg	SpCas9 B6.1.1	RPP30 Trg1	0	2M 3S	123s (~2.05 minutes)
A3	3	36	46.83733367919922	330761.21875	507.48583984375	ShLg	SpCas9 B6.1.1	RPP30 Trg1	0	2M 3S	123s (~2.05 minutes)
A3	3	37	47.119171142578125	331605.5	658.529296875	ShLg	SpCas9 B6.1.1	RPP30 Trg1	0	2M 3S	123s (~2.05 minutes)
A3	3	38	47.4010124206543	333494.65625	841.2918701171875	ShLg	SpCas9 B6.1.1	RPP30 Trg1	0	2M 3S	123s (~2.05 minutes)
A3	3	39	47.68285369873047	331176.46875	1040.03662109375	ShLg	SpCas9 B6.1.1	RPP30 Trg1	0	2M 3S	123s (~2.05 minutes)
A3	3	40	47.96469497680664	332205.96875	1223.982177734375	ShLg	SpCas9 B6.1.1	RPP30 Trg1	0	2M 3S	123s (~2.05 minutes)
A3	3	41	48.24653625488281	330648.5	1357.419189453125	ShLg	SpCas9 B6.1.1	RPP30 Trg1	0	2M 3S	123s (~2.05 minutes)
A3	3	42	48.528377532958984	331687.96875	1412.9814453125	ShLg	SpCas9 B6.1.1	RPP30 Trg1	0	2M 3S	123s (~2.05 minutes)
A3	3	43	48.81021881103515	329733.125	1383.298095703125	ShLg	SpCas9 B6.1.1	RPP30 Trg1	0	2M 3S	123s (~2.05 minutes)
A3	3	44	49.09205627441406	330184.8125	1286.166015625	ShLg	SpCas9 B6.1.1	RPP30 Trg1	0	2M 3S	123s (~2.05 minutes)
A3	3	45	49.3739013671875	328590.75	1158.8525390625	ShLg	SpCas9 B6.1.1	RPP30 Trg1	0	2M 3S	123s (~2.05 minutes)
A3	3	46	49.655738830566406	328410.53125	1042.490234375	ShLg	SpCas9 B6.1.1	RPP30 Trg1	0	2M 3S	123s (~2.05 minutes)
A3	3	47	49.93758392333984	329694.21875	965.1221313476564	ShLg	SpCas9 B6.1.1	RPP30 Trg1	0	2M 3S	123s (~2.05 minutes)
A3	3	48	50.21942138671875	328432.15625	934.7440185546876	ShLg	SpCas9 B6.1.1	RPP30 Trg1	0	2M 3S	123s (~2.05 minutes)
A3	3	49	50.50126266479492	329643.34375	944.69384765625	ShLg	SpCas9 B6.1.1	RPP30 Trg1	0	2M 3S	123s (~2.05 minutes)
A3	3	50	50.783103942871094	327091.5625	984.9415283203124	ShLg	SpCas9 B6.1.1	RPP30 Trg1	0	2M 3S	123s (~2.05 minutes)
A3	3	51	51.064945220947266	327248.59375	1046.6112060546875	ShLg	SpCas9 B6.1.1	RPP30 Trg1	0	2M 3S	123s (~2.05 minutes)
A3	3	52	51.34678649902344	328437.28125	1116.597900390625	ShLg	SpCas9 B6.1.1	RPP30 Trg1	0	2M 3S	123s (~2.05 minutes)
A3	3	53	51.628623962402344	328178.03125	1172.8466796875	ShLg	SpCas9 B6.1.1	RPP30 Trg1	0	2M 3S	123s (~2.05 minutes)
A3	3	54	51.91046905517578	326624.9375	1189.46826171875	ShLg	SpCas9 B6.1.1	RPP30 Trg1	0	2M 3S	123s (~2.05 minutes)
A3	3	55	52.19230651855469	326108.59375	1154.112548828125	ShLg	SpCas9 B6.1.1	RPP30 Trg1	0	2M 3S	123s (~2.05 minutes)
A3	3	56	52.474151611328125	326751.78125	1083.878662109375	ShLg	SpCas9 B6.1.1	RPP30 Trg1	0	2M 3S	123s (~2.05 minutes)
A3	3	57	52.75598907470703	324630.1875	1026.4237060546875	ShLg	SpCas9 B6.1.1	RPP30 Trg1	0	2M 3S	123s (~2.05 minutes)
A3	3	58	53.0378303527832	325636.5625	1040.473388671875	ShLg	SpCas9 B6.1.1	RPP30 Trg1	0	2M 3S	123s (~2.05 minutes)
A3	3	59	53.319671630859375	326216.375	1165.6190185546875	ShLg	SpCas9 B6.1.1	RPP30 Trg1	0	2M 3S	123s (~2.05 minutes)
A3	3	60	53.60151290893555	326011.625	1398.81298828125	ShLg	SpCas9 B6.1.1	RPP30 Trg1	0	2M 3S	123s (~2.05 minutes)
A3	3	61	53.88335418701172	325504.875	1690.6466064453125	ShLg	SpCas9 B6.1.1	RPP30 Trg1	0	2M 3S	123s (~2.05 minutes)
A3	3	62	54.165191650390625	324281.5	1965.4700927734375	ShLg	SpCas9 B6.1.1	RPP30 Trg1	0	2M 3S	123s (~2.05 minutes)
A3	3	63	54.44703674316406	324293.46875	2159.152587890625	ShLg	SpCas9 B6.1.1	RPP30 Trg1	0	2M 3S	123s (~2.05 minutes)
A3	3	64	54.72887420654297	323245.375	2250.2353515625	ShLg	SpCas9 B6.1.1	RPP30 Trg1	0	2M 3S	123s (~2.05 minutes)
A3	3	65	55.010719299316406	320536.875	2272.244873046875	ShLg	SpCas9 B6.1.1	RPP30 Trg1	0	2M 3S	123s (~2.05 minutes)
A3	3	66	55.29255676269531	321804.40625	2298.372314453125	ShLg	SpCas9 B6.1.1	RPP30 Trg1	0	2M 3S	123s (~2.05 minutes)
A3	3	67	55.57439804077149	321290.28125	2403.890625	ShLg	SpCas9 B6.1.1	RPP30 Trg1	0	2M 3S	123s (~2.05 minutes)
A3	3	68	55.856239318847656	322429.1875	2629.047607421875	ShLg	SpCas9 B6.1.1	RPP30 Trg1	0	2M 3S	123s (~2.05 minutes)
A3	3	69	56.13808059692383	320865.84375	2965.826416015625	ShLg	SpCas9 B6.1.1	RPP30 Trg1	0	2M 3S	123s (~2.05 minutes)
A3	3	70	56.419921875	318088.21875	3375.278076171875	ShLg	SpCas9 B6.1.1	RPP30 Trg1	0	2M 3S	123s (~2.05 minutes)
A3	3	71	56.701759338378906	317986.375	3820.48779296875	ShLg	SpCas9 B6.1.1	RPP30 Trg1	0	2M 3S	123s (~2.05 minutes)
A3	3	72	56.983604431152344	318083.09375	4290.13037109375	ShLg	SpCas9 B6.1.1	RPP30 Trg1	0	2M 3S	123s (~2.05 minutes)
A3	3	73	57.26544189453125	315310.78125	4798.26318359375	ShLg	SpCas9 B6.1.1	RPP30 Trg1	0	2M 3S	123s (~2.05 minutes)
A3	3	74	57.54728698730469	314287.875	5365.822265625	ShLg	SpCas9 B6.1.1	RPP30 Trg1	0	2M 3S	123s (~2.05 minutes)
A3	3	75	57.829124450683594	314766.78125	6001.5888671875	ShLg	SpCas9 B6.1.1	RPP30 Trg1	0	2M 3S	123s (~2.05 minutes)
A3	3	76	58.110965728759766	310976.59375	6698.001953125	ShLg	SpCas9 B6.1.1	RPP30 Trg1	0	2M 3S	123s (~2.05 minutes)
A3	3	77	58.39280700683594	309333.75	7444.513671875	ShLg	SpCas9 B6.1.1	RPP30 Trg1	0	2M 3S	123s (~2.05 minutes)
A3	3	78	58.67464828491211	306183.46875	8246.6162109375	ShLg	SpCas9 B6.1.1	RPP30 Trg1	0	2M 3S	123s (~2.05 minutes)
A3	3	79	58.95648956298828	305368.40625	9133.369140625	ShLg	SpCas9 B6.1.1	RPP30 Trg1	0	2M 3S	123s (~2.05 minutes)
A3	3	80	59.23832702636719	302165.90625	10146.634765625	ShLg	SpCas9 B6.1.1	RPP30 Trg1	0	2M 3S	123s (~2.05 minutes)
A3	3	81	59.520172119140625	301224.9375	11319.04296875	ShLg	SpCas9 B6.1.1	RPP30 Trg1	0	2M 3S	123s (~2.05 minutes)
A3	3	82	59.80200958251953	296622.0625	12657.03515625	ShLg	SpCas9 B6.1.1	RPP30 Trg1	0	2M 3S	123s (~2.05 minutes)
A3	3	83	60.08385467529297	291480.09375	14138.9228515625	ShLg	SpCas9 B6.1.1	RPP30 Trg1	0	2M 3S	123s (~2.05 minutes)
A3	3	84	60.365692138671875	289569.28125	15723.8740234375	ShLg	SpCas9 B6.1.1	RPP30 Trg1	0	2M 3S	123s (~2.05 minutes)
A3	3	85	60.64753341674805	285144.5	17357.388671875	ShLg	SpCas9 B6.1.1	RPP30 Trg1	0	2M 3S	123s (~2.05 minutes)
A3	3	86	60.92937469482422	279023.375	18967.234375	ShLg	SpCas9 B6.1.1	RPP30 Trg1	0	2M 3S	123s (~2.05 minutes)
A3	3	87	61.21121597290039	273332.1875	20451.833984375	ShLg	SpCas9 B6.1.1	RPP30 Trg1	0	2M 3S	123s (~2.05 minutes)
A3	3	88	61.49305725097656	268038.65625	21674.7578125	ShLg	SpCas9 B6.1.1	RPP30 Trg1	0	2M 3S	123s (~2.05 minutes)
A3	3	89	61.77489471435547	261311.6875	22476.826171875	ShLg	SpCas9 B6.1.1	RPP30 Trg1	0	2M 3S	123s (~2.05 minutes)
A3	3	90	62.056739807128906	253095.078125	22707.595703125	ShLg	SpCas9 B6.1.1	RPP30 Trg1	0	2M 3S	123s (~2.05 minutes)
A3	3	91	62.33857727050781	246941.203125	22269.49609375	ShLg	SpCas9 B6.1.1	RPP30 Trg1	0	2M 3S	123s (~2.05 minutes)
A3	3	92	62.62042236328125	240458.09375	21155.896484375	ShLg	SpCas9 B6.1.1	RPP30 Trg1	0	2M 3S	123s (~2.05 minutes)
A3	3	93	62.90225982666016	235922.6875	19465.51171875	ShLg	SpCas9 B6.1.1	RPP30 Trg1	0	2M 3S	123s (~2.05 minutes)
A3	3	94	63.18410110473633	232571.75	17383.630859375	ShLg	SpCas9 B6.1.1	RPP30 Trg1	0	2M 3S	123s (~2.05 minutes)
A3	3	95	63.4659423828125	229384.609375	15140.033203125	ShLg	SpCas9 B6.1.1	RPP30 Trg1	0	2M 3S	123s (~2.05 minutes)
A3	3	96	63.74778366088867	225650.0625	12959.3076171875	ShLg	SpCas9 B6.1.1	RPP30 Trg1	0	2M 3S	123s (~2.05 minutes)
A3	3	97	64.02962493896484	225189.25	11020.54296875	ShLg	SpCas9 B6.1.1	RPP30 Trg1	0	2M 3S	123s (~2.05 minutes)
A3	3	98	64.31146240234375	222719.859375	9432.126953125	ShLg	SpCas9 B6.1.1	RPP30 Trg1	0	2M 3S	123s (~2.05 minutes)
A3	3	99	64.59330749511719	222760.671875	8223.2763671875	ShLg	SpCas9 B6.1.1	RPP30 Trg1	0	2M 3S	123s (~2.05 minutes)
A3	3	100	64.875152587890625	220263.078125	7354.279296875	ShLg	SpCas9 B6.1.1	RPP30 Trg1	0	2M 3S	123s (~2.05 minutes)
A3	3	101	65.156982421875	217790.265625	6745.419921875	ShLg	SpCas9 B6.1.1	RPP30 Trg1	0	2M 3S	123s (~2.05 minutes)
A3	3	102	65.43882751464844	216277.109375	6315.9736328125	ShLg	SpCas9 B6.1.1	RPP30 Trg1	0	2M 3S	123s (~2.05 minutes)
A3	3	103	65.720672607421875	214012.078125	6012.87890625	ShLg	SpCas9 B6.1.1	RPP30 Trg1	0	2M 3S	123s (~2.05 minutes)
A3	3	104	66.00251007080078	215514.671875	5812.6611328125	ShLg	SpCas9 B6.1.1	RPP30 Trg1	0	2M 3S	123s (~2.05 minutes)
A3	3	105	66.28434753417969	213848.90625	5698.16455078125	ShLg	SpCas9 B6.1.1	RPP30 Trg1	0	2M 3S	123s (~2.05 minutes)
A3	3	106	66.566192626953125	210893.234375	5634.68701171875	ShLg	SpCas9 B6.1.1	RPP30 Trg1	0	2M 3S	123s (~2.05 minutes)
A3	3	107	66.84803771972656	208981.6875	5571.2744140625	ShLg	SpCas9 B6.1.1	RPP30 Trg1	0	2M 3S	123s (~2.05 minutes)
A3	3	108	67.12987518310547	206630.046875	5471.2548828125	ShLg	SpCas9 B6.1.1	RPP30 Trg1	0	2M 3S	123s (~2.05 minutes)
A3	3	109	67.411712646484375	207100.625	5348.181640625	ShLg	SpCas9 B6.1.1	RPP30 Trg1	0	2M 3S	123s (~2.05 minutes)
A3	3	110	67.69355773925781	205352.984375	5276.9794921875	ShLg	SpCas9 B6.1.1	RPP30 Trg1	0	2M 3S	123s (~2.05 minutes)
A3	3	111	67.97539520263672	205725.953125	5367.0859375	ShLg	SpCas9 B6.1.1	RPP30 Trg1	0	2M 3S	123s (~2.05 minutes)
A3	3	112	68.257232666015625	203470.28125	5713.99267578125	ShLg	SpCas9 B6.1.1	RPP30 Trg1	0	2M 3S	123s (~2.05 minutes)
A3	3	113	68.53907775878906	203337.15625	6358.4921875	ShLg	SpCas9 B6.1.1	RPP30 Trg1	0	2M 3S	123s (~2.05 minutes)
A3	3	114	68.8209228515625	200003.46875	7277.0478515625	ShLg	SpCas9 B6.1.1	RPP30 Trg1	0	2M 3S	123s (~2.05 minutes)
A3	3	115	69.1027603149414	197039.859375	8402.8125	ShLg	SpCas9 B6.1.1	RPP30 Trg1	0	2M 3S	123s (~2.05 minutes)
A3	3	116	69.38459777832031	194616.984375	9658.7548828125	ShLg	SpCas9 B6.1.1	RPP30 Trg1	0	2M 3S	123s (~2.05 minutes)
A3	3	117	69.66644287109375	191745	10978.09765625	ShLg	SpCas9 B6.1.1	RPP30 Trg1	0	2M 3S	123s (~2.05 minutes)
A3	3	118	69.94828796386719	189973.390625	12299.4248046875	ShLg	SpCas9 B6.1.1	RPP30 Trg1	0	2M 3S	123s (~2.05 minutes)
A3	3	119	70.23011779785156	183196.125	13543.296875	ShLg	SpCas9 B6.1.1	RPP30 Trg1	0	2M 3S	123s (~2.05 minutes)
A3	3	120	70.511962890625	180993.640625	14593.4541015625	ShLg	SpCas9 B6.1.1	RPP30 Trg1	0	2M 3S	123s (~2.05 minutes)
A3	3	121	70.79380798339844	174074.375	15302.662109375	ShLg	SpCas9 B6.1.1	RPP30 Trg1	0	2M 3S	123s (~2.05 minutes)
A3	3	122	71.07564544677734	169655.625	15527.408203125	ShLg	SpCas9 B6.1.1	RPP30 Trg1	0	2M 3S	123s (~2.05 minutes)
A3	3	123	71.35748291015625	164612.78125	15177.0244140625	ShLg	SpCas9 B6.1.1	RPP30 Trg1	0	2M 3S	123s (~2.05 minutes)
A3	3	124	71.63932800292969	162189.15625	14252.376953125	ShLg	SpCas9 B6.1.1	RPP30 Trg1	0	2M 3S	123s (~2.05 minutes)
A3	3	125	71.921173095703125	157718.921875	12854.919921875	ShLg	SpCas9 B6.1.1	RPP30 Trg1	0	2M 3S	123s (~2.05 minutes)
A3	3	126	72.20301055908203	157583.609375	11161.2001953125	ShLg	SpCas9 B6.1.1	RPP30 Trg1	0	2M 3S	123s (~2.05 minutes)
A3	3	127	72.48484802246094	157308.03125	9374.2060546875	ShLg	SpCas9 B6.1.1	RPP30 Trg1	0	2M 3S	123s (~2.05 minutes)
A3	3	128	72.766693115234375	153192.59375	7673.6279296875	ShLg	SpCas9 B6.1.1	RPP30 Trg1	0	2M 3S	123s (~2.05 minutes)
A3	3	129	73.04853057861328	153535.3125	6182.2333984375	ShLg	SpCas9 B6.1.1	RPP30 Trg1	0	2M 3S	123s (~2.05 minutes)
A3	3	130	73.33036804199219	154137.984375	4956.82958984375	ShLg	SpCas9 B6.1.1	RPP30 Trg1	0	2M 3S	123s (~2.05 minutes)
A3	3	131	73.612213134765625	152848.609375	3997.96337890625	ShLg	SpCas9 B6.1.1	RPP30 Trg1	0	2M 3S	123s (~2.05 minutes)
A3	3	132	73.89405822753906	151526.078125	3269.90869140625	ShLg	SpCas9 B6.1.1	RPP30 Trg1	0	2M 3S	123s (~2.05 minutes)
A3	3	133	74.17589569091797	150723.09375	2722.98681640625	ShLg	SpCas9 B6.1.1	RPP30 Trg1	0	2M 3S	123s (~2.05 minutes)
A3	3	134	74.457733154296875	151314	2312.18603515625	ShLg	SpCas9 B6.1.1	RPP30 Trg1	0	2M 3S	123s (~2.05 minutes)
A3	3	135	74.73957824707031	150595.609375	2006.7393798828125	ShLg	SpCas9 B6.1.1	RPP30 Trg1	0	2M 3S	123s (~2.05 minutes)
A3	3	136	75.02142333984375	150966.4375	1789.054931640625	ShLg	SpCas9 B6.1.1	RPP30 Trg1	0	2M 3S	123s (~2.05 minutes)
A3	3	137	75.303253173828125	149768.078125	1646.120849609375	ShLg	SpCas9 B6.1.1	RPP30 Trg1	0	2M 3S	123s (~2.05 minutes)
A3	3	138	75.58509826660156	149439.515625	1565.1998291015625	ShLg	SpCas9 B6.1.1	RPP30 Trg1	0	2M 3S	123s (~2.05 minutes)
A3	3	139	75.866943359375	147779.609375	1530.5123291015625	ShLg	SpCas9 B6.1.1	RPP30 Trg1	0	2M 3S	123s (~2.05 minutes)
A3	3	140	76.1487808227539	151116.0625	1526.120361328125	ShLg	SpCas9 B6.1.1	RPP30 Trg1	0	2M 3S	123s (~2.05 minutes)
A3	3	141	76.43061828613281	147914.578125	1537.693603515625	ShLg	SpCas9 B6.1.1	RPP30 Trg1	0	2M 3S	123s (~2.05 minutes)
A3	3	142	76.71246337890625	147678.390625	1553.6507568359375	ShLg	SpCas9 B6.1.1	RPP30 Trg1	0	2M 3S	123s (~2.05 minutes)
A3	3	143	76.99430847167969	146710.765625	1567.5068359375	ShLg	SpCas9 B6.1.1	RPP30 Trg1	0	2M 3S	123s (~2.05 minutes)
A3	3	144	77.2761459350586	147307.21875	1580.2032470703125	ShLg	SpCas9 B6.1.1	RPP30 Trg1	0	2M 3S	123s (~2.05 minutes)
A3	3	145	77.5579833984375	148236.25	1596.5870361328125	ShLg	SpCas9 B6.1.1	RPP30 Trg1	0	2M 3S	123s (~2.05 minutes)
A3	3	146	77.83982849121094	145727.703125	1616.611083984375	ShLg	SpCas9 B6.1.1	RPP30 Trg1	0	2M 3S	123s (~2.05 minutes)
A3	3	147	78.12166595458984	146237.609375	1628.834716796875	ShLg	SpCas9 B6.1.1	RPP30 Trg1	0	2M 3S	123s (~2.05 minutes)
A3	3	148	78.40350341796875	144949.34375	1616.0225830078125	ShLg	SpCas9 B6.1.1	RPP30 Trg1	0	2M 3S	123s (~2.05 minutes)
A3	3	149	78.68534851074219	144388.1875	1570.4647216796875	ShLg	SpCas9 B6.1.1	RPP30 Trg1	0	2M 3S	123s (~2.05 minutes)
A3	3	150	78.967193603515625	144478.359375	1506.977783203125	ShLg	SpCas9 B6.1.1	RPP30 Trg1	0	2M 3S	123s (~2.05 minutes)
A3	3	151	79.24903106689453	145270.40625	1459.80810546875	ShLg	SpCas9 B6.1.1	RPP30 Trg1	0	2M 3S	123s (~2.05 minutes)
A3	3	152	79.53086853027344	144606.1875	1463.40087890625	ShLg	SpCas9 B6.1.1	RPP30 Trg1	0	2M 3S	123s (~2.05 minutes)
A3	3	153	79.812713623046875	143197	1530.5579833984375	ShLg	SpCas9 B6.1.1	RPP30 Trg1	0	2M 3S	123s (~2.05 minutes)
A3	3	154	80.09455871582031	144177.1875	1643.1240234375	ShLg	SpCas9 B6.1.1	RPP30 Trg1	0	2M 3S	123s (~2.05 minutes)
A3	3	155	80.37639617919922	142525.453125	1761.1826171875	ShLg	SpCas9 B6.1.1	RPP30 Trg1	0	2M 3S	123s (~2.05 minutes)
A3	3	156	80.658233642578125	141288.09375	1843.4736328125	ShLg	SpCas9 B6.1.1	RPP30 Trg1	0	2M 3S	123s (~2.05 minutes)
A3	3	157	80.94007873535156	142624.46875	1867.94580078125	ShLg	SpCas9 B6.1.1	RPP30 Trg1	0	2M 3S	123s (~2.05 minutes)
A3	3	158	81.22191619873047	140236.28125	1837.7613525390625	ShLg	SpCas9 B6.1.1	RPP30 Trg1	0	2M 3S	123s (~2.05 minutes)
A3	3	159	81.503753662109375	140736.921875	1775.024169921875	ShLg	SpCas9 B6.1.1	RPP30 Trg1	0	2M 3S	123s (~2.05 minutes)
A3	3	160	81.78559875488281	141255.265625	1704.9854736328125	ShLg	SpCas9 B6.1.1	RPP30 Trg1	0	2M 3S	123s (~2.05 minutes)
A3	3	161	82.06744384765625	139620.609375	1642.6304931640625	ShLg	SpCas9 B6.1.1	RPP30 Trg1	0	2M 3S	123s (~2.05 minutes)
A3	3	162	82.34928131103516	139969.890625	1586.6009521484375	ShLg	SpCas9 B6.1.1	RPP30 Trg1	0	2M 3S	123s (~2.05 minutes)
A3	3	163	82.63111877441406	139174.09375	1526.95361328125	ShLg	SpCas9 B6.1.1	RPP30 Trg1	0	2M 3S	123s (~2.05 minutes)
A3	3	164	82.9129638671875	137169.9375	1459.064453125	ShLg	SpCas9 B6.1.1	RPP30 Trg1	0	2M 3S	123s (~2.05 minutes)
A3	3	165	83.1948013305664	139656.796875	1392.9248046875	ShLg	SpCas9 B6.1.1	RPP30 Trg1	0	2M 3S	123s (~2.05 minutes)
A3	3	166	83.47663879394531	138106.546875	1349.99072265625	ShLg	SpCas9 B6.1.1	RPP30 Trg1	0	2M 3S	123s (~2.05 minutes)
A3	3	167	83.75848388671875	138165.84375	1350.052734375	ShLg	SpCas9 B6.1.1	RPP30 Trg1	0	2M 3S	123s (~2.05 minutes)
A3	3	168	84.04032897949219	137971.640625	1397.9661865234375	ShLg	SpCas9 B6.1.1	RPP30 Trg1	0	2M 3S	123s (~2.05 minutes)
A3	3	169	84.3221664428711	136389.4375	1480.3603515625	ShLg	SpCas9 B6.1.1	RPP30 Trg1	0	2M 3S	123s (~2.05 minutes)
A3	3	170	84.60400390625	136930.875	1572.554443359375	ShLg	SpCas9 B6.1.1	RPP30 Trg1	0	2M 3S	123s (~2.05 minutes)
A3	3	171	84.88584899902344	136890.28125	1649.6888427734375	ShLg	SpCas9 B6.1.1	RPP30 Trg1	0	2M 3S	123s (~2.05 minutes)
A3	3	172	85.167694091796875	134717.59375	1695.2572021484375	ShLg	SpCas9 B6.1.1	RPP30 Trg1	0	2M 3S	123s (~2.05 minutes)
A3	3	173	85.44953155517578	136009.09375	1704.7135009765625	ShLg	SpCas9 B6.1.1	RPP30 Trg1	0	2M 3S	123s (~2.05 minutes)
A3	3	174	85.73136901855469	134410.140625	1686.0631103515625	ShLg	SpCas9 B6.1.1	RPP30 Trg1	0	2M 3S	123s (~2.05 minutes)
A3	3	175	86.013214111328125	134020.859375	1657.9031982421875	ShLg	SpCas9 B6.1.1	RPP30 Trg1	0	2M 3S	123s (~2.05 minutes)
A3	3	176	86.29505157470703	134320.609375	1643.1783447265625	ShLg	SpCas9 B6.1.1	RPP30 Trg1	0	2M 3S	123s (~2.05 minutes)
A3	3	177	86.57688903808594	133191.46875	1658.756591796875	ShLg	SpCas9 B6.1.1	RPP30 Trg1	0	2M 3S	123s (~2.05 minutes)
A3	3	178	86.858734130859375	134010.171875	1705.1326904296875	ShLg	SpCas9 B6.1.1	RPP30 Trg1	0	2M 3S	123s (~2.05 minutes)
A3	3	179	87.14057922363281	132209.71875	1765.300048828125	ShLg	SpCas9 B6.1.1	RPP30 Trg1	0	2M 3S	123s (~2.05 minutes)
A3	3	180	87.42241668701172	131005.203125	1816.1021728515625	ShLg	SpCas9 B6.1.1	RPP30 Trg1	0	2M 3S	123s (~2.05 minutes)
A3	3	181	87.704254150390625	131242.84375	1846.7919921875	ShLg	SpCas9 B6.1.1	RPP30 Trg1	0	2M 3S	123s (~2.05 minutes)
A3	3	182	87.98609924316406	131043.8671875	1867.74609375	ShLg	SpCas9 B6.1.1	RPP30 Trg1	0	2M 3S	123s (~2.05 minutes)
A3	3	183	88.26793670654297	132645.109375	1901.6878662109375	ShLg	SpCas9 B6.1.1	RPP30 Trg1	0	2M 3S	123s (~2.05 minutes)
A3	3	184	88.549774169921875	128913.015625	1963.5357666015625	ShLg	SpCas9 B6.1.1	RPP30 Trg1	0	2M 3S	123s (~2.05 minutes)
A3	3	185	88.83161926269531	129994.8671875	2047.33447265625	ShLg	SpCas9 B6.1.1	RPP30 Trg1	0	2M 3S	123s (~2.05 minutes)
A3	3	186	89.11346435546875	127511.046875	2132.42578125	ShLg	SpCas9 B6.1.1	RPP30 Trg1	0	2M 3S	123s (~2.05 minutes)
A3	3	187	89.39530181884766	129199.1640625	2201.954833984375	ShLg	SpCas9 B6.1.1	RPP30 Trg1	0	2M 3S	123s (~2.05 minutes)
A3	3	188	89.67713928222656	127310.40625	2254.1357421875	ShLg	SpCas9 B6.1.1	RPP30 Trg1	0	2M 3S	123s (~2.05 minutes)
A3	3	189	89.958984375	128258.6015625	2295.1513671875	ShLg	SpCas9 B6.1.1	RPP30 Trg1	0	2M 3S	123s (~2.05 minutes)
A3	3	190	90.24082946777344	126227.5390625	2322.67822265625	ShLg	SpCas9 B6.1.1	RPP30 Trg1	0	2M 3S	123s (~2.05 minutes)
A3	3	191	90.52266693115234	125575.5859375	2319.35302734375	ShLg	SpCas9 B6.1.1	RPP30 Trg1	0	2M 3S	123s (~2.05 minutes)
A3	3	192	90.80450439453124	124106.25	2265.4267578125	ShLg	SpCas9 B6.1.1	RPP30 Trg1	0	2M 3S	123s (~2.05 minutes)
A3	3	193	91.08634948730467	125300.609375	2160.597412109375	ShLg	SpCas9 B6.1.1	RPP30 Trg1	0	2M 3S	123s (~2.05 minutes)
A3	3	194	91.3681869506836	123689.4296875	2034.43896484375	ShLg	SpCas9 B6.1.1	RPP30 Trg1	0	2M 3S	123s (~2.05 minutes)
A3	3	195	91.6500244140625	125131.546875	1933.775390625	ShLg	SpCas9 B6.1.1	RPP30 Trg1	0	2M 3S	123s (~2.05 minutes)
A3	3	196	91.93186950683594	123180.328125	1894.6978759765625	ShLg	SpCas9 B6.1.1	RPP30 Trg1	0	2M 3S	123s (~2.05 minutes)
A3	3	197	92.213714599609375	123045.1953125	1919.658203125	ShLg	SpCas9 B6.1.1	RPP30 Trg1	0	2M 3S	123s (~2.05 minutes)
A3	3	198	92.49555206298828	122195.03125	1975.8548583984375	ShLg	SpCas9 B6.1.1	RPP30 Trg1	0	2M 3S	123s (~2.05 minutes)
A3	3	199	92.7773895263672	120618.71875	2015.967529296875	ShLg	SpCas9 B6.1.1	RPP30 Trg1	0	2M 3S	123s (~2.05 minutes)
A3	3	200	93.059234619140625	121716.5078125	2007.2557373046875	ShLg	SpCas9 B6.1.1	RPP30 Trg1	0	2M 3S	123s (~2.05 minutes)
A3	3	201	93.34107208251952	119437.6640625	1949.35986328125	ShLg	SpCas9 B6.1.1	RPP30 Trg1	0	2M 3S	123s (~2.05 minutes)
A3	3	202	93.62290954589844	121755.5	1870.6785888671875	ShLg	SpCas9 B6.1.1	RPP30 Trg1	0	2M 3S	123s (~2.05 minutes)
A3	3	203	93.904754638671875	119802.75	1806.623291015625	ShLg	SpCas9 B6.1.1	RPP30 Trg1	0	2M 3S	123s (~2.05 minutes)
A3	3	204	94.18659973144533	119365.7890625	1775.8707275390625	ShLg	SpCas9 B6.1.1	RPP30 Trg1	0	2M 3S	123s (~2.05 minutes)
A3	3	205	94.46843719482422	118841.28125	1770.6556396484375	ShLg	SpCas9 B6.1.1	RPP30 Trg1	0	2M 3S	123s (~2.05 minutes)
A3	3	206	94.750274658203125	118210.6328125	1766.265625	ShLg	SpCas9 B6.1.1	RPP30 Trg1	0	2M 3S	123s (~2.05 minutes)
A4	4	1	36.972900390625	355117.40625	-14389.22265625	ShLg	SpCas9 B6.1.1	RPP30 Trg1	1	4M 31S	331s (~5.52 minutes)
A4	4	2	37.25474166870117	359313.21875	-13522.0966796875	ShLg	SpCas9 B6.1.1	RPP30 Trg1	1	4M 31S	331s (~5.52 minutes)
A4	4	3	37.536582946777344	360730.34375	-12530.5947265625	ShLg	SpCas9 B6.1.1	RPP30 Trg1	1	4M 31S	331s (~5.52 minutes)
A4	4	4	37.81842422485352	365119.09375	-11430.7373046875	ShLg	SpCas9 B6.1.1	RPP30 Trg1	1	4M 31S	331s (~5.52 minutes)
A4	4	5	38.10026550292969	367453.03125	-10294.47265625	ShLg	SpCas9 B6.1.1	RPP30 Trg1	1	4M 31S	331s (~5.52 minutes)
A4	4	6	38.38210678100586	369562.125	-9214.3291015625	ShLg	SpCas9 B6.1.1	RPP30 Trg1	1	4M 31S	331s (~5.52 minutes)
A4	4	7	38.66394805908203	370997.625	-8252.587890625	ShLg	SpCas9 B6.1.1	RPP30 Trg1	1	4M 31S	331s (~5.52 minutes)
A4	4	8	38.9457893371582	373789.09375	-7412.234375	ShLg	SpCas9 B6.1.1	RPP30 Trg1	1	4M 31S	331s (~5.52 minutes)
A4	4	9	39.227630615234375	374506.625	-6650.37109375	ShLg	SpCas9 B6.1.1	RPP30 Trg1	1	4M 31S	331s (~5.52 minutes)
A4	4	10	39.50946807861328	375028	-5922.767578125	ShLg	SpCas9 B6.1.1	RPP30 Trg1	1	4M 31S	331s (~5.52 minutes)
A4	4	11	39.79130935668945	376836.5	-5224.1123046875	ShLg	SpCas9 B6.1.1	RPP30 Trg1	1	4M 31S	331s (~5.52 minutes)
A4	4	12	40.073150634765625	381013.09375	-4591.720703125	ShLg	SpCas9 B6.1.1	RPP30 Trg1	1	4M 31S	331s (~5.52 minutes)
A4	4	13	40.3549919128418	380402.03125	-4072.330810546875	ShLg	SpCas9 B6.1.1	RPP30 Trg1	1	4M 31S	331s (~5.52 minutes)
A4	4	14	40.63683319091797	380627.9375	-3677.083251953125	ShLg	SpCas9 B6.1.1	RPP30 Trg1	1	4M 31S	331s (~5.52 minutes)
A4	4	15	40.91867446899414	383293.71875	-3361.219482421875	ShLg	SpCas9 B6.1.1	RPP30 Trg1	1	4M 31S	331s (~5.52 minutes)
A4	4	16	41.20051574707031	382138.90625	-3041.515869140625	ShLg	SpCas9 B6.1.1	RPP30 Trg1	1	4M 31S	331s (~5.52 minutes)
A4	4	17	41.48235321044922	380720	-2639.277099609375	ShLg	SpCas9 B6.1.1	RPP30 Trg1	1	4M 31S	331s (~5.52 minutes)
A4	4	18	41.764198303222656	384671.84375	-2120.596923828125	ShLg	SpCas9 B6.1.1	RPP30 Trg1	1	4M 31S	331s (~5.52 minutes)
A4	4	19	42.04603576660156	383598.59375	-1511.764892578125	ShLg	SpCas9 B6.1.1	RPP30 Trg1	1	4M 31S	331s (~5.52 minutes)
A4	4	20	42.327877044677734	385754.625	-885.256591796875	ShLg	SpCas9 B6.1.1	RPP30 Trg1	1	4M 31S	331s (~5.52 minutes)
A4	4	21	42.609718322753906	386175.25	-327.672607421875	ShLg	SpCas9 B6.1.1	RPP30 Trg1	1	4M 31S	331s (~5.52 minutes)
A4	4	22	42.89155960083008	386197.3125	93.076416015625	ShLg	SpCas9 B6.1.1	RPP30 Trg1	1	4M 31S	331s (~5.52 minutes)
A4	4	23	43.17340087890625	386491.9375	348.861328125	ShLg	SpCas9 B6.1.1	RPP30 Trg1	1	4M 31S	331s (~5.52 minutes)
A4	4	24	43.45524215698242	385418.59375	452.579345703125	ShLg	SpCas9 B6.1.1	RPP30 Trg1	1	4M 31S	331s (~5.52 minutes)
A4	4	25	43.737083435058594	385329.875	445.5048828125	ShLg	SpCas9 B6.1.1	RPP30 Trg1	1	4M 31S	331s (~5.52 minutes)
A4	4	26	44.0189208984375	384270	377.862548828125	ShLg	SpCas9 B6.1.1	RPP30 Trg1	1	4M 31S	331s (~5.52 minutes)
A4	4	27	44.30076599121094	385155.03125	292.369140625	ShLg	SpCas9 B6.1.1	RPP30 Trg1	1	4M 31S	331s (~5.52 minutes)
A4	4	28	44.58260345458984	383929.4375	218.583740234375	ShLg	SpCas9 B6.1.1	RPP30 Trg1	1	4M 31S	331s (~5.52 minutes)
A4	4	29	44.864444732666016	384218.96875	176.43896484375	ShLg	SpCas9 B6.1.1	RPP30 Trg1	1	4M 31S	331s (~5.52 minutes)
A4	4	30	45.14628601074219	384628.25	184.465576171875	ShLg	SpCas9 B6.1.1	RPP30 Trg1	1	4M 31S	331s (~5.52 minutes)
A4	4	31	45.42812728881836	384041.4375	263.0361328125	ShLg	SpCas9 B6.1.1	RPP30 Trg1	1	4M 31S	331s (~5.52 minutes)
A4	4	32	45.70996856689453	382989	428.395263671875	ShLg	SpCas9 B6.1.1	RPP30 Trg1	1	4M 31S	331s (~5.52 minutes)
A4	4	33	45.9918098449707	384607.28125	680.8057861328125	ShLg	SpCas9 B6.1.1	RPP30 Trg1	1	4M 31S	331s (~5.52 minutes)
A4	4	34	46.273651123046875	383158.0625	996.525634765625	ShLg	SpCas9 B6.1.1	RPP30 Trg1	1	4M 31S	331s (~5.52 minutes)
A4	4	35	46.55549240112305	384708.0625	1330.9774169921875	ShLg	SpCas9 B6.1.1	RPP30 Trg1	1	4M 31S	331s (~5.52 minutes)
A4	4	36	46.83733367919922	382875.53125	1634.543212890625	ShLg	SpCas9 B6.1.1	RPP30 Trg1	1	4M 31S	331s (~5.52 minutes)
A4	4	37	47.119171142578125	383036.9375	1870.8929443359375	ShLg	SpCas9 B6.1.1	RPP30 Trg1	1	4M 31S	331s (~5.52 minutes)
A4	4	38	47.4010124206543	382145.21875	2026.19287109375	ShLg	SpCas9 B6.1.1	RPP30 Trg1	1	4M 31S	331s (~5.52 minutes)
A4	4	39	47.68285369873047	380864.375	2105.129150390625	ShLg	SpCas9 B6.1.1	RPP30 Trg1	1	4M 31S	331s (~5.52 minutes)
A4	4	40	47.96469497680664	380097.96875	2117.9482421875	ShLg	SpCas9 B6.1.1	RPP30 Trg1	1	4M 31S	331s (~5.52 minutes)
A4	4	41	48.24653625488281	381060.65625	2071.63427734375	ShLg	SpCas9 B6.1.1	RPP30 Trg1	1	4M 31S	331s (~5.52 minutes)
A4	4	42	48.528377532958984	379334.90625	1972.4383544921875	ShLg	SpCas9 B6.1.1	RPP30 Trg1	1	4M 31S	331s (~5.52 minutes)
A4	4	43	48.81021881103515	378750.34375	1835.421630859375	ShLg	SpCas9 B6.1.1	RPP30 Trg1	1	4M 31S	331s (~5.52 minutes)
A4	4	44	49.09205627441406	376970.53125	1693.166015625	ShLg	SpCas9 B6.1.1	RPP30 Trg1	1	4M 31S	331s (~5.52 minutes)
A4	4	45	49.3739013671875	378017.65625	1591.380126953125	ShLg	SpCas9 B6.1.1	RPP30 Trg1	1	4M 31S	331s (~5.52 minutes)
A4	4	46	49.655738830566406	377613.46875	1574.67236328125	ShLg	SpCas9 B6.1.1	RPP30 Trg1	1	4M 31S	331s (~5.52 minutes)
A4	4	47	49.93758392333984	376412.125	1667.0638427734375	ShLg	SpCas9 B6.1.1	RPP30 Trg1	1	4M 31S	331s (~5.52 minutes)
A4	4	48	50.21942138671875	376380.75	1854.353515625	ShLg	SpCas9 B6.1.1	RPP30 Trg1	1	4M 31S	331s (~5.52 minutes)
A4	4	49	50.50126266479492	376459.375	2079.4951171875	ShLg	SpCas9 B6.1.1	RPP30 Trg1	1	4M 31S	331s (~5.52 minutes)
A4	4	50	50.783103942871094	376132.1875	2257.897705078125	ShLg	SpCas9 B6.1.1	RPP30 Trg1	1	4M 31S	331s (~5.52 minutes)
A4	4	51	51.064945220947266	376300.03125	2310.663330078125	ShLg	SpCas9 B6.1.1	RPP30 Trg1	1	4M 31S	331s (~5.52 minutes)
A4	4	52	51.34678649902344	371729.5	2201.182861328125	ShLg	SpCas9 B6.1.1	RPP30 Trg1	1	4M 31S	331s (~5.52 minutes)
A4	4	53	51.628623962402344	371541.5625	1953.7960205078125	ShLg	SpCas9 B6.1.1	RPP30 Trg1	1	4M 31S	331s (~5.52 minutes)
A4	4	54	51.91046905517578	373894.90625	1643.5679931640625	ShLg	SpCas9 B6.1.1	RPP30 Trg1	1	4M 31S	331s (~5.52 minutes)
A4	4	55	52.19230651855469	371043.09375	1364.023681640625	ShLg	SpCas9 B6.1.1	RPP30 Trg1	1	4M 31S	331s (~5.52 minutes)
A4	4	56	52.474151611328125	371739.84375	1193.230224609375	ShLg	SpCas9 B6.1.1	RPP30 Trg1	1	4M 31S	331s (~5.52 minutes)
A4	4	57	52.75598907470703	371046.21875	1171.9910888671875	ShLg	SpCas9 B6.1.1	RPP30 Trg1	1	4M 31S	331s (~5.52 minutes)
A4	4	58	53.0378303527832	372380.21875	1300.85107421875	ShLg	SpCas9 B6.1.1	RPP30 Trg1	1	4M 31S	331s (~5.52 minutes)
A4	4	59	53.319671630859375	371151.0625	1552.266357421875	ShLg	SpCas9 B6.1.1	RPP30 Trg1	1	4M 31S	331s (~5.52 minutes)
A4	4	60	53.60151290893555	370128.125	1890.6063232421875	ShLg	SpCas9 B6.1.1	RPP30 Trg1	1	4M 31S	331s (~5.52 minutes)
A4	4	61	53.88335418701172	370837.9375	2288.339111328125	ShLg	SpCas9 B6.1.1	RPP30 Trg1	1	4M 31S	331s (~5.52 minutes)
A4	4	62	54.165191650390625	367175.8125	2696.766357421875	ShLg	SpCas9 B6.1.1	RPP30 Trg1	1	4M 31S	331s (~5.52 minutes)
A4	4	63	54.44703674316406	369768.09375	3056.51123046875	ShLg	SpCas9 B6.1.1	RPP30 Trg1	1	4M 31S	331s (~5.52 minutes)
A4	4	64	54.72887420654297	368706.34375	3414.435791015625	ShLg	SpCas9 B6.1.1	RPP30 Trg1	1	4M 31S	331s (~5.52 minutes)
A4	4	65	55.010719299316406	366771.4375	3743.65185546875	ShLg	SpCas9 B6.1.1	RPP30 Trg1	1	4M 31S	331s (~5.52 minutes)
A4	4	66	55.29255676269531	363995.15625	4027.68603515625	ShLg	SpCas9 B6.1.1	RPP30 Trg1	1	4M 31S	331s (~5.52 minutes)
A4	4	67	55.57439804077149	363147.75	4272.9541015625	ShLg	SpCas9 B6.1.1	RPP30 Trg1	1	4M 31S	331s (~5.52 minutes)
A4	4	68	55.856239318847656	363000.15625	4507.1083984375	ShLg	SpCas9 B6.1.1	RPP30 Trg1	1	4M 31S	331s (~5.52 minutes)
A4	4	69	56.13808059692383	362299.1875	4761.1396484375	ShLg	SpCas9 B6.1.1	RPP30 Trg1	1	4M 31S	331s (~5.52 minutes)
A4	4	70	56.419921875	359649	5051.3681640625	ShLg	SpCas9 B6.1.1	RPP30 Trg1	1	4M 31S	331s (~5.52 minutes)
A4	4	71	56.701759338378906	358072.90625	5374.65869140625	ShLg	SpCas9 B6.1.1	RPP30 Trg1	1	4M 31S	331s (~5.52 minutes)
A4	4	72	56.983604431152344	357211.78125	5719.33544921875	ShLg	SpCas9 B6.1.1	RPP30 Trg1	1	4M 31S	331s (~5.52 minutes)
A4	4	73	57.26544189453125	354185.4375	6080.884765625	ShLg	SpCas9 B6.1.1	RPP30 Trg1	1	4M 31S	331s (~5.52 minutes)
A4	4	74	57.54728698730469	352759.90625	6471.763671875	ShLg	SpCas9 B6.1.1	RPP30 Trg1	1	4M 31S	331s (~5.52 minutes)
A4	4	75	57.829124450683594	351570.40625	6919.892578125	ShLg	SpCas9 B6.1.1	RPP30 Trg1	1	4M 31S	331s (~5.52 minutes)
A4	4	76	58.110965728759766	348765.09375	7461.263671875	ShLg	SpCas9 B6.1.1	RPP30 Trg1	1	4M 31S	331s (~5.52 minutes)
A4	4	77	58.39280700683594	345974.1875	8132.1015625	ShLg	SpCas9 B6.1.1	RPP30 Trg1	1	4M 31S	331s (~5.52 minutes)
A4	4	78	58.67464828491211	345591.34375	8966.6328125	ShLg	SpCas9 B6.1.1	RPP30 Trg1	1	4M 31S	331s (~5.52 minutes)
A4	4	79	58.95648956298828	341116.375	9998.7919921875	ShLg	SpCas9 B6.1.1	RPP30 Trg1	1	4M 31S	331s (~5.52 minutes)
A4	4	80	59.23832702636719	336579.875	11262.005859375	ShLg	SpCas9 B6.1.1	RPP30 Trg1	1	4M 31S	331s (~5.52 minutes)
A4	4	81	59.520172119140625	336171.125	12779.6552734375	ShLg	SpCas9 B6.1.1	RPP30 Trg1	1	4M 31S	331s (~5.52 minutes)
A4	4	82	59.80200958251953	330954	14544.6669921875	ShLg	SpCas9 B6.1.1	RPP30 Trg1	1	4M 31S	331s (~5.52 minutes)
A4	4	83	60.08385467529297	326259.8125	16497.1796875	ShLg	SpCas9 B6.1.1	RPP30 Trg1	1	4M 31S	331s (~5.52 minutes)
A4	4	84	60.365692138671875	321309.53125	18517.33203125	ShLg	SpCas9 B6.1.1	RPP30 Trg1	1	4M 31S	331s (~5.52 minutes)
A4	4	85	60.64753341674805	313516	20443.353515625	ShLg	SpCas9 B6.1.1	RPP30 Trg1	1	4M 31S	331s (~5.52 minutes)
A4	4	86	60.92937469482422	303911.9375	22108.78125	ShLg	SpCas9 B6.1.1	RPP30 Trg1	1	4M 31S	331s (~5.52 minutes)
A4	4	87	61.21121597290039	297100.40625	23377.14453125	ShLg	SpCas9 B6.1.1	RPP30 Trg1	1	4M 31S	331s (~5.52 minutes)
A4	4	88	61.49305725097656	291197.3125	24154.798828125	ShLg	SpCas9 B6.1.1	RPP30 Trg1	1	4M 31S	331s (~5.52 minutes)
A4	4	89	61.77489471435547	280606.09375	24381.341796875	ShLg	SpCas9 B6.1.1	RPP30 Trg1	1	4M 31S	331s (~5.52 minutes)
A4	4	90	62.056739807128906	274049.3125	24015.84375	ShLg	SpCas9 B6.1.1	RPP30 Trg1	1	4M 31S	331s (~5.52 minutes)
A4	4	91	62.33857727050781	266609.3125	23039.994140625	ShLg	SpCas9 B6.1.1	RPP30 Trg1	1	4M 31S	331s (~5.52 minutes)
A4	4	92	62.62042236328125	256604.28125	21481.1015625	ShLg	SpCas9 B6.1.1	RPP30 Trg1	1	4M 31S	331s (~5.52 minutes)
A4	4	93	62.90225982666016	252839.203125	19435.955078125	ShLg	SpCas9 B6.1.1	RPP30 Trg1	1	4M 31S	331s (~5.52 minutes)
A4	4	94	63.18410110473633	248542.859375	17071.541015625	ShLg	SpCas9 B6.1.1	RPP30 Trg1	1	4M 31S	331s (~5.52 minutes)
A4	4	95	63.4659423828125	246080.765625	14593.337890625	ShLg	SpCas9 B6.1.1	RPP30 Trg1	1	4M 31S	331s (~5.52 minutes)
A4	4	96	63.74778366088867	243176.0625	12196.396484375	ShLg	SpCas9 B6.1.1	RPP30 Trg1	1	4M 31S	331s (~5.52 minutes)
A4	4	97	64.02962493896484	239483.6875	10023.9306640625	ShLg	SpCas9 B6.1.1	RPP30 Trg1	1	4M 31S	331s (~5.52 minutes)
A4	4	98	64.31146240234375	240020.015625	8151.1962890625	ShLg	SpCas9 B6.1.1	RPP30 Trg1	1	4M 31S	331s (~5.52 minutes)
A4	4	99	64.59330749511719	237776.765625	6593.9365234375	ShLg	SpCas9 B6.1.1	RPP30 Trg1	1	4M 31S	331s (~5.52 minutes)
A4	4	100	64.875152587890625	237111.609375	5327.6962890625	ShLg	SpCas9 B6.1.1	RPP30 Trg1	1	4M 31S	331s (~5.52 minutes)
A4	4	101	65.156982421875	235288.15625	4304.7958984375	ShLg	SpCas9 B6.1.1	RPP30 Trg1	1	4M 31S	331s (~5.52 minutes)
A4	4	102	65.43882751464844	235066.59375	3462.131591796875	ShLg	SpCas9 B6.1.1	RPP30 Trg1	1	4M 31S	331s (~5.52 minutes)
A4	4	103	65.720672607421875	236596.609375	2723.851318359375	ShLg	SpCas9 B6.1.1	RPP30 Trg1	1	4M 31S	331s (~5.52 minutes)
A4	4	104	66.00251007080078	233217.109375	1838.4141845703125	ShLg	SpCas9 B6.1.1	RPP30 Trg1	1	4M 31S	331s (~5.52 minutes)
A4	4	105	66.28434753417969	233916.203125	862.111572265625	ShLg	SpCas9 B6.1.1	RPP30 Trg1	1	4M 31S	331s (~5.52 minutes)
A4	4	106	66.566192626953125	232039.6875	-179.17724609375	ShLg	SpCas9 B6.1.1	RPP30 Trg1	1	4M 31S	331s (~5.52 minutes)
A4	4	107	66.84803771972656	233940.40625	-1195.879150390625	ShLg	SpCas9 B6.1.1	RPP30 Trg1	1	4M 31S	331s (~5.52 minutes)
A4	4	108	67.12987518310547	234356.21875	-2001.392333984375	ShLg	SpCas9 B6.1.1	RPP30 Trg1	1	4M 31S	331s (~5.52 minutes)
A4	4	109	67.411712646484375	239568.53125	-2376.860107421875	ShLg	SpCas9 B6.1.1	RPP30 Trg1	1	4M 31S	331s (~5.52 minutes)
A4	4	110	67.69355773925781	240238.3125	-2169.712646484375	ShLg	SpCas9 B6.1.1	RPP30 Trg1	1	4M 31S	331s (~5.52 minutes)
A4	4	111	67.97539520263672	239319.609375	-1370.71630859375	ShLg	SpCas9 B6.1.1	RPP30 Trg1	1	4M 31S	331s (~5.52 minutes)
A4	4	112	68.257232666015625	236778.0625	-122.677978515625	ShLg	SpCas9 B6.1.1	RPP30 Trg1	1	4M 31S	331s (~5.52 minutes)
A4	4	113	68.53907775878906	236791.40625	1344.9803466796875	ShLg	SpCas9 B6.1.1	RPP30 Trg1	1	4M 31S	331s (~5.52 minutes)
A4	4	114	68.8209228515625	235041.609375	2761.18798828125	ShLg	SpCas9 B6.1.1	RPP30 Trg1	1	4M 31S	331s (~5.52 minutes)
A4	4	115	69.1027603149414	233830.5625	3784.12109375	ShLg	SpCas9 B6.1.1	RPP30 Trg1	1	4M 31S	331s (~5.52 minutes)
A4	4	116	69.38459777832031	233056.140625	4655.375	ShLg	SpCas9 B6.1.1	RPP30 Trg1	1	4M 31S	331s (~5.52 minutes)
A4	4	117	69.66644287109375	230562.6875	5373.662109375	ShLg	SpCas9 B6.1.1	RPP30 Trg1	1	4M 31S	331s (~5.52 minutes)
A4	4	118	69.94828796386719	228938.6875	5942.3740234375	ShLg	SpCas9 B6.1.1	RPP30 Trg1	1	4M 31S	331s (~5.52 minutes)
A4	4	119	70.23011779785156	224636.640625	6350.55078125	ShLg	SpCas9 B6.1.1	RPP30 Trg1	1	4M 31S	331s (~5.52 minutes)
A4	4	120	70.511962890625	225184.03125	6575.40478515625	ShLg	SpCas9 B6.1.1	RPP30 Trg1	1	4M 31S	331s (~5.52 minutes)
A4	4	121	70.79380798339844	220957.4375	6596.63818359375	ShLg	SpCas9 B6.1.1	RPP30 Trg1	1	4M 31S	331s (~5.52 minutes)
A4	4	122	71.07564544677734	220262.921875	6412.0263671875	ShLg	SpCas9 B6.1.1	RPP30 Trg1	1	4M 31S	331s (~5.52 minutes)
A4	4	123	71.35748291015625	217286.78125	6047.55029296875	ShLg	SpCas9 B6.1.1	RPP30 Trg1	1	4M 31S	331s (~5.52 minutes)
A4	4	124	71.63932800292969	215944.90625	5559.97265625	ShLg	SpCas9 B6.1.1	RPP30 Trg1	1	4M 31S	331s (~5.52 minutes)
A4	4	125	71.921173095703125	215612.109375	5028.2021484375	ShLg	SpCas9 B6.1.1	RPP30 Trg1	1	4M 31S	331s (~5.52 minutes)
A4	4	126	72.20301055908203	216292.515625	4532.12646484375	ShLg	SpCas9 B6.1.1	RPP30 Trg1	1	4M 31S	331s (~5.52 minutes)
A4	4	127	72.48484802246094	214260.015625	4124.3701171875	ShLg	SpCas9 B6.1.1	RPP30 Trg1	1	4M 31S	331s (~5.52 minutes)
A4	4	128	72.766693115234375	213419.75	3810.975341796875	ShLg	SpCas9 B6.1.1	RPP30 Trg1	1	4M 31S	331s (~5.52 minutes)
A4	4	129	73.04853057861328	210920.296875	3554.9296875	ShLg	SpCas9 B6.1.1	RPP30 Trg1	1	4M 31S	331s (~5.52 minutes)
A4	4	130	73.33036804199219	211416.109375	3304.177490234375	ShLg	SpCas9 B6.1.1	RPP30 Trg1	1	4M 31S	331s (~5.52 minutes)
A4	4	131	73.612213134765625	209107.078125	3027.83544921875	ShLg	SpCas9 B6.1.1	RPP30 Trg1	1	4M 31S	331s (~5.52 minutes)
A4	4	132	73.89405822753906	209688	2737.195068359375	ShLg	SpCas9 B6.1.1	RPP30 Trg1	1	4M 31S	331s (~5.52 minutes)
A4	4	133	74.17589569091797	210269.375	2446.86669921875	ShLg	SpCas9 B6.1.1	RPP30 Trg1	1	4M 31S	331s (~5.52 minutes)
A4	4	134	74.457733154296875	209881.34375	2224.36474609375	ShLg	SpCas9 B6.1.1	RPP30 Trg1	1	4M 31S	331s (~5.52 minutes)
A4	4	135	74.73957824707031	208007.484375	2151.403564453125	ShLg	SpCas9 B6.1.1	RPP30 Trg1	1	4M 31S	331s (~5.52 minutes)
A4	4	136	75.02142333984375	208882.71875	2216.04736328125	ShLg	SpCas9 B6.1.1	RPP30 Trg1	1	4M 31S	331s (~5.52 minutes)
A4	4	137	75.303253173828125	206902.9375	2369.20556640625	ShLg	SpCas9 B6.1.1	RPP30 Trg1	1	4M 31S	331s (~5.52 minutes)
A4	4	138	75.58509826660156	205092.015625	2554.777587890625	ShLg	SpCas9 B6.1.1	RPP30 Trg1	1	4M 31S	331s (~5.52 minutes)
A4	4	139	75.866943359375	206122.4375	2700.684814453125	ShLg	SpCas9 B6.1.1	RPP30 Trg1	1	4M 31S	331s (~5.52 minutes)
A4	4	140	76.1487808227539	206171.40625	2818.936279296875	ShLg	SpCas9 B6.1.1	RPP30 Trg1	1	4M 31S	331s (~5.52 minutes)
A4	4	141	76.43061828613281	203900.8125	2907.113525390625	ShLg	SpCas9 B6.1.1	RPP30 Trg1	1	4M 31S	331s (~5.52 minutes)
A4	4	142	76.71246337890625	203567.53125	2950.10693359375	ShLg	SpCas9 B6.1.1	RPP30 Trg1	1	4M 31S	331s (~5.52 minutes)
A4	4	143	76.99430847167969	200879.921875	2931.378662109375	ShLg	SpCas9 B6.1.1	RPP30 Trg1	1	4M 31S	331s (~5.52 minutes)
A4	4	144	77.2761459350586	200199.9375	2846.54541015625	ShLg	SpCas9 B6.1.1	RPP30 Trg1	1	4M 31S	331s (~5.52 minutes)
A4	4	145	77.5579833984375	202908.765625	2713.58740234375	ShLg	SpCas9 B6.1.1	RPP30 Trg1	1	4M 31S	331s (~5.52 minutes)
A4	4	146	77.83982849121094	200518.8125	2562.343017578125	ShLg	SpCas9 B6.1.1	RPP30 Trg1	1	4M 31S	331s (~5.52 minutes)
A4	4	147	78.12166595458984	199192.5625	2407.188720703125	ShLg	SpCas9 B6.1.1	RPP30 Trg1	1	4M 31S	331s (~5.52 minutes)
A4	4	148	78.40350341796875	197873.078125	2315.090087890625	ShLg	SpCas9 B6.1.1	RPP30 Trg1	1	4M 31S	331s (~5.52 minutes)
A4	4	149	78.68534851074219	200983.859375	2287.05419921875	ShLg	SpCas9 B6.1.1	RPP30 Trg1	1	4M 31S	331s (~5.52 minutes)
A4	4	150	78.967193603515625	197426.578125	2296.6611328125	ShLg	SpCas9 B6.1.1	RPP30 Trg1	1	4M 31S	331s (~5.52 minutes)
A4	4	151	79.24903106689453	198543.5625	2301.253173828125	ShLg	SpCas9 B6.1.1	RPP30 Trg1	1	4M 31S	331s (~5.52 minutes)
A4	4	152	79.53086853027344	194240.765625	2261.057373046875	ShLg	SpCas9 B6.1.1	RPP30 Trg1	1	4M 31S	331s (~5.52 minutes)
A4	4	153	79.812713623046875	195968.90625	2161.40234375	ShLg	SpCas9 B6.1.1	RPP30 Trg1	1	4M 31S	331s (~5.52 minutes)
A4	4	154	80.09455871582031	196664.828125	2026.3997802734375	ShLg	SpCas9 B6.1.1	RPP30 Trg1	1	4M 31S	331s (~5.52 minutes)
A4	4	155	80.37639617919922	194271.078125	1911.24658203125	ShLg	SpCas9 B6.1.1	RPP30 Trg1	1	4M 31S	331s (~5.52 minutes)
A4	4	156	80.658233642578125	195560.703125	1875.0498046875	ShLg	SpCas9 B6.1.1	RPP30 Trg1	1	4M 31S	331s (~5.52 minutes)
A4	4	157	80.94007873535156	195549.265625	1949.5390625	ShLg	SpCas9 B6.1.1	RPP30 Trg1	1	4M 31S	331s (~5.52 minutes)
A4	4	158	81.22191619873047	192737.21875	2123.91845703125	ShLg	SpCas9 B6.1.1	RPP30 Trg1	1	4M 31S	331s (~5.52 minutes)
A4	4	159	81.503753662109375	194033.453125	2353.054443359375	ShLg	SpCas9 B6.1.1	RPP30 Trg1	1	4M 31S	331s (~5.52 minutes)
A4	4	160	81.78559875488281	191230.921875	2580.274658203125	ShLg	SpCas9 B6.1.1	RPP30 Trg1	1	4M 31S	331s (~5.52 minutes)
A4	4	161	82.06744384765625	191916	2721.092041015625	ShLg	SpCas9 B6.1.1	RPP30 Trg1	1	4M 31S	331s (~5.52 minutes)
A4	4	162	82.34928131103516	190321.421875	2806.018798828125	ShLg	SpCas9 B6.1.1	RPP30 Trg1	1	4M 31S	331s (~5.52 minutes)
A4	4	163	82.63111877441406	190566.4375	2837.486328125	ShLg	SpCas9 B6.1.1	RPP30 Trg1	1	4M 31S	331s (~5.52 minutes)
A4	4	164	82.9129638671875	187637.375	2829.2939453125	ShLg	SpCas9 B6.1.1	RPP30 Trg1	1	4M 31S	331s (~5.52 minutes)
A4	4	165	83.1948013305664	188146.84375	2802.30224609375	ShLg	SpCas9 B6.1.1	RPP30 Trg1	1	4M 31S	331s (~5.52 minutes)
A4	4	166	83.47663879394531	188997.671875	2777.217529296875	ShLg	SpCas9 B6.1.1	RPP30 Trg1	1	4M 31S	331s (~5.52 minutes)
A4	4	167	83.75848388671875	186275.84375	2766.789306640625	ShLg	SpCas9 B6.1.1	RPP30 Trg1	1	4M 31S	331s (~5.52 minutes)
A4	4	168	84.04032897949219	186448.75	2770.638671875	ShLg	SpCas9 B6.1.1	RPP30 Trg1	1	4M 31S	331s (~5.52 minutes)
A4	4	169	84.3221664428711	184911.6875	2776.16357421875	ShLg	SpCas9 B6.1.1	RPP30 Trg1	1	4M 31S	331s (~5.52 minutes)
A4	4	170	84.60400390625	184793.515625	2766.130859375	ShLg	SpCas9 B6.1.1	RPP30 Trg1	1	4M 31S	331s (~5.52 minutes)
A4	4	171	84.88584899902344	183690.1875	2728.40185546875	ShLg	SpCas9 B6.1.1	RPP30 Trg1	1	4M 31S	331s (~5.52 minutes)
A4	4	172	85.167694091796875	183463.453125	2663.833740234375	ShLg	SpCas9 B6.1.1	RPP30 Trg1	1	4M 31S	331s (~5.52 minutes)
A4	4	173	85.44953155517578	181283.203125	2588.591552734375	ShLg	SpCas9 B6.1.1	RPP30 Trg1	1	4M 31S	331s (~5.52 minutes)
A4	4	174	85.73136901855469	182938.546875	2512.34423828125	ShLg	SpCas9 B6.1.1	RPP30 Trg1	1	4M 31S	331s (~5.52 minutes)
A4	4	175	86.013214111328125	180467.796875	2491.974609375	ShLg	SpCas9 B6.1.1	RPP30 Trg1	1	4M 31S	331s (~5.52 minutes)
A4	4	176	86.29505157470703	181338.40625	2541.893798828125	ShLg	SpCas9 B6.1.1	RPP30 Trg1	1	4M 31S	331s (~5.52 minutes)
A4	4	177	86.57688903808594	179987.25	2629.220947265625	ShLg	SpCas9 B6.1.1	RPP30 Trg1	1	4M 31S	331s (~5.52 minutes)
A4	4	178	86.858734130859375	178161.0625	2702.736572265625	ShLg	SpCas9 B6.1.1	RPP30 Trg1	1	4M 31S	331s (~5.52 minutes)
A4	4	179	87.14057922363281	176661.5	2725.76220703125	ShLg	SpCas9 B6.1.1	RPP30 Trg1	1	4M 31S	331s (~5.52 minutes)
A4	4	180	87.42241668701172	177202.578125	2671.42822265625	ShLg	SpCas9 B6.1.1	RPP30 Trg1	1	4M 31S	331s (~5.52 minutes)
A4	4	181	87.704254150390625	176230.953125	2539.183837890625	ShLg	SpCas9 B6.1.1	RPP30 Trg1	1	4M 31S	331s (~5.52 minutes)
A4	4	182	87.98609924316406	177881.734375	2354.228271484375	ShLg	SpCas9 B6.1.1	RPP30 Trg1	1	4M 31S	331s (~5.52 minutes)
A4	4	183	88.26793670654297	173933.09375	2216.873291015625	ShLg	SpCas9 B6.1.1	RPP30 Trg1	1	4M 31S	331s (~5.52 minutes)
A4	4	184	88.549774169921875	175960.421875	2191.341552734375	ShLg	SpCas9 B6.1.1	RPP30 Trg1	1	4M 31S	331s (~5.52 minutes)
A4	4	185	88.83161926269531	174243.1875	2310.31787109375	ShLg	SpCas9 B6.1.1	RPP30 Trg1	1	4M 31S	331s (~5.52 minutes)
A4	4	186	89.11346435546875	175380.84375	2566.500732421875	ShLg	SpCas9 B6.1.1	RPP30 Trg1	1	4M 31S	331s (~5.52 minutes)
A4	4	187	89.39530181884766	172892.28125	2838.575927734375	ShLg	SpCas9 B6.1.1	RPP30 Trg1	1	4M 31S	331s (~5.52 minutes)
A4	4	188	89.67713928222656	170903.796875	3113.556396484375	ShLg	SpCas9 B6.1.1	RPP30 Trg1	1	4M 31S	331s (~5.52 minutes)
A4	4	189	89.958984375	170731.734375	3327.2724609375	ShLg	SpCas9 B6.1.1	RPP30 Trg1	1	4M 31S	331s (~5.52 minutes)
A4	4	190	90.24082946777344	169627.40625	3426.584716796875	ShLg	SpCas9 B6.1.1	RPP30 Trg1	1	4M 31S	331s (~5.52 minutes)
A4	4	191	90.52266693115234	168364.25	3396.384765625	ShLg	SpCas9 B6.1.1	RPP30 Trg1	1	4M 31S	331s (~5.52 minutes)
A4	4	192	90.80450439453124	166149.078125	3267.783447265625	ShLg	SpCas9 B6.1.1	RPP30 Trg1	1	4M 31S	331s (~5.52 minutes)
A4	4	193	91.08634948730467	168503.34375	3106.533203125	ShLg	SpCas9 B6.1.1	RPP30 Trg1	1	4M 31S	331s (~5.52 minutes)
A4	4	194	91.3681869506836	166840.921875	2985.45947265625	ShLg	SpCas9 B6.1.1	RPP30 Trg1	1	4M 31S	331s (~5.52 minutes)
A4	4	195	91.6500244140625	166889.15625	2952.57421875	ShLg	SpCas9 B6.1.1	RPP30 Trg1	1	4M 31S	331s (~5.52 minutes)
A4	4	196	91.93186950683594	163786.203125	3012.0185546875	ShLg	SpCas9 B6.1.1	RPP30 Trg1	1	4M 31S	331s (~5.52 minutes)
A4	4	197	92.213714599609375	163738.859375	3127.229736328125	ShLg	SpCas9 B6.1.1	RPP30 Trg1	1	4M 31S	331s (~5.52 minutes)
A4	4	198	92.49555206298828	162819.671875	3242.6201171875	ShLg	SpCas9 B6.1.1	RPP30 Trg1	1	4M 31S	331s (~5.52 minutes)
A4	4	199	92.7773895263672	161813.375	3308.53125	ShLg	SpCas9 B6.1.1	RPP30 Trg1	1	4M 31S	331s (~5.52 minutes)
A4	4	200	93.059234619140625	161068.953125	3296.261962890625	ShLg	SpCas9 B6.1.1	RPP30 Trg1	1	4M 31S	331s (~5.52 minutes)
A4	4	201	93.34107208251952	158448.65625	3201.8583984375	ShLg	SpCas9 B6.1.1	RPP30 Trg1	1	4M 31S	331s (~5.52 minutes)
A4	4	202	93.62290954589844	159643.890625	3043.5126953125	ShLg	SpCas9 B6.1.1	RPP30 Trg1	1	4M 31S	331s (~5.52 minutes)
A4	4	203	93.904754638671875	158340.234375	2856.70263671875	ShLg	SpCas9 B6.1.1	RPP30 Trg1	1	4M 31S	331s (~5.52 minutes)
A4	4	204	94.18659973144533	159185.4375	2684.2822265625	ShLg	SpCas9 B6.1.1	RPP30 Trg1	1	4M 31S	331s (~5.52 minutes)
A4	4	205	94.46843719482422	158320.359375	2553.087646484375	ShLg	SpCas9 B6.1.1	RPP30 Trg1	1	4M 31S	331s (~5.52 minutes)
A4	4	206	94.750274658203125	157291.734375	2474.765380859375	ShLg	SpCas9 B6.1.1	RPP30 Trg1	1	4M 31S	331s (~5.52 minutes)
A5	5	1	36.97700119018555	335677.84375	-11060.72265625	ShLg	SpCas9 B6.1.1	RPP30 Trg1	1	3M 9S	249s (~4.15 minutes)
A5	5	2	37.25897979736328	340328.5	-10405.5166015625	ShLg	SpCas9 B6.1.1	RPP30 Trg1	1	3M 9S	249s (~4.15 minutes)
A5	5	3	37.54095458984375	342492.5625	-9637.9853515625	ShLg	SpCas9 B6.1.1	RPP30 Trg1	1	3M 9S	249s (~4.15 minutes)
A5	5	4	37.82292938232422	344320.6875	-8774.861328125	ShLg	SpCas9 B6.1.1	RPP30 Trg1	1	3M 9S	249s (~4.15 minutes)
A5	5	5	38.10490417480469	348584.03125	-7882.2421875	ShLg	SpCas9 B6.1.1	RPP30 Trg1	1	3M 9S	249s (~4.15 minutes)
A5	5	6	38.38687896728515	350627.0625	-7043.7119140625	ShLg	SpCas9 B6.1.1	RPP30 Trg1	1	3M 9S	249s (~4.15 minutes)
A5	5	7	38.668853759765625	350122.28125	-6317.1064453125	ShLg	SpCas9 B6.1.1	RPP30 Trg1	1	3M 9S	249s (~4.15 minutes)
A5	5	8	38.950828552246094	354347.125	-5710.4423828125	ShLg	SpCas9 B6.1.1	RPP30 Trg1	1	3M 9S	249s (~4.15 minutes)
A5	5	9	39.23280334472656	353632.5	-5189.3681640625	ShLg	SpCas9 B6.1.1	RPP30 Trg1	1	3M 9S	249s (~4.15 minutes)
A5	5	10	39.51477813720703	355238.25	-4707.7734375	ShLg	SpCas9 B6.1.1	RPP30 Trg1	1	3M 9S	249s (~4.15 minutes)
A5	5	11	39.7967529296875	357557.53125	-4238.5654296875	ShLg	SpCas9 B6.1.1	RPP30 Trg1	1	3M 9S	249s (~4.15 minutes)
A5	5	12	40.07872772216797	358530.28125	-3785.387939453125	ShLg	SpCas9 B6.1.1	RPP30 Trg1	1	3M 9S	249s (~4.15 minutes)
A5	5	13	40.36070251464844	361022.6875	-3372.113037109375	ShLg	SpCas9 B6.1.1	RPP30 Trg1	1	3M 9S	249s (~4.15 minutes)
A5	5	14	40.64268112182617	359587.46875	-3018.853271484375	ShLg	SpCas9 B6.1.1	RPP30 Trg1	1	3M 9S	249s (~4.15 minutes)
A5	5	15	40.92465591430664	361493.90625	-2721.289306640625	ShLg	SpCas9 B6.1.1	RPP30 Trg1	1	3M 9S	249s (~4.15 minutes)
A5	5	16	41.20663070678711	362913.59375	-2445.328857421875	ShLg	SpCas9 B6.1.1	RPP30 Trg1	1	3M 9S	249s (~4.15 minutes)
A5	5	17	41.48860549926758	362415.1875	-2141.278076171875	ShLg	SpCas9 B6.1.1	RPP30 Trg1	1	3M 9S	249s (~4.15 minutes)
A5	5	18	41.77058029174805	362822.09375	-1769.697021484375	ShLg	SpCas9 B6.1.1	RPP30 Trg1	1	3M 9S	249s (~4.15 minutes)
A5	5	19	42.05255508422851	364444.6875	-1325.30419921875	ShLg	SpCas9 B6.1.1	RPP30 Trg1	1	3M 9S	249s (~4.15 minutes)
A5	5	20	42.334529876708984	364537	-843.56103515625	ShLg	SpCas9 B6.1.1	RPP30 Trg1	1	3M 9S	249s (~4.15 minutes)
A5	5	21	42.61650466918945	365781.125	-386.14306640625	ShLg	SpCas9 B6.1.1	RPP30 Trg1	1	3M 9S	249s (~4.15 minutes)
A5	5	22	42.89848327636719	366681.6875	-12.794677734375	ShLg	SpCas9 B6.1.1	RPP30 Trg1	1	3M 9S	249s (~4.15 minutes)
A5	5	23	43.180458068847656	367266.28125	242.422119140625	ShLg	SpCas9 B6.1.1	RPP30 Trg1	1	3M 9S	249s (~4.15 minutes)
A5	5	24	43.462432861328125	365117.875	380.5347900390625	ShLg	SpCas9 B6.1.1	RPP30 Trg1	1	3M 9S	249s (~4.15 minutes)
A5	5	25	43.744407653808594	365858.125	430.293701171875	ShLg	SpCas9 B6.1.1	RPP30 Trg1	1	3M 9S	249s (~4.15 minutes)
A5	5	26	44.02638244628906	365227.8125	433.974365234375	ShLg	SpCas9 B6.1.1	RPP30 Trg1	1	3M 9S	249s (~4.15 minutes)
A5	5	27	44.30835723876953	365188.21875	435.6217041015625	ShLg	SpCas9 B6.1.1	RPP30 Trg1	1	3M 9S	249s (~4.15 minutes)
A5	5	28	44.59033203125	365193.3125	473.6077880859375	ShLg	SpCas9 B6.1.1	RPP30 Trg1	1	3M 9S	249s (~4.15 minutes)
A5	5	29	44.87230682373047	365305.3125	573.4208984375	ShLg	SpCas9 B6.1.1	RPP30 Trg1	1	3M 9S	249s (~4.15 minutes)
A5	5	30	45.15428161621094	363514.59375	739.45166015625	ShLg	SpCas9 B6.1.1	RPP30 Trg1	1	3M 9S	249s (~4.15 minutes)
A5	5	31	45.436256408691406	365764.5625	949.592041015625	ShLg	SpCas9 B6.1.1	RPP30 Trg1	1	3M 9S	249s (~4.15 minutes)
A5	5	32	45.718231201171875	364416.3125	1159.833251953125	ShLg	SpCas9 B6.1.1	RPP30 Trg1	1	3M 9S	249s (~4.15 minutes)
A5	5	33	46.000205993652344	365484.0625	1319.844970703125	ShLg	SpCas9 B6.1.1	RPP30 Trg1	1	3M 9S	249s (~4.15 minutes)
A5	5	34	46.28218078613281	363114	1392.9599609375	ShLg	SpCas9 B6.1.1	RPP30 Trg1	1	3M 9S	249s (~4.15 minutes)
A5	5	35	46.56415557861328	363915.53125	1371.126708984375	ShLg	SpCas9 B6.1.1	RPP30 Trg1	1	3M 9S	249s (~4.15 minutes)
A5	5	36	46.846134185791016	361652.75	1277.780029296875	ShLg	SpCas9 B6.1.1	RPP30 Trg1	1	3M 9S	249s (~4.15 minutes)
A5	5	37	47.12810897827149	362912.40625	1157.8812255859375	ShLg	SpCas9 B6.1.1	RPP30 Trg1	1	3M 9S	249s (~4.15 minutes)
A5	5	38	47.41008377075195	361167.0625	1059.9163818359375	ShLg	SpCas9 B6.1.1	RPP30 Trg1	1	3M 9S	249s (~4.15 minutes)
A5	5	39	47.69205856323242	360994.4375	1017.5411376953124	ShLg	SpCas9 B6.1.1	RPP30 Trg1	1	3M 9S	249s (~4.15 minutes)
A5	5	40	47.97403335571289	361476.15625	1039.533935546875	ShLg	SpCas9 B6.1.1	RPP30 Trg1	1	3M 9S	249s (~4.15 minutes)
A5	5	41	48.25600814819336	362233.875	1112.217529296875	ShLg	SpCas9 B6.1.1	RPP30 Trg1	1	3M 9S	249s (~4.15 minutes)
A5	5	42	48.53798294067383	360774.875	1211.1925048828125	ShLg	SpCas9 B6.1.1	RPP30 Trg1	1	3M 9S	249s (~4.15 minutes)
A5	5	43	48.81996154785156	359036.65625	1314.9951171875	ShLg	SpCas9 B6.1.1	RPP30 Trg1	1	3M 9S	249s (~4.15 minutes)
A5	5	44	49.10193634033203	361050.8125	1411.654296875	ShLg	SpCas9 B6.1.1	RPP30 Trg1	1	3M 9S	249s (~4.15 minutes)
A5	5	45	49.3839111328125	359883.15625	1497.333984375	ShLg	SpCas9 B6.1.1	RPP30 Trg1	1	3M 9S	249s (~4.15 minutes)
A5	5	46	49.66588592529297	358217.5625	1569.5633544921875	ShLg	SpCas9 B6.1.1	RPP30 Trg1	1	3M 9S	249s (~4.15 minutes)
A5	5	47	49.94786071777344	358252.34375	1620.8994140625	ShLg	SpCas9 B6.1.1	RPP30 Trg1	1	3M 9S	249s (~4.15 minutes)
A5	5	48	50.229835510253906	359307.5	1636.572021484375	ShLg	SpCas9 B6.1.1	RPP30 Trg1	1	3M 9S	249s (~4.15 minutes)
A5	5	49	50.511810302734375	357313.5625	1599.8218994140625	ShLg	SpCas9 B6.1.1	RPP30 Trg1	1	3M 9S	249s (~4.15 minutes)
A5	5	50	50.79378509521485	355936	1503.1181640625	ShLg	SpCas9 B6.1.1	RPP30 Trg1	1	3M 9S	249s (~4.15 minutes)
A5	5	51	51.07575988769531	357416.71875	1361.3179931640625	ShLg	SpCas9 B6.1.1	RPP30 Trg1	1	3M 9S	249s (~4.15 minutes)
A5	5	52	51.35773468017578	355567.4375	1215.7508544921875	ShLg	SpCas9 B6.1.1	RPP30 Trg1	1	3M 9S	249s (~4.15 minutes)
A5	5	53	51.63970947265625	354251.25	1123.9080810546875	ShLg	SpCas9 B6.1.1	RPP30 Trg1	1	3M 9S	249s (~4.15 minutes)
A5	5	54	51.92168426513672	355607.25	1135.8243408203125	ShLg	SpCas9 B6.1.1	RPP30 Trg1	1	3M 9S	249s (~4.15 minutes)
A5	5	55	52.20365905761719	356534.125	1269.0211181640625	ShLg	SpCas9 B6.1.1	RPP30 Trg1	1	3M 9S	249s (~4.15 minutes)
A5	5	56	52.485633850097656	355664.84375	1498.94189453125	ShLg	SpCas9 B6.1.1	RPP30 Trg1	1	3M 9S	249s (~4.15 minutes)
A5	5	57	52.767608642578125	353743.21875	1769.8311767578125	ShLg	SpCas9 B6.1.1	RPP30 Trg1	1	3M 9S	249s (~4.15 minutes)
A5	5	58	53.04958724975586	354692.09375	2021.700439453125	ShLg	SpCas9 B6.1.1	RPP30 Trg1	1	3M 9S	249s (~4.15 minutes)
A5	5	59	53.33156204223633	352398.09375	2215.3232421875	ShLg	SpCas9 B6.1.1	RPP30 Trg1	1	3M 9S	249s (~4.15 minutes)
A5	5	60	53.6135368347168	352648.125	2344.466796875	ShLg	SpCas9 B6.1.1	RPP30 Trg1	1	3M 9S	249s (~4.15 minutes)
A5	5	61	53.895511627197266	351360.15625	2433.63818359375	ShLg	SpCas9 B6.1.1	RPP30 Trg1	1	3M 9S	249s (~4.15 minutes)
A5	5	62	54.177486419677734	350215.34375	2517.620361328125	ShLg	SpCas9 B6.1.1	RPP30 Trg1	1	3M 9S	249s (~4.15 minutes)
A5	5	63	54.4594612121582	351173.8125	2627.276611328125	ShLg	SpCas9 B6.1.1	RPP30 Trg1	1	3M 9S	249s (~4.15 minutes)
A5	5	64	54.74143981933594	350286.875	2781.07568359375	ShLg	SpCas9 B6.1.1	RPP30 Trg1	1	3M 9S	249s (~4.15 minutes)
A5	5	65	55.023414611816406	347284.71875	2984.714111328125	ShLg	SpCas9 B6.1.1	RPP30 Trg1	1	3M 9S	249s (~4.15 minutes)
A5	5	66	55.305389404296875	348266.4375	3235.331787109375	ShLg	SpCas9 B6.1.1	RPP30 Trg1	1	3M 9S	249s (~4.15 minutes)
A5	5	67	55.587364196777344	347730.9375	3521.8720703125	ShLg	SpCas9 B6.1.1	RPP30 Trg1	1	3M 9S	249s (~4.15 minutes)
A5	5	68	55.86933898925781	344978	3821.917724609375	ShLg	SpCas9 B6.1.1	RPP30 Trg1	1	3M 9S	249s (~4.15 minutes)
A5	5	69	56.15131378173828	344960.0625	4100.42919921875	ShLg	SpCas9 B6.1.1	RPP30 Trg1	1	3M 9S	249s (~4.15 minutes)
A5	5	70	56.43328857421875	344009.34375	4319.35791015625	ShLg	SpCas9 B6.1.1	RPP30 Trg1	1	3M 9S	249s (~4.15 minutes)
A5	5	71	56.71526336669922	341193.8125	4458.470703125	ShLg	SpCas9 B6.1.1	RPP30 Trg1	1	3M 9S	249s (~4.15 minutes)
A5	5	72	56.99723815917969	338512.03125	4537.91162109375	ShLg	SpCas9 B6.1.1	RPP30 Trg1	1	3M 9S	249s (~4.15 minutes)
A5	5	73	57.27921295166016	338313.09375	4623.37158203125	ShLg	SpCas9 B6.1.1	RPP30 Trg1	1	3M 9S	249s (~4.15 minutes)
A5	5	74	57.561187744140625	338470.875	4806.8720703125	ShLg	SpCas9 B6.1.1	RPP30 Trg1	1	3M 9S	249s (~4.15 minutes)
A5	5	75	57.843162536621094	338315.84375	5170.81640625	ShLg	SpCas9 B6.1.1	RPP30 Trg1	1	3M 9S	249s (~4.15 minutes)
A5	5	76	58.12513732910156	334454.28125	5758.0224609375	ShLg	SpCas9 B6.1.1	RPP30 Trg1	1	3M 9S	249s (~4.15 minutes)
A5	5	77	58.40711212158203	333239.40625	6565.3447265625	ShLg	SpCas9 B6.1.1	RPP30 Trg1	1	3M 9S	249s (~4.15 minutes)
A5	5	78	58.6890869140625	331595.875	7560.001953125	ShLg	SpCas9 B6.1.1	RPP30 Trg1	1	3M 9S	249s (~4.15 minutes)
A5	5	79	58.97106170654297	329279.40625	8704.21484375	ShLg	SpCas9 B6.1.1	RPP30 Trg1	1	3M 9S	249s (~4.15 minutes)
A5	5	80	59.2530403137207	325740.0625	9973.9990234375	ShLg	SpCas9 B6.1.1	RPP30 Trg1	1	3M 9S	249s (~4.15 minutes)
A5	5	81	59.53501510620117	321315.125	11365.7275390625	ShLg	SpCas9 B6.1.1	RPP30 Trg1	1	3M 9S	249s (~4.15 minutes)
A5	5	82	59.81698989868164	320104.5	12890.455078125	ShLg	SpCas9 B6.1.1	RPP30 Trg1	1	3M 9S	249s (~4.15 minutes)
A5	5	83	60.09896469116211	315085.875	14558.2421875	ShLg	SpCas9 B6.1.1	RPP30 Trg1	1	3M 9S	249s (~4.15 minutes)
A5	5	84	60.38093948364258	309602.125	16354.8701171875	ShLg	SpCas9 B6.1.1	RPP30 Trg1	1	3M 9S	249s (~4.15 minutes)
A5	5	85	60.66291809082031	306330.6875	18219.111328125	ShLg	SpCas9 B6.1.1	RPP30 Trg1	1	3M 9S	249s (~4.15 minutes)
A5	5	86	60.94489288330078	298753.25	20031.28515625	ShLg	SpCas9 B6.1.1	RPP30 Trg1	1	3M 9S	249s (~4.15 minutes)
A5	5	87	61.22686767578125	292719.84375	21623.685546875	ShLg	SpCas9 B6.1.1	RPP30 Trg1	1	3M 9S	249s (~4.15 minutes)
A5	5	88	61.50884246826172	282950.0625	22812.947265625	ShLg	SpCas9 B6.1.1	RPP30 Trg1	1	3M 9S	249s (~4.15 minutes)
A5	5	89	61.79081726074219	275316.5625	23442.771484375	ShLg	SpCas9 B6.1.1	RPP30 Trg1	1	3M 9S	249s (~4.15 minutes)
A5	5	90	62.072792053222656	269029.96875	23418.7265625	ShLg	SpCas9 B6.1.1	RPP30 Trg1	1	3M 9S	249s (~4.15 minutes)
A5	5	91	62.354766845703125	261794.203125	22722.03515625	ShLg	SpCas9 B6.1.1	RPP30 Trg1	1	3M 9S	249s (~4.15 minutes)
A5	5	92	62.636741638183594	255859.65625	21402.697265625	ShLg	SpCas9 B6.1.1	RPP30 Trg1	1	3M 9S	249s (~4.15 minutes)
A5	5	93	62.91871643066406	249836.03125	19564.673828125	ShLg	SpCas9 B6.1.1	RPP30 Trg1	1	3M 9S	249s (~4.15 minutes)
A5	5	94	63.20069122314453	244622.109375	17353.310546875	ShLg	SpCas9 B6.1.1	RPP30 Trg1	1	3M 9S	249s (~4.15 minutes)
A5	5	95	63.482666015625	242261.71875	14945.6943359375	ShLg	SpCas9 B6.1.1	RPP30 Trg1	1	3M 9S	249s (~4.15 minutes)
A5	5	96	63.76464080810547	239044.75	12535.5205078125	ShLg	SpCas9 B6.1.1	RPP30 Trg1	1	3M 9S	249s (~4.15 minutes)
A5	5	97	64.04661560058594	239309.78125	10306.45703125	ShLg	SpCas9 B6.1.1	RPP30 Trg1	1	3M 9S	249s (~4.15 minutes)
A5	5	98	64.3285903930664	235152.65625	8398.365234375	ShLg	SpCas9 B6.1.1	RPP30 Trg1	1	3M 9S	249s (~4.15 minutes)
A5	5	99	64.610565185546875	235996.625	6879.0634765625	ShLg	SpCas9 B6.1.1	RPP30 Trg1	1	3M 9S	249s (~4.15 minutes)
A5	5	100	64.892547607421875	236551.8125	5734.86279296875	ShLg	SpCas9 B6.1.1	RPP30 Trg1	1	3M 9S	249s (~4.15 minutes)
A5	5	101	65.17451477050781	232113.703125	4887.0263671875	ShLg	SpCas9 B6.1.1	RPP30 Trg1	1	3M 9S	249s (~4.15 minutes)
A5	5	102	65.45649719238281	230797.5625	4228.6640625	ShLg	SpCas9 B6.1.1	RPP30 Trg1	1	3M 9S	249s (~4.15 minutes)
A5	5	103	65.73846435546875	230655.90625	3665.417724609375	ShLg	SpCas9 B6.1.1	RPP30 Trg1	1	3M 9S	249s (~4.15 minutes)
A5	5	104	66.02044677734375	231352.515625	3140.508056640625	ShLg	SpCas9 B6.1.1	RPP30 Trg1	1	3M 9S	249s (~4.15 minutes)
A5	5	105	66.30241394042969	229089.421875	2632.323974609375	ShLg	SpCas9 B6.1.1	RPP30 Trg1	1	3M 9S	249s (~4.15 minutes)
A5	5	106	66.58439636230469	229545.4375	2133.73583984375	ShLg	SpCas9 B6.1.1	RPP30 Trg1	1	3M 9S	249s (~4.15 minutes)
A5	5	107	66.866363525390625	229403.984375	1631.8990478515625	ShLg	SpCas9 B6.1.1	RPP30 Trg1	1	3M 9S	249s (~4.15 minutes)
A5	5	108	67.148345947265625	227740.75	1127.510986328125	ShLg	SpCas9 B6.1.1	RPP30 Trg1	1	3M 9S	249s (~4.15 minutes)
A5	5	109	67.4303207397461	227761.734375	643.5848388671875	ShLg	SpCas9 B6.1.1	RPP30 Trg1	1	3M 9S	249s (~4.15 minutes)
A5	5	110	67.71229553222656	227383.5	252.5028076171875	ShLg	SpCas9 B6.1.1	RPP30 Trg1	1	3M 9S	249s (~4.15 minutes)
A5	5	111	67.99427032470703	230620.59375	69.454833984375	ShLg	SpCas9 B6.1.1	RPP30 Trg1	1	3M 9S	249s (~4.15 minutes)
A5	5	112	68.2762451171875	232295.171875	210.1025390625	ShLg	SpCas9 B6.1.1	RPP30 Trg1	1	3M 9S	249s (~4.15 minutes)
A5	5	113	68.55821990966797	230869.9375	734.3988037109375	ShLg	SpCas9 B6.1.1	RPP30 Trg1	1	3M 9S	249s (~4.15 minutes)
A5	5	114	68.84019470214844	228591	1613.442626953125	ShLg	SpCas9 B6.1.1	RPP30 Trg1	1	3M 9S	249s (~4.15 minutes)
A5	5	115	69.1221694946289	226449.90625	2735.892578125	ShLg	SpCas9 B6.1.1	RPP30 Trg1	1	3M 9S	249s (~4.15 minutes)
A5	5	116	69.404144287109375	225901.15625	3967.4267578125	ShLg	SpCas9 B6.1.1	RPP30 Trg1	1	3M 9S	249s (~4.15 minutes)
A5	5	117	69.68611907958984	225438.265625	5200.18701171875	ShLg	SpCas9 B6.1.1	RPP30 Trg1	1	3M 9S	249s (~4.15 minutes)
A5	5	118	69.96809387207031	221894.53125	6347.2578125	ShLg	SpCas9 B6.1.1	RPP30 Trg1	1	3M 9S	249s (~4.15 minutes)
A5	5	119	70.25006866455078	219338.21875	7332.681640625	ShLg	SpCas9 B6.1.1	RPP30 Trg1	1	3M 9S	249s (~4.15 minutes)
A5	5	120	70.53204345703125	216318.671875	8073.8837890625	ShLg	SpCas9 B6.1.1	RPP30 Trg1	1	3M 9S	249s (~4.15 minutes)
A5	5	121	70.81402587890625	210491.75	8488.41796875	ShLg	SpCas9 B6.1.1	RPP30 Trg1	1	3M 9S	249s (~4.15 minutes)
A5	5	122	71.09599304199219	209908.296875	8523.9052734375	ShLg	SpCas9 B6.1.1	RPP30 Trg1	1	3M 9S	249s (~4.15 minutes)
A5	5	123	71.37797546386719	208274.890625	8186.1025390625	ShLg	SpCas9 B6.1.1	RPP30 Trg1	1	3M 9S	249s (~4.15 minutes)
A5	5	124	71.659942626953125	206290.453125	7544.5107421875	ShLg	SpCas9 B6.1.1	RPP30 Trg1	1	3M 9S	249s (~4.15 minutes)
A5	5	125	71.941925048828125	203904.921875	6711.2919921875	ShLg	SpCas9 B6.1.1	RPP30 Trg1	1	3M 9S	249s (~4.15 minutes)
A5	5	126	72.22389221191406	203213.3125	5808.646484375	ShLg	SpCas9 B6.1.1	RPP30 Trg1	1	3M 9S	249s (~4.15 minutes)
A5	5	127	72.50587463378906	202670.1875	4940.8935546875	ShLg	SpCas9 B6.1.1	RPP30 Trg1	1	3M 9S	249s (~4.15 minutes)
A5	5	128	72.787841796875	203353.625	4176.96435546875	ShLg	SpCas9 B6.1.1	RPP30 Trg1	1	3M 9S	249s (~4.15 minutes)
A5	5	129	73.06982421875	200833.59375	3543.8779296875	ShLg	SpCas9 B6.1.1	RPP30 Trg1	1	3M 9S	249s (~4.15 minutes)
A5	5	130	73.35179901123047	201222.796875	3030.49169921875	ShLg	SpCas9 B6.1.1	RPP30 Trg1	1	3M 9S	249s (~4.15 minutes)
A5	5	131	73.63377380371094	198452.4375	2603.944580078125	ShLg	SpCas9 B6.1.1	RPP30 Trg1	1	3M 9S	249s (~4.15 minutes)
A5	5	132	73.9157485961914	199108.640625	2234.8359375	ShLg	SpCas9 B6.1.1	RPP30 Trg1	1	3M 9S	249s (~4.15 minutes)
A5	5	133	74.197723388671875	200033.15625	1914.009765625	ShLg	SpCas9 B6.1.1	RPP30 Trg1	1	3M 9S	249s (~4.15 minutes)
A5	5	134	74.47969818115234	199440.359375	1665.075927734375	ShLg	SpCas9 B6.1.1	RPP30 Trg1	1	3M 9S	249s (~4.15 minutes)
A5	5	135	74.76167297363281	197958.359375	1517.665283203125	ShLg	SpCas9 B6.1.1	RPP30 Trg1	1	3M 9S	249s (~4.15 minutes)
A5	5	136	75.04364776611328	198871.65625	1485.578369140625	ShLg	SpCas9 B6.1.1	RPP30 Trg1	1	3M 9S	249s (~4.15 minutes)
A5	5	137	75.32562255859375	199085	1554.25830078125	ShLg	SpCas9 B6.1.1	RPP30 Trg1	1	3M 9S	249s (~4.15 minutes)
A5	5	138	75.60759735107422	195872.03125	1687.4217529296875	ShLg	SpCas9 B6.1.1	RPP30 Trg1	1	3M 9S	249s (~4.15 minutes)
A5	5	139	75.88957214355469	195825.453125	1846.48828125	ShLg	SpCas9 B6.1.1	RPP30 Trg1	1	3M 9S	249s (~4.15 minutes)
A5	5	140	76.17154693603516	195578.953125	2007.7060546875	ShLg	SpCas9 B6.1.1	RPP30 Trg1	1	3M 9S	249s (~4.15 minutes)
A5	5	141	76.453521728515625	197583.578125	2163.380859375	ShLg	SpCas9 B6.1.1	RPP30 Trg1	1	3M 9S	249s (~4.15 minutes)
A5	5	142	76.735504150390625	194764.15625	2306.094970703125	ShLg	SpCas9 B6.1.1	RPP30 Trg1	1	3M 9S	249s (~4.15 minutes)
A5	5	143	77.01747131347656	192693.640625	2418.308837890625	ShLg	SpCas9 B6.1.1	RPP30 Trg1	1	3M 9S	249s (~4.15 minutes)
A5	5	144	77.29945373535156	192655.515625	2469.1171875	ShLg	SpCas9 B6.1.1	RPP30 Trg1	1	3M 9S	249s (~4.15 minutes)
A5	5	145	77.5814208984375	191755.96875	2434.666748046875	ShLg	SpCas9 B6.1.1	RPP30 Trg1	1	3M 9S	249s (~4.15 minutes)
A5	5	146	77.8634033203125	191148.625	2320.807373046875	ShLg	SpCas9 B6.1.1	RPP30 Trg1	1	3M 9S	249s (~4.15 minutes)
A5	5	147	78.14537048339844	191183.328125	2167.65234375	ShLg	SpCas9 B6.1.1	RPP30 Trg1	1	3M 9S	249s (~4.15 minutes)
A5	5	148	78.42735290527344	192626.609375	2030.0841064453125	ShLg	SpCas9 B6.1.1	RPP30 Trg1	1	3M 9S	249s (~4.15 minutes)
A5	5	149	78.709320068359375	189876.828125	1953.4246826171875	ShLg	SpCas9 B6.1.1	RPP30 Trg1	1	3M 9S	249s (~4.15 minutes)
A5	5	150	78.991302490234375	188375.96875	1948.466796875	ShLg	SpCas9 B6.1.1	RPP30 Trg1	1	3M 9S	249s (~4.15 minutes)
A5	5	151	79.27326965332031	189946.96875	1994.63037109375	ShLg	SpCas9 B6.1.1	RPP30 Trg1	1	3M 9S	249s (~4.15 minutes)
A5	5	152	79.55525207519531	189560.328125	2056.11767578125	ShLg	SpCas9 B6.1.1	RPP30 Trg1	1	3M 9S	249s (~4.15 minutes)
A5	5	153	79.83722686767578	186358.78125	2100.79443359375	ShLg	SpCas9 B6.1.1	RPP30 Trg1	1	3M 9S	249s (~4.15 minutes)
A5	5	154	80.11920166015625	187177.21875	2112.007080078125	ShLg	SpCas9 B6.1.1	RPP30 Trg1	1	3M 9S	249s (~4.15 minutes)
A5	5	155	80.40117645263672	186444.4375	2090.722900390625	ShLg	SpCas9 B6.1.1	RPP30 Trg1	1	3M 9S	249s (~4.15 minutes)
A5	5	156	80.68315124511719	186376.34375	2049.66845703125	ShLg	SpCas9 B6.1.1	RPP30 Trg1	1	3M 9S	249s (~4.15 minutes)
A5	5	157	80.96512603759766	187131.40625	2003.806640625	ShLg	SpCas9 B6.1.1	RPP30 Trg1	1	3M 9S	249s (~4.15 minutes)
A5	5	158	81.247100830078125	182627.296875	1962.3297119140625	ShLg	SpCas9 B6.1.1	RPP30 Trg1	1	3M 9S	249s (~4.15 minutes)
A5	5	159	81.5290756225586	185501.6875	1926.9718017578125	ShLg	SpCas9 B6.1.1	RPP30 Trg1	1	3M 9S	249s (~4.15 minutes)
A5	5	160	81.81105041503906	184178.96875	1897.0443115234375	ShLg	SpCas9 B6.1.1	RPP30 Trg1	1	3M 9S	249s (~4.15 minutes)
A5	5	161	82.09302520751953	182344.5	1875.4644775390625	ShLg	SpCas9 B6.1.1	RPP30 Trg1	1	3M 9S	249s (~4.15 minutes)
A5	5	162	82.375	184250.484375	1869.947265625	ShLg	SpCas9 B6.1.1	RPP30 Trg1	1	3M 9S	249s (~4.15 minutes)
A5	5	163	82.656982421875	181895.1875	1888.735107421875	ShLg	SpCas9 B6.1.1	RPP30 Trg1	1	3M 9S	249s (~4.15 minutes)
A5	5	164	82.93894958496094	181672.625	1934.3489990234375	ShLg	SpCas9 B6.1.1	RPP30 Trg1	1	3M 9S	249s (~4.15 minutes)
A5	5	165	83.22093200683594	181222.703125	2000.063232421875	ShLg	SpCas9 B6.1.1	RPP30 Trg1	1	3M 9S	249s (~4.15 minutes)
A5	5	166	83.502899169921875	182075.390625	2071.30029296875	ShLg	SpCas9 B6.1.1	RPP30 Trg1	1	3M 9S	249s (~4.15 minutes)
A5	5	167	83.784881591796875	178109.546875	2131.366943359375	ShLg	SpCas9 B6.1.1	RPP30 Trg1	1	3M 9S	249s (~4.15 minutes)
A5	5	168	84.06684875488281	179799.09375	2170.151611328125	ShLg	SpCas9 B6.1.1	RPP30 Trg1	1	3M 9S	249s (~4.15 minutes)
A5	5	169	84.34883117675781	178111.40625	2189.37890625	ShLg	SpCas9 B6.1.1	RPP30 Trg1	1	3M 9S	249s (~4.15 minutes)
A5	5	170	84.63079833984375	178181.578125	2201.62646484375	ShLg	SpCas9 B6.1.1	RPP30 Trg1	1	3M 9S	249s (~4.15 minutes)
A5	5	171	84.91278076171875	179183.984375	2221.850341796875	ShLg	SpCas9 B6.1.1	RPP30 Trg1	1	3M 9S	249s (~4.15 minutes)
A5	5	172	85.19474792480469	175808.28125	2257.832763671875	ShLg	SpCas9 B6.1.1	RPP30 Trg1	1	3M 9S	249s (~4.15 minutes)
A5	5	173	85.47673034667969	175139.03125	2307.46826171875	ShLg	SpCas9 B6.1.1	RPP30 Trg1	1	3M 9S	249s (~4.15 minutes)
A5	5	174	85.75870513916016	176549.28125	2363.873291015625	ShLg	SpCas9 B6.1.1	RPP30 Trg1	1	3M 9S	249s (~4.15 minutes)
A5	5	175	86.040679931640625	173992.875	2420.883544921875	ShLg	SpCas9 B6.1.1	RPP30 Trg1	1	3M 9S	249s (~4.15 minutes)
A5	5	176	86.3226547241211	174638.203125	2472.50244140625	ShLg	SpCas9 B6.1.1	RPP30 Trg1	1	3M 9S	249s (~4.15 minutes)
A5	5	177	86.60462951660156	171673.234375	2507.996826171875	ShLg	SpCas9 B6.1.1	RPP30 Trg1	1	3M 9S	249s (~4.15 minutes)
A5	5	178	86.88660430908203	171813.4375	2511.07177734375	ShLg	SpCas9 B6.1.1	RPP30 Trg1	1	3M 9S	249s (~4.15 minutes)
A5	5	179	87.1685791015625	171539.875	2467.47998046875	ShLg	SpCas9 B6.1.1	RPP30 Trg1	1	3M 9S	249s (~4.15 minutes)
A5	5	180	87.45055389404297	171245.875	2376.027099609375	ShLg	SpCas9 B6.1.1	RPP30 Trg1	1	3M 9S	249s (~4.15 minutes)
A5	5	181	87.73252868652344	168780.953125	2254.18505859375	ShLg	SpCas9 B6.1.1	RPP30 Trg1	1	3M 9S	249s (~4.15 minutes)
A5	5	182	88.0145034790039	171616.859375	2132.337646484375	ShLg	SpCas9 B6.1.1	RPP30 Trg1	1	3M 9S	249s (~4.15 minutes)
A5	5	183	88.296478271484375	168286.046875	2043.8486328125	ShLg	SpCas9 B6.1.1	RPP30 Trg1	1	3M 9S	249s (~4.15 minutes)
A5	5	184	88.578460693359375	168810.046875	2013.4971923828125	ShLg	SpCas9 B6.1.1	RPP30 Trg1	1	3M 9S	249s (~4.15 minutes)
A5	5	185	88.86042785644531	169013.40625	2049.489990234375	ShLg	SpCas9 B6.1.1	RPP30 Trg1	1	3M 9S	249s (~4.15 minutes)
A5	5	186	89.14241027832031	166996.859375	2143.3291015625	ShLg	SpCas9 B6.1.1	RPP30 Trg1	1	3M 9S	249s (~4.15 minutes)
A5	5	187	89.42437744140625	166947.4375	2273.4345703125	ShLg	SpCas9 B6.1.1	RPP30 Trg1	1	3M 9S	249s (~4.15 minutes)
A5	5	188	89.70635986328125	164981.65625	2414.5546875	ShLg	SpCas9 B6.1.1	RPP30 Trg1	1	3M 9S	249s (~4.15 minutes)
A5	5	189	89.98832702636719	166337.96875	2544.50732421875	ShLg	SpCas9 B6.1.1	RPP30 Trg1	1	3M 9S	249s (~4.15 minutes)
A5	5	190	90.2703094482422	164046.5625	2647.8408203125	ShLg	SpCas9 B6.1.1	RPP30 Trg1	1	3M 9S	249s (~4.15 minutes)
A5	5	191	90.552276611328125	162486.546875	2717.51318359375	ShLg	SpCas9 B6.1.1	RPP30 Trg1	1	3M 9S	249s (~4.15 minutes)
A5	5	192	90.834259033203125	163675.296875	2752.876220703125	ShLg	SpCas9 B6.1.1	RPP30 Trg1	1	3M 9S	249s (~4.15 minutes)
A5	5	193	91.11622619628906	161589.921875	2757.164306640625	ShLg	SpCas9 B6.1.1	RPP30 Trg1	1	3M 9S	249s (~4.15 minutes)
A5	5	194	91.39820861816406	161037.34375	2735.755126953125	ShLg	SpCas9 B6.1.1	RPP30 Trg1	1	3M 9S	249s (~4.15 minutes)
A5	5	195	91.68018341064452	159722.953125	2695.4248046875	ShLg	SpCas9 B6.1.1	RPP30 Trg1	1	3M 9S	249s (~4.15 minutes)
A5	5	196	91.962158203125	160259.328125	2642.98193359375	ShLg	SpCas9 B6.1.1	RPP30 Trg1	1	3M 9S	249s (~4.15 minutes)
A5	5	197	92.24413299560548	159266.109375	2583.762451171875	ShLg	SpCas9 B6.1.1	RPP30 Trg1	1	3M 9S	249s (~4.15 minutes)
A5	5	198	92.52610778808594	157113.25	2520.830810546875	ShLg	SpCas9 B6.1.1	RPP30 Trg1	1	3M 9S	249s (~4.15 minutes)
A5	5	199	92.8080825805664	157583.625	2456.58642578125	ShLg	SpCas9 B6.1.1	RPP30 Trg1	1	3M 9S	249s (~4.15 minutes)
A5	5	200	93.090057373046875	157013.375	2396.28564453125	ShLg	SpCas9 B6.1.1	RPP30 Trg1	1	3M 9S	249s (~4.15 minutes)
A5	5	201	93.37203216552734	156506.359375	2349.56982421875	ShLg	SpCas9 B6.1.1	RPP30 Trg1	1	3M 9S	249s (~4.15 minutes)
A5	5	202	93.6540069580078	155394.21875	2326.846435546875	ShLg	SpCas9 B6.1.1	RPP30 Trg1	1	3M 9S	249s (~4.15 minutes)
A5	5	203	93.93598175048828	155191.484375	2331.26171875	ShLg	SpCas9 B6.1.1	RPP30 Trg1	1	3M 9S	249s (~4.15 minutes)
A5	5	204	94.21795654296876	153964.09375	2353.590087890625	ShLg	SpCas9 B6.1.1	RPP30 Trg1	1	3M 9S	249s (~4.15 minutes)
A5	5	205	94.49993896484376	153166.0625	2375.318603515625	ShLg	SpCas9 B6.1.1	RPP30 Trg1	1	3M 9S	249s (~4.15 minutes)
A5	5	206	94.78190612792967	153848.9375	2378.8203125	ShLg	SpCas9 B6.1.1	RPP30 Trg1	1	3M 9S	249s (~4.15 minutes)
A6	6	1	36.97700119018555	346033.65625	-15959.08203125	ShLg	SpCas9 B6.1.1	RPP30 Trg1	1	1M 52S	172s (~2.87 minutes)
A6	6	2	37.25897979736328	348297.9375	-14958.150390625	ShLg	SpCas9 B6.1.1	RPP30 Trg1	1	1M 52S	172s (~2.87 minutes)
A6	6	3	37.54095458984375	351244.1875	-13953.8984375	ShLg	SpCas9 B6.1.1	RPP30 Trg1	1	1M 52S	172s (~2.87 minutes)
A6	6	4	37.82292938232422	353212.46875	-12951.068359375	ShLg	SpCas9 B6.1.1	RPP30 Trg1	1	1M 52S	172s (~2.87 minutes)
A6	6	5	38.10490417480469	353730.53125	-11961.083984375	ShLg	SpCas9 B6.1.1	RPP30 Trg1	1	1M 52S	172s (~2.87 minutes)
A6	6	6	38.38687896728515	359074.15625	-10989.7109375	ShLg	SpCas9 B6.1.1	RPP30 Trg1	1	1M 52S	172s (~2.87 minutes)
A6	6	7	38.668853759765625	358243.75	-10027.0859375	ShLg	SpCas9 B6.1.1	RPP30 Trg1	1	1M 52S	172s (~2.87 minutes)
A6	6	8	38.950828552246094	360245.375	-9053.16015625	ShLg	SpCas9 B6.1.1	RPP30 Trg1	1	1M 52S	172s (~2.87 minutes)
A6	6	9	39.23280334472656	364352.59375	-8054.76123046875	ShLg	SpCas9 B6.1.1	RPP30 Trg1	1	1M 52S	172s (~2.87 minutes)
A6	6	10	39.51477813720703	364624.875	-7043.95263671875	ShLg	SpCas9 B6.1.1	RPP30 Trg1	1	1M 52S	172s (~2.87 minutes)
A6	6	11	39.7967529296875	366107.15625	-6063.27587890625	ShLg	SpCas9 B6.1.1	RPP30 Trg1	1	1M 52S	172s (~2.87 minutes)
A6	6	12	40.07872772216797	369170.03125	-5174.537109375	ShLg	SpCas9 B6.1.1	RPP30 Trg1	1	1M 52S	172s (~2.87 minutes)
A6	6	13	40.36070251464844	370040.53125	-4434.849609375	ShLg	SpCas9 B6.1.1	RPP30 Trg1	1	1M 52S	172s (~2.87 minutes)
A6	6	14	40.64268112182617	368790.125	-3871.37451171875	ShLg	SpCas9 B6.1.1	RPP30 Trg1	1	1M 52S	172s (~2.87 minutes)
A6	6	15	40.92465591430664	371004.5625	-3465.220703125	ShLg	SpCas9 B6.1.1	RPP30 Trg1	1	1M 52S	172s (~2.87 minutes)
A6	6	16	41.20663070678711	370938.1875	-3157.1943359375	ShLg	SpCas9 B6.1.1	RPP30 Trg1	1	1M 52S	172s (~2.87 minutes)
A6	6	17	41.48860549926758	371838.125	-2875.22314453125	ShLg	SpCas9 B6.1.1	RPP30 Trg1	1	1M 52S	172s (~2.87 minutes)
A6	6	18	41.77058029174805	371699.96875	-2573.8623046875	ShLg	SpCas9 B6.1.1	RPP30 Trg1	1	1M 52S	172s (~2.87 minutes)
A6	6	19	42.05255508422851	371683.71875	-2260.1787109375	ShLg	SpCas9 B6.1.1	RPP30 Trg1	1	1M 52S	172s (~2.87 minutes)
A6	6	20	42.334529876708984	372950.9375	-1985.851318359375	ShLg	SpCas9 B6.1.1	RPP30 Trg1	1	1M 52S	172s (~2.87 minutes)
A6	6	21	42.61650466918945	375093.40625	-1806.10888671875	ShLg	SpCas9 B6.1.1	RPP30 Trg1	1	1M 52S	172s (~2.87 minutes)
A6	6	22	42.89848327636719	373829.1875	-1732.097412109375	ShLg	SpCas9 B6.1.1	RPP30 Trg1	1	1M 52S	172s (~2.87 minutes)
A6	6	23	43.180458068847656	375314.65625	-1711.23046875	ShLg	SpCas9 B6.1.1	RPP30 Trg1	1	1M 52S	172s (~2.87 minutes)
A6	6	24	43.462432861328125	373025	-1650.61181640625	ShLg	SpCas9 B6.1.1	RPP30 Trg1	1	1M 52S	172s (~2.87 minutes)
A6	6	25	43.744407653808594	374081.96875	-1467.117919921875	ShLg	SpCas9 B6.1.1	RPP30 Trg1	1	1M 52S	172s (~2.87 minutes)
A6	6	26	44.02638244628906	373721.21875	-1129.08349609375	ShLg	SpCas9 B6.1.1	RPP30 Trg1	1	1M 52S	172s (~2.87 minutes)
A6	6	27	44.30835723876953	376441.53125	-664.03369140625	ShLg	SpCas9 B6.1.1	RPP30 Trg1	1	1M 52S	172s (~2.87 minutes)
A6	6	28	44.59033203125	376901.34375	-136.081787109375	ShLg	SpCas9 B6.1.1	RPP30 Trg1	1	1M 52S	172s (~2.87 minutes)
A6	6	29	44.87230682373047	374719.21875	383.0408935546875	ShLg	SpCas9 B6.1.1	RPP30 Trg1	1	1M 52S	172s (~2.87 minutes)
A6	6	30	45.15428161621094	376050.875	830.306396484375	ShLg	SpCas9 B6.1.1	RPP30 Trg1	1	1M 52S	172s (~2.87 minutes)
A6	6	31	45.436256408691406	374969.75	1155.210205078125	ShLg	SpCas9 B6.1.1	RPP30 Trg1	1	1M 52S	172s (~2.87 minutes)
A6	6	32	45.718231201171875	375636.28125	1323.9293212890625	ShLg	SpCas9 B6.1.1	RPP30 Trg1	1	1M 52S	172s (~2.87 minutes)
A6	6	33	46.000205993652344	375044.59375	1327.73779296875	ShLg	SpCas9 B6.1.1	RPP30 Trg1	1	1M 52S	172s (~2.87 minutes)
A6	6	34	46.28218078613281	373105.90625	1190.727294921875	ShLg	SpCas9 B6.1.1	RPP30 Trg1	1	1M 52S	172s (~2.87 minutes)
A6	6	35	46.56415557861328	373329.875	964.8106689453124	ShLg	SpCas9 B6.1.1	RPP30 Trg1	1	1M 52S	172s (~2.87 minutes)
A6	6	36	46.846134185791016	371697.375	712.666015625	ShLg	SpCas9 B6.1.1	RPP30 Trg1	1	1M 52S	172s (~2.87 minutes)
A6	6	37	47.12810897827149	374066.21875	488.9815673828125	ShLg	SpCas9 B6.1.1	RPP30 Trg1	1	1M 52S	172s (~2.87 minutes)
A6	6	38	47.41008377075195	371624.375	330.4527587890625	ShLg	SpCas9 B6.1.1	RPP30 Trg1	1	1M 52S	172s (~2.87 minutes)
A6	6	39	47.69205856323242	372535.1875	254.266845703125	ShLg	SpCas9 B6.1.1	RPP30 Trg1	1	1M 52S	172s (~2.87 minutes)
A6	6	40	47.97403335571289	372116.9375	259.761962890625	ShLg	SpCas9 B6.1.1	RPP30 Trg1	1	1M 52S	172s (~2.87 minutes)
A6	6	41	48.25600814819336	372010.3125	329.5858154296875	ShLg	SpCas9 B6.1.1	RPP30 Trg1	1	1M 52S	172s (~2.87 minutes)
A6	6	42	48.53798294067383	372347.53125	432.0244140625	ShLg	SpCas9 B6.1.1	RPP30 Trg1	1	1M 52S	172s (~2.87 minutes)
A6	6	43	48.81996154785156	372156.125	530.98388671875	ShLg	SpCas9 B6.1.1	RPP30 Trg1	1	1M 52S	172s (~2.87 minutes)
A6	6	44	49.10193634033203	371644.6875	601.947021484375	ShLg	SpCas9 B6.1.1	RPP30 Trg1	1	1M 52S	172s (~2.87 minutes)
A6	6	45	49.3839111328125	370578.625	646.6851806640625	ShLg	SpCas9 B6.1.1	RPP30 Trg1	1	1M 52S	172s (~2.87 minutes)
A6	6	46	49.66588592529297	371592.5625	695.8560791015625	ShLg	SpCas9 B6.1.1	RPP30 Trg1	1	1M 52S	172s (~2.87 minutes)
A6	6	47	49.94786071777344	370166.75	794.195556640625	ShLg	SpCas9 B6.1.1	RPP30 Trg1	1	1M 52S	172s (~2.87 minutes)
A6	6	48	50.229835510253906	369858.3125	974.4432373046876	ShLg	SpCas9 B6.1.1	RPP30 Trg1	1	1M 52S	172s (~2.87 minutes)
A6	6	49	50.511810302734375	371515.3125	1233.82080078125	ShLg	SpCas9 B6.1.1	RPP30 Trg1	1	1M 52S	172s (~2.87 minutes)
A6	6	50	50.79378509521485	370515.15625	1529.03466796875	ShLg	SpCas9 B6.1.1	RPP30 Trg1	1	1M 52S	172s (~2.87 minutes)
A6	6	51	51.07575988769531	369784.3125	1793.027587890625	ShLg	SpCas9 B6.1.1	RPP30 Trg1	1	1M 52S	172s (~2.87 minutes)
A6	6	52	51.35773468017578	368447.375	1964.061279296875	ShLg	SpCas9 B6.1.1	RPP30 Trg1	1	1M 52S	172s (~2.87 minutes)
A6	6	53	51.63970947265625	368030.65625	2011.0390625	ShLg	SpCas9 B6.1.1	RPP30 Trg1	1	1M 52S	172s (~2.87 minutes)
A6	6	54	51.92168426513672	368342.3125	1942.353759765625	ShLg	SpCas9 B6.1.1	RPP30 Trg1	1	1M 52S	172s (~2.87 minutes)
A6	6	55	52.20365905761719	366050.125	1798.83154296875	ShLg	SpCas9 B6.1.1	RPP30 Trg1	1	1M 52S	172s (~2.87 minutes)
A6	6	56	52.485633850097656	366497.0625	1634.046142578125	ShLg	SpCas9 B6.1.1	RPP30 Trg1	1	1M 52S	172s (~2.87 minutes)
A6	6	57	52.767608642578125	365876.75	1495.5533447265625	ShLg	SpCas9 B6.1.1	RPP30 Trg1	1	1M 52S	172s (~2.87 minutes)
A6	6	58	53.04958724975586	367362.3125	1414.2802734375	ShLg	SpCas9 B6.1.1	RPP30 Trg1	1	1M 52S	172s (~2.87 minutes)
A6	6	59	53.33156204223633	364767.71875	1407.00537109375	ShLg	SpCas9 B6.1.1	RPP30 Trg1	1	1M 52S	172s (~2.87 minutes)
A6	6	60	53.6135368347168	364772.78125	1487.307373046875	ShLg	SpCas9 B6.1.1	RPP30 Trg1	1	1M 52S	172s (~2.87 minutes)
A6	6	61	53.895511627197266	364964.65625	1672.3970947265625	ShLg	SpCas9 B6.1.1	RPP30 Trg1	1	1M 52S	172s (~2.87 minutes)
A6	6	62	54.177486419677734	364420.28125	1978.9150390625	ShLg	SpCas9 B6.1.1	RPP30 Trg1	1	1M 52S	172s (~2.87 minutes)
A6	6	63	54.4594612121582	364560.75	2318.869873046875	ShLg	SpCas9 B6.1.1	RPP30 Trg1	1	1M 52S	172s (~2.87 minutes)
A6	6	64	54.74143981933594	363895.34375	2692.17529296875	ShLg	SpCas9 B6.1.1	RPP30 Trg1	1	1M 52S	172s (~2.87 minutes)
A6	6	65	55.023414611816406	362026.34375	3098.17626953125	ShLg	SpCas9 B6.1.1	RPP30 Trg1	1	1M 52S	172s (~2.87 minutes)
A6	6	66	55.305389404296875	362488.71875	3492.16357421875	ShLg	SpCas9 B6.1.1	RPP30 Trg1	1	1M 52S	172s (~2.87 minutes)
A6	6	67	55.587364196777344	360457.53125	3837.29638671875	ShLg	SpCas9 B6.1.1	RPP30 Trg1	1	1M 52S	172s (~2.87 minutes)
A6	6	68	55.86933898925781	358763.0625	4120.00341796875	ShLg	SpCas9 B6.1.1	RPP30 Trg1	1	1M 52S	172s (~2.87 minutes)
A6	6	69	56.15131378173828	357791.28125	4357.4033203125	ShLg	SpCas9 B6.1.1	RPP30 Trg1	1	1M 52S	172s (~2.87 minutes)
A6	6	70	56.43328857421875	356070.90625	4592.9521484375	ShLg	SpCas9 B6.1.1	RPP30 Trg1	1	1M 52S	172s (~2.87 minutes)
A6	6	71	56.71526336669922	355515.46875	4879.1513671875	ShLg	SpCas9 B6.1.1	RPP30 Trg1	1	1M 52S	172s (~2.87 minutes)
A6	6	72	56.99723815917969	355276.875	5256.8857421875	ShLg	SpCas9 B6.1.1	RPP30 Trg1	1	1M 52S	172s (~2.87 minutes)
A6	6	73	57.27921295166016	352222.75	5741.94287109375	ShLg	SpCas9 B6.1.1	RPP30 Trg1	1	1M 52S	172s (~2.87 minutes)
A6	6	74	57.561187744140625	351022.9375	6328.11572265625	ShLg	SpCas9 B6.1.1	RPP30 Trg1	1	1M 52S	172s (~2.87 minutes)
A6	6	75	57.843162536621094	349653.375	7004.43505859375	ShLg	SpCas9 B6.1.1	RPP30 Trg1	1	1M 52S	172s (~2.87 minutes)
A6	6	76	58.12513732910156	345222.65625	7775.39013671875	ShLg	SpCas9 B6.1.1	RPP30 Trg1	1	1M 52S	172s (~2.87 minutes)
A6	6	77	58.40711212158203	344229.375	8669.0146484375	ShLg	SpCas9 B6.1.1	RPP30 Trg1	1	1M 52S	172s (~2.87 minutes)
A6	6	78	58.6890869140625	342857.84375	9727.1435546875	ShLg	SpCas9 B6.1.1	RPP30 Trg1	1	1M 52S	172s (~2.87 minutes)
A6	6	79	58.97106170654297	338851.3125	10985.2421875	ShLg	SpCas9 B6.1.1	RPP30 Trg1	1	1M 52S	172s (~2.87 minutes)
A6	6	80	59.2530403137207	335996.03125	12455.408203125	ShLg	SpCas9 B6.1.1	RPP30 Trg1	1	1M 52S	172s (~2.87 minutes)
A6	6	81	59.53501510620117	330399.15625	14122.830078125	ShLg	SpCas9 B6.1.1	RPP30 Trg1	1	1M 52S	172s (~2.87 minutes)
A6	6	82	59.81698989868164	327118.9375	15952.064453125	ShLg	SpCas9 B6.1.1	RPP30 Trg1	1	1M 52S	172s (~2.87 minutes)
A6	6	83	60.09896469116211	321409.96875	17891.8984375	ShLg	SpCas9 B6.1.1	RPP30 Trg1	1	1M 52S	172s (~2.87 minutes)
A6	6	84	60.38093948364258	315806.53125	19868.72265625	ShLg	SpCas9 B6.1.1	RPP30 Trg1	1	1M 52S	172s (~2.87 minutes)
A6	6	85	60.66291809082031	310386.3125	21772.95703125	ShLg	SpCas9 B6.1.1	RPP30 Trg1	1	1M 52S	172s (~2.87 minutes)
A6	6	86	60.94489288330078	300733.28125	23451.763671875	ShLg	SpCas9 B6.1.1	RPP30 Trg1	1	1M 52S	172s (~2.87 minutes)
A6	6	87	61.22686767578125	293940.65625	24722.99609375	ShLg	SpCas9 B6.1.1	RPP30 Trg1	1	1M 52S	172s (~2.87 minutes)
A6	6	88	61.50884246826172	284901.15625	25411.916015625	ShLg	SpCas9 B6.1.1	RPP30 Trg1	1	1M 52S	172s (~2.87 minutes)
A6	6	89	61.79081726074219	274374.5	25398.3046875	ShLg	SpCas9 B6.1.1	RPP30 Trg1	1	1M 52S	172s (~2.87 minutes)
A6	6	90	62.072792053222656	267497.875	24652.23046875	ShLg	SpCas9 B6.1.1	RPP30 Trg1	1	1M 52S	172s (~2.87 minutes)
A6	6	91	62.354766845703125	262918.34375	23241.607421875	ShLg	SpCas9 B6.1.1	RPP30 Trg1	1	1M 52S	172s (~2.87 minutes)
A6	6	92	62.636741638183594	255927.09375	21309.5390625	ShLg	SpCas9 B6.1.1	RPP30 Trg1	1	1M 52S	172s (~2.87 minutes)
A6	6	93	62.91871643066406	250630.0625	19036.728515625	ShLg	SpCas9 B6.1.1	RPP30 Trg1	1	1M 52S	172s (~2.87 minutes)
A6	6	94	63.20069122314453	247301.578125	16607.591796875	ShLg	SpCas9 B6.1.1	RPP30 Trg1	1	1M 52S	172s (~2.87 minutes)
A6	6	95	63.482666015625	244229.921875	14190.98828125	ShLg	SpCas9 B6.1.1	RPP30 Trg1	1	1M 52S	172s (~2.87 minutes)
A6	6	96	63.76464080810547	240846.75	11931.482421875	ShLg	SpCas9 B6.1.1	RPP30 Trg1	1	1M 52S	172s (~2.87 minutes)
A6	6	97	64.04661560058594	240319.140625	9940.8466796875	ShLg	SpCas9 B6.1.1	RPP30 Trg1	1	1M 52S	172s (~2.87 minutes)
A6	6	98	64.3285903930664	239329.328125	8285.576171875	ShLg	SpCas9 B6.1.1	RPP30 Trg1	1	1M 52S	172s (~2.87 minutes)
A6	6	99	64.610565185546875	237522.796875	6976.87158203125	ShLg	SpCas9 B6.1.1	RPP30 Trg1	1	1M 52S	172s (~2.87 minutes)
A6	6	100	64.892547607421875	236482.609375	5975.34228515625	ShLg	SpCas9 B6.1.1	RPP30 Trg1	1	1M 52S	172s (~2.87 minutes)
A6	6	101	65.17451477050781	233503.6875	5213.58837890625	ShLg	SpCas9 B6.1.1	RPP30 Trg1	1	1M 52S	172s (~2.87 minutes)
A6	6	102	65.45649719238281	233146.34375	4627.2724609375	ShLg	SpCas9 B6.1.1	RPP30 Trg1	1	1M 52S	172s (~2.87 minutes)
A6	6	103	65.73846435546875	233191.109375	4175.810546875	ShLg	SpCas9 B6.1.1	RPP30 Trg1	1	1M 52S	172s (~2.87 minutes)
A6	6	104	66.02044677734375	233364.59375	3841.927490234375	ShLg	SpCas9 B6.1.1	RPP30 Trg1	1	1M 52S	172s (~2.87 minutes)
A6	6	105	66.30241394042969	229991.296875	3615.1318359375	ShLg	SpCas9 B6.1.1	RPP30 Trg1	1	1M 52S	172s (~2.87 minutes)
A6	6	106	66.58439636230469	230506.9375	3476.544921875	ShLg	SpCas9 B6.1.1	RPP30 Trg1	1	1M 52S	172s (~2.87 minutes)
A6	6	107	66.866363525390625	230135.03125	3398.128662109375	ShLg	SpCas9 B6.1.1	RPP30 Trg1	1	1M 52S	172s (~2.87 minutes)
A6	6	108	67.148345947265625	226648.4375	3355.19775390625	ShLg	SpCas9 B6.1.1	RPP30 Trg1	1	1M 52S	172s (~2.87 minutes)
A6	6	109	67.4303207397461	228277.671875	3339.582275390625	ShLg	SpCas9 B6.1.1	RPP30 Trg1	1	1M 52S	172s (~2.87 minutes)
A6	6	110	67.71229553222656	226766.078125	3361.601806640625	ShLg	SpCas9 B6.1.1	RPP30 Trg1	1	1M 52S	172s (~2.87 minutes)
A6	6	111	67.99427032470703	226676.8125	3439.266357421875	ShLg	SpCas9 B6.1.1	RPP30 Trg1	1	1M 52S	172s (~2.87 minutes)
A6	6	112	68.2762451171875	225126.109375	3584.11767578125	ShLg	SpCas9 B6.1.1	RPP30 Trg1	1	1M 52S	172s (~2.87 minutes)
A6	6	113	68.55821990966797	223276.328125	3794.702392578125	ShLg	SpCas9 B6.1.1	RPP30 Trg1	1	1M 52S	172s (~2.87 minutes)
A6	6	114	68.84019470214844	222546.375	4060.21826171875	ShLg	SpCas9 B6.1.1	RPP30 Trg1	1	1M 52S	172s (~2.87 minutes)
A6	6	115	69.1221694946289	221313.671875	4366.69384765625	ShLg	SpCas9 B6.1.1	RPP30 Trg1	1	1M 52S	172s (~2.87 minutes)
A6	6	116	69.404144287109375	221971.875	4696.77734375	ShLg	SpCas9 B6.1.1	RPP30 Trg1	1	1M 52S	172s (~2.87 minutes)
A6	6	117	69.68611907958984	217973.0625	5022.4208984375	ShLg	SpCas9 B6.1.1	RPP30 Trg1	1	1M 52S	172s (~2.87 minutes)
A6	6	118	69.96809387207031	216781.78125	5300.8671875	ShLg	SpCas9 B6.1.1	RPP30 Trg1	1	1M 52S	172s (~2.87 minutes)
A6	6	119	70.25006866455078	213892.9375	5481.75439453125	ShLg	SpCas9 B6.1.1	RPP30 Trg1	1	1M 52S	172s (~2.87 minutes)
A6	6	120	70.53204345703125	213645.65625	5524.232421875	ShLg	SpCas9 B6.1.1	RPP30 Trg1	1	1M 52S	172s (~2.87 minutes)
A6	6	121	70.81402587890625	212247.796875	5412.4091796875	ShLg	SpCas9 B6.1.1	RPP30 Trg1	1	1M 52S	172s (~2.87 minutes)
A6	6	122	71.09599304199219	209980.53125	5159.39013671875	ShLg	SpCas9 B6.1.1	RPP30 Trg1	1	1M 52S	172s (~2.87 minutes)
A6	6	123	71.37797546386719	208586	4801.0439453125	ShLg	SpCas9 B6.1.1	RPP30 Trg1	1	1M 52S	172s (~2.87 minutes)
A6	6	124	71.659942626953125	209092.75	4384.94189453125	ShLg	SpCas9 B6.1.1	RPP30 Trg1	1	1M 52S	172s (~2.87 minutes)
A6	6	125	71.941925048828125	206255.03125	3959.484375	ShLg	SpCas9 B6.1.1	RPP30 Trg1	1	1M 52S	172s (~2.87 minutes)
A6	6	126	72.22389221191406	208530.09375	3562.48095703125	ShLg	SpCas9 B6.1.1	RPP30 Trg1	1	1M 52S	172s (~2.87 minutes)
A6	6	127	72.50587463378906	206636.03125	3211.0947265625	ShLg	SpCas9 B6.1.1	RPP30 Trg1	1	1M 52S	172s (~2.87 minutes)
A6	6	128	72.787841796875	204277.265625	2898.993408203125	ShLg	SpCas9 B6.1.1	RPP30 Trg1	1	1M 52S	172s (~2.87 minutes)
A6	6	129	73.06982421875	204670.296875	2607.3720703125	ShLg	SpCas9 B6.1.1	RPP30 Trg1	1	1M 52S	172s (~2.87 minutes)
A6	6	130	73.35179901123047	204263.421875	2325.431640625	ShLg	SpCas9 B6.1.1	RPP30 Trg1	1	1M 52S	172s (~2.87 minutes)
A6	6	131	73.63377380371094	203349.765625	2051.75732421875	ShLg	SpCas9 B6.1.1	RPP30 Trg1	1	1M 52S	172s (~2.87 minutes)
A6	6	132	73.9157485961914	205752.703125	1767.89453125	ShLg	SpCas9 B6.1.1	RPP30 Trg1	1	1M 52S	172s (~2.87 minutes)
A6	6	133	74.197723388671875	203298.265625	1616.7200927734375	ShLg	SpCas9 B6.1.1	RPP30 Trg1	1	1M 52S	172s (~2.87 minutes)
A6	6	134	74.47969818115234	203936.078125	1615.911865234375	ShLg	SpCas9 B6.1.1	RPP30 Trg1	1	1M 52S	172s (~2.87 minutes)
A6	6	135	74.76167297363281	201920.1875	1736.543212890625	ShLg	SpCas9 B6.1.1	RPP30 Trg1	1	1M 52S	172s (~2.87 minutes)
A6	6	136	75.04364776611328	201637.109375	1919.5333251953125	ShLg	SpCas9 B6.1.1	RPP30 Trg1	1	1M 52S	172s (~2.87 minutes)
A6	6	137	75.32562255859375	201824.375	2105.912109375	ShLg	SpCas9 B6.1.1	RPP30 Trg1	1	1M 52S	172s (~2.87 minutes)
A6	6	138	75.60759735107422	200970.640625	2220.638916015625	ShLg	SpCas9 B6.1.1	RPP30 Trg1	1	1M 52S	172s (~2.87 minutes)
A6	6	139	75.88957214355469	200000.6875	2314.506591796875	ShLg	SpCas9 B6.1.1	RPP30 Trg1	1	1M 52S	172s (~2.87 minutes)
A6	6	140	76.17154693603516	200371.671875	2393.43505859375	ShLg	SpCas9 B6.1.1	RPP30 Trg1	1	1M 52S	172s (~2.87 minutes)
A6	6	141	76.453521728515625	198253.125	2458.27294921875	ShLg	SpCas9 B6.1.1	RPP30 Trg1	1	1M 52S	172s (~2.87 minutes)
A6	6	142	76.735504150390625	198713.8125	2499.525390625	ShLg	SpCas9 B6.1.1	RPP30 Trg1	1	1M 52S	172s (~2.87 minutes)
A6	6	143	77.01747131347656	197576.578125	2501.66845703125	ShLg	SpCas9 B6.1.1	RPP30 Trg1	1	1M 52S	172s (~2.87 minutes)
A6	6	144	77.29945373535156	196351.96875	2453.17529296875	ShLg	SpCas9 B6.1.1	RPP30 Trg1	1	1M 52S	172s (~2.87 minutes)
A6	6	145	77.5814208984375	195817.296875	2355.233154296875	ShLg	SpCas9 B6.1.1	RPP30 Trg1	1	1M 52S	172s (~2.87 minutes)
A6	6	146	77.8634033203125	196339.21875	2223.98193359375	ShLg	SpCas9 B6.1.1	RPP30 Trg1	1	1M 52S	172s (~2.87 minutes)
A6	6	147	78.14537048339844	196007.4375	2077.73681640625	ShLg	SpCas9 B6.1.1	RPP30 Trg1	1	1M 52S	172s (~2.87 minutes)
A6	6	148	78.42735290527344	194954.671875	1905.8719482421875	ShLg	SpCas9 B6.1.1	RPP30 Trg1	1	1M 52S	172s (~2.87 minutes)
A6	6	149	78.709320068359375	193782.5625	1784.18212890625	ShLg	SpCas9 B6.1.1	RPP30 Trg1	1	1M 52S	172s (~2.87 minutes)
A6	6	150	78.991302490234375	194910.09375	1725.5394287109375	ShLg	SpCas9 B6.1.1	RPP30 Trg1	1	1M 52S	172s (~2.87 minutes)
A6	6	151	79.27326965332031	193772.671875	1732.018310546875	ShLg	SpCas9 B6.1.1	RPP30 Trg1	1	1M 52S	172s (~2.87 minutes)
A6	6	152	79.55525207519531	194479.640625	1795.8984375	ShLg	SpCas9 B6.1.1	RPP30 Trg1	1	1M 52S	172s (~2.87 minutes)
A6	6	153	79.83722686767578	191974.25	1898.069091796875	ShLg	SpCas9 B6.1.1	RPP30 Trg1	1	1M 52S	172s (~2.87 minutes)
A6	6	154	80.11920166015625	192115.65625	2008.83837890625	ShLg	SpCas9 B6.1.1	RPP30 Trg1	1	1M 52S	172s (~2.87 minutes)
A6	6	155	80.40117645263672	192457.171875	2094.328125	ShLg	SpCas9 B6.1.1	RPP30 Trg1	1	1M 52S	172s (~2.87 minutes)
A6	6	156	80.68315124511719	190757.796875	2120.395751953125	ShLg	SpCas9 B6.1.1	RPP30 Trg1	1	1M 52S	172s (~2.87 minutes)
A6	6	157	80.96512603759766	190415.0625	2100.9755859375	ShLg	SpCas9 B6.1.1	RPP30 Trg1	1	1M 52S	172s (~2.87 minutes)
A6	6	158	81.247100830078125	189540.890625	2026.8934326171875	ShLg	SpCas9 B6.1.1	RPP30 Trg1	1	1M 52S	172s (~2.87 minutes)
A6	6	159	81.5290756225586	190443.5	1937.5506591796875	ShLg	SpCas9 B6.1.1	RPP30 Trg1	1	1M 52S	172s (~2.87 minutes)
A6	6	160	81.81105041503906	189201.234375	1872.4229736328125	ShLg	SpCas9 B6.1.1	RPP30 Trg1	1	1M 52S	172s (~2.87 minutes)
A6	6	161	82.09302520751953	188763.21875	1863.3350830078125	ShLg	SpCas9 B6.1.1	RPP30 Trg1	1	1M 52S	172s (~2.87 minutes)
A6	6	162	82.375	189384.46875	1922.9462890625	ShLg	SpCas9 B6.1.1	RPP30 Trg1	1	1M 52S	172s (~2.87 minutes)
A6	6	163	82.656982421875	186671.78125	2040.4083251953125	ShLg	SpCas9 B6.1.1	RPP30 Trg1	1	1M 52S	172s (~2.87 minutes)
A6	6	164	82.93894958496094	188482.40625	2162.325927734375	ShLg	SpCas9 B6.1.1	RPP30 Trg1	1	1M 52S	172s (~2.87 minutes)
A6	6	165	83.22093200683594	185933.390625	2262.3828125	ShLg	SpCas9 B6.1.1	RPP30 Trg1	1	1M 52S	172s (~2.87 minutes)
A6	6	166	83.502899169921875	185697.828125	2337.409423828125	ShLg	SpCas9 B6.1.1	RPP30 Trg1	1	1M 52S	172s (~2.87 minutes)
A6	6	167	83.784881591796875	185212.546875	2374.327392578125	ShLg	SpCas9 B6.1.1	RPP30 Trg1	1	1M 52S	172s (~2.87 minutes)
A6	6	168	84.06684875488281	185566.265625	2368.58544921875	ShLg	SpCas9 B6.1.1	RPP30 Trg1	1	1M 52S	172s (~2.87 minutes)
A6	6	169	84.34883117675781	183150.375	2322.767822265625	ShLg	SpCas9 B6.1.1	RPP30 Trg1	1	1M 52S	172s (~2.87 minutes)
A6	6	170	84.63079833984375	183365.53125	2246.5849609375	ShLg	SpCas9 B6.1.1	RPP30 Trg1	1	1M 52S	172s (~2.87 minutes)
A6	6	171	84.91278076171875	183149.46875	2157.4599609375	ShLg	SpCas9 B6.1.1	RPP30 Trg1	1	1M 52S	172s (~2.87 minutes)
A6	6	172	85.19474792480469	182391.796875	2070.39794921875	ShLg	SpCas9 B6.1.1	RPP30 Trg1	1	1M 52S	172s (~2.87 minutes)
A6	6	173	85.47673034667969	182413.640625	2011.4486083984375	ShLg	SpCas9 B6.1.1	RPP30 Trg1	1	1M 52S	172s (~2.87 minutes)
A6	6	174	85.75870513916016	182882.828125	2025.27001953125	ShLg	SpCas9 B6.1.1	RPP30 Trg1	1	1M 52S	172s (~2.87 minutes)
A6	6	175	86.040679931640625	180471.1875	2107.736083984375	ShLg	SpCas9 B6.1.1	RPP30 Trg1	1	1M 52S	172s (~2.87 minutes)
A6	6	176	86.3226547241211	179905.859375	2200.339111328125	ShLg	SpCas9 B6.1.1	RPP30 Trg1	1	1M 52S	172s (~2.87 minutes)
A6	6	177	86.60462951660156	180710.765625	2299.431640625	ShLg	SpCas9 B6.1.1	RPP30 Trg1	1	1M 52S	172s (~2.87 minutes)
A6	6	178	86.88660430908203	177340.921875	2381.19189453125	ShLg	SpCas9 B6.1.1	RPP30 Trg1	1	1M 52S	172s (~2.87 minutes)
A6	6	179	87.1685791015625	179153.1875	2431.1376953125	ShLg	SpCas9 B6.1.1	RPP30 Trg1	1	1M 52S	172s (~2.87 minutes)
A6	6	180	87.45055389404297	177051.25	2445.20556640625	ShLg	SpCas9 B6.1.1	RPP30 Trg1	1	1M 52S	172s (~2.87 minutes)
A6	6	181	87.73252868652344	177651.15625	2426.212158203125	ShLg	SpCas9 B6.1.1	RPP30 Trg1	1	1M 52S	172s (~2.87 minutes)
A6	6	182	88.0145034790039	175666.390625	2378.673095703125	ShLg	SpCas9 B6.1.1	RPP30 Trg1	1	1M 52S	172s (~2.87 minutes)
A6	6	183	88.296478271484375	176191.90625	2304.804931640625	ShLg	SpCas9 B6.1.1	RPP30 Trg1	1	1M 52S	172s (~2.87 minutes)
A6	6	184	88.578460693359375	175761.046875	2203.751708984375	ShLg	SpCas9 B6.1.1	RPP30 Trg1	1	1M 52S	172s (~2.87 minutes)
A6	6	185	88.86042785644531	174048.453125	2064.823486328125	ShLg	SpCas9 B6.1.1	RPP30 Trg1	1	1M 52S	172s (~2.87 minutes)
A6	6	186	89.14241027832031	174075.546875	1857.132080078125	ShLg	SpCas9 B6.1.1	RPP30 Trg1	1	1M 52S	172s (~2.87 minutes)
A6	6	187	89.42437744140625	174075.296875	1648.238037109375	ShLg	SpCas9 B6.1.1	RPP30 Trg1	1	1M 52S	172s (~2.87 minutes)
A6	6	188	89.70635986328125	174983.390625	1463.428955078125	ShLg	SpCas9 B6.1.1	RPP30 Trg1	1	1M 52S	172s (~2.87 minutes)
A6	6	189	89.98832702636719	174422.765625	1294.880615234375	ShLg	SpCas9 B6.1.1	RPP30 Trg1	1	1M 52S	172s (~2.87 minutes)
A6	6	190	90.2703094482422	172638.828125	1071.5928955078125	ShLg	SpCas9 B6.1.1	RPP30 Trg1	1	1M 52S	172s (~2.87 minutes)
A6	6	191	90.552276611328125	171486	666.318359375	ShLg	SpCas9 B6.1.1	RPP30 Trg1	1	1M 52S	172s (~2.87 minutes)
A6	6	192	90.834259033203125	170830.078125	-42.205810546875	ShLg	SpCas9 B6.1.1	RPP30 Trg1	1	1M 52S	172s (~2.87 minutes)
A6	6	193	91.11622619628906	172753.75	-1073.48583984375	ShLg	SpCas9 B6.1.1	RPP30 Trg1	1	1M 52S	172s (~2.87 minutes)
A6	6	194	91.39820861816406	172531.90625	-2275.65966796875	ShLg	SpCas9 B6.1.1	RPP30 Trg1	1	1M 52S	172s (~2.87 minutes)
A6	6	195	91.68018341064452	179292.484375	-3341.04150390625	ShLg	SpCas9 B6.1.1	RPP30 Trg1	1	1M 52S	172s (~2.87 minutes)
A6	6	196	91.962158203125	180394.65625	-3919.7890625	ShLg	SpCas9 B6.1.1	RPP30 Trg1	1	1M 52S	172s (~2.87 minutes)
A6	6	197	92.24413299560548	178181.84375	-3778.6484375	ShLg	SpCas9 B6.1.1	RPP30 Trg1	1	1M 52S	172s (~2.87 minutes)
A6	6	198	92.52610778808594	177581.09375	-2913.27294921875	ShLg	SpCas9 B6.1.1	RPP30 Trg1	1	1M 52S	172s (~2.87 minutes)
A6	6	199	92.8080825805664	175926.859375	-1547.798828125	ShLg	SpCas9 B6.1.1	RPP30 Trg1	1	1M 52S	172s (~2.87 minutes)
A6	6	200	93.090057373046875	176388.671875	-26.595703125	ShLg	SpCas9 B6.1.1	RPP30 Trg1	1	1M 52S	172s (~2.87 minutes)
A6	6	201	93.37203216552734	174627.828125	1330.5518798828125	ShLg	SpCas9 B6.1.1	RPP30 Trg1	1	1M 52S	172s (~2.87 minutes)
A6	6	202	93.6540069580078	173833.28125	2263.249755859375	ShLg	SpCas9 B6.1.1	RPP30 Trg1	1	1M 52S	172s (~2.87 minutes)
A6	6	203	93.93598175048828	171850.125	2686.71484375	ShLg	SpCas9 B6.1.1	RPP30 Trg1	1	1M 52S	172s (~2.87 minutes)
A6	6	204	94.21795654296876	171793.609375	2878.053955078125	ShLg	SpCas9 B6.1.1	RPP30 Trg1	1	1M 52S	172s (~2.87 minutes)
A6	6	205	94.49993896484376	173500.5	2934.20458984375	ShLg	SpCas9 B6.1.1	RPP30 Trg1	1	1M 52S	172s (~2.87 minutes)
A6	6	206	94.78190612792967	172834.375	2960.725830078125	ShLg	SpCas9 B6.1.1	RPP30 Trg1	1	1M 52S	172s (~2.87 minutes)
A7	7	1	36.96839904785156	353847.21875	-12449.7373046875	ShLg	SpCas9 B6.1.1	RPP30 Trg1	2.5	3M 56S	406s (~6.77 minutes)
A7	7	2	37.25040054321289	357229.3125	-11696.8486328125	ShLg	SpCas9 B6.1.1	RPP30 Trg1	2.5	3M 56S	406s (~6.77 minutes)
A7	7	3	37.53240203857422	360033.25	-10859.0361328125	ShLg	SpCas9 B6.1.1	RPP30 Trg1	2.5	3M 56S	406s (~6.77 minutes)
A7	7	4	37.81440353393555	361841.53125	-9957.1572265625	ShLg	SpCas9 B6.1.1	RPP30 Trg1	2.5	3M 56S	406s (~6.77 minutes)
A7	7	5	38.096405029296875	365699.1875	-9047.5966796875	ShLg	SpCas9 B6.1.1	RPP30 Trg1	2.5	3M 56S	406s (~6.77 minutes)
A7	7	6	38.3784065246582	367730.15625	-8195.9638671875	ShLg	SpCas9 B6.1.1	RPP30 Trg1	2.5	3M 56S	406s (~6.77 minutes)
A7	7	7	38.66040802001953	368083.25	-7444.8056640625	ShLg	SpCas9 B6.1.1	RPP30 Trg1	2.5	3M 56S	406s (~6.77 minutes)
A7	7	8	38.942413330078125	370710.8125	-6795.728515625	ShLg	SpCas9 B6.1.1	RPP30 Trg1	2.5	3M 56S	406s (~6.77 minutes)
A7	7	9	39.22441482543945	371903.625	-6214.8837890625	ShLg	SpCas9 B6.1.1	RPP30 Trg1	2.5	3M 56S	406s (~6.77 minutes)
A7	7	10	39.50641632080078	374271.8125	-5654.861328125	ShLg	SpCas9 B6.1.1	RPP30 Trg1	2.5	3M 56S	406s (~6.77 minutes)
A7	7	11	39.78841781616211	375231.8125	-5077.9765625	ShLg	SpCas9 B6.1.1	RPP30 Trg1	2.5	3M 56S	406s (~6.77 minutes)
A7	7	12	40.07041931152344	375942.8125	-4471.79150390625	ShLg	SpCas9 B6.1.1	RPP30 Trg1	2.5	3M 56S	406s (~6.77 minutes)
A7	7	13	40.352420806884766	378081.65625	-3849.25341796875	ShLg	SpCas9 B6.1.1	RPP30 Trg1	2.5	3M 56S	406s (~6.77 minutes)
A7	7	14	40.634422302246094	378851.9375	-3238.2841796875	ShLg	SpCas9 B6.1.1	RPP30 Trg1	2.5	3M 56S	406s (~6.77 minutes)
A7	7	15	40.91642761230469	380175.5625	-2666.16943359375	ShLg	SpCas9 B6.1.1	RPP30 Trg1	2.5	3M 56S	406s (~6.77 minutes)
A7	7	16	41.19842529296875	381107.9375	-2148.9853515625	ShLg	SpCas9 B6.1.1	RPP30 Trg1	2.5	3M 56S	406s (~6.77 minutes)
A7	7	17	41.480430603027344	381361.90625	-1690.610107421875	ShLg	SpCas9 B6.1.1	RPP30 Trg1	2.5	3M 56S	406s (~6.77 minutes)
A7	7	18	41.76243209838867	382172.34375	-1289.7421875	ShLg	SpCas9 B6.1.1	RPP30 Trg1	2.5	3M 56S	406s (~6.77 minutes)
A7	7	19	42.04443359375	382366.75	-945.99658203125	ShLg	SpCas9 B6.1.1	RPP30 Trg1	2.5	3M 56S	406s (~6.77 minutes)
A7	7	20	42.32643508911133	382919.84375	-659.92041015625	ShLg	SpCas9 B6.1.1	RPP30 Trg1	2.5	3M 56S	406s (~6.77 minutes)
A7	7	21	42.608436584472656	383403.75	-428.481201171875	ShLg	SpCas9 B6.1.1	RPP30 Trg1	2.5	3M 56S	406s (~6.77 minutes)
A7	7	22	42.890438079833984	383852.78125	-241.35986328125	ShLg	SpCas9 B6.1.1	RPP30 Trg1	2.5	3M 56S	406s (~6.77 minutes)
A7	7	23	43.17243957519531	383071.3125	-85.419189453125	ShLg	SpCas9 B6.1.1	RPP30 Trg1	2.5	3M 56S	406s (~6.77 minutes)
A7	7	24	43.454444885253906	382647.3125	48.076171875	ShLg	SpCas9 B6.1.1	RPP30 Trg1	2.5	3M 56S	406s (~6.77 minutes)
A7	7	25	43.73644256591797	384207.46875	160.6893310546875	ShLg	SpCas9 B6.1.1	RPP30 Trg1	2.5	3M 56S	406s (~6.77 minutes)
A7	7	26	44.01844787597656	382496	255.3770751953125	ShLg	SpCas9 B6.1.1	RPP30 Trg1	2.5	3M 56S	406s (~6.77 minutes)
A7	7	27	44.30044937133789	384514.4375	347.409912109375	ShLg	SpCas9 B6.1.1	RPP30 Trg1	2.5	3M 56S	406s (~6.77 minutes)
A7	7	28	44.58245086669922	382595.59375	466.4532470703125	ShLg	SpCas9 B6.1.1	RPP30 Trg1	2.5	3M 56S	406s (~6.77 minutes)
A7	7	29	44.86445236206055	382786.125	641.484130859375	ShLg	SpCas9 B6.1.1	RPP30 Trg1	2.5	3M 56S	406s (~6.77 minutes)
A7	7	30	45.146453857421875	381834.03125	878.796875	ShLg	SpCas9 B6.1.1	RPP30 Trg1	2.5	3M 56S	406s (~6.77 minutes)
A7	7	31	45.4284553527832	383132.15625	1151.41796875	ShLg	SpCas9 B6.1.1	RPP30 Trg1	2.5	3M 56S	406s (~6.77 minutes)
A7	7	32	45.71045684814453	384094.71875	1411.774169921875	ShLg	SpCas9 B6.1.1	RPP30 Trg1	2.5	3M 56S	406s (~6.77 minutes)
A7	7	33	45.992462158203125	382723.96875	1618.996826171875	ShLg	SpCas9 B6.1.1	RPP30 Trg1	2.5	3M 56S	406s (~6.77 minutes)
A7	7	34	46.27445983886719	380035.28125	1759.1885986328125	ShLg	SpCas9 B6.1.1	RPP30 Trg1	2.5	3M 56S	406s (~6.77 minutes)
A7	7	35	46.55646514892578	381695.78125	1844.28369140625	ShLg	SpCas9 B6.1.1	RPP30 Trg1	2.5	3M 56S	406s (~6.77 minutes)
A7	7	36	46.83846664428711	379711.5625	1895.2841796875	ShLg	SpCas9 B6.1.1	RPP30 Trg1	2.5	3M 56S	406s (~6.77 minutes)
A7	7	37	47.12046813964844	381083.84375	1924.77880859375	ShLg	SpCas9 B6.1.1	RPP30 Trg1	2.5	3M 56S	406s (~6.77 minutes)
A7	7	38	47.402469635009766	378974.34375	1933.2921142578125	ShLg	SpCas9 B6.1.1	RPP30 Trg1	2.5	3M 56S	406s (~6.77 minutes)
A7	7	39	47.684471130371094	379141.46875	1917.9676513671875	ShLg	SpCas9 B6.1.1	RPP30 Trg1	2.5	3M 56S	406s (~6.77 minutes)
A7	7	40	47.96647262573242	377938.375	1884.4810791015625	ShLg	SpCas9 B6.1.1	RPP30 Trg1	2.5	3M 56S	406s (~6.77 minutes)
A7	7	41	48.24847412109375	378115.09375	1851.346435546875	ShLg	SpCas9 B6.1.1	RPP30 Trg1	2.5	3M 56S	406s (~6.77 minutes)
A7	7	42	48.530479431152344	376745.4375	1843.6761474609375	ShLg	SpCas9 B6.1.1	RPP30 Trg1	2.5	3M 56S	406s (~6.77 minutes)
A7	7	43	48.812477111816406	376245.5625	1878.49658203125	ShLg	SpCas9 B6.1.1	RPP30 Trg1	2.5	3M 56S	406s (~6.77 minutes)
A7	7	44	49.094482421875	377351.9375	1951.8525390625	ShLg	SpCas9 B6.1.1	RPP30 Trg1	2.5	3M 56S	406s (~6.77 minutes)
A7	7	45	49.37648391723633	375266.75	2035.6646728515625	ShLg	SpCas9 B6.1.1	RPP30 Trg1	2.5	3M 56S	406s (~6.77 minutes)
A7	7	46	49.658485412597656	375931.5	2089.45166015625	ShLg	SpCas9 B6.1.1	RPP30 Trg1	2.5	3M 56S	406s (~6.77 minutes)
A7	7	47	49.940486907958984	374754.34375	2081.0830078125	ShLg	SpCas9 B6.1.1	RPP30 Trg1	2.5	3M 56S	406s (~6.77 minutes)
A7	7	48	50.22248840332031	373365.1875	2005.55517578125	ShLg	SpCas9 B6.1.1	RPP30 Trg1	2.5	3M 56S	406s (~6.77 minutes)
A7	7	49	50.504493713378906	372615.375	1888.2254638671875	ShLg	SpCas9 B6.1.1	RPP30 Trg1	2.5	3M 56S	406s (~6.77 minutes)
A7	7	50	50.78649139404297	372663.78125	1771.3450927734375	ShLg	SpCas9 B6.1.1	RPP30 Trg1	2.5	3M 56S	406s (~6.77 minutes)
A7	7	51	51.06849670410156	372698.8125	1690.885986328125	ShLg	SpCas9 B6.1.1	RPP30 Trg1	2.5	3M 56S	406s (~6.77 minutes)
A7	7	52	51.350494384765625	371934.03125	1659.90087890625	ShLg	SpCas9 B6.1.1	RPP30 Trg1	2.5	3M 56S	406s (~6.77 minutes)
A7	7	53	51.63249969482422	371639.0625	1667.9058837890625	ShLg	SpCas9 B6.1.1	RPP30 Trg1	2.5	3M 56S	406s (~6.77 minutes)
A7	7	54	51.91450119018555	371768.875	1694.64794921875	ShLg	SpCas9 B6.1.1	RPP30 Trg1	2.5	3M 56S	406s (~6.77 minutes)
A7	7	55	52.196502685546875	369558.9375	1729.3607177734375	ShLg	SpCas9 B6.1.1	RPP30 Trg1	2.5	3M 56S	406s (~6.77 minutes)
A7	7	56	52.4785041809082	370301.21875	1779.73095703125	ShLg	SpCas9 B6.1.1	RPP30 Trg1	2.5	3M 56S	406s (~6.77 minutes)
A7	7	57	52.76050567626953	368482.09375	1864.9664306640625	ShLg	SpCas9 B6.1.1	RPP30 Trg1	2.5	3M 56S	406s (~6.77 minutes)
A7	7	58	53.042510986328125	371220.59375	2001.0701904296875	ShLg	SpCas9 B6.1.1	RPP30 Trg1	2.5	3M 56S	406s (~6.77 minutes)
A7	7	59	53.32450866699219	367344.625	2188.004638671875	ShLg	SpCas9 B6.1.1	RPP30 Trg1	2.5	3M 56S	406s (~6.77 minutes)
A7	7	60	53.60651397705078	369276.125	2392.10009765625	ShLg	SpCas9 B6.1.1	RPP30 Trg1	2.5	3M 56S	406s (~6.77 minutes)
A7	7	61	53.88851547241211	366558.15625	2612.02685546875	ShLg	SpCas9 B6.1.1	RPP30 Trg1	2.5	3M 56S	406s (~6.77 minutes)
A7	7	62	54.17051696777344	366636.6875	2843.275390625	ShLg	SpCas9 B6.1.1	RPP30 Trg1	2.5	3M 56S	406s (~6.77 minutes)
A7	7	63	54.452518463134766	366045.5625	3094.882568359375	ShLg	SpCas9 B6.1.1	RPP30 Trg1	2.5	3M 56S	406s (~6.77 minutes)
A7	7	64	54.734519958496094	364850.3125	3384.158935546875	ShLg	SpCas9 B6.1.1	RPP30 Trg1	2.5	3M 56S	406s (~6.77 minutes)
A7	7	65	55.01652526855469	363524.78125	3723.57470703125	ShLg	SpCas9 B6.1.1	RPP30 Trg1	2.5	3M 56S	406s (~6.77 minutes)
A7	7	66	55.29852294921875	363917.15625	4107.57763671875	ShLg	SpCas9 B6.1.1	RPP30 Trg1	2.5	3M 56S	406s (~6.77 minutes)
A7	7	67	55.580528259277344	362436.25	4508.0869140625	ShLg	SpCas9 B6.1.1	RPP30 Trg1	2.5	3M 56S	406s (~6.77 minutes)
A7	7	68	55.862525939941406	359619.4375	4881.48193359375	ShLg	SpCas9 B6.1.1	RPP30 Trg1	2.5	3M 56S	406s (~6.77 minutes)
A7	7	69	56.14453125	358731.46875	5186.009765625	ShLg	SpCas9 B6.1.1	RPP30 Trg1	2.5	3M 56S	406s (~6.77 minutes)
A7	7	70	56.42653274536133	357165.6875	5401.4677734375	ShLg	SpCas9 B6.1.1	RPP30 Trg1	2.5	3M 56S	406s (~6.77 minutes)
A7	7	71	56.708534240722656	355237.5625	5543.162109375	ShLg	SpCas9 B6.1.1	RPP30 Trg1	2.5	3M 56S	406s (~6.77 minutes)
A7	7	72	56.990535736083984	352004.78125	5663.11328125	ShLg	SpCas9 B6.1.1	RPP30 Trg1	2.5	3M 56S	406s (~6.77 minutes)
A7	7	73	57.27253723144531	353384.15625	5837.24267578125	ShLg	SpCas9 B6.1.1	RPP30 Trg1	2.5	3M 56S	406s (~6.77 minutes)
A7	7	74	57.554542541503906	351398.03125	6141.90576171875	ShLg	SpCas9 B6.1.1	RPP30 Trg1	2.5	3M 56S	406s (~6.77 minutes)
A7	7	75	57.83654022216797	348468.34375	6628.9619140625	ShLg	SpCas9 B6.1.1	RPP30 Trg1	2.5	3M 56S	406s (~6.77 minutes)
A7	7	76	58.11854553222656	347684.46875	7310.69921875	ShLg	SpCas9 B6.1.1	RPP30 Trg1	2.5	3M 56S	406s (~6.77 minutes)
A7	7	77	58.400543212890625	347054.4375	8162.5654296875	ShLg	SpCas9 B6.1.1	RPP30 Trg1	2.5	3M 56S	406s (~6.77 minutes)
A7	7	78	58.68254852294922	342052.8125	9145.353515625	ShLg	SpCas9 B6.1.1	RPP30 Trg1	2.5	3M 56S	406s (~6.77 minutes)
A7	7	79	58.96455001831055	337146.78125	10234.01171875	ShLg	SpCas9 B6.1.1	RPP30 Trg1	2.5	3M 56S	406s (~6.77 minutes)
A7	7	80	59.246551513671875	336530.03125	11434.96875	ShLg	SpCas9 B6.1.1	RPP30 Trg1	2.5	3M 56S	406s (~6.77 minutes)
A7	7	81	59.5285530090332	334806.625	12777.705078125	ShLg	SpCas9 B6.1.1	RPP30 Trg1	2.5	3M 56S	406s (~6.77 minutes)
A7	7	82	59.81055450439453	329212.96875	14284.8076171875	ShLg	SpCas9 B6.1.1	RPP30 Trg1	2.5	3M 56S	406s (~6.77 minutes)
A7	7	83	60.092559814453125	324843.84375	15940.2783203125	ShLg	SpCas9 B6.1.1	RPP30 Trg1	2.5	3M 56S	406s (~6.77 minutes)
A7	7	84	60.37455749511719	318988.65625	17675.369140625	ShLg	SpCas9 B6.1.1	RPP30 Trg1	2.5	3M 56S	406s (~6.77 minutes)
A7	7	85	60.65656280517578	314393.375	19375.2734375	ShLg	SpCas9 B6.1.1	RPP30 Trg1	2.5	3M 56S	406s (~6.77 minutes)
A7	7	86	60.93856048583984	307828.03125	20898.62890625	ShLg	SpCas9 B6.1.1	RPP30 Trg1	2.5	3M 56S	406s (~6.77 minutes)
A7	7	87	61.22056579589844	300160.34375	22098.45703125	ShLg	SpCas9 B6.1.1	RPP30 Trg1	2.5	3M 56S	406s (~6.77 minutes)
A7	7	88	61.502567291259766	292537.0625	22842.890625	ShLg	SpCas9 B6.1.1	RPP30 Trg1	2.5	3M 56S	406s (~6.77 minutes)
A7	7	89	61.784568786621094	284712.21875	23035.8671875	ShLg	SpCas9 B6.1.1	RPP30 Trg1	2.5	3M 56S	406s (~6.77 minutes)
A7	7	90	62.06657028198242	279630.3125	22634.2109375	ShLg	SpCas9 B6.1.1	RPP30 Trg1	2.5	3M 56S	406s (~6.77 minutes)
A7	7	91	62.34857177734375	271050.5	21656.625	ShLg	SpCas9 B6.1.1	RPP30 Trg1	2.5	3M 56S	406s (~6.77 minutes)
A7	7	92	62.630577087402344	267866.46875	20180.0859375	ShLg	SpCas9 B6.1.1	RPP30 Trg1	2.5	3M 56S	406s (~6.77 minutes)
A7	7	93	62.912574768066406	261299.546875	18328.2734375	ShLg	SpCas9 B6.1.1	RPP30 Trg1	2.5	3M 56S	406s (~6.77 minutes)
A7	7	94	63.194580078125	257965.890625	16254.1337890625	ShLg	SpCas9 B6.1.1	RPP30 Trg1	2.5	3M 56S	406s (~6.77 minutes)
A7	7	95	63.47658157348633	254971.65625	14119.298828125	ShLg	SpCas9 B6.1.1	RPP30 Trg1	2.5	3M 56S	406s (~6.77 minutes)
A7	7	96	63.758583068847656	253586.25	12071.3681640625	ShLg	SpCas9 B6.1.1	RPP30 Trg1	2.5	3M 56S	406s (~6.77 minutes)
A7	7	97	64.04058837890625	249703.734375	10222.451171875	ShLg	SpCas9 B6.1.1	RPP30 Trg1	2.5	3M 56S	406s (~6.77 minutes)
A7	7	98	64.32258605957031	250790.796875	8636.3203125	ShLg	SpCas9 B6.1.1	RPP30 Trg1	2.5	3M 56S	406s (~6.77 minutes)
A7	7	99	64.604583740234375	245639.421875	7328.0869140625	ShLg	SpCas9 B6.1.1	RPP30 Trg1	2.5	3M 56S	406s (~6.77 minutes)
A7	7	100	64.88658905029297	247618.296875	6277.1552734375	ShLg	SpCas9 B6.1.1	RPP30 Trg1	2.5	3M 56S	406s (~6.77 minutes)
A7	7	101	65.16859436035156	245184.890625	5446.71435546875	ShLg	SpCas9 B6.1.1	RPP30 Trg1	2.5	3M 56S	406s (~6.77 minutes)
A7	7	102	65.450592041015625	243173.921875	4800.95703125	ShLg	SpCas9 B6.1.1	RPP30 Trg1	2.5	3M 56S	406s (~6.77 minutes)
A7	7	103	65.73259735107422	242677.21875	4312.509765625	ShLg	SpCas9 B6.1.1	RPP30 Trg1	2.5	3M 56S	406s (~6.77 minutes)
A7	7	104	66.01460266113281	243301.484375	3957.7109375	ShLg	SpCas9 B6.1.1	RPP30 Trg1	2.5	3M 56S	406s (~6.77 minutes)
A7	7	105	66.296600341796875	242635.546875	3706.9658203125	ShLg	SpCas9 B6.1.1	RPP30 Trg1	2.5	3M 56S	406s (~6.77 minutes)
A7	7	106	66.57859802246094	239697.859375	3521.52099609375	ShLg	SpCas9 B6.1.1	RPP30 Trg1	2.5	3M 56S	406s (~6.77 minutes)
A7	7	107	66.86060333251953	237456.328125	3364.68798828125	ShLg	SpCas9 B6.1.1	RPP30 Trg1	2.5	3M 56S	406s (~6.77 minutes)
A7	7	108	67.142608642578125	238660.15625	3220.283447265625	ShLg	SpCas9 B6.1.1	RPP30 Trg1	2.5	3M 56S	406s (~6.77 minutes)
A7	7	109	67.42460632324219	239708.796875	3101.478271484375	ShLg	SpCas9 B6.1.1	RPP30 Trg1	2.5	3M 56S	406s (~6.77 minutes)
A7	7	110	67.70661163330078	236697.828125	3039.10205078125	ShLg	SpCas9 B6.1.1	RPP30 Trg1	2.5	3M 56S	406s (~6.77 minutes)
A7	7	111	67.988616943359375	237237.484375	3057.92919921875	ShLg	SpCas9 B6.1.1	RPP30 Trg1	2.5	3M 56S	406s (~6.77 minutes)
A7	7	112	68.27061462402344	235227.21875	3160.845947265625	ShLg	SpCas9 B6.1.1	RPP30 Trg1	2.5	3M 56S	406s (~6.77 minutes)
A7	7	113	68.5526123046875	234097.4375	3333.690185546875	ShLg	SpCas9 B6.1.1	RPP30 Trg1	2.5	3M 56S	406s (~6.77 minutes)
A7	7	114	68.8346176147461	234325.8125	3562.12255859375	ShLg	SpCas9 B6.1.1	RPP30 Trg1	2.5	3M 56S	406s (~6.77 minutes)
A7	7	115	69.11662292480469	232204.3125	3842.193115234375	ShLg	SpCas9 B6.1.1	RPP30 Trg1	2.5	3M 56S	406s (~6.77 minutes)
A7	7	116	69.39862060546875	232165.4375	4172.5029296875	ShLg	SpCas9 B6.1.1	RPP30 Trg1	2.5	3M 56S	406s (~6.77 minutes)
A7	7	117	69.68061828613281	231508.859375	4533.97998046875	ShLg	SpCas9 B6.1.1	RPP30 Trg1	2.5	3M 56S	406s (~6.77 minutes)
A7	7	118	69.9626235961914	227908.0625	4876.46337890625	ShLg	SpCas9 B6.1.1	RPP30 Trg1	2.5	3M 56S	406s (~6.77 minutes)
A7	7	119	70.24462890625	225875.453125	5125.6337890625	ShLg	SpCas9 B6.1.1	RPP30 Trg1	2.5	3M 56S	406s (~6.77 minutes)
A7	7	120	70.52662658691406	224850.6875	5210.5419921875	ShLg	SpCas9 B6.1.1	RPP30 Trg1	2.5	3M 56S	406s (~6.77 minutes)
A7	7	121	70.80863189697266	222801.984375	5094.68603515625	ShLg	SpCas9 B6.1.1	RPP30 Trg1	2.5	3M 56S	406s (~6.77 minutes)
A7	7	122	71.09063720703125	222749.96875	4791.9697265625	ShLg	SpCas9 B6.1.1	RPP30 Trg1	2.5	3M 56S	406s (~6.77 minutes)
A7	7	123	71.37263488769531	221193.296875	4358.9794921875	ShLg	SpCas9 B6.1.1	RPP30 Trg1	2.5	3M 56S	406s (~6.77 minutes)
A7	7	124	71.654632568359375	220730.921875	3871.37890625	ShLg	SpCas9 B6.1.1	RPP30 Trg1	2.5	3M 56S	406s (~6.77 minutes)
A7	7	125	71.93663787841797	219822.859375	3398.007080078125	ShLg	SpCas9 B6.1.1	RPP30 Trg1	2.5	3M 56S	406s (~6.77 minutes)
A7	7	126	72.21864318847656	219679.65625	2984.0927734375	ShLg	SpCas9 B6.1.1	RPP30 Trg1	2.5	3M 56S	406s (~6.77 minutes)
A7	7	127	72.500640869140625	219124.984375	2645.9248046875	ShLg	SpCas9 B6.1.1	RPP30 Trg1	2.5	3M 56S	406s (~6.77 minutes)
A7	7	128	72.78264617919922	219158.5	2375.92822265625	ShLg	SpCas9 B6.1.1	RPP30 Trg1	2.5	3M 56S	406s (~6.77 minutes)
A7	7	129	73.06465148925781	216586.375	2150.251220703125	ShLg	SpCas9 B6.1.1	RPP30 Trg1	2.5	3M 56S	406s (~6.77 minutes)
A7	7	130	73.346649169921875	217572.671875	1946.197998046875	ShLg	SpCas9 B6.1.1	RPP30 Trg1	2.5	3M 56S	406s (~6.77 minutes)
A7	7	131	73.62864685058594	216419.859375	1786.183349609375	ShLg	SpCas9 B6.1.1	RPP30 Trg1	2.5	3M 56S	406s (~6.77 minutes)
A7	7	132	73.91065216064453	217938.4375	1694.974609375	ShLg	SpCas9 B6.1.1	RPP30 Trg1	2.5	3M 56S	406s (~6.77 minutes)
A7	7	133	74.192657470703125	216899.375	1699.129638671875	ShLg	SpCas9 B6.1.1	RPP30 Trg1	2.5	3M 56S	406s (~6.77 minutes)
A7	7	134	74.47465515136719	216561.765625	1801.668212890625	ShLg	SpCas9 B6.1.1	RPP30 Trg1	2.5	3M 56S	406s (~6.77 minutes)
A7	7	135	74.75665283203125	214753.28125	1967.7799072265625	ShLg	SpCas9 B6.1.1	RPP30 Trg1	2.5	3M 56S	406s (~6.77 minutes)
A7	7	136	75.038665771484375	214021.671875	2135.156494140625	ShLg	SpCas9 B6.1.1	RPP30 Trg1	2.5	3M 56S	406s (~6.77 minutes)
A7	7	137	75.32066345214844	213511.734375	2238.951171875	ShLg	SpCas9 B6.1.1	RPP30 Trg1	2.5	3M 56S	406s (~6.77 minutes)
A7	7	138	75.6026611328125	213179.828125	2253.576416015625	ShLg	SpCas9 B6.1.1	RPP30 Trg1	2.5	3M 56S	406s (~6.77 minutes)
A7	7	139	75.8846664428711	212249.875	2191.372314453125	ShLg	SpCas9 B6.1.1	RPP30 Trg1	2.5	3M 56S	406s (~6.77 minutes)
A7	7	140	76.16667175292969	213458.046875	2075.21337890625	ShLg	SpCas9 B6.1.1	RPP30 Trg1	2.5	3M 56S	406s (~6.77 minutes)
A7	7	141	76.44866943359375	211527.203125	1949.574462890625	ShLg	SpCas9 B6.1.1	RPP30 Trg1	2.5	3M 56S	406s (~6.77 minutes)
A7	7	142	76.73066711425781	210854.65625	1843.5367431640625	ShLg	SpCas9 B6.1.1	RPP30 Trg1	2.5	3M 56S	406s (~6.77 minutes)
A7	7	143	77.0126724243164	210699.546875	1775.4490966796875	ShLg	SpCas9 B6.1.1	RPP30 Trg1	2.5	3M 56S	406s (~6.77 minutes)
A7	7	144	77.294677734375	210560.8125	1759.57763671875	ShLg	SpCas9 B6.1.1	RPP30 Trg1	2.5	3M 56S	406s (~6.77 minutes)
A7	7	145	77.57667541503906	211326.0625	1807.693115234375	ShLg	SpCas9 B6.1.1	RPP30 Trg1	2.5	3M 56S	406s (~6.77 minutes)
A7	7	146	77.85868072509766	209315.890625	1920.630859375	ShLg	SpCas9 B6.1.1	RPP30 Trg1	2.5	3M 56S	406s (~6.77 minutes)
A7	7	147	78.14068603515625	209438.390625	2078.172119140625	ShLg	SpCas9 B6.1.1	RPP30 Trg1	2.5	3M 56S	406s (~6.77 minutes)
A7	7	148	78.42268371582031	208247.53125	2235.712890625	ShLg	SpCas9 B6.1.1	RPP30 Trg1	2.5	3M 56S	406s (~6.77 minutes)
A7	7	149	78.704681396484375	206476.140625	2341.194580078125	ShLg	SpCas9 B6.1.1	RPP30 Trg1	2.5	3M 56S	406s (~6.77 minutes)
A7	7	150	78.98668670654297	206243.265625	2374.2841796875	ShLg	SpCas9 B6.1.1	RPP30 Trg1	2.5	3M 56S	406s (~6.77 minutes)
A7	7	151	79.26869201660156	207952.8125	2325.52099609375	ShLg	SpCas9 B6.1.1	RPP30 Trg1	2.5	3M 56S	406s (~6.77 minutes)
A7	7	152	79.550689697265625	205131.1875	2206.497314453125	ShLg	SpCas9 B6.1.1	RPP30 Trg1	2.5	3M 56S	406s (~6.77 minutes)
A7	7	153	79.83269500732422	204120.015625	2026.5841064453125	ShLg	SpCas9 B6.1.1	RPP30 Trg1	2.5	3M 56S	406s (~6.77 minutes)
A7	7	154	80.11470031738281	204776.40625	1833.797607421875	ShLg	SpCas9 B6.1.1	RPP30 Trg1	2.5	3M 56S	406s (~6.77 minutes)
A7	7	155	80.396697998046875	205292.734375	1670.43603515625	ShLg	SpCas9 B6.1.1	RPP30 Trg1	2.5	3M 56S	406s (~6.77 minutes)
A7	7	156	80.67869567871094	203626.234375	1577.0186767578125	ShLg	SpCas9 B6.1.1	RPP30 Trg1	2.5	3M 56S	406s (~6.77 minutes)
A7	7	157	80.96070098876953	205166.34375	1579.8514404296875	ShLg	SpCas9 B6.1.1	RPP30 Trg1	2.5	3M 56S	406s (~6.77 minutes)
A7	7	158	81.242706298828125	203680.453125	1678.527587890625	ShLg	SpCas9 B6.1.1	RPP30 Trg1	2.5	3M 56S	406s (~6.77 minutes)
A7	7	159	81.52470397949219	202862.828125	1843.859130859375	ShLg	SpCas9 B6.1.1	RPP30 Trg1	2.5	3M 56S	406s (~6.77 minutes)
A7	7	160	81.80670166015625	201300.125	2031.2269287109375	ShLg	SpCas9 B6.1.1	RPP30 Trg1	2.5	3M 56S	406s (~6.77 minutes)
A7	7	161	82.088714599609375	201820.6875	2200.290283203125	ShLg	SpCas9 B6.1.1	RPP30 Trg1	2.5	3M 56S	406s (~6.77 minutes)
A7	7	162	82.37071228027344	201474.125	2316.83203125	ShLg	SpCas9 B6.1.1	RPP30 Trg1	2.5	3M 56S	406s (~6.77 minutes)
A7	7	163	82.6527099609375	199995.328125	2391.150634765625	ShLg	SpCas9 B6.1.1	RPP30 Trg1	2.5	3M 56S	406s (~6.77 minutes)
A7	7	164	82.9347152709961	199755.3125	2426.955810546875	ShLg	SpCas9 B6.1.1	RPP30 Trg1	2.5	3M 56S	406s (~6.77 minutes)
A7	7	165	83.21672058105469	198506.140625	2430.365478515625	ShLg	SpCas9 B6.1.1	RPP30 Trg1	2.5	3M 56S	406s (~6.77 minutes)
A7	7	166	83.49871826171875	197670.8125	2410.32763671875	ShLg	SpCas9 B6.1.1	RPP30 Trg1	2.5	3M 56S	406s (~6.77 minutes)
A7	7	167	83.78071594238281	198188.53125	2379.912353515625	ShLg	SpCas9 B6.1.1	RPP30 Trg1	2.5	3M 56S	406s (~6.77 minutes)
A7	7	168	84.0627212524414	197282.28125	2352.353515625	ShLg	SpCas9 B6.1.1	RPP30 Trg1	2.5	3M 56S	406s (~6.77 minutes)
A7	7	169	84.3447265625	197208.234375	2332.7890625	ShLg	SpCas9 B6.1.1	RPP30 Trg1	2.5	3M 56S	406s (~6.77 minutes)
A7	7	170	84.62672424316406	195197.59375	2312.782470703125	ShLg	SpCas9 B6.1.1	RPP30 Trg1	2.5	3M 56S	406s (~6.77 minutes)
A7	7	171	84.90872955322266	194702.484375	2274.7939453125	ShLg	SpCas9 B6.1.1	RPP30 Trg1	2.5	3M 56S	406s (~6.77 minutes)
A7	7	172	85.19073486328125	195075.125	2205.35546875	ShLg	SpCas9 B6.1.1	RPP30 Trg1	2.5	3M 56S	406s (~6.77 minutes)
A7	7	173	85.47273254394531	193372.515625	2097.34326171875	ShLg	SpCas9 B6.1.1	RPP30 Trg1	2.5	3M 56S	406s (~6.77 minutes)
A7	7	174	85.754730224609375	194425.953125	1980.2899169921875	ShLg	SpCas9 B6.1.1	RPP30 Trg1	2.5	3M 56S	406s (~6.77 minutes)
A7	7	175	86.03673553466797	192925.171875	1887.6707763671875	ShLg	SpCas9 B6.1.1	RPP30 Trg1	2.5	3M 56S	406s (~6.77 minutes)
A7	7	176	86.31874084472656	192938.078125	1847.550537109375	ShLg	SpCas9 B6.1.1	RPP30 Trg1	2.5	3M 56S	406s (~6.77 minutes)
A7	7	177	86.600738525390625	192176.234375	1870.64306640625	ShLg	SpCas9 B6.1.1	RPP30 Trg1	2.5	3M 56S	406s (~6.77 minutes)
A7	7	178	86.88273620605469	191315.125	1945.64697265625	ShLg	SpCas9 B6.1.1	RPP30 Trg1	2.5	3M 56S	406s (~6.77 minutes)
A7	7	179	87.16474914550781	191097.234375	2042.9305419921875	ShLg	SpCas9 B6.1.1	RPP30 Trg1	2.5	3M 56S	406s (~6.77 minutes)
A7	7	180	87.446746826171875	191111.109375	2124.83056640625	ShLg	SpCas9 B6.1.1	RPP30 Trg1	2.5	3M 56S	406s (~6.77 minutes)
A7	7	181	87.72874450683594	187753.84375	2160.591552734375	ShLg	SpCas9 B6.1.1	RPP30 Trg1	2.5	3M 56S	406s (~6.77 minutes)
A7	7	182	88.01074981689453	189450.453125	2141.0732421875	ShLg	SpCas9 B6.1.1	RPP30 Trg1	2.5	3M 56S	406s (~6.77 minutes)
A7	7	183	88.292755126953125	188667.59375	2086.039794921875	ShLg	SpCas9 B6.1.1	RPP30 Trg1	2.5	3M 56S	406s (~6.77 minutes)
A7	7	184	88.57475280761719	189234.9375	2036.30908203125	ShLg	SpCas9 B6.1.1	RPP30 Trg1	2.5	3M 56S	406s (~6.77 minutes)
A7	7	185	88.85675048828125	187690.390625	2032.3592529296875	ShLg	SpCas9 B6.1.1	RPP30 Trg1	2.5	3M 56S	406s (~6.77 minutes)
A7	7	186	89.13875579833984	186387.96875	2091.738525390625	ShLg	SpCas9 B6.1.1	RPP30 Trg1	2.5	3M 56S	406s (~6.77 minutes)
A7	7	187	89.42076110839844	187681.734375	2200.655517578125	ShLg	SpCas9 B6.1.1	RPP30 Trg1	2.5	3M 56S	406s (~6.77 minutes)
A7	7	188	89.7027587890625	184650.984375	2312.77197265625	ShLg	SpCas9 B6.1.1	RPP30 Trg1	2.5	3M 56S	406s (~6.77 minutes)
A7	7	189	89.9847640991211	185069.875	2406.10205078125	ShLg	SpCas9 B6.1.1	RPP30 Trg1	2.5	3M 56S	406s (~6.77 minutes)
A7	7	190	90.26676940917967	184229	2465.412353515625	ShLg	SpCas9 B6.1.1	RPP30 Trg1	2.5	3M 56S	406s (~6.77 minutes)
A7	7	191	90.54876708984376	184165.828125	2494.07568359375	ShLg	SpCas9 B6.1.1	RPP30 Trg1	2.5	3M 56S	406s (~6.77 minutes)
A7	7	192	90.8307647705078	183277.875	2505.873779296875	ShLg	SpCas9 B6.1.1	RPP30 Trg1	2.5	3M 56S	406s (~6.77 minutes)
A7	7	193	91.1127700805664	182393	2513.806640625	ShLg	SpCas9 B6.1.1	RPP30 Trg1	2.5	3M 56S	406s (~6.77 minutes)
A7	7	194	91.394775390625	180569.09375	2525.41748046875	ShLg	SpCas9 B6.1.1	RPP30 Trg1	2.5	3M 56S	406s (~6.77 minutes)
A7	7	195	91.67677307128906	181699.234375	2546.5126953125	ShLg	SpCas9 B6.1.1	RPP30 Trg1	2.5	3M 56S	406s (~6.77 minutes)
A7	7	196	91.95877838134766	180437.15625	2585.468994140625	ShLg	SpCas9 B6.1.1	RPP30 Trg1	2.5	3M 56S	406s (~6.77 minutes)
A7	7	197	92.24078369140624	180362.71875	2649.591796875	ShLg	SpCas9 B6.1.1	RPP30 Trg1	2.5	3M 56S	406s (~6.77 minutes)
A7	7	198	92.52278137207033	177813.25	2734.1552734375	ShLg	SpCas9 B6.1.1	RPP30 Trg1	2.5	3M 56S	406s (~6.77 minutes)
A7	7	199	92.804779052734375	178194.25	2813.91015625	ShLg	SpCas9 B6.1.1	RPP30 Trg1	2.5	3M 56S	406s (~6.77 minutes)
A7	7	200	93.08678436279295	176958.984375	2847.275146484375	ShLg	SpCas9 B6.1.1	RPP30 Trg1	2.5	3M 56S	406s (~6.77 minutes)
A7	7	201	93.36878967285156	175440.1875	2795.1416015625	ShLg	SpCas9 B6.1.1	RPP30 Trg1	2.5	3M 56S	406s (~6.77 minutes)
A7	7	202	93.650787353515625	174878.859375	2643.593017578125	ShLg	SpCas9 B6.1.1	RPP30 Trg1	2.5	3M 56S	406s (~6.77 minutes)
A7	7	203	93.93278503417967	175776.625	2416.27880859375	ShLg	SpCas9 B6.1.1	RPP30 Trg1	2.5	3M 56S	406s (~6.77 minutes)
A7	7	204	94.2147979736328	175985.375	2163.76806640625	ShLg	SpCas9 B6.1.1	RPP30 Trg1	2.5	3M 56S	406s (~6.77 minutes)
A7	7	205	94.496795654296875	176106.40625	1932.4814453125	ShLg	SpCas9 B6.1.1	RPP30 Trg1	2.5	3M 56S	406s (~6.77 minutes)
A7	7	206	94.77879333496094	174177.53125	1787.1224365234375	ShLg	SpCas9 B6.1.1	RPP30 Trg1	2.5	3M 56S	406s (~6.77 minutes)
A8	8	1	36.96839904785156	321198	-10872.7646484375	ShLg	SpCas9 B6.1.1	RPP30 Trg1	2.5	2M 48S	338s (~5.63 minutes)
A8	8	2	37.25040054321289	325987.78125	-10194.2607421875	ShLg	SpCas9 B6.1.1	RPP30 Trg1	2.5	2M 48S	338s (~5.63 minutes)
A8	8	3	37.53240203857422	328931.90625	-9467.0087890625	ShLg	SpCas9 B6.1.1	RPP30 Trg1	2.5	2M 48S	338s (~5.63 minutes)
A8	8	4	37.81440353393555	331454.4375	-8697.681640625	ShLg	SpCas9 B6.1.1	RPP30 Trg1	2.5	2M 48S	338s (~5.63 minutes)
A8	8	5	38.096405029296875	334840.25	-7910.2998046875	ShLg	SpCas9 B6.1.1	RPP30 Trg1	2.5	2M 48S	338s (~5.63 minutes)
A8	8	6	38.3784065246582	336818.6875	-7133.1787109375	ShLg	SpCas9 B6.1.1	RPP30 Trg1	2.5	2M 48S	338s (~5.63 minutes)
A8	8	7	38.66040802001953	335863.40625	-6386.06640625	ShLg	SpCas9 B6.1.1	RPP30 Trg1	2.5	2M 48S	338s (~5.63 minutes)
A8	8	8	38.942413330078125	341911.75	-5677.1162109375	ShLg	SpCas9 B6.1.1	RPP30 Trg1	2.5	2M 48S	338s (~5.63 minutes)
A8	8	9	39.22441482543945	342087.1875	-5010.265625	ShLg	SpCas9 B6.1.1	RPP30 Trg1	2.5	2M 48S	338s (~5.63 minutes)
A8	8	10	39.50641632080078	343722.375	-4394.2958984375	ShLg	SpCas9 B6.1.1	RPP30 Trg1	2.5	2M 48S	338s (~5.63 minutes)
A8	8	11	39.78841781616211	346685.34375	-3845.997802734375	ShLg	SpCas9 B6.1.1	RPP30 Trg1	2.5	2M 48S	338s (~5.63 minutes)
A8	8	12	40.07041931152344	347632.90625	-3382.556396484375	ShLg	SpCas9 B6.1.1	RPP30 Trg1	2.5	2M 48S	338s (~5.63 minutes)
A8	8	13	40.352420806884766	349206.5625	-3010.752197265625	ShLg	SpCas9 B6.1.1	RPP30 Trg1	2.5	2M 48S	338s (~5.63 minutes)
A8	8	14	40.634422302246094	348615.875	-2717.852294921875	ShLg	SpCas9 B6.1.1	RPP30 Trg1	2.5	2M 48S	338s (~5.63 minutes)
A8	8	15	40.91642761230469	349819.90625	-2470.367919921875	ShLg	SpCas9 B6.1.1	RPP30 Trg1	2.5	2M 48S	338s (~5.63 minutes)
A8	8	16	41.19842529296875	351462.46875	-2220.810302734375	ShLg	SpCas9 B6.1.1	RPP30 Trg1	2.5	2M 48S	338s (~5.63 minutes)
A8	8	17	41.480430603027344	350758.53125	-1921.732666015625	ShLg	SpCas9 B6.1.1	RPP30 Trg1	2.5	2M 48S	338s (~5.63 minutes)
A8	8	18	41.76243209838867	353453.625	-1544.027099609375	ShLg	SpCas9 B6.1.1	RPP30 Trg1	2.5	2M 48S	338s (~5.63 minutes)
A8	8	19	42.04443359375	352973.125	-1092.859619140625	ShLg	SpCas9 B6.1.1	RPP30 Trg1	2.5	2M 48S	338s (~5.63 minutes)
A8	8	20	42.32643508911133	354361.0625	-611.9111328125	ShLg	SpCas9 B6.1.1	RPP30 Trg1	2.5	2M 48S	338s (~5.63 minutes)
A8	8	21	42.608436584472656	355119.28125	-168.922607421875	ShLg	SpCas9 B6.1.1	RPP30 Trg1	2.5	2M 48S	338s (~5.63 minutes)
A8	8	22	42.890438079833984	356721.375	172.431884765625	ShLg	SpCas9 B6.1.1	RPP30 Trg1	2.5	2M 48S	338s (~5.63 minutes)
A8	8	23	43.17243957519531	357032.6875	379.640625	ShLg	SpCas9 B6.1.1	RPP30 Trg1	2.5	2M 48S	338s (~5.63 minutes)
A8	8	24	43.454444885253906	355510.8125	461.0731201171875	ShLg	SpCas9 B6.1.1	RPP30 Trg1	2.5	2M 48S	338s (~5.63 minutes)
A8	8	25	43.73644256591797	355271.71875	455.8599853515625	ShLg	SpCas9 B6.1.1	RPP30 Trg1	2.5	2M 48S	338s (~5.63 minutes)
A8	8	26	44.01844787597656	354753.1875	415.7203369140625	ShLg	SpCas9 B6.1.1	RPP30 Trg1	2.5	2M 48S	338s (~5.63 minutes)
A8	8	27	44.30044937133789	355193.09375	390.79443359375	ShLg	SpCas9 B6.1.1	RPP30 Trg1	2.5	2M 48S	338s (~5.63 minutes)
A8	8	28	44.58245086669922	357002.21875	424.269287109375	ShLg	SpCas9 B6.1.1	RPP30 Trg1	2.5	2M 48S	338s (~5.63 minutes)
A8	8	29	44.86445236206055	354041.3125	547.9962158203125	ShLg	SpCas9 B6.1.1	RPP30 Trg1	2.5	2M 48S	338s (~5.63 minutes)
A8	8	30	45.146453857421875	355022.96875	773.1668701171875	ShLg	SpCas9 B6.1.1	RPP30 Trg1	2.5	2M 48S	338s (~5.63 minutes)
A8	8	31	45.4284553527832	356165.84375	1081.333740234375	ShLg	SpCas9 B6.1.1	RPP30 Trg1	2.5	2M 48S	338s (~5.63 minutes)
A8	8	32	45.71045684814453	355649.75	1425.454345703125	ShLg	SpCas9 B6.1.1	RPP30 Trg1	2.5	2M 48S	338s (~5.63 minutes)
A8	8	33	45.992462158203125	356594.59375	1746.083984375	ShLg	SpCas9 B6.1.1	RPP30 Trg1	2.5	2M 48S	338s (~5.63 minutes)
A8	8	34	46.27445983886719	355201.84375	1994.1363525390625	ShLg	SpCas9 B6.1.1	RPP30 Trg1	2.5	2M 48S	338s (~5.63 minutes)
A8	8	35	46.55646514892578	354450.09375	2146.739990234375	ShLg	SpCas9 B6.1.1	RPP30 Trg1	2.5	2M 48S	338s (~5.63 minutes)
A8	8	36	46.83846664428711	351891.125	2209.228271484375	ShLg	SpCas9 B6.1.1	RPP30 Trg1	2.5	2M 48S	338s (~5.63 minutes)
A8	8	37	47.12046813964844	354639.03125	2207.454833984375	ShLg	SpCas9 B6.1.1	RPP30 Trg1	2.5	2M 48S	338s (~5.63 minutes)
A8	8	38	47.402469635009766	352206.53125	2177.156005859375	ShLg	SpCas9 B6.1.1	RPP30 Trg1	2.5	2M 48S	338s (~5.63 minutes)
A8	8	39	47.684471130371094	351673.34375	2153.573486328125	ShLg	SpCas9 B6.1.1	RPP30 Trg1	2.5	2M 48S	338s (~5.63 minutes)
A8	8	40	47.96647262573242	349423.25	2159.191650390625	ShLg	SpCas9 B6.1.1	RPP30 Trg1	2.5	2M 48S	338s (~5.63 minutes)
A8	8	41	48.24847412109375	352466.59375	2192.99169921875	ShLg	SpCas9 B6.1.1	RPP30 Trg1	2.5	2M 48S	338s (~5.63 minutes)
A8	8	42	48.530479431152344	349651.84375	2229.63525390625	ShLg	SpCas9 B6.1.1	RPP30 Trg1	2.5	2M 48S	338s (~5.63 minutes)
A8	8	43	48.812477111816406	351247.65625	2233.661376953125	ShLg	SpCas9 B6.1.1	RPP30 Trg1	2.5	2M 48S	338s (~5.63 minutes)
A8	8	44	49.094482421875	347899.3125	2182.802001953125	ShLg	SpCas9 B6.1.1	RPP30 Trg1	2.5	2M 48S	338s (~5.63 minutes)
A8	8	45	49.37648391723633	347464.15625	2084.783203125	ShLg	SpCas9 B6.1.1	RPP30 Trg1	2.5	2M 48S	338s (~5.63 minutes)
A8	8	46	49.658485412597656	348198.75	1975.898681640625	ShLg	SpCas9 B6.1.1	RPP30 Trg1	2.5	2M 48S	338s (~5.63 minutes)
A8	8	47	49.940486907958984	346132.4375	1900.468017578125	ShLg	SpCas9 B6.1.1	RPP30 Trg1	2.5	2M 48S	338s (~5.63 minutes)
A8	8	48	50.22248840332031	347415.40625	1885.026611328125	ShLg	SpCas9 B6.1.1	RPP30 Trg1	2.5	2M 48S	338s (~5.63 minutes)
A8	8	49	50.504493713378906	346544.78125	1922.9873046875	ShLg	SpCas9 B6.1.1	RPP30 Trg1	2.5	2M 48S	338s (~5.63 minutes)
A8	8	50	50.78649139404297	346757.34375	1978.41259765625	ShLg	SpCas9 B6.1.1	RPP30 Trg1	2.5	2M 48S	338s (~5.63 minutes)
A8	8	51	51.06849670410156	345924.84375	2006.7911376953125	ShLg	SpCas9 B6.1.1	RPP30 Trg1	2.5	2M 48S	338s (~5.63 minutes)
A8	8	52	51.350494384765625	344112.9375	1979.367919921875	ShLg	SpCas9 B6.1.1	RPP30 Trg1	2.5	2M 48S	338s (~5.63 minutes)
A8	8	53	51.63249969482422	343220.8125	1898.302734375	ShLg	SpCas9 B6.1.1	RPP30 Trg1	2.5	2M 48S	338s (~5.63 minutes)
A8	8	54	51.91450119018555	344721.125	1795.811767578125	ShLg	SpCas9 B6.1.1	RPP30 Trg1	2.5	2M 48S	338s (~5.63 minutes)
A8	8	55	52.196502685546875	342775.21875	1719.9920654296875	ShLg	SpCas9 B6.1.1	RPP30 Trg1	2.5	2M 48S	338s (~5.63 minutes)
A8	8	56	52.4785041809082	342965.78125	1716.076416015625	ShLg	SpCas9 B6.1.1	RPP30 Trg1	2.5	2M 48S	338s (~5.63 minutes)
A8	8	57	52.76050567626953	342043.8125	1809.95068359375	ShLg	SpCas9 B6.1.1	RPP30 Trg1	2.5	2M 48S	338s (~5.63 minutes)
A8	8	58	53.042510986328125	344385.09375	1999.8282470703125	ShLg	SpCas9 B6.1.1	RPP30 Trg1	2.5	2M 48S	338s (~5.63 minutes)
A8	8	59	53.32450866699219	341297.1875	2258.232421875	ShLg	SpCas9 B6.1.1	RPP30 Trg1	2.5	2M 48S	338s (~5.63 minutes)
A8	8	60	53.60651397705078	342018.9375	2540.48095703125	ShLg	SpCas9 B6.1.1	RPP30 Trg1	2.5	2M 48S	338s (~5.63 minutes)
A8	8	61	53.88851547241211	340005.46875	2804.6943359375	ShLg	SpCas9 B6.1.1	RPP30 Trg1	2.5	2M 48S	338s (~5.63 minutes)
A8	8	62	54.17051696777344	339335	3043.321533203125	ShLg	SpCas9 B6.1.1	RPP30 Trg1	2.5	2M 48S	338s (~5.63 minutes)
A8	8	63	54.452518463134766	339452.375	3259.87451171875	ShLg	SpCas9 B6.1.1	RPP30 Trg1	2.5	2M 48S	338s (~5.63 minutes)
A8	8	64	54.734519958496094	337665.59375	3472.1083984375	ShLg	SpCas9 B6.1.1	RPP30 Trg1	2.5	2M 48S	338s (~5.63 minutes)
A8	8	65	55.01652526855469	335741.03125	3699.2353515625	ShLg	SpCas9 B6.1.1	RPP30 Trg1	2.5	2M 48S	338s (~5.63 minutes)
A8	8	66	55.29852294921875	336766.1875	3948.75	ShLg	SpCas9 B6.1.1	RPP30 Trg1	2.5	2M 48S	338s (~5.63 minutes)
A8	8	67	55.580528259277344	335214.125	4210.42919921875	ShLg	SpCas9 B6.1.1	RPP30 Trg1	2.5	2M 48S	338s (~5.63 minutes)
A8	8	68	55.862525939941406	333431.90625	4461.568359375	ShLg	SpCas9 B6.1.1	RPP30 Trg1	2.5	2M 48S	338s (~5.63 minutes)
A8	8	69	56.14453125	330552.34375	4682.6201171875	ShLg	SpCas9 B6.1.1	RPP30 Trg1	2.5	2M 48S	338s (~5.63 minutes)
A8	8	70	56.42653274536133	330481.40625	4872.8818359375	ShLg	SpCas9 B6.1.1	RPP30 Trg1	2.5	2M 48S	338s (~5.63 minutes)
A8	8	71	56.708534240722656	328227.1875	5057.119140625	ShLg	SpCas9 B6.1.1	RPP30 Trg1	2.5	2M 48S	338s (~5.63 minutes)
A8	8	72	56.990535736083984	327557.8125	5277.62060546875	ShLg	SpCas9 B6.1.1	RPP30 Trg1	2.5	2M 48S	338s (~5.63 minutes)
A8	8	73	57.27253723144531	325792.34375	5578.51171875	ShLg	SpCas9 B6.1.1	RPP30 Trg1	2.5	2M 48S	338s (~5.63 minutes)
A8	8	74	57.554542541503906	324017.21875	5991.3408203125	ShLg	SpCas9 B6.1.1	RPP30 Trg1	2.5	2M 48S	338s (~5.63 minutes)
A8	8	75	57.83654022216797	323142.46875	6529.314453125	ShLg	SpCas9 B6.1.1	RPP30 Trg1	2.5	2M 48S	338s (~5.63 minutes)
A8	8	76	58.11854553222656	318838.09375	7190.4365234375	ShLg	SpCas9 B6.1.1	RPP30 Trg1	2.5	2M 48S	338s (~5.63 minutes)
A8	8	77	58.400543212890625	319123	7965.5380859375	ShLg	SpCas9 B6.1.1	RPP30 Trg1	2.5	2M 48S	338s (~5.63 minutes)
A8	8	78	58.68254852294922	314360.78125	8848.515625	ShLg	SpCas9 B6.1.1	RPP30 Trg1	2.5	2M 48S	338s (~5.63 minutes)
A8	8	79	58.96455001831055	311893.53125	9845.16015625	ShLg	SpCas9 B6.1.1	RPP30 Trg1	2.5	2M 48S	338s (~5.63 minutes)
A8	8	80	59.246551513671875	308668.34375	10978.416015625	ShLg	SpCas9 B6.1.1	RPP30 Trg1	2.5	2M 48S	338s (~5.63 minutes)
A8	8	81	59.5285530090332	303872.125	12283.5947265625	ShLg	SpCas9 B6.1.1	RPP30 Trg1	2.5	2M 48S	338s (~5.63 minutes)
A8	8	82	59.81055450439453	301763.84375	13789.5302734375	ShLg	SpCas9 B6.1.1	RPP30 Trg1	2.5	2M 48S	338s (~5.63 minutes)
A8	8	83	60.092559814453125	296874.09375	15489.919921875	ShLg	SpCas9 B6.1.1	RPP30 Trg1	2.5	2M 48S	338s (~5.63 minutes)
A8	8	84	60.37455749511719	291229.46875	17315.701171875	ShLg	SpCas9 B6.1.1	RPP30 Trg1	2.5	2M 48S	338s (~5.63 minutes)
A8	8	85	60.65656280517578	285646.96875	19127.330078125	ShLg	SpCas9 B6.1.1	RPP30 Trg1	2.5	2M 48S	338s (~5.63 minutes)
A8	8	86	60.93856048583984	274867.875	20734.216796875	ShLg	SpCas9 B6.1.1	RPP30 Trg1	2.5	2M 48S	338s (~5.63 minutes)
A8	8	87	61.22056579589844	268197.875	21936.552734375	ShLg	SpCas9 B6.1.1	RPP30 Trg1	2.5	2M 48S	338s (~5.63 minutes)
A8	8	88	61.502567291259766	260436.765625	22572.88671875	ShLg	SpCas9 B6.1.1	RPP30 Trg1	2.5	2M 48S	338s (~5.63 minutes)
A8	8	89	61.784568786621094	250691.3125	22554.96484375	ShLg	SpCas9 B6.1.1	RPP30 Trg1	2.5	2M 48S	338s (~5.63 minutes)
A8	8	90	62.06657028198242	243338.1875	21881.38671875	ShLg	SpCas9 B6.1.1	RPP30 Trg1	2.5	2M 48S	338s (~5.63 minutes)
A8	8	91	62.34857177734375	237722.609375	20629.310546875	ShLg	SpCas9 B6.1.1	RPP30 Trg1	2.5	2M 48S	338s (~5.63 minutes)
A8	8	92	62.630577087402344	232555	18931.693359375	ShLg	SpCas9 B6.1.1	RPP30 Trg1	2.5	2M 48S	338s (~5.63 minutes)
A8	8	93	62.912574768066406	227187.09375	16948.8046875	ShLg	SpCas9 B6.1.1	RPP30 Trg1	2.5	2M 48S	338s (~5.63 minutes)
A8	8	94	63.194580078125	223204.4375	14842.595703125	ShLg	SpCas9 B6.1.1	RPP30 Trg1	2.5	2M 48S	338s (~5.63 minutes)
A8	8	95	63.47658157348633	221364.078125	12759.8359375	ShLg	SpCas9 B6.1.1	RPP30 Trg1	2.5	2M 48S	338s (~5.63 minutes)
A8	8	96	63.758583068847656	216911.203125	10823.3203125	ShLg	SpCas9 B6.1.1	RPP30 Trg1	2.5	2M 48S	338s (~5.63 minutes)
A8	8	97	64.04058837890625	217495.65625	9125.7509765625	ShLg	SpCas9 B6.1.1	RPP30 Trg1	2.5	2M 48S	338s (~5.63 minutes)
A8	8	98	64.32258605957031	213875.5625	7721.326171875	ShLg	SpCas9 B6.1.1	RPP30 Trg1	2.5	2M 48S	338s (~5.63 minutes)
A8	8	99	64.604583740234375	215251.15625	6617.63671875	ShLg	SpCas9 B6.1.1	RPP30 Trg1	2.5	2M 48S	338s (~5.63 minutes)
A8	8	100	64.88658905029297	212912.125	5776.021484375	ShLg	SpCas9 B6.1.1	RPP30 Trg1	2.5	2M 48S	338s (~5.63 minutes)
A8	8	101	65.16859436035156	210166.6875	5128.474609375	ShLg	SpCas9 B6.1.1	RPP30 Trg1	2.5	2M 48S	338s (~5.63 minutes)
A8	8	102	65.450592041015625	207823.765625	4607.73193359375	ShLg	SpCas9 B6.1.1	RPP30 Trg1	2.5	2M 48S	338s (~5.63 minutes)
A8	8	103	65.73259735107422	209567.71875	4175.4833984375	ShLg	SpCas9 B6.1.1	RPP30 Trg1	2.5	2M 48S	338s (~5.63 minutes)
A8	8	104	66.01460266113281	208054.109375	3830.701171875	ShLg	SpCas9 B6.1.1	RPP30 Trg1	2.5	2M 48S	338s (~5.63 minutes)
A8	8	105	66.296600341796875	207908.21875	3594.0546875	ShLg	SpCas9 B6.1.1	RPP30 Trg1	2.5	2M 48S	338s (~5.63 minutes)
A8	8	106	66.57859802246094	206342.28125	3481.11328125	ShLg	SpCas9 B6.1.1	RPP30 Trg1	2.5	2M 48S	338s (~5.63 minutes)
A8	8	107	66.86060333251953	205303.390625	3484.146240234375	ShLg	SpCas9 B6.1.1	RPP30 Trg1	2.5	2M 48S	338s (~5.63 minutes)
A8	8	108	67.142608642578125	204475.8125	3572.37451171875	ShLg	SpCas9 B6.1.1	RPP30 Trg1	2.5	2M 48S	338s (~5.63 minutes)
A8	8	109	67.42460632324219	203339.65625	3705.6865234375	ShLg	SpCas9 B6.1.1	RPP30 Trg1	2.5	2M 48S	338s (~5.63 minutes)
A8	8	110	67.70661163330078	201274.4375	3849.0703125	ShLg	SpCas9 B6.1.1	RPP30 Trg1	2.5	2M 48S	338s (~5.63 minutes)
A8	8	111	67.988616943359375	202619.828125	3979.77490234375	ShLg	SpCas9 B6.1.1	RPP30 Trg1	2.5	2M 48S	338s (~5.63 minutes)
A8	8	112	68.27061462402344	198408.703125	4088.30322265625	ShLg	SpCas9 B6.1.1	RPP30 Trg1	2.5	2M 48S	338s (~5.63 minutes)
A8	8	113	68.5526123046875	198014.34375	4177.96630859375	ShLg	SpCas9 B6.1.1	RPP30 Trg1	2.5	2M 48S	338s (~5.63 minutes)
A8	8	114	68.8346176147461	197903.859375	4263.9833984375	ShLg	SpCas9 B6.1.1	RPP30 Trg1	2.5	2M 48S	338s (~5.63 minutes)
A8	8	115	69.11662292480469	195949.78125	4369.4833984375	ShLg	SpCas9 B6.1.1	RPP30 Trg1	2.5	2M 48S	338s (~5.63 minutes)
A8	8	116	69.39862060546875	195516.578125	4515.998046875	ShLg	SpCas9 B6.1.1	RPP30 Trg1	2.5	2M 48S	338s (~5.63 minutes)
A8	8	117	69.68061828613281	193141.640625	4710.14892578125	ShLg	SpCas9 B6.1.1	RPP30 Trg1	2.5	2M 48S	338s (~5.63 minutes)
A8	8	118	69.9626235961914	192739.5625	4934.2783203125	ShLg	SpCas9 B6.1.1	RPP30 Trg1	2.5	2M 48S	338s (~5.63 minutes)
A8	8	119	70.24462890625	189834.59375	5146.966796875	ShLg	SpCas9 B6.1.1	RPP30 Trg1	2.5	2M 48S	338s (~5.63 minutes)
A8	8	120	70.52662658691406	188414.765625	5295.55029296875	ShLg	SpCas9 B6.1.1	RPP30 Trg1	2.5	2M 48S	338s (~5.63 minutes)
A8	8	121	70.80863189697266	185302.4375	5334.8857421875	ShLg	SpCas9 B6.1.1	RPP30 Trg1	2.5	2M 48S	338s (~5.63 minutes)
A8	8	122	71.09063720703125	185804.1875	5244.2265625	ShLg	SpCas9 B6.1.1	RPP30 Trg1	2.5	2M 48S	338s (~5.63 minutes)
A8	8	123	71.37263488769531	182931.203125	5033.7646484375	ShLg	SpCas9 B6.1.1	RPP30 Trg1	2.5	2M 48S	338s (~5.63 minutes)
A8	8	124	71.654632568359375	182640.984375	4737.6875	ShLg	SpCas9 B6.1.1	RPP30 Trg1	2.5	2M 48S	338s (~5.63 minutes)
A8	8	125	71.93663787841797	181591.65625	4398.0439453125	ShLg	SpCas9 B6.1.1	RPP30 Trg1	2.5	2M 48S	338s (~5.63 minutes)
A8	8	126	72.21864318847656	180646.59375	4047.47021484375	ShLg	SpCas9 B6.1.1	RPP30 Trg1	2.5	2M 48S	338s (~5.63 minutes)
A8	8	127	72.500640869140625	180139.25	3700.283935546875	ShLg	SpCas9 B6.1.1	RPP30 Trg1	2.5	2M 48S	338s (~5.63 minutes)
A8	8	128	72.78264617919922	178023.140625	3356.62255859375	ShLg	SpCas9 B6.1.1	RPP30 Trg1	2.5	2M 48S	338s (~5.63 minutes)
A8	8	129	73.06465148925781	177383.984375	3016.27099609375	ShLg	SpCas9 B6.1.1	RPP30 Trg1	2.5	2M 48S	338s (~5.63 minutes)
A8	8	130	73.346649169921875	177610.421875	2692.11767578125	ShLg	SpCas9 B6.1.1	RPP30 Trg1	2.5	2M 48S	338s (~5.63 minutes)
A8	8	131	73.62864685058594	178340.359375	2409.99462890625	ShLg	SpCas9 B6.1.1	RPP30 Trg1	2.5	2M 48S	338s (~5.63 minutes)
A8	8	132	73.91065216064453	178089.15625	2197.065673828125	ShLg	SpCas9 B6.1.1	RPP30 Trg1	2.5	2M 48S	338s (~5.63 minutes)
A8	8	133	74.192657470703125	174879.375	2084.748779296875	ShLg	SpCas9 B6.1.1	RPP30 Trg1	2.5	2M 48S	338s (~5.63 minutes)
A8	8	134	74.47465515136719	177707.78125	2066.736328125	ShLg	SpCas9 B6.1.1	RPP30 Trg1	2.5	2M 48S	338s (~5.63 minutes)
A8	8	135	74.75665283203125	174657.703125	2113.144287109375	ShLg	SpCas9 B6.1.1	RPP30 Trg1	2.5	2M 48S	338s (~5.63 minutes)
A8	8	136	75.038665771484375	175255.78125	2183.7998046875	ShLg	SpCas9 B6.1.1	RPP30 Trg1	2.5	2M 48S	338s (~5.63 minutes)
A8	8	137	75.32066345214844	174807.171875	2243.382080078125	ShLg	SpCas9 B6.1.1	RPP30 Trg1	2.5	2M 48S	338s (~5.63 minutes)
A8	8	138	75.6026611328125	172253.03125	2271.205322265625	ShLg	SpCas9 B6.1.1	RPP30 Trg1	2.5	2M 48S	338s (~5.63 minutes)
A8	8	139	75.8846664428711	173057.03125	2264.021728515625	ShLg	SpCas9 B6.1.1	RPP30 Trg1	2.5	2M 48S	338s (~5.63 minutes)
A8	8	140	76.16667175292969	173742.375	2231.69970703125	ShLg	SpCas9 B6.1.1	RPP30 Trg1	2.5	2M 48S	338s (~5.63 minutes)
A8	8	141	76.44866943359375	172296.359375	2189.3701171875	ShLg	SpCas9 B6.1.1	RPP30 Trg1	2.5	2M 48S	338s (~5.63 minutes)
A8	8	142	76.73066711425781	170758.75	2148.873779296875	ShLg	SpCas9 B6.1.1	RPP30 Trg1	2.5	2M 48S	338s (~5.63 minutes)
A8	8	143	77.0126724243164	170940.703125	2115.026611328125	ShLg	SpCas9 B6.1.1	RPP30 Trg1	2.5	2M 48S	338s (~5.63 minutes)
A8	8	144	77.294677734375	171317.265625	2087.251220703125	ShLg	SpCas9 B6.1.1	RPP30 Trg1	2.5	2M 48S	338s (~5.63 minutes)
A8	8	145	77.57667541503906	170008.546875	2064.736328125	ShLg	SpCas9 B6.1.1	RPP30 Trg1	2.5	2M 48S	338s (~5.63 minutes)
A8	8	146	77.85868072509766	169609.296875	2050.147705078125	ShLg	SpCas9 B6.1.1	RPP30 Trg1	2.5	2M 48S	338s (~5.63 minutes)
A8	8	147	78.14068603515625	168650.171875	2050.9990234375	ShLg	SpCas9 B6.1.1	RPP30 Trg1	2.5	2M 48S	338s (~5.63 minutes)
A8	8	148	78.42268371582031	168366.59375	2076.907470703125	ShLg	SpCas9 B6.1.1	RPP30 Trg1	2.5	2M 48S	338s (~5.63 minutes)
A8	8	149	78.704681396484375	169897.484375	2133.49853515625	ShLg	SpCas9 B6.1.1	RPP30 Trg1	2.5	2M 48S	338s (~5.63 minutes)
A8	8	150	78.98668670654297	166932.484375	2214.72802734375	ShLg	SpCas9 B6.1.1	RPP30 Trg1	2.5	2M 48S	338s (~5.63 minutes)
A8	8	151	79.26869201660156	167589.1875	2299.939453125	ShLg	SpCas9 B6.1.1	RPP30 Trg1	2.5	2M 48S	338s (~5.63 minutes)
A8	8	152	79.550689697265625	165521.8125	2361.719482421875	ShLg	SpCas9 B6.1.1	RPP30 Trg1	2.5	2M 48S	338s (~5.63 minutes)
A8	8	153	79.83269500732422	164395.265625	2382.569091796875	ShLg	SpCas9 B6.1.1	RPP30 Trg1	2.5	2M 48S	338s (~5.63 minutes)
A8	8	154	80.11470031738281	165223.5625	2368.837890625	ShLg	SpCas9 B6.1.1	RPP30 Trg1	2.5	2M 48S	338s (~5.63 minutes)
A8	8	155	80.396697998046875	165063.90625	2348.328125	ShLg	SpCas9 B6.1.1	RPP30 Trg1	2.5	2M 48S	338s (~5.63 minutes)
A8	8	156	80.67869567871094	165461.125	2350.906494140625	ShLg	SpCas9 B6.1.1	RPP30 Trg1	2.5	2M 48S	338s (~5.63 minutes)
A8	8	157	80.96070098876953	163820.90625	2386.57666015625	ShLg	SpCas9 B6.1.1	RPP30 Trg1	2.5	2M 48S	338s (~5.63 minutes)
A8	8	158	81.242706298828125	160938.96875	2439.278076171875	ShLg	SpCas9 B6.1.1	RPP30 Trg1	2.5	2M 48S	338s (~5.63 minutes)
A8	8	159	81.52470397949219	161544.796875	2480.29296875	ShLg	SpCas9 B6.1.1	RPP30 Trg1	2.5	2M 48S	338s (~5.63 minutes)
A8	8	160	81.80670166015625	162928.359375	2492.56640625	ShLg	SpCas9 B6.1.1	RPP30 Trg1	2.5	2M 48S	338s (~5.63 minutes)
A8	8	161	82.088714599609375	159771.375	2478.371826171875	ShLg	SpCas9 B6.1.1	RPP30 Trg1	2.5	2M 48S	338s (~5.63 minutes)
A8	8	162	82.37071228027344	160910.984375	2449.53125	ShLg	SpCas9 B6.1.1	RPP30 Trg1	2.5	2M 48S	338s (~5.63 minutes)
A8	8	163	82.6527099609375	158954.453125	2413.949462890625	ShLg	SpCas9 B6.1.1	RPP30 Trg1	2.5	2M 48S	338s (~5.63 minutes)
A8	8	164	82.9347152709961	160404.015625	2368.27880859375	ShLg	SpCas9 B6.1.1	RPP30 Trg1	2.5	2M 48S	338s (~5.63 minutes)
A8	8	165	83.21672058105469	156655.15625	2301.173095703125	ShLg	SpCas9 B6.1.1	RPP30 Trg1	2.5	2M 48S	338s (~5.63 minutes)
A8	8	166	83.49871826171875	157668.828125	2209.061767578125	ShLg	SpCas9 B6.1.1	RPP30 Trg1	2.5	2M 48S	338s (~5.63 minutes)
A8	8	167	83.78071594238281	157089.46875	2107.53662109375	ShLg	SpCas9 B6.1.1	RPP30 Trg1	2.5	2M 48S	338s (~5.63 minutes)
A8	8	168	84.0627212524414	157894.15625	2028.783935546875	ShLg	SpCas9 B6.1.1	RPP30 Trg1	2.5	2M 48S	338s (~5.63 minutes)
A8	8	169	84.3447265625	157155.3125	2004.90966796875	ShLg	SpCas9 B6.1.1	RPP30 Trg1	2.5	2M 48S	338s (~5.63 minutes)
A8	8	170	84.62672424316406	155662.15625	2047.588134765625	ShLg	SpCas9 B6.1.1	RPP30 Trg1	2.5	2M 48S	338s (~5.63 minutes)
A8	8	171	84.90872955322266	155870.90625	2137.9326171875	ShLg	SpCas9 B6.1.1	RPP30 Trg1	2.5	2M 48S	338s (~5.63 minutes)
A8	8	172	85.19073486328125	156157.296875	2235.0087890625	ShLg	SpCas9 B6.1.1	RPP30 Trg1	2.5	2M 48S	338s (~5.63 minutes)
A8	8	173	85.47273254394531	152205.34375	2299.7431640625	ShLg	SpCas9 B6.1.1	RPP30 Trg1	2.5	2M 48S	338s (~5.63 minutes)
A8	8	174	85.754730224609375	152958.109375	2319.75732421875	ShLg	SpCas9 B6.1.1	RPP30 Trg1	2.5	2M 48S	338s (~5.63 minutes)
A8	8	175	86.03673553466797	152954.640625	2318.129150390625	ShLg	SpCas9 B6.1.1	RPP30 Trg1	2.5	2M 48S	338s (~5.63 minutes)
A8	8	176	86.31874084472656	154055.5	2337.289794921875	ShLg	SpCas9 B6.1.1	RPP30 Trg1	2.5	2M 48S	338s (~5.63 minutes)
A8	8	177	86.600738525390625	151272.6875	2406.97607421875	ShLg	SpCas9 B6.1.1	RPP30 Trg1	2.5	2M 48S	338s (~5.63 minutes)
A8	8	178	86.88273620605469	150970.625	2516.569580078125	ShLg	SpCas9 B6.1.1	RPP30 Trg1	2.5	2M 48S	338s (~5.63 minutes)
A8	8	179	87.16474914550781	148837.4375	2623.554443359375	ShLg	SpCas9 B6.1.1	RPP30 Trg1	2.5	2M 48S	338s (~5.63 minutes)
A8	8	180	87.446746826171875	148818.15625	2685.93505859375	ShLg	SpCas9 B6.1.1	RPP30 Trg1	2.5	2M 48S	338s (~5.63 minutes)
A8	8	181	87.72874450683594	148338.328125	2688.11669921875	ShLg	SpCas9 B6.1.1	RPP30 Trg1	2.5	2M 48S	338s (~5.63 minutes)
A8	8	182	88.01074981689453	149675.03125	2654.4140625	ShLg	SpCas9 B6.1.1	RPP30 Trg1	2.5	2M 48S	338s (~5.63 minutes)
A8	8	183	88.292755126953125	146451.28125	2629.34619140625	ShLg	SpCas9 B6.1.1	RPP30 Trg1	2.5	2M 48S	338s (~5.63 minutes)
A8	8	184	88.57475280761719	149003.171875	2642.96875	ShLg	SpCas9 B6.1.1	RPP30 Trg1	2.5	2M 48S	338s (~5.63 minutes)
A8	8	185	88.85675048828125	144275.796875	2689.10009765625	ShLg	SpCas9 B6.1.1	RPP30 Trg1	2.5	2M 48S	338s (~5.63 minutes)
A8	8	186	89.13875579833984	144536.296875	2732.587890625	ShLg	SpCas9 B6.1.1	RPP30 Trg1	2.5	2M 48S	338s (~5.63 minutes)
A8	8	187	89.42076110839844	144200.765625	2738.963134765625	ShLg	SpCas9 B6.1.1	RPP30 Trg1	2.5	2M 48S	338s (~5.63 minutes)
A8	8	188	89.7027587890625	143366.859375	2701.971923828125	ShLg	SpCas9 B6.1.1	RPP30 Trg1	2.5	2M 48S	338s (~5.63 minutes)
A8	8	189	89.9847640991211	144595.765625	2647.18408203125	ShLg	SpCas9 B6.1.1	RPP30 Trg1	2.5	2M 48S	338s (~5.63 minutes)
A8	8	190	90.26676940917967	143537.578125	2610.95947265625	ShLg	SpCas9 B6.1.1	RPP30 Trg1	2.5	2M 48S	338s (~5.63 minutes)
A8	8	191	90.54876708984376	140631.90625	2613.919189453125	ShLg	SpCas9 B6.1.1	RPP30 Trg1	2.5	2M 48S	338s (~5.63 minutes)
A8	8	192	90.8307647705078	140257.171875	2651.42578125	ShLg	SpCas9 B6.1.1	RPP30 Trg1	2.5	2M 48S	338s (~5.63 minutes)
A8	8	193	91.1127700805664	141056.09375	2705.677001953125	ShLg	SpCas9 B6.1.1	RPP30 Trg1	2.5	2M 48S	338s (~5.63 minutes)
A8	8	194	91.394775390625	140249.5625	2763.90771484375	ShLg	SpCas9 B6.1.1	RPP30 Trg1	2.5	2M 48S	338s (~5.63 minutes)
A8	8	195	91.67677307128906	138549.890625	2824.68017578125	ShLg	SpCas9 B6.1.1	RPP30 Trg1	2.5	2M 48S	338s (~5.63 minutes)
A8	8	196	91.95877838134766	137921.109375	2888.69482421875	ShLg	SpCas9 B6.1.1	RPP30 Trg1	2.5	2M 48S	338s (~5.63 minutes)
A8	8	197	92.24078369140624	137559.15625	2947.204345703125	ShLg	SpCas9 B6.1.1	RPP30 Trg1	2.5	2M 48S	338s (~5.63 minutes)
A8	8	198	92.52278137207033	134910.515625	2981.576416015625	ShLg	SpCas9 B6.1.1	RPP30 Trg1	2.5	2M 48S	338s (~5.63 minutes)
A8	8	199	92.804779052734375	135830.765625	2974.6796875	ShLg	SpCas9 B6.1.1	RPP30 Trg1	2.5	2M 48S	338s (~5.63 minutes)
A8	8	200	93.08678436279295	134904.875	2923.798583984375	ShLg	SpCas9 B6.1.1	RPP30 Trg1	2.5	2M 48S	338s (~5.63 minutes)
A8	8	201	93.36878967285156	133676.78125	2843.78759765625	ShLg	SpCas9 B6.1.1	RPP30 Trg1	2.5	2M 48S	338s (~5.63 minutes)
A8	8	202	93.650787353515625	134168.640625	2758.882568359375	ShLg	SpCas9 B6.1.1	RPP30 Trg1	2.5	2M 48S	338s (~5.63 minutes)
A8	8	203	93.93278503417967	131903.28125	2690.341552734375	ShLg	SpCas9 B6.1.1	RPP30 Trg1	2.5	2M 48S	338s (~5.63 minutes)
A8	8	204	94.2147979736328	132161.28125	2648.328369140625	ShLg	SpCas9 B6.1.1	RPP30 Trg1	2.5	2M 48S	338s (~5.63 minutes)
A8	8	205	94.496795654296875	131022.03125	2631.812744140625	ShLg	SpCas9 B6.1.1	RPP30 Trg1	2.5	2M 48S	338s (~5.63 minutes)
A8	8	206	94.77879333496094	133055.921875	2633.453125	ShLg	SpCas9 B6.1.1	RPP30 Trg1	2.5	2M 48S	338s (~5.63 minutes)
A9	9	1	36.96269989013672	349642.6875	-11525.591796875	ShLg	SpCas9 B6.1.1	RPP30 Trg1	2.5	1M 36S	266s (~4.43 minutes)
A9	9	2	37.244728088378906	354128.53125	-10848.21484375	ShLg	SpCas9 B6.1.1	RPP30 Trg1	2.5	1M 36S	266s (~4.43 minutes)
A9	9	3	37.526756286621094	356794.59375	-10139.3134765625	ShLg	SpCas9 B6.1.1	RPP30 Trg1	2.5	1M 36S	266s (~4.43 minutes)
A9	9	4	37.80878829956055	358401.53125	-9410.337890625	ShLg	SpCas9 B6.1.1	RPP30 Trg1	2.5	1M 36S	266s (~4.43 minutes)
A9	9	5	38.090816497802734	361115.0625	-8692.4111328125	ShLg	SpCas9 B6.1.1	RPP30 Trg1	2.5	1M 36S	266s (~4.43 minutes)
A9	9	6	38.37284469604492	362136.59375	-8020.8681640625	ShLg	SpCas9 B6.1.1	RPP30 Trg1	2.5	1M 36S	266s (~4.43 minutes)
A9	9	7	38.654876708984375	363575.625	-7413.5205078125	ShLg	SpCas9 B6.1.1	RPP30 Trg1	2.5	1M 36S	266s (~4.43 minutes)
A9	9	8	38.93690490722656	367537.1875	-6857.72265625	ShLg	SpCas9 B6.1.1	RPP30 Trg1	2.5	1M 36S	266s (~4.43 minutes)
A9	9	9	39.21893310546875	368195.53125	-6315.431640625	ShLg	SpCas9 B6.1.1	RPP30 Trg1	2.5	1M 36S	266s (~4.43 minutes)
A9	9	10	39.50096130371094	368545.3125	-5745.24658203125	ShLg	SpCas9 B6.1.1	RPP30 Trg1	2.5	1M 36S	266s (~4.43 minutes)
A9	9	11	39.78299331665039	371839.34375	-5125.01220703125	ShLg	SpCas9 B6.1.1	RPP30 Trg1	2.5	1M 36S	266s (~4.43 minutes)
A9	9	12	40.06502151489258	374549.28125	-4463.10009765625	ShLg	SpCas9 B6.1.1	RPP30 Trg1	2.5	1M 36S	266s (~4.43 minutes)
A9	9	13	40.347049713134766	374074.3125	-3792.78466796875	ShLg	SpCas9 B6.1.1	RPP30 Trg1	2.5	1M 36S	266s (~4.43 minutes)
A9	9	14	40.62908172607422	375939.84375	-3156.78857421875	ShLg	SpCas9 B6.1.1	RPP30 Trg1	2.5	1M 36S	266s (~4.43 minutes)
A9	9	15	40.911109924316406	376522.15625	-2590.5380859375	ShLg	SpCas9 B6.1.1	RPP30 Trg1	2.5	1M 36S	266s (~4.43 minutes)
A9	9	16	41.193138122558594	377922.9375	-2110.7763671875	ShLg	SpCas9 B6.1.1	RPP30 Trg1	2.5	1M 36S	266s (~4.43 minutes)
A9	9	17	41.47516632080078	378557.9375	-1713.1591796875	ShLg	SpCas9 B6.1.1	RPP30 Trg1	2.5	1M 36S	266s (~4.43 minutes)
A9	9	18	41.75719451904297	379596.0625	-1376.275390625	ShLg	SpCas9 B6.1.1	RPP30 Trg1	2.5	1M 36S	266s (~4.43 minutes)
A9	9	19	42.03922653198242	378145.75	-1071.2392578125	ShLg	SpCas9 B6.1.1	RPP30 Trg1	2.5	1M 36S	266s (~4.43 minutes)
A9	9	20	42.32125473022461	380853.875	-773.121826171875	ShLg	SpCas9 B6.1.1	RPP30 Trg1	2.5	1M 36S	266s (~4.43 minutes)
A9	9	21	42.6032829284668	380717.09375	-470.38427734375	ShLg	SpCas9 B6.1.1	RPP30 Trg1	2.5	1M 36S	266s (~4.43 minutes)
A9	9	22	42.88531494140625	379245.375	-169.794189453125	ShLg	SpCas9 B6.1.1	RPP30 Trg1	2.5	1M 36S	266s (~4.43 minutes)
A9	9	23	43.16734313964844	382071.28125	106.656494140625	ShLg	SpCas9 B6.1.1	RPP30 Trg1	2.5	1M 36S	266s (~4.43 minutes)
A9	9	24	43.449371337890625	380678.40625	333.0535888671875	ShLg	SpCas9 B6.1.1	RPP30 Trg1	2.5	1M 36S	266s (~4.43 minutes)
A9	9	25	43.73139953613281	381873	493.009765625	ShLg	SpCas9 B6.1.1	RPP30 Trg1	2.5	1M 36S	266s (~4.43 minutes)
A9	9	26	44.013427734375	380511.4375	590.887939453125	ShLg	SpCas9 B6.1.1	RPP30 Trg1	2.5	1M 36S	266s (~4.43 minutes)
A9	9	27	44.29545974731445	380572	653.8668212890625	ShLg	SpCas9 B6.1.1	RPP30 Trg1	2.5	1M 36S	266s (~4.43 minutes)
A9	9	28	44.57748794555664	380349.28125	724.6182861328125	ShLg	SpCas9 B6.1.1	RPP30 Trg1	2.5	1M 36S	266s (~4.43 minutes)
A9	9	29	44.859519958496094	381172.5625	845.4034423828125	ShLg	SpCas9 B6.1.1	RPP30 Trg1	2.5	1M 36S	266s (~4.43 minutes)
A9	9	30	45.14154815673828	378733.5	1039.33935546875	ShLg	SpCas9 B6.1.1	RPP30 Trg1	2.5	1M 36S	266s (~4.43 minutes)
A9	9	31	45.42357635498047	380453.78125	1297.015869140625	ShLg	SpCas9 B6.1.1	RPP30 Trg1	2.5	1M 36S	266s (~4.43 minutes)
A9	9	32	45.705604553222656	381030.875	1578.08447265625	ShLg	SpCas9 B6.1.1	RPP30 Trg1	2.5	1M 36S	266s (~4.43 minutes)
A9	9	33	45.98763275146485	379787.375	1826.65234375	ShLg	SpCas9 B6.1.1	RPP30 Trg1	2.5	1M 36S	266s (~4.43 minutes)
A9	9	34	46.2696647644043	379737.28125	1992.85107421875	ShLg	SpCas9 B6.1.1	RPP30 Trg1	2.5	1M 36S	266s (~4.43 minutes)
A9	9	35	46.55169296264648	377827.125	2050.2216796875	ShLg	SpCas9 B6.1.1	RPP30 Trg1	2.5	1M 36S	266s (~4.43 minutes)
A9	9	36	46.83372116088867	378178.3125	2002.144775390625	ShLg	SpCas9 B6.1.1	RPP30 Trg1	2.5	1M 36S	266s (~4.43 minutes)
A9	9	37	47.115753173828125	377293.125	1879.802001953125	ShLg	SpCas9 B6.1.1	RPP30 Trg1	2.5	1M 36S	266s (~4.43 minutes)
A9	9	38	47.39778137207031	376994.125	1734.147216796875	ShLg	SpCas9 B6.1.1	RPP30 Trg1	2.5	1M 36S	266s (~4.43 minutes)
A9	9	39	47.6798095703125	375835.75	1619.730224609375	ShLg	SpCas9 B6.1.1	RPP30 Trg1	2.5	1M 36S	266s (~4.43 minutes)
A9	9	40	47.96183776855469	374605.5	1573.9764404296875	ShLg	SpCas9 B6.1.1	RPP30 Trg1	2.5	1M 36S	266s (~4.43 minutes)
A9	9	41	48.243865966796875	376905.46875	1602.222412109375	ShLg	SpCas9 B6.1.1	RPP30 Trg1	2.5	1M 36S	266s (~4.43 minutes)
A9	9	42	48.52589797973633	376388.5625	1679.062255859375	ShLg	SpCas9 B6.1.1	RPP30 Trg1	2.5	1M 36S	266s (~4.43 minutes)
A9	9	43	48.80792617797851	374443.40625	1769.22900390625	ShLg	SpCas9 B6.1.1	RPP30 Trg1	2.5	1M 36S	266s (~4.43 minutes)
A9	9	44	49.08995819091797	375318.6875	1853.1868896484375	ShLg	SpCas9 B6.1.1	RPP30 Trg1	2.5	1M 36S	266s (~4.43 minutes)
A9	9	45	49.37198638916016	372406.625	1937.7025146484375	ShLg	SpCas9 B6.1.1	RPP30 Trg1	2.5	1M 36S	266s (~4.43 minutes)
A9	9	46	49.654014587402344	373367.15625	2043.3343505859375	ShLg	SpCas9 B6.1.1	RPP30 Trg1	2.5	1M 36S	266s (~4.43 minutes)
A9	9	47	49.93604278564453	374557.875	2178.06298828125	ShLg	SpCas9 B6.1.1	RPP30 Trg1	2.5	1M 36S	266s (~4.43 minutes)
A9	9	48	50.21807098388672	372200	2318.205078125	ShLg	SpCas9 B6.1.1	RPP30 Trg1	2.5	1M 36S	266s (~4.43 minutes)
A9	9	49	50.500099182128906	372233.53125	2400.896240234375	ShLg	SpCas9 B6.1.1	RPP30 Trg1	2.5	1M 36S	266s (~4.43 minutes)
A9	9	50	50.78213119506836	372031.625	2394.9267578125	ShLg	SpCas9 B6.1.1	RPP30 Trg1	2.5	1M 36S	266s (~4.43 minutes)
A9	9	51	51.06416320800781	369884.375	2268.285400390625	ShLg	SpCas9 B6.1.1	RPP30 Trg1	2.5	1M 36S	266s (~4.43 minutes)
A9	9	52	51.34619140625	369628.53125	2015.029296875	ShLg	SpCas9 B6.1.1	RPP30 Trg1	2.5	1M 36S	266s (~4.43 minutes)
A9	9	53	51.62821960449219	367517.9375	1699.801513671875	ShLg	SpCas9 B6.1.1	RPP30 Trg1	2.5	1M 36S	266s (~4.43 minutes)
A9	9	54	51.910247802734375	369594.8125	1393.971923828125	ShLg	SpCas9 B6.1.1	RPP30 Trg1	2.5	1M 36S	266s (~4.43 minutes)
A9	9	55	52.19227600097656	369908.84375	1162.045166015625	ShLg	SpCas9 B6.1.1	RPP30 Trg1	2.5	1M 36S	266s (~4.43 minutes)
A9	9	56	52.47430419921875	367618.96875	1049.2889404296875	ShLg	SpCas9 B6.1.1	RPP30 Trg1	2.5	1M 36S	266s (~4.43 minutes)
A9	9	57	52.7563362121582	367765.59375	1079.4991455078125	ShLg	SpCas9 B6.1.1	RPP30 Trg1	2.5	1M 36S	266s (~4.43 minutes)
A9	9	58	53.03836441040039	369530	1256.8223876953125	ShLg	SpCas9 B6.1.1	RPP30 Trg1	2.5	1M 36S	266s (~4.43 minutes)
A9	9	59	53.32039642333984	368070.5625	1562.4183349609375	ShLg	SpCas9 B6.1.1	RPP30 Trg1	2.5	1M 36S	266s (~4.43 minutes)
A9	9	60	53.60242462158203	368218.65625	1952.6356201171875	ShLg	SpCas9 B6.1.1	RPP30 Trg1	2.5	1M 36S	266s (~4.43 minutes)
A9	9	61	53.88445281982422	368115.96875	2362.215087890625	ShLg	SpCas9 B6.1.1	RPP30 Trg1	2.5	1M 36S	266s (~4.43 minutes)
A9	9	62	54.166481018066406	366396.03125	2692.886962890625	ShLg	SpCas9 B6.1.1	RPP30 Trg1	2.5	1M 36S	266s (~4.43 minutes)
A9	9	63	54.448509216308594	365315.25	2975.60888671875	ShLg	SpCas9 B6.1.1	RPP30 Trg1	2.5	1M 36S	266s (~4.43 minutes)
A9	9	64	54.73053741455078	363696.75	3219.689208984375	ShLg	SpCas9 B6.1.1	RPP30 Trg1	2.5	1M 36S	266s (~4.43 minutes)
A9	9	65	55.012569427490234	363611.90625	3451.52294921875	ShLg	SpCas9 B6.1.1	RPP30 Trg1	2.5	1M 36S	266s (~4.43 minutes)
A9	9	66	55.29459762573242	364988.9375	3688.990234375	ShLg	SpCas9 B6.1.1	RPP30 Trg1	2.5	1M 36S	266s (~4.43 minutes)
A9	9	67	55.576629638671875	361886.40625	3923.15625	ShLg	SpCas9 B6.1.1	RPP30 Trg1	2.5	1M 36S	266s (~4.43 minutes)
A9	9	68	55.85865783691406	360281.0625	4123.89990234375	ShLg	SpCas9 B6.1.1	RPP30 Trg1	2.5	1M 36S	266s (~4.43 minutes)
A9	9	69	56.14068603515625	358774.03125	4265.3505859375	ShLg	SpCas9 B6.1.1	RPP30 Trg1	2.5	1M 36S	266s (~4.43 minutes)
A9	9	70	56.42271423339844	358044.375	4353.431640625	ShLg	SpCas9 B6.1.1	RPP30 Trg1	2.5	1M 36S	266s (~4.43 minutes)
A9	9	71	56.704742431640625	356634.1875	4435.5166015625	ShLg	SpCas9 B6.1.1	RPP30 Trg1	2.5	1M 36S	266s (~4.43 minutes)
A9	9	72	56.98677444458008	354452.625	4583.72265625	ShLg	SpCas9 B6.1.1	RPP30 Trg1	2.5	1M 36S	266s (~4.43 minutes)
A9	9	73	57.268802642822266	355125.65625	4860.72900390625	ShLg	SpCas9 B6.1.1	RPP30 Trg1	2.5	1M 36S	266s (~4.43 minutes)
A9	9	74	57.55083465576172	355645.34375	5289.9033203125	ShLg	SpCas9 B6.1.1	RPP30 Trg1	2.5	1M 36S	266s (~4.43 minutes)
A9	9	75	57.832862854003906	352935.8125	5850.150390625	ShLg	SpCas9 B6.1.1	RPP30 Trg1	2.5	1M 36S	266s (~4.43 minutes)
A9	9	76	58.114891052246094	345657.3125	6500.60693359375	ShLg	SpCas9 B6.1.1	RPP30 Trg1	2.5	1M 36S	266s (~4.43 minutes)
A9	9	77	58.39691925048828	349042.59375	7217.8173828125	ShLg	SpCas9 B6.1.1	RPP30 Trg1	2.5	1M 36S	266s (~4.43 minutes)
A9	9	78	58.67894744873047	344820.8125	8017.4619140625	ShLg	SpCas9 B6.1.1	RPP30 Trg1	2.5	1M 36S	266s (~4.43 minutes)
A9	9	79	58.960975646972656	344084.375	8945.83984375	ShLg	SpCas9 B6.1.1	RPP30 Trg1	2.5	1M 36S	266s (~4.43 minutes)
A9	9	80	59.24300765991211	340077	10051.6982421875	ShLg	SpCas9 B6.1.1	RPP30 Trg1	2.5	1M 36S	266s (~4.43 minutes)
A9	9	81	59.5250358581543	336603.25	11359.64453125	ShLg	SpCas9 B6.1.1	RPP30 Trg1	2.5	1M 36S	266s (~4.43 minutes)
A9	9	82	59.80706787109375	333763.40625	12860.798828125	ShLg	SpCas9 B6.1.1	RPP30 Trg1	2.5	1M 36S	266s (~4.43 minutes)
A9	9	83	60.08909606933594	328067.03125	14515.28515625	ShLg	SpCas9 B6.1.1	RPP30 Trg1	2.5	1M 36S	266s (~4.43 minutes)
A9	9	84	60.371124267578125	325092.84375	16255.90625	ShLg	SpCas9 B6.1.1	RPP30 Trg1	2.5	1M 36S	266s (~4.43 minutes)
A9	9	85	60.65315246582031	318347.65625	17985.3984375	ShLg	SpCas9 B6.1.1	RPP30 Trg1	2.5	1M 36S	266s (~4.43 minutes)
A9	9	86	60.9351806640625	311638.6875	19574.6171875	ShLg	SpCas9 B6.1.1	RPP30 Trg1	2.5	1M 36S	266s (~4.43 minutes)
A9	9	87	61.21721267700195	304622.3125	20870.91015625	ShLg	SpCas9 B6.1.1	RPP30 Trg1	2.5	1M 36S	266s (~4.43 minutes)
A9	9	88	61.49924087524414	297695.90625	21722.06640625	ShLg	SpCas9 B6.1.1	RPP30 Trg1	2.5	1M 36S	266s (~4.43 minutes)
A9	9	89	61.781272888183594	287837.28125	22011.82421875	ShLg	SpCas9 B6.1.1	RPP30 Trg1	2.5	1M 36S	266s (~4.43 minutes)
A9	9	90	62.06330108642578	281015.28125	21692.1796875	ShLg	SpCas9 B6.1.1	RPP30 Trg1	2.5	1M 36S	266s (~4.43 minutes)
A9	9	91	62.34532928466797	276035.78125	20797.93359375	ShLg	SpCas9 B6.1.1	RPP30 Trg1	2.5	1M 36S	266s (~4.43 minutes)
A9	9	92	62.62735748291016	270659.34375	19434.86328125	ShLg	SpCas9 B6.1.1	RPP30 Trg1	2.5	1M 36S	266s (~4.43 minutes)
A9	9	93	62.909385681152344	265038.5	17747.8671875	ShLg	SpCas9 B6.1.1	RPP30 Trg1	2.5	1M 36S	266s (~4.43 minutes)
A9	9	94	63.19141387939453	262514.71875	15884.9599609375	ShLg	SpCas9 B6.1.1	RPP30 Trg1	2.5	1M 36S	266s (~4.43 minutes)
A9	9	95	63.473445892333984	257315.046875	13974.0703125	ShLg	SpCas9 B6.1.1	RPP30 Trg1	2.5	1M 36S	266s (~4.43 minutes)
A9	9	96	63.75547409057617	255239.5	12116.5791015625	ShLg	SpCas9 B6.1.1	RPP30 Trg1	2.5	1M 36S	266s (~4.43 minutes)
A9	9	97	64.037506103515625	252448.1875	10390.9375	ShLg	SpCas9 B6.1.1	RPP30 Trg1	2.5	1M 36S	266s (~4.43 minutes)
A9	9	98	64.31953430175781	252690.96875	8855.65234375	ShLg	SpCas9 B6.1.1	RPP30 Trg1	2.5	1M 36S	266s (~4.43 minutes)
A9	9	99	64.6015625	249161.796875	7547.8798828125	ShLg	SpCas9 B6.1.1	RPP30 Trg1	2.5	1M 36S	266s (~4.43 minutes)
A9	9	100	64.88359069824219	248335.875	6480.5517578125	ShLg	SpCas9 B6.1.1	RPP30 Trg1	2.5	1M 36S	266s (~4.43 minutes)
A9	9	101	65.165618896484375	247665.21875	5643.673828125	ShLg	SpCas9 B6.1.1	RPP30 Trg1	2.5	1M 36S	266s (~4.43 minutes)
A9	9	102	65.44764709472656	246553.171875	5011.1298828125	ShLg	SpCas9 B6.1.1	RPP30 Trg1	2.5	1M 36S	266s (~4.43 minutes)
A9	9	103	65.72967529296875	244926.25	4549.69775390625	ShLg	SpCas9 B6.1.1	RPP30 Trg1	2.5	1M 36S	266s (~4.43 minutes)
A9	9	104	66.01170349121094	244214.5	4227.41650390625	ShLg	SpCas9 B6.1.1	RPP30 Trg1	2.5	1M 36S	266s (~4.43 minutes)
A9	9	105	66.29373931884766	244010.15625	4018.58349609375	ShLg	SpCas9 B6.1.1	RPP30 Trg1	2.5	1M 36S	266s (~4.43 minutes)
A9	9	106	66.57576751708984	241152.953125	3905.9453125	ShLg	SpCas9 B6.1.1	RPP30 Trg1	2.5	1M 36S	266s (~4.43 minutes)
A9	9	107	66.85779571533203	242835.46875	3878.5654296875	ShLg	SpCas9 B6.1.1	RPP30 Trg1	2.5	1M 36S	266s (~4.43 minutes)
A9	9	108	67.13982391357422	239324.609375	3926.466796875	ShLg	SpCas9 B6.1.1	RPP30 Trg1	2.5	1M 36S	266s (~4.43 minutes)
A9	9	109	67.42185974121094	239999.1875	4033.27880859375	ShLg	SpCas9 B6.1.1	RPP30 Trg1	2.5	1M 36S	266s (~4.43 minutes)
A9	9	110	67.703887939453125	239146	4172.24951171875	ShLg	SpCas9 B6.1.1	RPP30 Trg1	2.5	1M 36S	266s (~4.43 minutes)
A9	9	111	67.98591613769531	235609.8125	4311.17626953125	ShLg	SpCas9 B6.1.1	RPP30 Trg1	2.5	1M 36S	266s (~4.43 minutes)
A9	9	112	68.2679443359375	234996.0625	4426.763671875	ShLg	SpCas9 B6.1.1	RPP30 Trg1	2.5	1M 36S	266s (~4.43 minutes)
A9	9	113	68.54997253417969	234419.25	4522.060546875	ShLg	SpCas9 B6.1.1	RPP30 Trg1	2.5	1M 36S	266s (~4.43 minutes)
A9	9	114	68.832000732421875	232335.703125	4633.4736328125	ShLg	SpCas9 B6.1.1	RPP30 Trg1	2.5	1M 36S	266s (~4.43 minutes)
A9	9	115	69.11402893066406	232927.890625	4818.26025390625	ShLg	SpCas9 B6.1.1	RPP30 Trg1	2.5	1M 36S	266s (~4.43 minutes)
A9	9	116	69.39605712890625	231998.75	5123.580078125	ShLg	SpCas9 B6.1.1	RPP30 Trg1	2.5	1M 36S	266s (~4.43 minutes)
A9	9	117	69.67808532714844	228857	5553.50341796875	ShLg	SpCas9 B6.1.1	RPP30 Trg1	2.5	1M 36S	266s (~4.43 minutes)
A9	9	118	69.960113525390625	227713.9375	6053.083984375	ShLg	SpCas9 B6.1.1	RPP30 Trg1	2.5	1M 36S	266s (~4.43 minutes)
A9	9	119	70.24214172363281	223183.0625	6520.1494140625	ShLg	SpCas9 B6.1.1	RPP30 Trg1	2.5	1M 36S	266s (~4.43 minutes)
A9	9	120	70.52417755126953	223064.984375	6839.38818359375	ShLg	SpCas9 B6.1.1	RPP30 Trg1	2.5	1M 36S	266s (~4.43 minutes)
A9	9	121	70.80620574951172	218692.125	6922.32470703125	ShLg	SpCas9 B6.1.1	RPP30 Trg1	2.5	1M 36S	266s (~4.43 minutes)
A9	9	122	71.0882339477539	217386.0625	6735.41015625	ShLg	SpCas9 B6.1.1	RPP30 Trg1	2.5	1M 36S	266s (~4.43 minutes)
A9	9	123	71.3702621459961	215663.75	6306.4150390625	ShLg	SpCas9 B6.1.1	RPP30 Trg1	2.5	1M 36S	266s (~4.43 minutes)
A9	9	124	71.65229797363281	216217.203125	5709.296875	ShLg	SpCas9 B6.1.1	RPP30 Trg1	2.5	1M 36S	266s (~4.43 minutes)
A9	9	125	71.934326171875	213244.890625	5035.71875	ShLg	SpCas9 B6.1.1	RPP30 Trg1	2.5	1M 36S	266s (~4.43 minutes)
A9	9	126	72.21635437011719	214447.09375	4365.966796875	ShLg	SpCas9 B6.1.1	RPP30 Trg1	2.5	1M 36S	266s (~4.43 minutes)
A9	9	127	72.498382568359375	212375.125	3751.7587890625	ShLg	SpCas9 B6.1.1	RPP30 Trg1	2.5	1M 36S	266s (~4.43 minutes)
A9	9	128	72.78041076660156	212039.234375	3216.275634765625	ShLg	SpCas9 B6.1.1	RPP30 Trg1	2.5	1M 36S	266s (~4.43 minutes)
A9	9	129	73.06243896484375	211018.84375	2767.826416015625	ShLg	SpCas9 B6.1.1	RPP30 Trg1	2.5	1M 36S	266s (~4.43 minutes)
A9	9	130	73.34446716308594	211774.953125	2414.66748046875	ShLg	SpCas9 B6.1.1	RPP30 Trg1	2.5	1M 36S	266s (~4.43 minutes)
A9	9	131	73.626495361328125	211364.796875	2142.33544921875	ShLg	SpCas9 B6.1.1	RPP30 Trg1	2.5	1M 36S	266s (~4.43 minutes)
A9	9	132	73.90852355957031	212040.640625	1987.779296875	ShLg	SpCas9 B6.1.1	RPP30 Trg1	2.5	1M 36S	266s (~4.43 minutes)
A9	9	133	74.1905517578125	209835.078125	1948.4635009765625	ShLg	SpCas9 B6.1.1	RPP30 Trg1	2.5	1M 36S	266s (~4.43 minutes)
A9	9	134	74.47257995605469	209537	1979.7366943359375	ShLg	SpCas9 B6.1.1	RPP30 Trg1	2.5	1M 36S	266s (~4.43 minutes)
A9	9	135	74.7546157836914	209016.046875	2023.71630859375	ShLg	SpCas9 B6.1.1	RPP30 Trg1	2.5	1M 36S	266s (~4.43 minutes)
A9	9	136	75.0366439819336	207874.5	2037.150390625	ShLg	SpCas9 B6.1.1	RPP30 Trg1	2.5	1M 36S	266s (~4.43 minutes)
A9	9	137	75.31867218017578	208808.671875	2013.90478515625	ShLg	SpCas9 B6.1.1	RPP30 Trg1	2.5	1M 36S	266s (~4.43 minutes)
A9	9	138	75.60070037841797	206864.828125	1986.86328125	ShLg	SpCas9 B6.1.1	RPP30 Trg1	2.5	1M 36S	266s (~4.43 minutes)
A9	9	139	75.88273620605469	208107.625	2006.03271484375	ShLg	SpCas9 B6.1.1	RPP30 Trg1	2.5	1M 36S	266s (~4.43 minutes)
A9	9	140	76.164764404296875	209721.0625	2104.825927734375	ShLg	SpCas9 B6.1.1	RPP30 Trg1	2.5	1M 36S	266s (~4.43 minutes)
A9	9	141	76.44679260253906	204329.53125	2275.41162109375	ShLg	SpCas9 B6.1.1	RPP30 Trg1	2.5	1M 36S	266s (~4.43 minutes)
A9	9	142	76.72882080078125	206536.25	2449.0654296875	ShLg	SpCas9 B6.1.1	RPP30 Trg1	2.5	1M 36S	266s (~4.43 minutes)
A9	9	143	77.01084899902344	203183.328125	2578.643798828125	ShLg	SpCas9 B6.1.1	RPP30 Trg1	2.5	1M 36S	266s (~4.43 minutes)
A9	9	144	77.292877197265625	203672.3125	2631.30126953125	ShLg	SpCas9 B6.1.1	RPP30 Trg1	2.5	1M 36S	266s (~4.43 minutes)
A9	9	145	77.57490539550781	205157.078125	2599.603515625	ShLg	SpCas9 B6.1.1	RPP30 Trg1	2.5	1M 36S	266s (~4.43 minutes)
A9	9	146	77.85693359375	202442.984375	2506.2490234375	ShLg	SpCas9 B6.1.1	RPP30 Trg1	2.5	1M 36S	266s (~4.43 minutes)
A9	9	147	78.13896179199219	200844.28125	2386.801513671875	ShLg	SpCas9 B6.1.1	RPP30 Trg1	2.5	1M 36S	266s (~4.43 minutes)
A9	9	148	78.420989990234375	203331.171875	2263.3369140625	ShLg	SpCas9 B6.1.1	RPP30 Trg1	2.5	1M 36S	266s (~4.43 minutes)
A9	9	149	78.70301818847656	202485.546875	2160.106201171875	ShLg	SpCas9 B6.1.1	RPP30 Trg1	2.5	1M 36S	266s (~4.43 minutes)
A9	9	150	78.98505401611328	199121.078125	2099.39013671875	ShLg	SpCas9 B6.1.1	RPP30 Trg1	2.5	1M 36S	266s (~4.43 minutes)
A9	9	151	79.26708221435547	200808.203125	2088.587158203125	ShLg	SpCas9 B6.1.1	RPP30 Trg1	2.5	1M 36S	266s (~4.43 minutes)
A9	9	152	79.54911041259766	201345.71875	2129.235107421875	ShLg	SpCas9 B6.1.1	RPP30 Trg1	2.5	1M 36S	266s (~4.43 minutes)
A9	9	153	79.83113861083984	199795.953125	2210.34716796875	ShLg	SpCas9 B6.1.1	RPP30 Trg1	2.5	1M 36S	266s (~4.43 minutes)
A9	9	154	80.11317443847656	198830.890625	2302.44384765625	ShLg	SpCas9 B6.1.1	RPP30 Trg1	2.5	1M 36S	266s (~4.43 minutes)
A9	9	155	80.39520263671875	198853.078125	2357.592529296875	ShLg	SpCas9 B6.1.1	RPP30 Trg1	2.5	1M 36S	266s (~4.43 minutes)
A9	9	156	80.67723083496094	195700	2348.26123046875	ShLg	SpCas9 B6.1.1	RPP30 Trg1	2.5	1M 36S	266s (~4.43 minutes)
A9	9	157	80.959259033203125	196836.890625	2260.455078125	ShLg	SpCas9 B6.1.1	RPP30 Trg1	2.5	1M 36S	266s (~4.43 minutes)
A9	9	158	81.24128723144531	197505.1875	2119.60498046875	ShLg	SpCas9 B6.1.1	RPP30 Trg1	2.5	1M 36S	266s (~4.43 minutes)
A9	9	159	81.5233154296875	196857.09375	1985.1448974609375	ShLg	SpCas9 B6.1.1	RPP30 Trg1	2.5	1M 36S	266s (~4.43 minutes)
A9	9	160	81.80534362792969	195628.765625	1909.288330078125	ShLg	SpCas9 B6.1.1	RPP30 Trg1	2.5	1M 36S	266s (~4.43 minutes)
A9	9	161	82.087371826171875	196851.765625	1912.4013671875	ShLg	SpCas9 B6.1.1	RPP30 Trg1	2.5	1M 36S	266s (~4.43 minutes)
A9	9	162	82.36940002441406	194955.234375	1977.3701171875	ShLg	SpCas9 B6.1.1	RPP30 Trg1	2.5	1M 36S	266s (~4.43 minutes)
A9	9	163	82.65142822265625	193734.1875	2067.289794921875	ShLg	SpCas9 B6.1.1	RPP30 Trg1	2.5	1M 36S	266s (~4.43 minutes)
A9	9	164	82.93345642089844	193072.09375	2153.0703125	ShLg	SpCas9 B6.1.1	RPP30 Trg1	2.5	1M 36S	266s (~4.43 minutes)
A9	9	165	83.21549224853516	194698.859375	2230.033203125	ShLg	SpCas9 B6.1.1	RPP30 Trg1	2.5	1M 36S	266s (~4.43 minutes)
A9	9	166	83.49752044677734	192829.96875	2312.110595703125	ShLg	SpCas9 B6.1.1	RPP30 Trg1	2.5	1M 36S	266s (~4.43 minutes)
A9	9	167	83.77954864501953	193182.71875	2399.75927734375	ShLg	SpCas9 B6.1.1	RPP30 Trg1	2.5	1M 36S	266s (~4.43 minutes)
A9	9	168	84.06157684326172	191067.15625	2492.509765625	ShLg	SpCas9 B6.1.1	RPP30 Trg1	2.5	1M 36S	266s (~4.43 minutes)
A9	9	169	84.34361267089844	190569.046875	2567.579345703125	ShLg	SpCas9 B6.1.1	RPP30 Trg1	2.5	1M 36S	266s (~4.43 minutes)
A9	9	170	84.625640869140625	190421.3125	2596.7099609375	ShLg	SpCas9 B6.1.1	RPP30 Trg1	2.5	1M 36S	266s (~4.43 minutes)
A9	9	171	84.90766906738281	189080.4375	2567.657470703125	ShLg	SpCas9 B6.1.1	RPP30 Trg1	2.5	1M 36S	266s (~4.43 minutes)
A9	9	172	85.189697265625	188171.53125	2493.29248046875	ShLg	SpCas9 B6.1.1	RPP30 Trg1	2.5	1M 36S	266s (~4.43 minutes)
A9	9	173	85.47172546386719	189608.84375	2404.62841796875	ShLg	SpCas9 B6.1.1	RPP30 Trg1	2.5	1M 36S	266s (~4.43 minutes)
A9	9	174	85.753753662109375	187639.390625	2332.12451171875	ShLg	SpCas9 B6.1.1	RPP30 Trg1	2.5	1M 36S	266s (~4.43 minutes)
A9	9	175	86.03578186035156	189160.921875	2280.99853515625	ShLg	SpCas9 B6.1.1	RPP30 Trg1	2.5	1M 36S	266s (~4.43 minutes)
A9	9	176	86.31781005859375	184912.65625	2248.772705078125	ShLg	SpCas9 B6.1.1	RPP30 Trg1	2.5	1M 36S	266s (~4.43 minutes)
A9	9	177	86.59983825683594	186913.09375	2207.259521484375	ShLg	SpCas9 B6.1.1	RPP30 Trg1	2.5	1M 36S	266s (~4.43 minutes)
A9	9	178	86.881866455078125	184402	2135.7509765625	ShLg	SpCas9 B6.1.1	RPP30 Trg1	2.5	1M 36S	266s (~4.43 minutes)
A9	9	179	87.16389465332031	185889.625	2039.0938720703125	ShLg	SpCas9 B6.1.1	RPP30 Trg1	2.5	1M 36S	266s (~4.43 minutes)
A9	9	180	87.44593048095703	185133.84375	1948.989501953125	ShLg	SpCas9 B6.1.1	RPP30 Trg1	2.5	1M 36S	266s (~4.43 minutes)
A9	9	181	87.72795867919922	184230.546875	1909.656494140625	ShLg	SpCas9 B6.1.1	RPP30 Trg1	2.5	1M 36S	266s (~4.43 minutes)
A9	9	182	88.0099868774414	184550.578125	1958.158203125	ShLg	SpCas9 B6.1.1	RPP30 Trg1	2.5	1M 36S	266s (~4.43 minutes)
A9	9	183	88.2920150756836	183203.890625	2108.84375	ShLg	SpCas9 B6.1.1	RPP30 Trg1	2.5	1M 36S	266s (~4.43 minutes)
A9	9	184	88.57405090332031	184181.546875	2344.845703125	ShLg	SpCas9 B6.1.1	RPP30 Trg1	2.5	1M 36S	266s (~4.43 minutes)
A9	9	185	88.8560791015625	181219.234375	2590.97314453125	ShLg	SpCas9 B6.1.1	RPP30 Trg1	2.5	1M 36S	266s (~4.43 minutes)
A9	9	186	89.13810729980469	180522.859375	2831.684326171875	ShLg	SpCas9 B6.1.1	RPP30 Trg1	2.5	1M 36S	266s (~4.43 minutes)
A9	9	187	89.420135498046875	180470.421875	3021.079833984375	ShLg	SpCas9 B6.1.1	RPP30 Trg1	2.5	1M 36S	266s (~4.43 minutes)
A9	9	188	89.70216369628906	179057.109375	3126.92236328125	ShLg	SpCas9 B6.1.1	RPP30 Trg1	2.5	1M 36S	266s (~4.43 minutes)
A9	9	189	89.98419189453125	177887.578125	3137.458251953125	ShLg	SpCas9 B6.1.1	RPP30 Trg1	2.5	1M 36S	266s (~4.43 minutes)
A9	9	190	90.26622009277344	178340.53125	3060.6640625	ShLg	SpCas9 B6.1.1	RPP30 Trg1	2.5	1M 36S	266s (~4.43 minutes)
A9	9	191	90.548248291015625	176178	2917.898681640625	ShLg	SpCas9 B6.1.1	RPP30 Trg1	2.5	1M 36S	266s (~4.43 minutes)
A9	9	192	90.8302764892578	176348.15625	2737.931396484375	ShLg	SpCas9 B6.1.1	RPP30 Trg1	2.5	1M 36S	266s (~4.43 minutes)
A9	9	193	91.1123046875	177077.671875	2553.112548828125	ShLg	SpCas9 B6.1.1	RPP30 Trg1	2.5	1M 36S	266s (~4.43 minutes)
A9	9	194	91.3943328857422	174160.71875	2397.17041015625	ShLg	SpCas9 B6.1.1	RPP30 Trg1	2.5	1M 36S	266s (~4.43 minutes)
A9	9	195	91.6763687133789	175758.375	2296.4443359375	ShLg	SpCas9 B6.1.1	RPP30 Trg1	2.5	1M 36S	266s (~4.43 minutes)
A9	9	196	91.9583969116211	175080.59375	2279.361328125	ShLg	SpCas9 B6.1.1	RPP30 Trg1	2.5	1M 36S	266s (~4.43 minutes)
A9	9	197	92.24042510986328	174634.0625	2356.45458984375	ShLg	SpCas9 B6.1.1	RPP30 Trg1	2.5	1M 36S	266s (~4.43 minutes)
A9	9	198	92.52245330810548	172143.359375	2491.252685546875	ShLg	SpCas9 B6.1.1	RPP30 Trg1	2.5	1M 36S	266s (~4.43 minutes)
A9	9	199	92.8044891357422	171951.109375	2651.927001953125	ShLg	SpCas9 B6.1.1	RPP30 Trg1	2.5	1M 36S	266s (~4.43 minutes)
A9	9	200	93.086517333984375	172221.40625	2793.76806640625	ShLg	SpCas9 B6.1.1	RPP30 Trg1	2.5	1M 36S	266s (~4.43 minutes)
A9	9	201	93.36854553222656	170147.75	2883.15869140625	ShLg	SpCas9 B6.1.1	RPP30 Trg1	2.5	1M 36S	266s (~4.43 minutes)
A9	9	202	93.65057373046876	169382.71875	2908.739013671875	ShLg	SpCas9 B6.1.1	RPP30 Trg1	2.5	1M 36S	266s (~4.43 minutes)
A9	9	203	93.93260192871094	169392.15625	2882.22509765625	ShLg	SpCas9 B6.1.1	RPP30 Trg1	2.5	1M 36S	266s (~4.43 minutes)
A9	9	204	94.214630126953125	169263.6875	2829.9345703125	ShLg	SpCas9 B6.1.1	RPP30 Trg1	2.5	1M 36S	266s (~4.43 minutes)
A9	9	205	94.49665832519533	169109.515625	2781.031982421875	ShLg	SpCas9 B6.1.1	RPP30 Trg1	2.5	1M 36S	266s (~4.43 minutes)
A9	9	206	94.7786865234375	167974.6875	2756.7578125	ShLg	SpCas9 B6.1.1	RPP30 Trg1	2.5	1M 36S	266s (~4.43 minutes)
B1	13	1	36.98320007324219	391872.21875	-11454.212890625	ShLg	SpCas9 B6.1.1	Scr	0	4M 6S	246s (~4.1 minutes)
B1	13	2	37.26497650146485	396151	-11095.9677734375	ShLg	SpCas9 B6.1.1	Scr	0	4M 6S	246s (~4.1 minutes)
B1	13	3	37.5467529296875	398728.125	-10595.7783203125	ShLg	SpCas9 B6.1.1	Scr	0	4M 6S	246s (~4.1 minutes)
B1	13	4	37.82852935791016	402037.6875	-9935.580078125	ShLg	SpCas9 B6.1.1	Scr	0	4M 6S	246s (~4.1 minutes)
B1	13	5	38.11030578613281	403726.3125	-9174.7236328125	ShLg	SpCas9 B6.1.1	Scr	0	4M 6S	246s (~4.1 minutes)
B1	13	6	38.39208221435547	406098.0625	-8430.8720703125	ShLg	SpCas9 B6.1.1	Scr	0	4M 6S	246s (~4.1 minutes)
B1	13	7	38.673858642578125	413184.78125	-7823.181640625	ShLg	SpCas9 B6.1.1	Scr	0	4M 6S	246s (~4.1 minutes)
B1	13	8	38.95563507080078	411188.21875	-7412.2978515625	ShLg	SpCas9 B6.1.1	Scr	0	4M 6S	246s (~4.1 minutes)
B1	13	9	39.23740768432617	416114.78125	-7173.8349609375	ShLg	SpCas9 B6.1.1	Scr	0	4M 6S	246s (~4.1 minutes)
B1	13	10	39.51918411254883	414638.78125	-7019.0771484375	ShLg	SpCas9 B6.1.1	Scr	0	4M 6S	246s (~4.1 minutes)
B1	13	11	39.80096054077149	418148.96875	-6845.298828125	ShLg	SpCas9 B6.1.1	Scr	0	4M 6S	246s (~4.1 minutes)
B1	13	12	40.08273696899414	420512.0625	-6580.359375	ShLg	SpCas9 B6.1.1	Scr	0	4M 6S	246s (~4.1 minutes)
B1	13	13	40.3645133972168	422108.90625	-6199.8955078125	ShLg	SpCas9 B6.1.1	Scr	0	4M 6S	246s (~4.1 minutes)
B1	13	14	40.64628982543945	425647.21875	-5717.23046875	ShLg	SpCas9 B6.1.1	Scr	0	4M 6S	246s (~4.1 minutes)
B1	13	15	40.92806625366211	428435.59375	-5163.623046875	ShLg	SpCas9 B6.1.1	Scr	0	4M 6S	246s (~4.1 minutes)
B1	13	16	41.209842681884766	427674.59375	-4575.15625	ShLg	SpCas9 B6.1.1	Scr	0	4M 6S	246s (~4.1 minutes)
B1	13	17	41.49161911010742	429343.0625	-3988.074462890625	ShLg	SpCas9 B6.1.1	Scr	0	4M 6S	246s (~4.1 minutes)
B1	13	18	41.77339553833008	432551.625	-3437.731201171875	ShLg	SpCas9 B6.1.1	Scr	0	4M 6S	246s (~4.1 minutes)
B1	13	19	42.055171966552734	434393.75	-2956.447509765625	ShLg	SpCas9 B6.1.1	Scr	0	4M 6S	246s (~4.1 minutes)
B1	13	20	42.336944580078125	435240.40625	-2569.176513671875	ShLg	SpCas9 B6.1.1	Scr	0	4M 6S	246s (~4.1 minutes)
B1	13	21	42.61872100830078	435186.8125	-2287.759033203125	ShLg	SpCas9 B6.1.1	Scr	0	4M 6S	246s (~4.1 minutes)
B1	13	22	42.90049743652344	436984.4375	-2101.977783203125	ShLg	SpCas9 B6.1.1	Scr	0	4M 6S	246s (~4.1 minutes)
B1	13	23	43.182273864746094	438923.59375	-1973.370849609375	ShLg	SpCas9 B6.1.1	Scr	0	4M 6S	246s (~4.1 minutes)
B1	13	24	43.46405029296875	438325.53125	-1840.534912109375	ShLg	SpCas9 B6.1.1	Scr	0	4M 6S	246s (~4.1 minutes)
B1	13	25	43.745826721191406	438904.78125	-1640.98974609375	ShLg	SpCas9 B6.1.1	Scr	0	4M 6S	246s (~4.1 minutes)
B1	13	26	44.02760314941406	438057.75	-1339.746826171875	ShLg	SpCas9 B6.1.1	Scr	0	4M 6S	246s (~4.1 minutes)
B1	13	27	44.30937957763672	442874.09375	-947.512451171875	ShLg	SpCas9 B6.1.1	Scr	0	4M 6S	246s (~4.1 minutes)
B1	13	28	44.591156005859375	441551.125	-514.952392578125	ShLg	SpCas9 B6.1.1	Scr	0	4M 6S	246s (~4.1 minutes)
B1	13	29	44.87293243408203	443774.0625	-106.640869140625	ShLg	SpCas9 B6.1.1	Scr	0	4M 6S	246s (~4.1 minutes)
B1	13	30	45.15470886230469	442151.5625	228.960693359375	ShLg	SpCas9 B6.1.1	Scr	0	4M 6S	246s (~4.1 minutes)
B1	13	31	45.436485290527344	443609.5	477.1219482421875	ShLg	SpCas9 B6.1.1	Scr	0	4M 6S	246s (~4.1 minutes)
B1	13	32	45.71826171875	442314.28125	656.2958984375	ShLg	SpCas9 B6.1.1	Scr	0	4M 6S	246s (~4.1 minutes)
B1	13	33	46.000038146972656	442287.25	803.53125	ShLg	SpCas9 B6.1.1	Scr	0	4M 6S	246s (~4.1 minutes)
B1	13	34	46.28181457519531	443573.625	955.124267578125	ShLg	SpCas9 B6.1.1	Scr	0	4M 6S	246s (~4.1 minutes)
B1	13	35	46.56359100341797	441504.9375	1132.003662109375	ShLg	SpCas9 B6.1.1	Scr	0	4M 6S	246s (~4.1 minutes)
B1	13	36	46.845367431640625	443790.6875	1333.126953125	ShLg	SpCas9 B6.1.1	Scr	0	4M 6S	246s (~4.1 minutes)
B1	13	37	47.12714385986328	442753.21875	1537.77099609375	ShLg	SpCas9 B6.1.1	Scr	0	4M 6S	246s (~4.1 minutes)
B1	13	38	47.40891647338867	441949.5	1713.824462890625	ShLg	SpCas9 B6.1.1	Scr	0	4M 6S	246s (~4.1 minutes)
B1	13	39	47.69069290161133	441428.59375	1832.8134765625	ShLg	SpCas9 B6.1.1	Scr	0	4M 6S	246s (~4.1 minutes)
B1	13	40	47.972469329833984	443669.09375	1886.242431640625	ShLg	SpCas9 B6.1.1	Scr	0	4M 6S	246s (~4.1 minutes)
B1	13	41	48.25424575805664	440012.3125	1896.090087890625	ShLg	SpCas9 B6.1.1	Scr	0	4M 6S	246s (~4.1 minutes)
B1	13	42	48.5360221862793	439648.28125	1909.3319091796875	ShLg	SpCas9 B6.1.1	Scr	0	4M 6S	246s (~4.1 minutes)
B1	13	43	48.81779861450195	439273.0625	1978.47705078125	ShLg	SpCas9 B6.1.1	Scr	0	4M 6S	246s (~4.1 minutes)
B1	13	44	49.09957504272461	441657.34375	2138.406005859375	ShLg	SpCas9 B6.1.1	Scr	0	4M 6S	246s (~4.1 minutes)
B1	13	45	49.381351470947266	440508.4375	2395.5458984375	ShLg	SpCas9 B6.1.1	Scr	0	4M 6S	246s (~4.1 minutes)
B1	13	46	49.66312789916992	438809.71875	2708.907958984375	ShLg	SpCas9 B6.1.1	Scr	0	4M 6S	246s (~4.1 minutes)
B1	13	47	49.94490051269531	438148.875	3069.264404296875	ShLg	SpCas9 B6.1.1	Scr	0	4M 6S	246s (~4.1 minutes)
B1	13	48	50.22667694091797	438374	3438.0322265625	ShLg	SpCas9 B6.1.1	Scr	0	4M 6S	246s (~4.1 minutes)
B1	13	49	50.508453369140625	438269.15625	3767.86279296875	ShLg	SpCas9 B6.1.1	Scr	0	4M 6S	246s (~4.1 minutes)
B1	13	50	50.79022979736328	436768.34375	4010.73388671875	ShLg	SpCas9 B6.1.1	Scr	0	4M 6S	246s (~4.1 minutes)
B1	13	51	51.07200622558594	434185.5625	4134.5283203125	ShLg	SpCas9 B6.1.1	Scr	0	4M 6S	246s (~4.1 minutes)
B1	13	52	51.353782653808594	432868.28125	4140.728515625	ShLg	SpCas9 B6.1.1	Scr	0	4M 6S	246s (~4.1 minutes)
B1	13	53	51.63555908203125	432657.28125	4068.07666015625	ShLg	SpCas9 B6.1.1	Scr	0	4M 6S	246s (~4.1 minutes)
B1	13	54	51.917335510253906	430339.3125	3979.689453125	ShLg	SpCas9 B6.1.1	Scr	0	4M 6S	246s (~4.1 minutes)
B1	13	55	52.19911193847656	430769.4375	3937.3525390625	ShLg	SpCas9 B6.1.1	Scr	0	4M 6S	246s (~4.1 minutes)
B1	13	56	52.48088836669922	428947.0625	3977.654052734375	ShLg	SpCas9 B6.1.1	Scr	0	4M 6S	246s (~4.1 minutes)
B1	13	57	52.762664794921875	429934.4375	4100.76708984375	ShLg	SpCas9 B6.1.1	Scr	0	4M 6S	246s (~4.1 minutes)
B1	13	58	53.04444122314453	427478.875	4277.5693359375	ShLg	SpCas9 B6.1.1	Scr	0	4M 6S	246s (~4.1 minutes)
B1	13	59	53.32621765136719	427187.46875	4468.57861328125	ShLg	SpCas9 B6.1.1	Scr	0	4M 6S	246s (~4.1 minutes)
B1	13	60	53.60799407958984	423778.875	4644.23486328125	ShLg	SpCas9 B6.1.1	Scr	0	4M 6S	246s (~4.1 minutes)
B1	13	61	53.8897705078125	424250.71875	4793.78662109375	ShLg	SpCas9 B6.1.1	Scr	0	4M 6S	246s (~4.1 minutes)
B1	13	62	54.17154693603515	422515.875	4920.0869140625	ShLg	SpCas9 B6.1.1	Scr	0	4M 6S	246s (~4.1 minutes)
B1	13	63	54.45332336425781	421847.3125	5028.3134765625	ShLg	SpCas9 B6.1.1	Scr	0	4M 6S	246s (~4.1 minutes)
B1	13	64	54.73509979248047	419445.75	5119.38671875	ShLg	SpCas9 B6.1.1	Scr	0	4M 6S	246s (~4.1 minutes)
B1	13	65	55.016876220703125	419544	5192.97412109375	ShLg	SpCas9 B6.1.1	Scr	0	4M 6S	246s (~4.1 minutes)
B1	13	66	55.29865264892578	414844.625	5254.998046875	ShLg	SpCas9 B6.1.1	Scr	0	4M 6S	246s (~4.1 minutes)
B1	13	67	55.58042907714844	416733.625	5318.349609375	ShLg	SpCas9 B6.1.1	Scr	0	4M 6S	246s (~4.1 minutes)
B1	13	68	55.86220169067383	413750.53125	5396.134765625	ShLg	SpCas9 B6.1.1	Scr	0	4M 6S	246s (~4.1 minutes)
B1	13	69	56.14397811889648	412927.125	5489.48388671875	ShLg	SpCas9 B6.1.1	Scr	0	4M 6S	246s (~4.1 minutes)
B1	13	70	56.42575454711914	411242.03125	5583.09765625	ShLg	SpCas9 B6.1.1	Scr	0	4M 6S	246s (~4.1 minutes)
B1	13	71	56.7075309753418	410568.625	5651.2568359375	ShLg	SpCas9 B6.1.1	Scr	0	4M 6S	246s (~4.1 minutes)
B1	13	72	56.98930740356445	404937.1875	5671.2568359375	ShLg	SpCas9 B6.1.1	Scr	0	4M 6S	246s (~4.1 minutes)
B1	13	73	57.27108383178711	407439.28125	5633.93359375	ShLg	SpCas9 B6.1.1	Scr	0	4M 6S	246s (~4.1 minutes)
B1	13	74	57.552860260009766	404712.65625	5546.89599609375	ShLg	SpCas9 B6.1.1	Scr	0	4M 6S	246s (~4.1 minutes)
B1	13	75	57.83463287353515	402424.75	5430.61181640625	ShLg	SpCas9 B6.1.1	Scr	0	4M 6S	246s (~4.1 minutes)
B1	13	76	58.11640930175781	401855	5313.2236328125	ShLg	SpCas9 B6.1.1	Scr	0	4M 6S	246s (~4.1 minutes)
B1	13	77	58.39818572998047	399084.21875	5225.8505859375	ShLg	SpCas9 B6.1.1	Scr	0	4M 6S	246s (~4.1 minutes)
B1	13	78	58.679962158203125	399409.125	5195.271484375	ShLg	SpCas9 B6.1.1	Scr	0	4M 6S	246s (~4.1 minutes)
B1	13	79	58.96173858642578	398991.84375	5235.2294921875	ShLg	SpCas9 B6.1.1	Scr	0	4M 6S	246s (~4.1 minutes)
B1	13	80	59.24351501464844	395374.09375	5341.2490234375	ShLg	SpCas9 B6.1.1	Scr	0	4M 6S	246s (~4.1 minutes)
B1	13	81	59.525291442871094	395893.8125	5494.6572265625	ShLg	SpCas9 B6.1.1	Scr	0	4M 6S	246s (~4.1 minutes)
B1	13	82	59.80706787109375	391765.28125	5673.57275390625	ShLg	SpCas9 B6.1.1	Scr	0	4M 6S	246s (~4.1 minutes)
B1	13	83	60.088844299316406	391078.875	5861.09375	ShLg	SpCas9 B6.1.1	Scr	0	4M 6S	246s (~4.1 minutes)
B1	13	84	60.37062072753906	392105.78125	6043.7275390625	ShLg	SpCas9 B6.1.1	Scr	0	4M 6S	246s (~4.1 minutes)
B1	13	85	60.65239715576172	388201.53125	6202.63916015625	ShLg	SpCas9 B6.1.1	Scr	0	4M 6S	246s (~4.1 minutes)
B1	13	86	60.934173583984375	385451.75	6310.037109375	ShLg	SpCas9 B6.1.1	Scr	0	4M 6S	246s (~4.1 minutes)
B1	13	87	61.21595001220703	385221.09375	6338.1552734375	ShLg	SpCas9 B6.1.1	Scr	0	4M 6S	246s (~4.1 minutes)
B1	13	88	61.49772644042969	381480.96875	6277.9248046875	ShLg	SpCas9 B6.1.1	Scr	0	4M 6S	246s (~4.1 minutes)
B1	13	89	61.779502868652344	381586.28125	6155.66943359375	ShLg	SpCas9 B6.1.1	Scr	0	4M 6S	246s (~4.1 minutes)
B1	13	90	62.061279296875	377716.84375	6034.591796875	ShLg	SpCas9 B6.1.1	Scr	0	4M 6S	246s (~4.1 minutes)
B1	13	91	62.343055725097656	378051.125	5996.1865234375	ShLg	SpCas9 B6.1.1	Scr	0	4M 6S	246s (~4.1 minutes)
B1	13	92	62.62483215332031	378537.28125	6106.93212890625	ShLg	SpCas9 B6.1.1	Scr	0	4M 6S	246s (~4.1 minutes)
B1	13	93	62.90660858154297	374762.40625	6385.220703125	ShLg	SpCas9 B6.1.1	Scr	0	4M 6S	246s (~4.1 minutes)
B1	13	94	63.188385009765625	375482.09375	6787.25	ShLg	SpCas9 B6.1.1	Scr	0	4M 6S	246s (~4.1 minutes)
B1	13	95	63.47016143798828	369624.40625	7223.4453125	ShLg	SpCas9 B6.1.1	Scr	0	4M 6S	246s (~4.1 minutes)
B1	13	96	63.75193786621094	368720.28125	7599.3427734375	ShLg	SpCas9 B6.1.1	Scr	0	4M 6S	246s (~4.1 minutes)
B1	13	97	64.03370666503906	363835.5625	7859.52734375	ShLg	SpCas9 B6.1.1	Scr	0	4M 6S	246s (~4.1 minutes)
B1	13	98	64.31549072265625	364767.5	8010.2939453125	ShLg	SpCas9 B6.1.1	Scr	0	4M 6S	246s (~4.1 minutes)
B1	13	99	64.597259521484375	361071.34375	8111.251953125	ShLg	SpCas9 B6.1.1	Scr	0	4M 6S	246s (~4.1 minutes)
B1	13	100	64.87904357910156	359792.8125	8242.802734375	ShLg	SpCas9 B6.1.1	Scr	0	4M 6S	246s (~4.1 minutes)
B1	13	101	65.16081237792969	355594.875	8469.376953125	ShLg	SpCas9 B6.1.1	Scr	0	4M 6S	246s (~4.1 minutes)
B1	13	102	65.442596435546875	357540.34375	8815.783203125	ShLg	SpCas9 B6.1.1	Scr	0	4M 6S	246s (~4.1 minutes)
B1	13	103	65.724365234375	351025.40625	9264.7392578125	ShLg	SpCas9 B6.1.1	Scr	0	4M 6S	246s (~4.1 minutes)
B1	13	104	66.00614929199219	347756.09375	9774.34765625	ShLg	SpCas9 B6.1.1	Scr	0	4M 6S	246s (~4.1 minutes)
B1	13	105	66.28791809082031	345893.96875	10303.6962890625	ShLg	SpCas9 B6.1.1	Scr	0	4M 6S	246s (~4.1 minutes)
B1	13	106	66.5697021484375	341165.4375	10834.0517578125	ShLg	SpCas9 B6.1.1	Scr	0	4M 6S	246s (~4.1 minutes)
B1	13	107	66.851470947265625	340421.46875	11377.173828125	ShLg	SpCas9 B6.1.1	Scr	0	4M 6S	246s (~4.1 minutes)
B1	13	108	67.13324737548828	335232.09375	11972.9326171875	ShLg	SpCas9 B6.1.1	Scr	0	4M 6S	246s (~4.1 minutes)
B1	13	109	67.41502380371094	329745.5	12684.2314453125	ShLg	SpCas9 B6.1.1	Scr	0	4M 6S	246s (~4.1 minutes)
B1	13	110	67.6968002319336	327571.78125	13593.71484375	ShLg	SpCas9 B6.1.1	Scr	0	4M 6S	246s (~4.1 minutes)
B1	13	111	67.97857666015625	325675.46875	14798.984375	ShLg	SpCas9 B6.1.1	Scr	0	4M 6S	246s (~4.1 minutes)
B1	13	112	68.2603530883789	318388.25	16399.74609375	ShLg	SpCas9 B6.1.1	Scr	0	4M 6S	246s (~4.1 minutes)
B1	13	113	68.54212951660156	313151.75	18476.130859375	ShLg	SpCas9 B6.1.1	Scr	0	4M 6S	246s (~4.1 minutes)
B1	13	114	68.82390594482422	307952.875	21062.53125	ShLg	SpCas9 B6.1.1	Scr	0	4M 6S	246s (~4.1 minutes)
B1	13	115	69.105682373046875	300691.75	24122.6640625	ShLg	SpCas9 B6.1.1	Scr	0	4M 6S	246s (~4.1 minutes)
B1	13	116	69.38745880126953	291160.25	27531.546875	ShLg	SpCas9 B6.1.1	Scr	0	4M 6S	246s (~4.1 minutes)
B1	13	117	69.66923522949219	278598.5	31070	ShLg	SpCas9 B6.1.1	Scr	0	4M 6S	246s (~4.1 minutes)
B1	13	118	69.95101165771484	266343.59375	34437.99609375	ShLg	SpCas9 B6.1.1	Scr	0	4M 6S	246s (~4.1 minutes)
B1	13	119	70.2327880859375	253396.234375	37289.03515625	ShLg	SpCas9 B6.1.1	Scr	0	4M 6S	246s (~4.1 minutes)
B1	13	120	70.51456451416016	235795.71875	39281.3671875	ShLg	SpCas9 B6.1.1	Scr	0	4M 6S	246s (~4.1 minutes)
B1	13	121	70.79634094238281	223144.90625	40136.4609375	ShLg	SpCas9 B6.1.1	Scr	0	4M 6S	246s (~4.1 minutes)
B1	13	122	71.07810974121094	207200.578125	39693.015625	ShLg	SpCas9 B6.1.1	Scr	0	4M 6S	246s (~4.1 minutes)
B1	13	123	71.359893798828125	195435.84375	37943.80859375	ShLg	SpCas9 B6.1.1	Scr	0	4M 6S	246s (~4.1 minutes)
B1	13	124	71.64166259765625	187140.828125	35043.30859375	ShLg	SpCas9 B6.1.1	Scr	0	4M 6S	246s (~4.1 minutes)
B1	13	125	71.92344665527344	177905.5	31280.65234375	ShLg	SpCas9 B6.1.1	Scr	0	4M 6S	246s (~4.1 minutes)
B1	13	126	72.20521545410156	171854.53125	27022.55078125	ShLg	SpCas9 B6.1.1	Scr	0	4M 6S	246s (~4.1 minutes)
B1	13	127	72.48699951171875	170266.109375	22642.859375	ShLg	SpCas9 B6.1.1	Scr	0	4M 6S	246s (~4.1 minutes)
B1	13	128	72.768768310546875	165311.796875	18458.962890625	ShLg	SpCas9 B6.1.1	Scr	0	4M 6S	246s (~4.1 minutes)
B1	13	129	73.05055236816406	163592.03125	14693.3701171875	ShLg	SpCas9 B6.1.1	Scr	0	4M 6S	246s (~4.1 minutes)
B1	13	130	73.33232116699219	161610.015625	11466.767578125	ShLg	SpCas9 B6.1.1	Scr	0	4M 6S	246s (~4.1 minutes)
B1	13	131	73.614105224609375	159710.390625	8815.998046875	ShLg	SpCas9 B6.1.1	Scr	0	4M 6S	246s (~4.1 minutes)
B1	13	132	73.8958740234375	161905.296875	6721.7373046875	ShLg	SpCas9 B6.1.1	Scr	0	4M 6S	246s (~4.1 minutes)
B1	13	133	74.17765808105469	159791.671875	5132.42431640625	ShLg	SpCas9 B6.1.1	Scr	0	4M 6S	246s (~4.1 minutes)
B1	13	134	74.45942687988281	158329.84375	3978.93896484375	ShLg	SpCas9 B6.1.1	Scr	0	4M 6S	246s (~4.1 minutes)
B1	13	135	74.7412109375	158842.8125	3182.3662109375	ShLg	SpCas9 B6.1.1	Scr	0	4M 6S	246s (~4.1 minutes)
B1	13	136	75.022979736328125	160259.78125	2659.990478515625	ShLg	SpCas9 B6.1.1	Scr	0	4M 6S	246s (~4.1 minutes)
B1	13	137	75.30475616455078	158541.84375	2327.3603515625	ShLg	SpCas9 B6.1.1	Scr	0	4M 6S	246s (~4.1 minutes)
B1	13	138	75.58653259277344	156195.984375	2104.867919921875	ShLg	SpCas9 B6.1.1	Scr	0	4M 6S	246s (~4.1 minutes)
B1	13	139	75.8683090209961	158201.203125	1959.8173828125	ShLg	SpCas9 B6.1.1	Scr	0	4M 6S	246s (~4.1 minutes)
B1	13	140	76.15008544921875	157457.890625	1859.3720703125	ShLg	SpCas9 B6.1.1	Scr	0	4M 6S	246s (~4.1 minutes)
B1	13	141	76.4318618774414	157397.953125	1792.319580078125	ShLg	SpCas9 B6.1.1	Scr	0	4M 6S	246s (~4.1 minutes)
B1	13	142	76.71363830566406	156493.75	1758.635009765625	ShLg	SpCas9 B6.1.1	Scr	0	4M 6S	246s (~4.1 minutes)
B1	13	143	76.99541473388672	157160.6875	1757.0634765625	ShLg	SpCas9 B6.1.1	Scr	0	4M 6S	246s (~4.1 minutes)
B1	13	144	77.277191162109375	156270.34375	1778.337890625	ShLg	SpCas9 B6.1.1	Scr	0	4M 6S	246s (~4.1 minutes)
B1	13	145	77.55896759033203	154961.96875	1806.714599609375	ShLg	SpCas9 B6.1.1	Scr	0	4M 6S	246s (~4.1 minutes)
[truncated: 12,833 more rows]
