# Supplementary material for: RepFluo, a Fast Fluorescent In Vitro Assay of Cas9 Activity Exploiting Melting Curve Analysis
Source: ACS Omega. 2025 Nov 9;10(45):53816–26. doi: 10.1021/acsomega.5c02066 (PMC12631686; doi:10.1021/acsomega.5c02066)
Supplement: Supplementary file 3 [file ao5c02066_si_003.zip › Supporting_raw_data_3.xls]

Well	Well Position	Reading	Temperature	Fluorescence	Derivative	Target Name	Protein	sgRNA	Replicate	Timepoint	TimeDelta	TimeFrame	Read	Time
A1	1	1	36.98270034790039	879969.125	-4373.171875	SYBR	SpCas9	RPP30	1	0	00:50:00	01:24:00	1	50
A1	1	2	37.26451110839844	883232.1875	-2734.453125	SYBR	SpCas9	RPP30	1	0	00:50:00	01:24:00	1	50
A1	1	3	37.54631805419922	883341.3125	-1007.525390625	SYBR	SpCas9	RPP30	1	0	00:50:00	01:24:00	1	50
A1	1	4	37.828128814697266	884972.8125	811.01953125	SYBR	SpCas9	RPP30	1	0	00:50:00	01:24:00	1	50
A1	1	5	38.10993957519531	884793.8125	2689.3720703125	SYBR	SpCas9	RPP30	1	0	00:50:00	01:24:00	1	50
A1	1	6	38.391746520996094	884227.25	4576.462890625	SYBR	SpCas9	RPP30	1	0	00:50:00	01:24:00	1	50
A1	1	7	38.67355728149414	882856.9375	6424.947265625	SYBR	SpCas9	RPP30	1	0	00:50:00	01:24:00	1	50
A1	1	8	38.95536804199219	880370.75	8207.12109375	SYBR	SpCas9	RPP30	1	0	00:50:00	01:24:00	1	50
A1	1	9	39.237178802490234	878972.25	9916.05078125	SYBR	SpCas9	RPP30	1	0	00:50:00	01:24:00	1	50
A1	1	10	39.51898956298828	875246.0625	11556.177734375	SYBR	SpCas9	RPP30	1	0	00:50:00	01:24:00	1	50
A1	1	11	39.80079650878906	873303.75	13132.744140625	SYBR	SpCas9	RPP30	1	0	00:50:00	01:24:00	1	50
A1	1	12	40.08260726928711	867849.4375	14644.837890625	SYBR	SpCas9	RPP30	1	0	00:50:00	01:24:00	1	50
A1	1	13	40.36441802978515	864848.3125	16087.2197265625	SYBR	SpCas9	RPP30	1	0	00:50:00	01:24:00	1	50
A1	1	14	40.64622497558594	859429	17489.10546875	SYBR	SpCas9	RPP30	1	0	00:50:00	01:24:00	1	50
A1	1	15	40.928035736083984	853858.9375	18890.30859375	SYBR	SpCas9	RPP30	1	0	00:50:00	01:24:00	1	50
A1	1	16	41.20984649658203	848868.9375	20198.279296875	SYBR	SpCas9	RPP30	1	0	00:50:00	01:24:00	1	50
A1	1	17	41.49165344238281	841802.125	21411.53125	SYBR	SpCas9	RPP30	1	0	00:50:00	01:24:00	1	50
A1	1	18	41.77346420288086	837358.6875	22532.166015625	SYBR	SpCas9	RPP30	1	0	00:50:00	01:24:00	1	50
A1	1	19	42.055274963378906	829378.125	23567.173828125	SYBR	SpCas9	RPP30	1	0	00:50:00	01:24:00	1	50
A1	1	20	42.33708572387695	822117.75	24529.234375	SYBR	SpCas9	RPP30	1	0	00:50:00	01:24:00	1	50
A1	1	21	42.618896484375	815330.5625	25433.18359375	SYBR	SpCas9	RPP30	1	0	00:50:00	01:24:00	1	50
A1	1	22	42.90070343017578	808585.8125	26291.38671875	SYBR	SpCas9	RPP30	1	0	00:50:00	01:24:00	1	50
A1	1	23	43.18251419067383	801133.75	27108.72265625	SYBR	SpCas9	RPP30	1	0	00:50:00	01:24:00	1	50
A1	1	24	43.464324951171875	790278.375	27879.52734375	SYBR	SpCas9	RPP30	1	0	00:50:00	01:24:00	1	50
A1	1	25	43.746131896972656	785569.4375	28591.8515625	SYBR	SpCas9	RPP30	1	0	00:50:00	01:24:00	1	50
A1	1	26	44.0279426574707	775468.375	29235.7109375	SYBR	SpCas9	RPP30	1	0	00:50:00	01:24:00	1	50
A1	1	27	44.30975341796875	767338.5625	29817.373046875	SYBR	SpCas9	RPP30	1	0	00:50:00	01:24:00	1	50
A1	1	28	44.59156036376953	756375.375	30366.6796875	SYBR	SpCas9	RPP30	1	0	00:50:00	01:24:00	1	50
A1	1	29	44.87337112426758	748292.4375	30932.24609375	SYBR	SpCas9	RPP30	1	0	00:50:00	01:24:00	1	50
A1	1	30	45.155181884765625	741197.4375	31561.9765625	SYBR	SpCas9	RPP30	1	0	00:50:00	01:24:00	1	50
A1	1	31	45.43699264526367	730558.875	32280.21875	SYBR	SpCas9	RPP30	1	0	00:50:00	01:24:00	1	50
A1	1	32	45.71880340576172	721373.625	33072.140625	SYBR	SpCas9	RPP30	1	0	00:50:00	01:24:00	1	50
A1	1	33	46.0006103515625	712736.3125	33883.6171875	SYBR	SpCas9	RPP30	1	0	00:50:00	01:24:00	1	50
A1	1	34	46.28242111206055	702648.1875	34639.140625	SYBR	SpCas9	RPP30	1	0	00:50:00	01:24:00	1	50
A1	1	35	46.564231872558594	693596.25	35270.41796875	SYBR	SpCas9	RPP30	1	0	00:50:00	01:24:00	1	50
A1	1	36	46.846038818359375	679644	35742.14453125	SYBR	SpCas9	RPP30	1	0	00:50:00	01:24:00	1	50
A1	1	37	47.12784957885742	670248.5	36064.19921875	SYBR	SpCas9	RPP30	1	0	00:50:00	01:24:00	1	50
A1	1	38	47.40966033935547	661257.5625	36279.96875	SYBR	SpCas9	RPP30	1	0	00:50:00	01:24:00	1	50
A1	1	39	47.69146728515625	648867.875	36443.5	SYBR	SpCas9	RPP30	1	0	00:50:00	01:24:00	1	50
A1	1	40	47.9732780456543	639422.9375	36595.265625	SYBR	SpCas9	RPP30	1	0	00:50:00	01:24:00	1	50
A1	1	41	48.255088806152344	629040.375	36748.453125	SYBR	SpCas9	RPP30	1	0	00:50:00	01:24:00	1	50
A1	1	42	48.53689956665039	617119.375	36885.046875	SYBR	SpCas9	RPP30	1	0	00:50:00	01:24:00	1	50
A1	1	43	48.81871032714844	608076.375	36959.5234375	SYBR	SpCas9	RPP30	1	0	00:50:00	01:24:00	1	50
A1	1	44	49.10051727294922	597257.25	36909.3984375	SYBR	SpCas9	RPP30	1	0	00:50:00	01:24:00	1	50
A1	1	45	49.382328033447266	584794.5	36676.29296875	SYBR	SpCas9	RPP30	1	0	00:50:00	01:24:00	1	50
A1	1	46	49.66413879394531	575738.5625	36231.1640625	SYBR	SpCas9	RPP30	1	0	00:50:00	01:24:00	1	50
A1	1	47	49.945945739746094	562302.75	35592.63671875	SYBR	SpCas9	RPP30	1	0	00:50:00	01:24:00	1	50
A1	1	48	50.22775650024414	554057.5	34827.5	SYBR	SpCas9	RPP30	1	0	00:50:00	01:24:00	1	50
A1	1	49	50.50956726074219	545817.5625	34027.453125	SYBR	SpCas9	RPP30	1	0	00:50:00	01:24:00	1	50
A1	1	50	50.79137420654297	532983	33272.5703125	SYBR	SpCas9	RPP30	1	0	00:50:00	01:24:00	1	50
A1	1	51	51.073184967041016	527056.3125	32600.55078125	SYBR	SpCas9	RPP30	1	0	00:50:00	01:24:00	1	50
A1	1	52	51.35499572753906	518240.65625	31998.046875	SYBR	SpCas9	RPP30	1	0	00:50:00	01:24:00	1	50
A1	1	53	51.63680267333984	507348.875	31420.50390625	SYBR	SpCas9	RPP30	1	0	00:50:00	01:24:00	1	50
A1	1	54	51.91861724853515	496852.59375	30827.232421875	SYBR	SpCas9	RPP30	1	0	00:50:00	01:24:00	1	50
A1	1	55	52.20042419433594	490255	30208.4765625	SYBR	SpCas9	RPP30	1	0	00:50:00	01:24:00	1	50
A1	1	56	52.482234954833984	481686.65625	29587.6953125	SYBR	SpCas9	RPP30	1	0	00:50:00	01:24:00	1	50
A1	1	57	52.76404571533203	472781.84375	28998.18359375	SYBR	SpCas9	RPP30	1	0	00:50:00	01:24:00	1	50
A1	1	58	53.04585266113281	465257.6875	28452.0625	SYBR	SpCas9	RPP30	1	0	00:50:00	01:24:00	1	50
A1	1	59	53.32766342163086	457162.96875	27923.33984375	SYBR	SpCas9	RPP30	1	0	00:50:00	01:24:00	1	50
A1	1	60	53.609474182128906	447917.6875	27355.1171875	SYBR	SpCas9	RPP30	1	0	00:50:00	01:24:00	1	50
A1	1	61	53.89128112792969	440208.78125	26688	SYBR	SpCas9	RPP30	1	0	00:50:00	01:24:00	1	50
A1	1	62	54.173091888427734	432057.90625	25894.57421875	SYBR	SpCas9	RPP30	1	0	00:50:00	01:24:00	1	50
A1	1	63	54.45490264892578	425034.71875	25001.685546875	SYBR	SpCas9	RPP30	1	0	00:50:00	01:24:00	1	50
A1	1	64	54.73670959472656	415777.5625	24090.06640625	SYBR	SpCas9	RPP30	1	0	00:50:00	01:24:00	1	50
A1	1	65	55.018524169921875	413755.28125	23266.18359375	SYBR	SpCas9	RPP30	1	0	00:50:00	01:24:00	1	50
A1	1	66	55.300331115722656	406085.5	22620.82421875	SYBR	SpCas9	RPP30	1	0	00:50:00	01:24:00	1	50
A1	1	67	55.5821418762207	399770.5	22190.73828125	SYBR	SpCas9	RPP30	1	0	00:50:00	01:24:00	1	50
A1	1	68	55.86395263671875	393256.84375	21945.00390625	SYBR	SpCas9	RPP30	1	0	00:50:00	01:24:00	1	50
A1	1	69	56.14575958251953	388595.6875	21801.62890625	SYBR	SpCas9	RPP30	1	0	00:50:00	01:24:00	1	50
A1	1	70	56.42757034301758	381518.09375	21665.646484375	SYBR	SpCas9	RPP30	1	0	00:50:00	01:24:00	1	50
A1	1	71	56.709381103515625	371495.125	21469.9453125	SYBR	SpCas9	RPP30	1	0	00:50:00	01:24:00	1	50
A1	1	72	56.991188049316406	367870.40625	21196.83203125	SYBR	SpCas9	RPP30	1	0	00:50:00	01:24:00	1	50
A1	1	73	57.27299880981445	363288.8125	20872.0859375	SYBR	SpCas9	RPP30	1	0	00:50:00	01:24:00	1	50
A1	1	74	57.5548095703125	355523.84375	20539.609375	SYBR	SpCas9	RPP30	1	0	00:50:00	01:24:00	1	50
A1	1	75	57.83661651611328	350682.625	20236.14453125	SYBR	SpCas9	RPP30	1	0	00:50:00	01:24:00	1	50
A1	1	76	58.118431091308594	343334.9375	19981.970703125	SYBR	SpCas9	RPP30	1	0	00:50:00	01:24:00	1	50
A1	1	77	58.400238037109375	338389	19784.314453125	SYBR	SpCas9	RPP30	1	0	00:50:00	01:24:00	1	50
A1	1	78	58.68204879760742	333109.84375	19642.681640625	SYBR	SpCas9	RPP30	1	0	00:50:00	01:24:00	1	50
A1	1	79	58.96385955810547	327752.71875	19546.349609375	SYBR	SpCas9	RPP30	1	0	00:50:00	01:24:00	1	50
A1	1	80	59.24566650390625	321103.25	19470.732421875	SYBR	SpCas9	RPP30	1	0	00:50:00	01:24:00	1	50
A1	1	81	59.5274772644043	314863.125	19380.8828125	SYBR	SpCas9	RPP30	1	0	00:50:00	01:24:00	1	50
A1	1	82	59.809288024902344	309582.0625	19246.03515625	SYBR	SpCas9	RPP30	1	0	00:50:00	01:24:00	1	50
A1	1	83	60.091094970703125	303087.09375	19055.12109375	SYBR	SpCas9	RPP30	1	0	00:50:00	01:24:00	1	50
A1	1	84	60.37290573120117	297901.84375	18821.060546875	SYBR	SpCas9	RPP30	1	0	00:50:00	01:24:00	1	50
A1	1	85	60.65471649169922	293309.84375	18570.125	SYBR	SpCas9	RPP30	1	0	00:50:00	01:24:00	1	50
A1	1	86	60.9365234375	287389.6875	18324.66015625	SYBR	SpCas9	RPP30	1	0	00:50:00	01:24:00	1	50
A1	1	87	61.21833801269531	281472.9375	18092.255859375	SYBR	SpCas9	RPP30	1	0	00:50:00	01:24:00	1	50
A1	1	88	61.500144958496094	276987.5	17869.431640625	SYBR	SpCas9	RPP30	1	0	00:50:00	01:24:00	1	50
A1	1	89	61.78195571899414	269952.53125	17654.3359375	SYBR	SpCas9	RPP30	1	0	00:50:00	01:24:00	1	50
A1	1	90	62.06376647949219	266496.28125	17458.39453125	SYBR	SpCas9	RPP30	1	0	00:50:00	01:24:00	1	50
A1	1	91	62.34557342529297	260786.953125	17305.61328125	SYBR	SpCas9	RPP30	1	0	00:50:00	01:24:00	1	50
A1	1	92	62.627384185791016	256976.515625	17218.88671875	SYBR	SpCas9	RPP30	1	0	00:50:00	01:24:00	1	50
A1	1	93	62.90919494628906	251130.59375	17204.8828125	SYBR	SpCas9	RPP30	1	0	00:50:00	01:24:00	1	50
A1	1	94	63.19100189208984	245181.046875	17246.9921875	SYBR	SpCas9	RPP30	1	0	00:50:00	01:24:00	1	50
A1	1	95	63.47281265258789	241210.34375	17313.654296875	SYBR	SpCas9	RPP30	1	0	00:50:00	01:24:00	1	50
A1	1	96	63.75462341308594	235217.828125	17375.896484375	SYBR	SpCas9	RPP30	1	0	00:50:00	01:24:00	1	50
A1	1	97	64.03643035888672	230090.8125	17426.453125	SYBR	SpCas9	RPP30	1	0	00:50:00	01:24:00	1	50
A1	1	98	64.31824493408203	224198.078125	17489.111328125	SYBR	SpCas9	RPP30	1	0	00:50:00	01:24:00	1	50
A1	1	99	64.60005187988281	220216.703125	17614.26171875	SYBR	SpCas9	RPP30	1	0	00:50:00	01:24:00	1	50
A1	1	100	64.881866455078125	216226.671875	17861.130859375	SYBR	SpCas9	RPP30	1	0	00:50:00	01:24:00	1	50
A1	1	101	65.1636734008789	210449.90625	18275.791015625	SYBR	SpCas9	RPP30	1	0	00:50:00	01:24:00	1	50
A1	1	102	65.44548034667969	203573.203125	18876.6171875	SYBR	SpCas9	RPP30	1	0	00:50:00	01:24:00	1	50
A1	1	103	65.727294921875	200116.59375	19654.615234375	SYBR	SpCas9	RPP30	1	0	00:50:00	01:24:00	1	50
A1	1	104	66.00910186767578	192052.75	20586.724609375	SYBR	SpCas9	RPP30	1	0	00:50:00	01:24:00	1	50
A1	1	105	66.29090881347656	186338	21650.359375	SYBR	SpCas9	RPP30	1	0	00:50:00	01:24:00	1	50
A1	1	106	66.572723388671875	179566.734375	22828.2421875	SYBR	SpCas9	RPP30	1	0	00:50:00	01:24:00	1	50
A1	1	107	66.85453033447266	174481.390625	24098.443359375	SYBR	SpCas9	RPP30	1	0	00:50:00	01:24:00	1	50
A1	1	108	67.13633728027344	164483.515625	25413.767578125	SYBR	SpCas9	RPP30	1	0	00:50:00	01:24:00	1	50
A1	1	109	67.41815185546875	157916.140625	26680.70703125	SYBR	SpCas9	RPP30	1	0	00:50:00	01:24:00	1	50
A1	1	110	67.69995880126953	150650.640625	27751.427734375	SYBR	SpCas9	RPP30	1	0	00:50:00	01:24:00	1	50
A1	1	111	67.98176574707031	138953.671875	28438.375	SYBR	SpCas9	RPP30	1	0	00:50:00	01:24:00	1	50
A1	1	112	68.263580322265625	129531.1015625	28552.38671875	SYBR	SpCas9	RPP30	1	0	00:50:00	01:24:00	1	50
A1	1	113	68.5453872680664	121115.3359375	27954.27734375	SYBR	SpCas9	RPP30	1	0	00:50:00	01:24:00	1	50
A1	1	114	68.82719421386719	112376.90625	26600.736328125	SYBR	SpCas9	RPP30	1	0	00:50:00	01:24:00	1	50
A1	1	115	69.1090087890625	105025.8671875	24565.177734375	SYBR	SpCas9	RPP30	1	0	00:50:00	01:24:00	1	50
A1	1	116	69.39081573486328	99702.4609375	22025.18359375	SYBR	SpCas9	RPP30	1	0	00:50:00	01:24:00	1	50
A1	1	117	69.67262268066406	95160.109375	19220.6953125	SYBR	SpCas9	RPP30	1	0	00:50:00	01:24:00	1	50
A1	1	118	69.954437255859375	92270.484375	16454.236328125	SYBR	SpCas9	RPP30	1	0	00:50:00	01:24:00	1	50
A1	1	119	70.23625183105469	87443.8671875	14040.6806640625	SYBR	SpCas9	RPP30	1	0	00:50:00	01:24:00	1	50
A1	1	120	70.51805114746094	86757.8203125	11919.759765625	SYBR	SpCas9	RPP30	1	0	00:50:00	01:24:00	1	50
A1	1	121	70.79986572265625	84134.75	10141.2060546875	SYBR	SpCas9	RPP30	1	0	00:50:00	01:24:00	1	50
A1	1	122	71.08168029785156	80487.21875	8700.2392578125	SYBR	SpCas9	RPP30	1	0	00:50:00	01:24:00	1	50
A1	1	123	71.36348724365234	79912.6171875	7564.986328125	SYBR	SpCas9	RPP30	1	0	00:50:00	01:24:00	1	50
A1	1	124	71.645294189453125	77492	6700.72265625	SYBR	SpCas9	RPP30	1	0	00:50:00	01:24:00	1	50
A1	1	125	71.92710876464844	75786.484375	6080.1884765625	SYBR	SpCas9	RPP30	1	0	00:50:00	01:24:00	1	50
A1	1	126	72.20891571044922	76254.0078125	5678.3125	SYBR	SpCas9	RPP30	1	0	00:50:00	01:24:00	1	50
A1	1	127	72.49072265625	73840.0625	5461.951171875	SYBR	SpCas9	RPP30	1	0	00:50:00	01:24:00	1	50
A1	1	128	72.77253723144531	70848.71875	5389.0732421875	SYBR	SpCas9	RPP30	1	0	00:50:00	01:24:00	1	50
A1	1	129	73.0543441772461	68458.9375	5421.8291015625	SYBR	SpCas9	RPP30	1	0	00:50:00	01:24:00	1	50
A1	1	130	73.336151123046875	67732.0703125	5542.14453125	SYBR	SpCas9	RPP30	1	0	00:50:00	01:24:00	1	50
A1	1	131	73.61796569824219	67050.796875	5751.6748046875	SYBR	SpCas9	RPP30	1	0	00:50:00	01:24:00	1	50
A1	1	132	73.89977264404297	65731.2734375	6050.0400390625	SYBR	SpCas9	RPP30	1	0	00:50:00	01:24:00	1	50
A1	1	133	74.18157958984375	61880.23828125	6405.5712890625	SYBR	SpCas9	RPP30	1	0	00:50:00	01:24:00	1	50
A1	1	134	74.46339416503906	59809.5078125	6741.5986328125	SYBR	SpCas9	RPP30	1	0	00:50:00	01:24:00	1	50
A1	1	135	74.74520111083984	56614.578125	6951.4873046875	SYBR	SpCas9	RPP30	1	0	00:50:00	01:24:00	1	50
A1	1	136	75.027008056640625	54354.30078125	6934.7490234375	SYBR	SpCas9	RPP30	1	0	00:50:00	01:24:00	1	50
A1	1	137	75.30882263183594	52201.50390625	6634.85546875	SYBR	SpCas9	RPP30	1	0	00:50:00	01:24:00	1	50
A1	1	138	75.59062957763672	49511.3359375	6061.3564453125	SYBR	SpCas9	RPP30	1	0	00:50:00	01:24:00	1	50
A1	1	139	75.8724365234375	47298.4453125	5288.271484375	SYBR	SpCas9	RPP30	1	0	00:50:00	01:24:00	1	50
A1	1	140	76.15425109863281	47882.04296875	4429.7431640625	SYBR	SpCas9	RPP30	1	0	00:50:00	01:24:00	1	50
A1	1	141	76.436065673828125	48710.59375	3602.0205078125	SYBR	SpCas9	RPP30	1	0	00:50:00	01:24:00	1	50
A1	1	142	76.717864990234375	46822.0390625	2887.8193359375	SYBR	SpCas9	RPP30	1	0	00:50:00	01:24:00	1	50
A1	1	143	76.99967956542969	44696.96875	2320.18359375	SYBR	SpCas9	RPP30	1	0	00:50:00	01:24:00	1	50
A1	1	144	77.281494140625	44279.50390625	1891.21484375	SYBR	SpCas9	RPP30	1	0	00:50:00	01:24:00	1	50
A1	1	145	77.56330108642578	45625.984375	1574.8115234375	SYBR	SpCas9	RPP30	1	0	00:50:00	01:24:00	1	50
A1	1	146	77.84510803222656	44409.79296875	1344.361328125	SYBR	SpCas9	RPP30	1	0	00:50:00	01:24:00	1	50
A1	1	147	78.126922607421875	43912.36328125	1176.2578125	SYBR	SpCas9	RPP30	1	0	00:50:00	01:24:00	1	50
A1	1	148	78.40872955322266	43321.8828125	1046.1171875	SYBR	SpCas9	RPP30	1	0	00:50:00	01:24:00	1	50
A1	1	149	78.69053649902344	42012.9453125	929.6640625	SYBR	SpCas9	RPP30	1	0	00:50:00	01:24:00	1	50
A1	1	150	78.97235107421875	42105.33984375	811.4736328125	SYBR	SpCas9	RPP30	1	0	00:50:00	01:24:00	1	50
A1	1	151	79.25415802001953	41966.55078125	692.89453125	SYBR	SpCas9	RPP30	1	0	00:50:00	01:24:00	1	50
A1	1	152	79.53596496582031	42501.69921875	590.060546875	SYBR	SpCas9	RPP30	1	0	00:50:00	01:24:00	1	50
A1	1	153	79.817779541015625	41996.94140625	522.8125	SYBR	SpCas9	RPP30	1	0	00:50:00	01:24:00	1	50
A1	1	154	80.0995864868164	40125.43359375	502.83984375	SYBR	SpCas9	RPP30	1	0	00:50:00	01:24:00	1	50
A1	1	155	80.38139343261719	41130.36328125	528.486328125	SYBR	SpCas9	RPP30	1	0	00:50:00	01:24:00	1	50
A1	1	156	80.6632080078125	40710.85546875	585.7578125	SYBR	SpCas9	RPP30	1	0	00:50:00	01:24:00	1	50
A1	1	157	80.94501495361328	41109.390625	652.09765625	SYBR	SpCas9	RPP30	1	0	00:50:00	01:24:00	1	50
A1	1	158	81.22682189941406	39266.5703125	702.2138671875	SYBR	SpCas9	RPP30	1	0	00:50:00	01:24:00	1	50
A1	1	159	81.508636474609375	37905.3125	717.552734375	SYBR	SpCas9	RPP30	1	0	00:50:00	01:24:00	1	50
A1	1	160	81.79044342041016	38647.70703125	696.7802734375	SYBR	SpCas9	RPP30	1	0	00:50:00	01:24:00	1	50
A1	1	161	82.07225036621094	38406.84375	658.888671875	SYBR	SpCas9	RPP30	1	0	00:50:00	01:24:00	1	50
A1	1	162	82.35406494140625	39252.44140625	632.796875	SYBR	SpCas9	RPP30	1	0	00:50:00	01:24:00	1	50
A1	1	163	82.63587951660156	37684.9375	638.16015625	SYBR	SpCas9	RPP30	1	0	00:50:00	01:24:00	1	50
A1	1	164	82.91767883300781	37140.8046875	671.193359375	SYBR	SpCas9	RPP30	1	0	00:50:00	01:24:00	1	50
A1	1	165	83.199493408203125	37516.19140625	706.306640625	SYBR	SpCas9	RPP30	1	0	00:50:00	01:24:00	1	50
A1	1	166	83.48130798339844	35014.69140625	711.7294921875	SYBR	SpCas9	RPP30	1	0	00:50:00	01:24:00	1	50
A1	1	167	83.76311492919922	36367.453125	667.24609375	SYBR	SpCas9	RPP30	1	0	00:50:00	01:24:00	1	50
A1	1	168	84.044921875	36245.84375	573.1171875	SYBR	SpCas9	RPP30	1	0	00:50:00	01:24:00	1	50
A1	1	169	84.32673645019531	34749.05859375	448.255859375	SYBR	SpCas9	RPP30	1	0	00:50:00	01:24:00	1	50
A1	1	170	84.6085433959961	34791.57421875	322.552734375	SYBR	SpCas9	RPP30	1	0	00:50:00	01:24:00	1	50
A1	1	171	84.890350341796875	35150.8671875	228.392578125	SYBR	SpCas9	RPP30	1	0	00:50:00	01:24:00	1	50
A1	1	172	85.17216491699219	35346.91015625	192.2109375	SYBR	SpCas9	RPP30	1	0	00:50:00	01:24:00	1	50
A1	1	173	85.45397186279297	34318.38671875	225.310546875	SYBR	SpCas9	RPP30	1	0	00:50:00	01:24:00	1	50
A1	1	174	85.73577880859375	35322.44921875	316.369140625	SYBR	SpCas9	RPP30	1	0	00:50:00	01:24:00	1	50
A1	1	175	86.01759338378906	33902.015625	430.94140625	SYBR	SpCas9	RPP30	1	0	00:50:00	01:24:00	1	50
A1	1	176	86.29940032958984	32829.5	522.05078125	SYBR	SpCas9	RPP30	1	0	00:50:00	01:24:00	1	50
A1	1	177	86.581207275390625	32779.44140625	549.33984375	SYBR	SpCas9	RPP30	1	0	00:50:00	01:24:00	1	50
A1	1	178	86.86302185058594	31278.779296875	497.41796875	SYBR	SpCas9	RPP30	1	0	00:50:00	01:24:00	1	50
A1	1	179	87.14482879638672	32826.87890625	382.22265625	SYBR	SpCas9	RPP30	1	0	00:50:00	01:24:00	1	50
A1	1	180	87.4266357421875	32548.734375	240.412109375	SYBR	SpCas9	RPP30	1	0	00:50:00	01:24:00	1	50
A1	1	181	87.70845031738281	31805.37890625	108.103515625	SYBR	SpCas9	RPP30	1	0	00:50:00	01:24:00	1	50
A1	1	182	87.9902572631836	32091.419921875	3.478515625	SYBR	SpCas9	RPP30	1	0	00:50:00	01:24:00	1	50
A1	1	183	88.272064208984375	30704.5625	-74.572265625	SYBR	SpCas9	RPP30	1	0	00:50:00	01:24:00	1	50
A1	1	184	88.55387878417969	31449.3125	-131.990234375	SYBR	SpCas9	RPP30	1	0	00:50:00	01:24:00	1	50
A1	1	185	88.835693359375	31160.7890625	-162.931640625	SYBR	SpCas9	RPP30	1	0	00:50:00	01:24:00	1	50
A1	1	186	89.11749267578125	32150.287109375	-146.7890625	SYBR	SpCas9	RPP30	1	0	00:50:00	01:24:00	1	50
A1	1	187	89.39930725097656	31783.14453125	-63.447265625	SYBR	SpCas9	RPP30	1	0	00:50:00	01:24:00	1	50
A1	1	188	89.681121826171875	30812.263671875	84.6328125	SYBR	SpCas9	RPP30	1	0	00:50:00	01:24:00	1	50
A1	1	189	89.962921142578125	30616.658203125	262.11328125	SYBR	SpCas9	RPP30	1	0	00:50:00	01:24:00	1	50
A1	1	190	90.24473571777344	28200.97265625	412.689453125	SYBR	SpCas9	RPP30	1	0	00:50:00	01:24:00	1	50
A1	1	191	90.52655029296876	30358.87109375	487.203125	SYBR	SpCas9	RPP30	1	0	00:50:00	01:24:00	1	50
A1	1	192	90.80835723876952	28580.1484375	469.958984375	SYBR	SpCas9	RPP30	1	0	00:50:00	01:24:00	1	50
A1	1	193	91.09016418457033	27887.548828125	386.40234375	SYBR	SpCas9	RPP30	1	0	00:50:00	01:24:00	1	50
A1	1	194	91.371978759765625	30477.60546875	287.603515625	SYBR	SpCas9	RPP30	1	0	00:50:00	01:24:00	1	50
A1	1	195	91.6537857055664	29071.474609375	221.283203125	SYBR	SpCas9	RPP30	1	0	00:50:00	01:24:00	1	50
A1	1	196	91.9355926513672	27059.08203125	206.58984375	SYBR	SpCas9	RPP30	1	0	00:50:00	01:24:00	1	50
A1	1	197	92.2174072265625	28703.15625	226.89453125	SYBR	SpCas9	RPP30	1	0	00:50:00	01:24:00	1	50
A1	1	198	92.49921417236328	27401.89453125	243.837890625	SYBR	SpCas9	RPP30	1	0	00:50:00	01:24:00	1	50
A1	1	199	92.78102111816406	26271.208984375	223.173828125	SYBR	SpCas9	RPP30	1	0	00:50:00	01:24:00	1	50
A1	1	200	93.062835693359375	27381.57421875	156.587890625	SYBR	SpCas9	RPP30	1	0	00:50:00	01:24:00	1	50
A1	1	201	93.34464263916016	27052.408203125	66.537109375	SYBR	SpCas9	RPP30	1	0	00:50:00	01:24:00	1	50
A1	1	202	93.62644958496094	27612.62890625	-8.34375	SYBR	SpCas9	RPP30	1	0	00:50:00	01:24:00	1	50
A1	1	203	93.90826416015624	27499.95703125	-37.90625	SYBR	SpCas9	RPP30	1	0	00:50:00	01:24:00	1	50
A1	1	204	94.19007110595705	25664.94140625	-19.357421875	SYBR	SpCas9	RPP30	1	0	00:50:00	01:24:00	1	50
A1	1	205	94.4718780517578	25778.486328125	21.99609375	SYBR	SpCas9	RPP30	1	0	00:50:00	01:24:00	1	50
A1	1	206	94.753692626953125	25775.435546875	49.92578125	SYBR	SpCas9	RPP30	1	0	00:50:00	01:24:00	1	50
A2	2	1	36.98270034790039	710980.1875	-11015.3125	SYBR	SpCas9	RPP30	1	1	00:47:00	01:09:00	1	107
A2	2	2	37.26451110839844	719109.8125	-9081.2265625	SYBR	SpCas9	RPP30	1	1	00:47:00	01:09:00	1	107
A2	2	3	37.54631805419922	724693.75	-6894.55859375	SYBR	SpCas9	RPP30	1	1	00:47:00	01:09:00	1	107
A2	2	4	37.828128814697266	727312.6875	-4435.0625	SYBR	SpCas9	RPP30	1	1	00:47:00	01:09:00	1	107
A2	2	5	38.10993957519531	727347.25	-1782.64453125	SYBR	SpCas9	RPP30	1	1	00:47:00	01:09:00	1	107
A2	2	6	38.391746520996094	726811.375	914.6865234375	SYBR	SpCas9	RPP30	1	1	00:47:00	01:09:00	1	107
A2	2	7	38.67355728149414	729435.625	3500.814453125	SYBR	SpCas9	RPP30	1	1	00:47:00	01:09:00	1	107
A2	2	8	38.95536804199219	727536.6875	5866.62109375	SYBR	SpCas9	RPP30	1	1	00:47:00	01:09:00	1	107
A2	2	9	39.237178802490234	724445.5	7974.3828125	SYBR	SpCas9	RPP30	1	1	00:47:00	01:09:00	1	107
A2	2	10	39.51898956298828	721199	9847.451171875	SYBR	SpCas9	RPP30	1	1	00:47:00	01:09:00	1	107
A2	2	11	39.80079650878906	720321.1875	11540.537109375	SYBR	SpCas9	RPP30	1	1	00:47:00	01:09:00	1	107
A2	2	12	40.08260726928711	716746.8125	13107.611328125	SYBR	SpCas9	RPP30	1	1	00:47:00	01:09:00	1	107
A2	2	13	40.36441802978515	711451.5625	14584.54296875	SYBR	SpCas9	RPP30	1	1	00:47:00	01:09:00	1	107
A2	2	14	40.64622497558594	708323.4375	16032.01953125	SYBR	SpCas9	RPP30	1	1	00:47:00	01:09:00	1	107
A2	2	15	40.928035736083984	704093.0625	17467.84375	SYBR	SpCas9	RPP30	1	1	00:47:00	01:09:00	1	107
A2	2	16	41.20984649658203	698082.5	18821.416015625	SYBR	SpCas9	RPP30	1	1	00:47:00	01:09:00	1	107
A2	2	17	41.49165344238281	692659.6875	20095.46484375	SYBR	SpCas9	RPP30	1	1	00:47:00	01:09:00	1	107
A2	2	18	41.77346420288086	687206.375	21296.59375	SYBR	SpCas9	RPP30	1	1	00:47:00	01:09:00	1	107
A2	2	19	42.055274963378906	680588.3125	22427.4453125	SYBR	SpCas9	RPP30	1	1	00:47:00	01:09:00	1	107
A2	2	20	42.33708572387695	674879	23478.9296875	SYBR	SpCas9	RPP30	1	1	00:47:00	01:09:00	1	107
A2	2	21	42.618896484375	668006.625	24427.201171875	SYBR	SpCas9	RPP30	1	1	00:47:00	01:09:00	1	107
A2	2	22	42.90070343017578	660223.625	25242.86328125	SYBR	SpCas9	RPP30	1	1	00:47:00	01:09:00	1	107
A2	2	23	43.18251419067383	653889.75	25909.390625	SYBR	SpCas9	RPP30	1	1	00:47:00	01:09:00	1	107
A2	2	24	43.464324951171875	646128.375	26441	SYBR	SpCas9	RPP30	1	1	00:47:00	01:09:00	1	107
A2	2	25	43.746131896972656	636258.125	26886.28515625	SYBR	SpCas9	RPP30	1	1	00:47:00	01:09:00	1	107
A2	2	26	44.0279426574707	628984.0625	27309.71875	SYBR	SpCas9	RPP30	1	1	00:47:00	01:09:00	1	107
A2	2	27	44.30975341796875	621735.625	27760.9296875	SYBR	SpCas9	RPP30	1	1	00:47:00	01:09:00	1	107
A2	2	28	44.59156036376953	614719.625	28250.80859375	SYBR	SpCas9	RPP30	1	1	00:47:00	01:09:00	1	107
A2	2	29	44.87337112426758	606285.5625	28752.53515625	SYBR	SpCas9	RPP30	1	1	00:47:00	01:09:00	1	107
A2	2	30	45.155181884765625	597134.4375	29223.84375	SYBR	SpCas9	RPP30	1	1	00:47:00	01:09:00	1	107
A2	2	31	45.43699264526367	588353.6875	29635.23828125	SYBR	SpCas9	RPP30	1	1	00:47:00	01:09:00	1	107
A2	2	32	45.71880340576172	580363.375	29982.43359375	SYBR	SpCas9	RPP30	1	1	00:47:00	01:09:00	1	107
A2	2	33	46.0006103515625	570877.375	30280.28515625	SYBR	SpCas9	RPP30	1	1	00:47:00	01:09:00	1	107
A2	2	34	46.28242111206055	563008.9375	30546.880859375	SYBR	SpCas9	RPP30	1	1	00:47:00	01:09:00	1	107
A2	2	35	46.564231872558594	555671.3125	30794.7578125	SYBR	SpCas9	RPP30	1	1	00:47:00	01:09:00	1	107
A2	2	36	46.846038818359375	544315.4375	31030.451171875	SYBR	SpCas9	RPP30	1	1	00:47:00	01:09:00	1	107
A2	2	37	47.12784957885742	535572.0625	31258.66015625	SYBR	SpCas9	RPP30	1	1	00:47:00	01:09:00	1	107
A2	2	38	47.40966033935547	527819.5	31479.39453125	SYBR	SpCas9	RPP30	1	1	00:47:00	01:09:00	1	107
A2	2	39	47.69146728515625	518293.9375	31681.6875	SYBR	SpCas9	RPP30	1	1	00:47:00	01:09:00	1	107
A2	2	40	47.9732780456543	509551.96875	31840.162109375	SYBR	SpCas9	RPP30	1	1	00:47:00	01:09:00	1	107
A2	2	41	48.255088806152344	499637.5	31920.9140625	SYBR	SpCas9	RPP30	1	1	00:47:00	01:09:00	1	107
A2	2	42	48.53689956665039	490216.3125	31894.708984375	SYBR	SpCas9	RPP30	1	1	00:47:00	01:09:00	1	107
A2	2	43	48.81871032714844	480768.90625	31748.912109375	SYBR	SpCas9	RPP30	1	1	00:47:00	01:09:00	1	107
A2	2	44	49.10051727294922	473316.75	31491.740234375	SYBR	SpCas9	RPP30	1	1	00:47:00	01:09:00	1	107
A2	2	45	49.382328033447266	461936.34375	31149.7734375	SYBR	SpCas9	RPP30	1	1	00:47:00	01:09:00	1	107
A2	2	46	49.66413879394531	453875.96875	30759.046875	SYBR	SpCas9	RPP30	1	1	00:47:00	01:09:00	1	107
A2	2	47	49.945945739746094	445926.53125	30353.4296875	SYBR	SpCas9	RPP30	1	1	00:47:00	01:09:00	1	107
A2	2	48	50.22775650024414	437318.625	29952.5625	SYBR	SpCas9	RPP30	1	1	00:47:00	01:09:00	1	107
A2	2	49	50.50956726074219	429293.875	29554.869140625	SYBR	SpCas9	RPP30	1	1	00:47:00	01:09:00	1	107
A2	2	50	50.79137420654297	419704.15625	29139.9921875	SYBR	SpCas9	RPP30	1	1	00:47:00	01:09:00	1	107
A2	2	51	51.073184967041016	413028.71875	28682.44140625	SYBR	SpCas9	RPP30	1	1	00:47:00	01:09:00	1	107
A2	2	52	51.35499572753906	403608.6875	28167.921875	SYBR	SpCas9	RPP30	1	1	00:47:00	01:09:00	1	107
A2	2	53	51.63680267333984	395134.6875	27604.37109375	SYBR	SpCas9	RPP30	1	1	00:47:00	01:09:00	1	107
A2	2	54	51.91861724853515	388839.625	27018.63671875	SYBR	SpCas9	RPP30	1	1	00:47:00	01:09:00	1	107
A2	2	55	52.20042419433594	379895.25	26439.21875	SYBR	SpCas9	RPP30	1	1	00:47:00	01:09:00	1	107
A2	2	56	52.482234954833984	374808.0625	25875.3046875	SYBR	SpCas9	RPP30	1	1	00:47:00	01:09:00	1	107
A2	2	57	52.76404571533203	367386.3125	25309.26953125	SYBR	SpCas9	RPP30	1	1	00:47:00	01:09:00	1	107
A2	2	58	53.04585266113281	357870.8125	24707.91796875	SYBR	SpCas9	RPP30	1	1	00:47:00	01:09:00	1	107
A2	2	59	53.32766342163086	351321.40625	24047.15234375	SYBR	SpCas9	RPP30	1	1	00:47:00	01:09:00	1	107
A2	2	60	53.609474182128906	343733.4375	23329.236328125	SYBR	SpCas9	RPP30	1	1	00:47:00	01:09:00	1	107
A2	2	61	53.89128112792969	339234.5	22581.0625	SYBR	SpCas9	RPP30	1	1	00:47:00	01:09:00	1	107
A2	2	62	54.173091888427734	333053.6875	21838.857421875	SYBR	SpCas9	RPP30	1	1	00:47:00	01:09:00	1	107
A2	2	63	54.45490264892578	324684.8125	21133.69140625	SYBR	SpCas9	RPP30	1	1	00:47:00	01:09:00	1	107
A2	2	64	54.73670959472656	319582.6875	20489.474609375	SYBR	SpCas9	RPP30	1	1	00:47:00	01:09:00	1	107
A2	2	65	55.018524169921875	315832.53125	19927.078125	SYBR	SpCas9	RPP30	1	1	00:47:00	01:09:00	1	107
A2	2	66	55.300331115722656	308305.625	19465.255859375	SYBR	SpCas9	RPP30	1	1	00:47:00	01:09:00	1	107
A2	2	67	55.5821418762207	304786.28125	19111.890625	SYBR	SpCas9	RPP30	1	1	00:47:00	01:09:00	1	107
A2	2	68	55.86395263671875	298308.375	18852.388671875	SYBR	SpCas9	RPP30	1	1	00:47:00	01:09:00	1	107
A2	2	69	56.14575958251953	293794.625	18644.94921875	SYBR	SpCas9	RPP30	1	1	00:47:00	01:09:00	1	107
A2	2	70	56.42757034301758	288917.625	18430.50390625	SYBR	SpCas9	RPP30	1	1	00:47:00	01:09:00	1	107
A2	2	71	56.709381103515625	282059.9375	18154.900390625	SYBR	SpCas9	RPP30	1	1	00:47:00	01:09:00	1	107
A2	2	72	56.991188049316406	275589.9375	17792.546875	SYBR	SpCas9	RPP30	1	1	00:47:00	01:09:00	1	107
A2	2	73	57.27299880981445	272895.28125	17358.720703125	SYBR	SpCas9	RPP30	1	1	00:47:00	01:09:00	1	107
A2	2	74	57.5548095703125	266398.84375	16900.240234375	SYBR	SpCas9	RPP30	1	1	00:47:00	01:09:00	1	107
A2	2	75	57.83661651611328	263773.6875	16471.916015625	SYBR	SpCas9	RPP30	1	1	00:47:00	01:09:00	1	107
A2	2	76	58.118431091308594	257650.53125	16112.427734375	SYBR	SpCas9	RPP30	1	1	00:47:00	01:09:00	1	107
A2	2	77	58.400238037109375	254176.203125	15834.7734375	SYBR	SpCas9	RPP30	1	1	00:47:00	01:09:00	1	107
A2	2	78	58.68204879760742	247733.109375	15633.82421875	SYBR	SpCas9	RPP30	1	1	00:47:00	01:09:00	1	107
A2	2	79	58.96385955810547	245066.765625	15500.7080078125	SYBR	SpCas9	RPP30	1	1	00:47:00	01:09:00	1	107
A2	2	80	59.24566650390625	239382.578125	15431.15234375	SYBR	SpCas9	RPP30	1	1	00:47:00	01:09:00	1	107
A2	2	81	59.5274772644043	235682.46875	15423.662109375	SYBR	SpCas9	RPP30	1	1	00:47:00	01:09:00	1	107
A2	2	82	59.809288024902344	230837.71875	15471.2607421875	SYBR	SpCas9	RPP30	1	1	00:47:00	01:09:00	1	107
A2	2	83	60.091094970703125	225937.515625	15556.529296875	SYBR	SpCas9	RPP30	1	1	00:47:00	01:09:00	1	107
A2	2	84	60.37290573120117	221799.828125	15655.109375	SYBR	SpCas9	RPP30	1	1	00:47:00	01:09:00	1	107
A2	2	85	60.65471649169922	216653.421875	15745.78515625	SYBR	SpCas9	RPP30	1	1	00:47:00	01:09:00	1	107
A2	2	86	60.9365234375	210495.78125	15820.455078125	SYBR	SpCas9	RPP30	1	1	00:47:00	01:09:00	1	107
A2	2	87	61.21833801269531	207974.546875	15886.9677734375	SYBR	SpCas9	RPP30	1	1	00:47:00	01:09:00	1	107
A2	2	88	61.500144958496094	203498.75	15963.349609375	SYBR	SpCas9	RPP30	1	1	00:47:00	01:09:00	1	107
A2	2	89	61.78195571899414	196279.40625	16066.7119140625	SYBR	SpCas9	RPP30	1	1	00:47:00	01:09:00	1	107
A2	2	90	62.06376647949219	193257.484375	16204.265625	SYBR	SpCas9	RPP30	1	1	00:47:00	01:09:00	1	107
A2	2	91	62.34557342529297	189476.09375	16369.77734375	SYBR	SpCas9	RPP30	1	1	00:47:00	01:09:00	1	107
A2	2	92	62.627384185791016	182728.15625	16546.033203125	SYBR	SpCas9	RPP30	1	1	00:47:00	01:09:00	1	107
A2	2	93	62.90919494628906	178525.328125	16712.052734375	SYBR	SpCas9	RPP30	1	1	00:47:00	01:09:00	1	107
A2	2	94	63.19100189208984	172634.875	16850.890625	SYBR	SpCas9	RPP30	1	1	00:47:00	01:09:00	1	107
A2	2	95	63.47281265258789	168867.078125	16955.958984375	SYBR	SpCas9	RPP30	1	1	00:47:00	01:09:00	1	107
A2	2	96	63.75462341308594	163910.515625	17033.40234375	SYBR	SpCas9	RPP30	1	1	00:47:00	01:09:00	1	107
A2	2	97	64.03643035888672	157930.71875	17100.4609375	SYBR	SpCas9	RPP30	1	1	00:47:00	01:09:00	1	107
A2	2	98	64.31824493408203	153080.234375	17182.91015625	SYBR	SpCas9	RPP30	1	1	00:47:00	01:09:00	1	107
A2	2	99	64.60005187988281	149411.03125	17311.3359375	SYBR	SpCas9	RPP30	1	1	00:47:00	01:09:00	1	107
A2	2	100	64.881866455078125	144069.234375	17516.9140625	SYBR	SpCas9	RPP30	1	1	00:47:00	01:09:00	1	107
A2	2	101	65.1636734008789	139128.78125	17828.51953125	SYBR	SpCas9	RPP30	1	1	00:47:00	01:09:00	1	107
A2	2	102	65.44548034667969	133122.09375	18272.76953125	SYBR	SpCas9	RPP30	1	1	00:47:00	01:09:00	1	107
A2	2	103	65.727294921875	129309.6875	18878.451171875	SYBR	SpCas9	RPP30	1	1	00:47:00	01:09:00	1	107
A2	2	104	66.00910186767578	121594.0859375	19679.87109375	SYBR	SpCas9	RPP30	1	1	00:47:00	01:09:00	1	107
A2	2	105	66.29090881347656	117745.4375	20710.99609375	SYBR	SpCas9	RPP30	1	1	00:47:00	01:09:00	1	107
A2	2	106	66.572723388671875	112410.09375	21987.150390625	SYBR	SpCas9	RPP30	1	1	00:47:00	01:09:00	1	107
A2	2	107	66.85453033447266	104269.6875	23478.638671875	SYBR	SpCas9	RPP30	1	1	00:47:00	01:09:00	1	107
A2	2	108	67.13633728027344	98080.9140625	25088.70703125	SYBR	SpCas9	RPP30	1	1	00:47:00	01:09:00	1	107
A2	2	109	67.41815185546875	89621.359375	26647.001953125	SYBR	SpCas9	RPP30	1	1	00:47:00	01:09:00	1	107
A2	2	110	67.69995880126953	80764.046875	27925.056640625	SYBR	SpCas9	RPP30	1	1	00:47:00	01:09:00	1	107
A2	2	111	67.98176574707031	70874.125	28672.9921875	SYBR	SpCas9	RPP30	1	1	00:47:00	01:09:00	1	107
A2	2	112	68.263580322265625	61543.015625	28671.12890625	SYBR	SpCas9	RPP30	1	1	00:47:00	01:09:00	1	107
A2	2	113	68.5453872680664	51612.54296875	27784.84765625	SYBR	SpCas9	RPP30	1	1	00:47:00	01:09:00	1	107
A2	2	114	68.82719421386719	43451.8515625	26006.4453125	SYBR	SpCas9	RPP30	1	1	00:47:00	01:09:00	1	107
A2	2	115	69.1090087890625	38031.0859375	23467.7578125	SYBR	SpCas9	RPP30	1	1	00:47:00	01:09:00	1	107
A2	2	116	69.39081573486328	32997.83984375	20415.27734375	SYBR	SpCas9	RPP30	1	1	00:47:00	01:09:00	1	107
A2	2	117	69.67262268066406	29094.001953125	17153.9296875	SYBR	SpCas9	RPP30	1	1	00:47:00	01:09:00	1	107
A2	2	118	69.954437255859375	26718.92578125	14087.9404296875	SYBR	SpCas9	RPP30	1	1	00:47:00	01:09:00	1	107
A2	2	119	70.23625183105469	25661.33984375	11442.77734375	SYBR	SpCas9	RPP30	1	1	00:47:00	01:09:00	1	107
A2	2	120	70.51805114746094	22539.76171875	9209.166015625	SYBR	SpCas9	RPP30	1	1	00:47:00	01:09:00	1	107
A2	2	121	70.79986572265625	21904.322265625	7423.79345703125	SYBR	SpCas9	RPP30	1	1	00:47:00	01:09:00	1	107
A2	2	122	71.08168029785156	19321.791015625	6063.4404296875	SYBR	SpCas9	RPP30	1	1	00:47:00	01:09:00	1	107
A2	2	123	71.36348724365234	19553.814453125	5075.9599609375	SYBR	SpCas9	RPP30	1	1	00:47:00	01:09:00	1	107
A2	2	124	71.645294189453125	18571.291015625	4402.8251953125	SYBR	SpCas9	RPP30	1	1	00:47:00	01:09:00	1	107
A2	2	125	71.92710876464844	16347.8193359375	3987.4384765625	SYBR	SpCas9	RPP30	1	1	00:47:00	01:09:00	1	107
A2	2	126	72.20891571044922	16373.751953125	3773.0703125	SYBR	SpCas9	RPP30	1	1	00:47:00	01:09:00	1	107
A2	2	127	72.49072265625	15231.1025390625	3699.310546875	SYBR	SpCas9	RPP30	1	1	00:47:00	01:09:00	1	107
A2	2	128	72.77253723144531	13309.541015625	3704.55859375	SYBR	SpCas9	RPP30	1	1	00:47:00	01:09:00	1	107
A2	2	129	73.0543441772461	11602.4892578125	3735.7431640625	SYBR	SpCas9	RPP30	1	1	00:47:00	01:09:00	1	107
A2	2	130	73.336151123046875	10167.244140625	3759.3525390625	SYBR	SpCas9	RPP30	1	1	00:47:00	01:09:00	1	107
A2	2	131	73.61796569824219	9905.544921875	3764.9228515625	SYBR	SpCas9	RPP30	1	1	00:47:00	01:09:00	1	107
A2	2	132	73.89977264404297	8550.5068359375	3756.2646484375	SYBR	SpCas9	RPP30	1	1	00:47:00	01:09:00	1	107
A2	2	133	74.18157958984375	7536.54833984375	3735.138671875	SYBR	SpCas9	RPP30	1	1	00:47:00	01:09:00	1	107
A2	2	134	74.46339416503906	5614.16064453125	3689.2265625	SYBR	SpCas9	RPP30	1	1	00:47:00	01:09:00	1	107
A2	2	135	74.74520111083984	4980.953125	3594.2578125	SYBR	SpCas9	RPP30	1	1	00:47:00	01:09:00	1	107
A2	2	136	75.027008056640625	1781.14453125	3429.0703125	SYBR	SpCas9	RPP30	1	1	00:47:00	01:09:00	1	107
A2	2	137	75.30882263183594	2759.63916015625	3191.447265625	SYBR	SpCas9	RPP30	1	1	00:47:00	01:09:00	1	107
A2	2	138	75.59062957763672	922.6014404296876	2901.138671875	SYBR	SpCas9	RPP30	1	1	00:47:00	01:09:00	1	107
A2	2	139	75.8724365234375	1716.4031982421875	2586.998046875	SYBR	SpCas9	RPP30	1	1	00:47:00	01:09:00	1	107
A2	2	140	76.15425109863281	-217.09925842285156	2268.2880859375	SYBR	SpCas9	RPP30	1	1	00:47:00	01:09:00	1	107
A2	2	141	76.436065673828125	-518.18280029296875	1945.5478515625	SYBR	SpCas9	RPP30	1	1	00:47:00	01:09:00	1	107
A2	2	142	76.717864990234375	-2876.4609375	1608.1123046875	SYBR	SpCas9	RPP30	1	1	00:47:00	01:09:00	1	107
A2	2	143	76.99967956542969	-1366.8349609375	1251.3359375	SYBR	SpCas9	RPP30	1	1	00:47:00	01:09:00	1	107
A2	2	144	77.281494140625	-2572.4638671875	888.9306640625	SYBR	SpCas9	RPP30	1	1	00:47:00	01:09:00	1	107
A2	2	145	77.56330108642578	-1062.2984619140625	550.990234375	SYBR	SpCas9	RPP30	1	1	00:47:00	01:09:00	1	107
A2	2	146	77.84510803222656	-3537.39892578125	270.4326171875	SYBR	SpCas9	RPP30	1	1	00:47:00	01:09:00	1	107
A2	2	147	78.126922607421875	-2012.091064453125	68.638671875	SYBR	SpCas9	RPP30	1	1	00:47:00	01:09:00	1	107
A2	2	148	78.40872955322266	-1457.65283203125	-50.59765625	SYBR	SpCas9	RPP30	1	1	00:47:00	01:09:00	1	107
A2	2	149	78.69053649902344	-3149.417724609375	-97.3076171875	SYBR	SpCas9	RPP30	1	1	00:47:00	01:09:00	1	107
A2	2	150	78.97235107421875	-3721.228515625	-86.9716796875	SYBR	SpCas9	RPP30	1	1	00:47:00	01:09:00	1	107
A2	2	151	79.25415802001953	-1944.7601318359375	-34.5732421875	SYBR	SpCas9	RPP30	1	1	00:47:00	01:09:00	1	107
A2	2	152	79.53596496582031	-2624.616943359375	45.15625	SYBR	SpCas9	RPP30	1	1	00:47:00	01:09:00	1	107
A2	2	153	79.817779541015625	-3683.35498046875	133.513671875	SYBR	SpCas9	RPP30	1	1	00:47:00	01:09:00	1	107
A2	2	154	80.0995864868164	-3293.50341796875	206.23046875	SYBR	SpCas9	RPP30	1	1	00:47:00	01:09:00	1	107
A2	2	155	80.38139343261719	-4473.02001953125	239.6103515625	SYBR	SpCas9	RPP30	1	1	00:47:00	01:09:00	1	107
A2	2	156	80.6632080078125	-4825.8603515625	222.12109375	SYBR	SpCas9	RPP30	1	1	00:47:00	01:09:00	1	107
A2	2	157	80.94501495361328	-4757.77490234375	162.51171875	SYBR	SpCas9	RPP30	1	1	00:47:00	01:09:00	1	107
A2	2	158	81.22682189941406	-4156.291015625	86.740234375	SYBR	SpCas9	RPP30	1	1	00:47:00	01:09:00	1	107
A2	2	159	81.508636474609375	-4123.5244140625	25.0244140625	SYBR	SpCas9	RPP30	1	1	00:47:00	01:09:00	1	107
A2	2	160	81.79044342041016	-4834.88916015625	-1.3759765625	SYBR	SpCas9	RPP30	1	1	00:47:00	01:09:00	1	107
A2	2	161	82.07225036621094	-5775.79736328125	15.1181640625	SYBR	SpCas9	RPP30	1	1	00:47:00	01:09:00	1	107
A2	2	162	82.35406494140625	-5624.80615234375	71.716796875	SYBR	SpCas9	RPP30	1	1	00:47:00	01:09:00	1	107
A2	2	163	82.63587951660156	-4242.10888671875	158.5234375	SYBR	SpCas9	RPP30	1	1	00:47:00	01:09:00	1	107
A2	2	164	82.91767883300781	-5702.603515625	256.412109375	SYBR	SpCas9	RPP30	1	1	00:47:00	01:09:00	1	107
A2	2	165	83.199493408203125	-5196.2900390625	334.193359375	SYBR	SpCas9	RPP30	1	1	00:47:00	01:09:00	1	107
A2	2	166	83.48130798339844	-7701.7109375	354.7021484375	SYBR	SpCas9	RPP30	1	1	00:47:00	01:09:00	1	107
A2	2	167	83.76311492919922	-7682.0009765625	291.9638671875	SYBR	SpCas9	RPP30	1	1	00:47:00	01:09:00	1	107
A2	2	168	84.044921875	-7204.46044921875	148.8603515625	SYBR	SpCas9	RPP30	1	1	00:47:00	01:09:00	1	107
A2	2	169	84.32673645019531	-6502.77197265625	-39.4267578125	SYBR	SpCas9	RPP30	1	1	00:47:00	01:09:00	1	107
A2	2	170	84.6085433959961	-7576.90380859375	-220.7763671875	SYBR	SpCas9	RPP30	1	1	00:47:00	01:09:00	1	107
A2	2	171	84.890350341796875	-5991.81787109375	-350.443359375	SYBR	SpCas9	RPP30	1	1	00:47:00	01:09:00	1	107
A2	2	172	85.17216491699219	-7712.28515625	-408.8916015625	SYBR	SpCas9	RPP30	1	1	00:47:00	01:09:00	1	107
A2	2	173	85.45397186279297	-7018.6533203125	-404.583984375	SYBR	SpCas9	RPP30	1	1	00:47:00	01:09:00	1	107
A2	2	174	85.73577880859375	-6514.02880859375	-363.9013671875	SYBR	SpCas9	RPP30	1	1	00:47:00	01:09:00	1	107
A2	2	175	86.01759338378906	-7806.412109375	-316.0126953125	SYBR	SpCas9	RPP30	1	1	00:47:00	01:09:00	1	107
A2	2	176	86.29940032958984	-7693.1142578125	-279.60546875	SYBR	SpCas9	RPP30	1	1	00:47:00	01:09:00	1	107
A2	2	177	86.581207275390625	-7781.7744140625	-256.021484375	SYBR	SpCas9	RPP30	1	1	00:47:00	01:09:00	1	107
A2	2	178	86.86302185058594	-7887.94970703125	-231.9697265625	SYBR	SpCas9	RPP30	1	1	00:47:00	01:09:00	1	107
A2	2	179	87.14482879638672	-6992.396484375	-192.265625	SYBR	SpCas9	RPP30	1	1	00:47:00	01:09:00	1	107
A2	2	180	87.4266357421875	-7785.0478515625	-136.80859375	SYBR	SpCas9	RPP30	1	1	00:47:00	01:09:00	1	107
A2	2	181	87.70845031738281	-8212.8447265625	-89.8583984375	SYBR	SpCas9	RPP30	1	1	00:47:00	01:09:00	1	107
A2	2	182	87.9902572631836	-10040.0625	-91.3173828125	SYBR	SpCas9	RPP30	1	1	00:47:00	01:09:00	1	107
A2	2	183	88.272064208984375	-8516.552734375	-171.4296875	SYBR	SpCas9	RPP30	1	1	00:47:00	01:09:00	1	107
A2	2	184	88.55387878417969	-9517.0966796875	-324.7109375	SYBR	SpCas9	RPP30	1	1	00:47:00	01:09:00	1	107
A2	2	185	88.835693359375	-7618.91357421875	-502.923828125	SYBR	SpCas9	RPP30	1	1	00:47:00	01:09:00	1	107
A2	2	186	89.11749267578125	-7682.9716796875	-635.3759765625	SYBR	SpCas9	RPP30	1	1	00:47:00	01:09:00	1	107
A2	2	187	89.39930725097656	-8216.548828125	-665.6162109375	SYBR	SpCas9	RPP30	1	1	00:47:00	01:09:00	1	107
A2	2	188	89.681121826171875	-7624.3447265625	-581.6435546875	SYBR	SpCas9	RPP30	1	1	00:47:00	01:09:00	1	107
A2	2	189	89.962921142578125	-9056.712890625	-420.8935546875	SYBR	SpCas9	RPP30	1	1	00:47:00	01:09:00	1	107
A2	2	190	90.24473571777344	-8881.4794921875	-247.7119140625	SYBR	SpCas9	RPP30	1	1	00:47:00	01:09:00	1	107
A2	2	191	90.52655029296876	-10190.9814453125	-117.8759765625	SYBR	SpCas9	RPP30	1	1	00:47:00	01:09:00	1	107
A2	2	192	90.80835723876952	-8684.6650390625	-51.6806640625	SYBR	SpCas9	RPP30	1	1	00:47:00	01:09:00	1	107
A2	2	193	91.09016418457033	-9311.830078125	-30.5341796875	SYBR	SpCas9	RPP30	1	1	00:47:00	01:09:00	1	107
A2	2	194	91.371978759765625	-8726.171875	-16.7646484375	SYBR	SpCas9	RPP30	1	1	00:47:00	01:09:00	1	107
A2	2	195	91.6537857055664	-9875.619140625	18.23046875	SYBR	SpCas9	RPP30	1	1	00:47:00	01:09:00	1	107
A2	2	196	91.9355926513672	-9988.7734375	76.3583984375	SYBR	SpCas9	RPP30	1	1	00:47:00	01:09:00	1	107
A2	2	197	92.2174072265625	-10876.9541015625	135.361328125	SYBR	SpCas9	RPP30	1	1	00:47:00	01:09:00	1	107
A2	2	198	92.49921417236328	-10772.431640625	165.900390625	SYBR	SpCas9	RPP30	1	1	00:47:00	01:09:00	1	107
A2	2	199	92.78102111816406	-9825.373046875	148.7802734375	SYBR	SpCas9	RPP30	1	1	00:47:00	01:09:00	1	107
A2	2	200	93.062835693359375	-11663.0234375	81.453125	SYBR	SpCas9	RPP30	1	1	00:47:00	01:09:00	1	107
A2	2	201	93.34464263916016	-11165.3759765625	-25.8828125	SYBR	SpCas9	RPP30	1	1	00:47:00	01:09:00	1	107
A2	2	202	93.62644958496094	-11381.9365234375	-157.1640625	SYBR	SpCas9	RPP30	1	1	00:47:00	01:09:00	1	107
A2	2	203	93.90826416015624	-10476.419921875	-294.689453125	SYBR	SpCas9	RPP30	1	1	00:47:00	01:09:00	1	107
A2	2	204	94.19007110595705	-11800.59765625	-421.21484375	SYBR	SpCas9	RPP30	1	1	00:47:00	01:09:00	1	107
A2	2	205	94.4718780517578	-11169.009765625	-522.9365234375	SYBR	SpCas9	RPP30	1	1	00:47:00	01:09:00	1	107
A2	2	206	94.753692626953125	-9983.8095703125	-593.615234375	SYBR	SpCas9	RPP30	1	1	00:47:00	01:09:00	1	107
A3	3	1	36.97700119018555	687229.0625	-15917.48046875	SYBR	SpCas9	RPP30	1	2.5	00:50:00	01:13:00	1	200
A3	3	2	37.25883483886719	694842	-13591.298828125	SYBR	SpCas9	RPP30	1	2.5	00:50:00	01:13:00	1	200
A3	3	3	37.54066467285156	701080.3125	-10950.353515625	SYBR	SpCas9	RPP30	1	2.5	00:50:00	01:13:00	1	200
A3	3	4	37.8224983215332	706900.6875	-7948.33203125	SYBR	SpCas9	RPP30	1	2.5	00:50:00	01:13:00	1	200
A3	3	5	38.10433197021485	709248.625	-4659.560546875	SYBR	SpCas9	RPP30	1	2.5	00:50:00	01:13:00	1	200
A3	3	6	38.38616180419922	709304.0625	-1244.322265625	SYBR	SpCas9	RPP30	1	2.5	00:50:00	01:13:00	1	200
A3	3	7	38.66799545288086	709047.5625	2114.4716796875	SYBR	SpCas9	RPP30	1	2.5	00:50:00	01:13:00	1	200
A3	3	8	38.9498291015625	709456.6875	5263.2138671875	SYBR	SpCas9	RPP30	1	2.5	00:50:00	01:13:00	1	200
A3	3	9	39.23166275024414	709340.3125	8100.529296875	SYBR	SpCas9	RPP30	1	2.5	00:50:00	01:13:00	1	200
A3	3	10	39.51349639892578	705502.75	10579.22265625	SYBR	SpCas9	RPP30	1	2.5	00:50:00	01:13:00	1	200
A3	3	11	39.79532623291016	702018.4375	12700.111328125	SYBR	SpCas9	RPP30	1	2.5	00:50:00	01:13:00	1	200
A3	3	12	40.0771598815918	699346.375	14503.939453125	SYBR	SpCas9	RPP30	1	2.5	00:50:00	01:13:00	1	200
A3	3	13	40.35899353027344	693496.375	16062.8671875	SYBR	SpCas9	RPP30	1	2.5	00:50:00	01:13:00	1	200
A3	3	14	40.64082336425781	687277.3125	17522.69140625	SYBR	SpCas9	RPP30	1	2.5	00:50:00	01:13:00	1	200
A3	3	15	40.92265701293945	683860.9375	18856.76171875	SYBR	SpCas9	RPP30	1	2.5	00:50:00	01:13:00	1	200
A3	3	16	41.204490661621094	679366.4375	20099.875	SYBR	SpCas9	RPP30	1	2.5	00:50:00	01:13:00	1	200
A3	3	17	41.48632049560547	671295.5625	21264.494140625	SYBR	SpCas9	RPP30	1	2.5	00:50:00	01:13:00	1	200
A3	3	18	41.76815414428711	666295.9375	22353.87890625	SYBR	SpCas9	RPP30	1	2.5	00:50:00	01:13:00	1	200
A3	3	19	42.04998779296875	659264.3125	23374.044921875	SYBR	SpCas9	RPP30	1	2.5	00:50:00	01:13:00	1	200
A3	3	20	42.33182144165039	652540.9375	24335.298828125	SYBR	SpCas9	RPP30	1	2.5	00:50:00	01:13:00	1	200
A3	3	21	42.61365509033203	644025.125	25246.9453125	SYBR	SpCas9	RPP30	1	2.5	00:50:00	01:13:00	1	200
A3	3	22	42.895484924316406	640104.6875	26112.005859375	SYBR	SpCas9	RPP30	1	2.5	00:50:00	01:13:00	1	200
A3	3	23	43.17731857299805	629435.75	26927.08203125	SYBR	SpCas9	RPP30	1	2.5	00:50:00	01:13:00	1	200
A3	3	24	43.45915222167969	621733.875	27686.0703125	SYBR	SpCas9	RPP30	1	2.5	00:50:00	01:13:00	1	200
A3	3	25	43.74098205566406	615158.75	28383.59765625	SYBR	SpCas9	RPP30	1	2.5	00:50:00	01:13:00	1	200
A3	3	26	44.0228157043457	604844.8125	29015.6484375	SYBR	SpCas9	RPP30	1	2.5	00:50:00	01:13:00	1	200
A3	3	27	44.304649353027344	596708.5625	29578.46875	SYBR	SpCas9	RPP30	1	2.5	00:50:00	01:13:00	1	200
A3	3	28	44.58647918701172	587809.875	30070.3359375	SYBR	SpCas9	RPP30	1	2.5	00:50:00	01:13:00	1	200
A3	3	29	44.86831283569336	579911.875	30497.212890625	SYBR	SpCas9	RPP30	1	2.5	00:50:00	01:13:00	1	200
A3	3	30	45.150146484375	569087.8125	30876.263671875	SYBR	SpCas9	RPP30	1	2.5	00:50:00	01:13:00	1	200
A3	3	31	45.43198013305664	560500.5	31233.154296875	SYBR	SpCas9	RPP30	1	2.5	00:50:00	01:13:00	1	200
A3	3	32	45.71381378173828	550765.125	31588.72265625	SYBR	SpCas9	RPP30	1	2.5	00:50:00	01:13:00	1	200
A3	3	33	45.995643615722656	543532.125	31944.875	SYBR	SpCas9	RPP30	1	2.5	00:50:00	01:13:00	1	200
A3	3	34	46.2774772644043	533810.8125	32283.16015625	SYBR	SpCas9	RPP30	1	2.5	00:50:00	01:13:00	1	200
A3	3	35	46.55931091308594	523807.40625	32577.005859375	SYBR	SpCas9	RPP30	1	2.5	00:50:00	01:13:00	1	200
A3	3	36	46.84114074707031	513500.09375	32810.25	SYBR	SpCas9	RPP30	1	2.5	00:50:00	01:13:00	1	200
A3	3	37	47.12297439575195	503068.5	32983.11328125	SYBR	SpCas9	RPP30	1	2.5	00:50:00	01:13:00	1	200
A3	3	38	47.404808044433594	495061.3125	33105.03125	SYBR	SpCas9	RPP30	1	2.5	00:50:00	01:13:00	1	200
A3	3	39	47.68663787841797	486051.8125	33182.2265625	SYBR	SpCas9	RPP30	1	2.5	00:50:00	01:13:00	1	200
A3	3	40	47.96847152709961	472906.15625	33213.15625	SYBR	SpCas9	RPP30	1	2.5	00:50:00	01:13:00	1	200
A3	3	41	48.25030517578125	466311.84375	33192.54296875	SYBR	SpCas9	RPP30	1	2.5	00:50:00	01:13:00	1	200
A3	3	42	48.53213882446289	454222.46875	33115.734375	SYBR	SpCas9	RPP30	1	2.5	00:50:00	01:13:00	1	200
A3	3	43	48.81397247314453	445902.53125	32976.453125	SYBR	SpCas9	RPP30	1	2.5	00:50:00	01:13:00	1	200
A3	3	44	49.095802307128906	436874.90625	32761.560546875	SYBR	SpCas9	RPP30	1	2.5	00:50:00	01:13:00	1	200
A3	3	45	49.37763595581055	426161.78125	32450.6796875	SYBR	SpCas9	RPP30	1	2.5	00:50:00	01:13:00	1	200
A3	3	46	49.65946960449219	416641.9375	32026.38671875	SYBR	SpCas9	RPP30	1	2.5	00:50:00	01:13:00	1	200
A3	3	47	49.94129943847656	406873.96875	31489.078125	SYBR	SpCas9	RPP30	1	2.5	00:50:00	01:13:00	1	200
A3	3	48	50.2231330871582	399214.375	30866.765625	SYBR	SpCas9	RPP30	1	2.5	00:50:00	01:13:00	1	200
A3	3	49	50.50496673583984	388531.875	30212.119140625	SYBR	SpCas9	RPP30	1	2.5	00:50:00	01:13:00	1	200
A3	3	50	50.78679656982422	380960.25	29583.92578125	SYBR	SpCas9	RPP30	1	2.5	00:50:00	01:13:00	1	200
A3	3	51	51.06863021850586	372357.28125	29021.28125	SYBR	SpCas9	RPP30	1	2.5	00:50:00	01:13:00	1	200
A3	3	52	51.3504638671875	365645.78125	28522.13671875	SYBR	SpCas9	RPP30	1	2.5	00:50:00	01:13:00	1	200
A3	3	53	51.632293701171875	357353.65625	28042.265625	SYBR	SpCas9	RPP30	1	2.5	00:50:00	01:13:00	1	200
A3	3	54	51.91413116455078	346460.375	27516.84765625	SYBR	SpCas9	RPP30	1	2.5	00:50:00	01:13:00	1	200
A3	3	55	52.19596099853515	341180.6875	26897.09375	SYBR	SpCas9	RPP30	1	2.5	00:50:00	01:13:00	1	200
A3	3	56	52.4777946472168	331287.4375	26178.34375	SYBR	SpCas9	RPP30	1	2.5	00:50:00	01:13:00	1	200
A3	3	57	52.75962829589844	323679.625	25402.6328125	SYBR	SpCas9	RPP30	1	2.5	00:50:00	01:13:00	1	200
A3	3	58	53.04145812988281	317611.1875	24633.203125	SYBR	SpCas9	RPP30	1	2.5	00:50:00	01:13:00	1	200
A3	3	59	53.32329177856445	312405.0625	23920.0625	SYBR	SpCas9	RPP30	1	2.5	00:50:00	01:13:00	1	200
A3	3	60	53.605125427246094	302984.28125	23278.6796875	SYBR	SpCas9	RPP30	1	2.5	00:50:00	01:13:00	1	200
A3	3	61	53.88695526123047	295966.34375	22694.509765625	SYBR	SpCas9	RPP30	1	2.5	00:50:00	01:13:00	1	200
A3	3	62	54.16878890991211	291341.125	22143.791015625	SYBR	SpCas9	RPP30	1	2.5	00:50:00	01:13:00	1	200
A3	3	63	54.45062255859375	282315.5	21612.88671875	SYBR	SpCas9	RPP30	1	2.5	00:50:00	01:13:00	1	200
A3	3	64	54.732452392578125	278659.1875	21101.765625	SYBR	SpCas9	RPP30	1	2.5	00:50:00	01:13:00	1	200
A3	3	65	55.01428985595703	272361.96875	20614.466796875	SYBR	SpCas9	RPP30	1	2.5	00:50:00	01:13:00	1	200
A3	3	66	55.296119689941406	265436.71875	20148.4453125	SYBR	SpCas9	RPP30	1	2.5	00:50:00	01:13:00	1	200
A3	3	67	55.57795333862305	260366.015625	19693.765625	SYBR	SpCas9	RPP30	1	2.5	00:50:00	01:13:00	1	200
A3	3	68	55.85978698730469	255038.75	19241.296875	SYBR	SpCas9	RPP30	1	2.5	00:50:00	01:13:00	1	200
A3	3	69	56.14161682128906	248184.140625	18792.220703125	SYBR	SpCas9	RPP30	1	2.5	00:50:00	01:13:00	1	200
A3	3	70	56.4234504699707	244586.234375	18361.12109375	SYBR	SpCas9	RPP30	1	2.5	00:50:00	01:13:00	1	200
A3	3	71	56.705284118652344	238828.25	17969.2109375	SYBR	SpCas9	RPP30	1	2.5	00:50:00	01:13:00	1	200
A3	3	72	56.98711395263672	232889.71875	17633.38671875	SYBR	SpCas9	RPP30	1	2.5	00:50:00	01:13:00	1	200
A3	3	73	57.26894760131836	228937.4375	17355.62109375	SYBR	SpCas9	RPP30	1	2.5	00:50:00	01:13:00	1	200
A3	3	74	57.55078125	223377.875	17120.51953125	SYBR	SpCas9	RPP30	1	2.5	00:50:00	01:13:00	1	200
A3	3	75	57.832611083984375	219530.765625	16902.939453125	SYBR	SpCas9	RPP30	1	2.5	00:50:00	01:13:00	1	200
A3	3	76	58.11444854736328	211365.984375	16683.138671875	SYBR	SpCas9	RPP30	1	2.5	00:50:00	01:13:00	1	200
A3	3	77	58.396278381347656	207912.390625	16460.93359375	SYBR	SpCas9	RPP30	1	2.5	00:50:00	01:13:00	1	200
A3	3	78	58.6781120300293	204906.3125	16258.8037109375	SYBR	SpCas9	RPP30	1	2.5	00:50:00	01:13:00	1	200
A3	3	79	58.95994567871094	198256.859375	16110.7578125	SYBR	SpCas9	RPP30	1	2.5	00:50:00	01:13:00	1	200
A3	3	80	59.24177551269531	193452.078125	16042.2265625	SYBR	SpCas9	RPP30	1	2.5	00:50:00	01:13:00	1	200
A3	3	81	59.52360916137695	189904.921875	16052.8037109375	SYBR	SpCas9	RPP30	1	2.5	00:50:00	01:13:00	1	200
A3	3	82	59.805442810058594	186194.65625	16112.2900390625	SYBR	SpCas9	RPP30	1	2.5	00:50:00	01:13:00	1	200
A3	3	83	60.08727264404297	177520.890625	16173.435546875	SYBR	SpCas9	RPP30	1	2.5	00:50:00	01:13:00	1	200
A3	3	84	60.36910629272461	173982.515625	16194.1923828125	SYBR	SpCas9	RPP30	1	2.5	00:50:00	01:13:00	1	200
A3	3	85	60.65093994140625	169974.515625	16158.5478515625	SYBR	SpCas9	RPP30	1	2.5	00:50:00	01:13:00	1	200
A3	3	86	60.932769775390625	164365.328125	16084.990234375	SYBR	SpCas9	RPP30	1	2.5	00:50:00	01:13:00	1	200
A3	3	87	61.21460723876953	159125.6875	16019.1982421875	SYBR	SpCas9	RPP30	1	2.5	00:50:00	01:13:00	1	200
A3	3	88	61.496437072753906	155492.21875	16015.96875	SYBR	SpCas9	RPP30	1	2.5	00:50:00	01:13:00	1	200
A3	3	89	61.77827072143555	150299.359375	16117.048828125	SYBR	SpCas9	RPP30	1	2.5	00:50:00	01:13:00	1	200
A3	3	90	62.06010437011719	146233.578125	16333.5927734375	SYBR	SpCas9	RPP30	1	2.5	00:50:00	01:13:00	1	200
A3	3	91	62.34193420410156	141059.625	16638.46484375	SYBR	SpCas9	RPP30	1	2.5	00:50:00	01:13:00	1	200
A3	3	92	62.6237678527832	135760.9375	16974.44140625	SYBR	SpCas9	RPP30	1	2.5	00:50:00	01:13:00	1	200
A3	3	93	62.90560150146485	129811.1171875	17277.421875	SYBR	SpCas9	RPP30	1	2.5	00:50:00	01:13:00	1	200
A3	3	94	63.18743133544922	123302.7578125	17506.81640625	SYBR	SpCas9	RPP30	1	2.5	00:50:00	01:13:00	1	200
A3	3	95	63.46926498413086	119463.421875	17666.43359375	SYBR	SpCas9	RPP30	1	2.5	00:50:00	01:13:00	1	200
A3	3	96	63.7510986328125	115100.5390625	17805.255859375	SYBR	SpCas9	RPP30	1	2.5	00:50:00	01:13:00	1	200
A3	3	97	64.032928466796875	108568.984375	17996.345703125	SYBR	SpCas9	RPP30	1	2.5	00:50:00	01:13:00	1	200
A3	3	98	64.31476593017578	103649.4375	18305.052734375	SYBR	SpCas9	RPP30	1	2.5	00:50:00	01:13:00	1	200
A3	3	99	64.59659576416016	99635.3984375	18760.61328125	SYBR	SpCas9	RPP30	1	2.5	00:50:00	01:13:00	1	200
A3	3	100	64.87843322753906	94388.375	19345.107421875	SYBR	SpCas9	RPP30	1	2.5	00:50:00	01:13:00	1	200
A3	3	101	65.16026306152344	86949.125	20006.00390625	SYBR	SpCas9	RPP30	1	2.5	00:50:00	01:13:00	1	200
A3	3	102	65.44209289550781	80384.5	20689.02734375	SYBR	SpCas9	RPP30	1	2.5	00:50:00	01:13:00	1	200
A3	3	103	65.72392272949219	73540.3828125	21375.48046875	SYBR	SpCas9	RPP30	1	2.5	00:50:00	01:13:00	1	200
A3	3	104	66.0057601928711	67635.4296875	22099.033203125	SYBR	SpCas9	RPP30	1	2.5	00:50:00	01:13:00	1	200
A3	3	105	66.28759002685547	62850.8671875	22926.474609375	SYBR	SpCas9	RPP30	1	2.5	00:50:00	01:13:00	1	200
A3	3	106	66.569427490234375	56503.03515625	23910.162109375	SYBR	SpCas9	RPP30	1	2.5	00:50:00	01:13:00	1	200
A3	3	107	66.85125732421875	48844.08984375	25040.70703125	SYBR	SpCas9	RPP30	1	2.5	00:50:00	01:13:00	1	200
A3	3	108	67.133087158203125	40260.671875	26229.1484375	SYBR	SpCas9	RPP30	1	2.5	00:50:00	01:13:00	1	200
A3	3	109	67.4149169921875	31097.68359375	27325.2421875	SYBR	SpCas9	RPP30	1	2.5	00:50:00	01:13:00	1	200
A3	3	110	67.6967544555664	23238.603515625	28154.51171875	SYBR	SpCas9	RPP30	1	2.5	00:50:00	01:13:00	1	200
A3	3	111	67.97859191894531	14608.265625	28550.298828125	SYBR	SpCas9	RPP30	1	2.5	00:50:00	01:13:00	1	200
A3	3	112	68.26042175292969	5437.52685546875	28371.48046875	SYBR	SpCas9	RPP30	1	2.5	00:50:00	01:13:00	1	200
A3	3	113	68.54225158691406	-5272.1376953125	27514.88671875	SYBR	SpCas9	RPP30	1	2.5	00:50:00	01:13:00	1	200
A3	3	114	68.82408142089844	-11357.0888671875	25934.169921875	SYBR	SpCas9	RPP30	1	2.5	00:50:00	01:13:00	1	200
A3	3	115	69.10591888427734	-20594.5625	23664.41796875	SYBR	SpCas9	RPP30	1	2.5	00:50:00	01:13:00	1	200
A3	3	116	69.38774871826172	-25605.013671875	20838.048828125	SYBR	SpCas9	RPP30	1	2.5	00:50:00	01:13:00	1	200
A3	3	117	69.669586181640625	-29255.5859375	17675.548828125	SYBR	SpCas9	RPP30	1	2.5	00:50:00	01:13:00	1	200
A3	3	118	69.951416015625	-32033.021484375	14534.0400390625	SYBR	SpCas9	RPP30	1	2.5	00:50:00	01:13:00	1	200
A3	3	119	70.233245849609375	-34934.04296875	11676.5205078125	SYBR	SpCas9	RPP30	1	2.5	00:50:00	01:13:00	1	200
A3	3	120	70.51507568359375	-35590.953125	9198.509765625	SYBR	SpCas9	RPP30	1	2.5	00:50:00	01:13:00	1	200
A3	3	121	70.79691314697266	-35506.39453125	7204.013671875	SYBR	SpCas9	RPP30	1	2.5	00:50:00	01:13:00	1	200
A3	3	122	71.07875061035156	-38771.484375	5705.533203125	SYBR	SpCas9	RPP30	1	2.5	00:50:00	01:13:00	1	200
A3	3	123	71.36058044433594	-39355.36328125	4646.6064453125	SYBR	SpCas9	RPP30	1	2.5	00:50:00	01:13:00	1	200
A3	3	124	71.64241027832031	-40815.5234375	3937.1005859375	SYBR	SpCas9	RPP30	1	2.5	00:50:00	01:13:00	1	200
A3	3	125	71.92424011230469	-40856.09765625	3485.017578125	SYBR	SpCas9	RPP30	1	2.5	00:50:00	01:13:00	1	200
A3	3	126	72.2060775756836	-42045.62890625	3213.7548828125	SYBR	SpCas9	RPP30	1	2.5	00:50:00	01:13:00	1	200
A3	3	127	72.48790740966797	-43930	3064.7080078125	SYBR	SpCas9	RPP30	1	2.5	00:50:00	01:13:00	1	200
A3	3	128	72.769744873046875	-44262.3828125	2993.00390625	SYBR	SpCas9	RPP30	1	2.5	00:50:00	01:13:00	1	200
A3	3	129	73.05157470703125	-45646.7109375	2964.0009765625	SYBR	SpCas9	RPP30	1	2.5	00:50:00	01:13:00	1	200
A3	3	130	73.333404541015625	-47254.546875	2952.869140625	SYBR	SpCas9	RPP30	1	2.5	00:50:00	01:13:00	1	200
A3	3	131	73.615234375	-47225.23828125	2944.900390625	SYBR	SpCas9	RPP30	1	2.5	00:50:00	01:13:00	1	200
A3	3	132	73.8970718383789	-49246.4140625	2933.9716796875	SYBR	SpCas9	RPP30	1	2.5	00:50:00	01:13:00	1	200
A3	3	133	74.17890930175781	-50429.9296875	2918.7802734375	SYBR	SpCas9	RPP30	1	2.5	00:50:00	01:13:00	1	200
A3	3	134	74.46073913574219	-50025.390625	2897.67578125	SYBR	SpCas9	RPP30	1	2.5	00:50:00	01:13:00	1	200
A3	3	135	74.74256896972656	-52991.875	2863.1943359375	SYBR	SpCas9	RPP30	1	2.5	00:50:00	01:13:00	1	200
A3	3	136	75.02439880371094	-52778.05078125	2797.755859375	SYBR	SpCas9	RPP30	1	2.5	00:50:00	01:13:00	1	200
A3	3	137	75.30623626708984	-53610.859375	2673.3740234375	SYBR	SpCas9	RPP30	1	2.5	00:50:00	01:13:00	1	200
A3	3	138	75.58806610107422	-55672.8359375	2458.5302734375	SYBR	SpCas9	RPP30	1	2.5	00:50:00	01:13:00	1	200
A3	3	139	75.869903564453125	-57004.0859375	2132.404296875	SYBR	SpCas9	RPP30	1	2.5	00:50:00	01:13:00	1	200
A3	3	140	76.1517333984375	-57025.9375	1701.1923828125	SYBR	SpCas9	RPP30	1	2.5	00:50:00	01:13:00	1	200
A3	3	141	76.433563232421875	-57930.984375	1206.9560546875	SYBR	SpCas9	RPP30	1	2.5	00:50:00	01:13:00	1	200
A3	3	142	76.71539306640625	-57511.77734375	721.0810546875	SYBR	SpCas9	RPP30	1	2.5	00:50:00	01:13:00	1	200
A3	3	143	76.99723052978516	-56810.15234375	322.3232421875	SYBR	SpCas9	RPP30	1	2.5	00:50:00	01:13:00	1	200
A3	3	144	77.27906799316406	-57876.35546875	68.505859375	SYBR	SpCas9	RPP30	1	2.5	00:50:00	01:13:00	1	200
A3	3	145	77.56089782714844	-56068.0234375	-24.705078125	SYBR	SpCas9	RPP30	1	2.5	00:50:00	01:13:00	1	200
A3	3	146	77.84272766113281	-58341.46875	12.10546875	SYBR	SpCas9	RPP30	1	2.5	00:50:00	01:13:00	1	200
A3	3	147	78.12455749511719	-58641.78125	116.5791015625	SYBR	SpCas9	RPP30	1	2.5	00:50:00	01:13:00	1	200
A3	3	148	78.4063949584961	-57722.26953125	220.1552734375	SYBR	SpCas9	RPP30	1	2.5	00:50:00	01:13:00	1	200
A3	3	149	78.68822479248047	-60534.92578125	272.771484375	SYBR	SpCas9	RPP30	1	2.5	00:50:00	01:13:00	1	200
A3	3	150	78.970062255859375	-59730.58984375	256.3115234375	SYBR	SpCas9	RPP30	1	2.5	00:50:00	01:13:00	1	200
A3	3	151	79.25189208984375	-58589.9375	182.9013671875	SYBR	SpCas9	RPP30	1	2.5	00:50:00	01:13:00	1	200
A3	3	152	79.533721923828125	-60747.6640625	81.5947265625	SYBR	SpCas9	RPP30	1	2.5	00:50:00	01:13:00	1	200
A3	3	153	79.8155517578125	-60170.8125	-18.306640625	SYBR	SpCas9	RPP30	1	2.5	00:50:00	01:13:00	1	200
A3	3	154	80.0973892211914	-59628.0234375	-99.0703125	SYBR	SpCas9	RPP30	1	2.5	00:50:00	01:13:00	1	200
A3	3	155	80.37922668457031	-60614.33984375	-157.248046875	SYBR	SpCas9	RPP30	1	2.5	00:50:00	01:13:00	1	200
A3	3	156	80.66105651855469	-60471.44921875	-198.2578125	SYBR	SpCas9	RPP30	1	2.5	00:50:00	01:13:00	1	200
A3	3	157	80.94288635253906	-61865.4609375	-227.994140625	SYBR	SpCas9	RPP30	1	2.5	00:50:00	01:13:00	1	200
A3	3	158	81.22471618652344	-60276.27734375	-247.5966796875	SYBR	SpCas9	RPP30	1	2.5	00:50:00	01:13:00	1	200
A3	3	159	81.50655364990234	-60990.58203125	-254.4921875	SYBR	SpCas9	RPP30	1	2.5	00:50:00	01:13:00	1	200
A3	3	160	81.78838348388672	-60848.92578125	-247.3828125	SYBR	SpCas9	RPP30	1	2.5	00:50:00	01:13:00	1	200
A3	3	161	82.070220947265625	-61838.4296875	-229.439453125	SYBR	SpCas9	RPP30	1	2.5	00:50:00	01:13:00	1	200
A3	3	162	82.35205078125	-62100.40625	-206.43359375	SYBR	SpCas9	RPP30	1	2.5	00:50:00	01:13:00	1	200
A3	3	163	82.633880615234375	-61621.01953125	-182.6044921875	SYBR	SpCas9	RPP30	1	2.5	00:50:00	01:13:00	1	200
A3	3	164	82.91571044921875	-62277.20703125	-160.1455078125	SYBR	SpCas9	RPP30	1	2.5	00:50:00	01:13:00	1	200
A3	3	165	83.19754791259766	-61474.2109375	-143.7509765625	SYBR	SpCas9	RPP30	1	2.5	00:50:00	01:13:00	1	200
A3	3	166	83.47938537597656	-62361.91015625	-144.36328125	SYBR	SpCas9	RPP30	1	2.5	00:50:00	01:13:00	1	200
A3	3	167	83.76121520996094	-63089.1875	-175.01953125	SYBR	SpCas9	RPP30	1	2.5	00:50:00	01:13:00	1	200
A3	3	168	84.04304504394531	-63972.53515625	-239.5576171875	SYBR	SpCas9	RPP30	1	2.5	00:50:00	01:13:00	1	200
A3	3	169	84.32487487792969	-63644.2578125	-324.3271484375	SYBR	SpCas9	RPP30	1	2.5	00:50:00	01:13:00	1	200
A3	3	170	84.6067123413086	-61808.57421875	-402.8505859375	SYBR	SpCas9	RPP30	1	2.5	00:50:00	01:13:00	1	200
A3	3	171	84.88854217529297	-62632.91015625	-451.80078125	SYBR	SpCas9	RPP30	1	2.5	00:50:00	01:13:00	1	200
A3	3	172	85.170379638671875	-63123.75	-465.060546875	SYBR	SpCas9	RPP30	1	2.5	00:50:00	01:13:00	1	200
A3	3	173	85.45220947265625	-64566.41796875	-453.607421875	SYBR	SpCas9	RPP30	1	2.5	00:50:00	01:13:00	1	200
A3	3	174	85.734039306640625	-63305.55078125	-432.38671875	SYBR	SpCas9	RPP30	1	2.5	00:50:00	01:13:00	1	200
A3	3	175	86.015869140625	-63725.73828125	-407.3916015625	SYBR	SpCas9	RPP30	1	2.5	00:50:00	01:13:00	1	200
A3	3	176	86.2977066040039	-63433.47265625	-374.7392578125	SYBR	SpCas9	RPP30	1	2.5	00:50:00	01:13:00	1	200
A3	3	177	86.57954406738281	-64203.71484375	-330.7294921875	SYBR	SpCas9	RPP30	1	2.5	00:50:00	01:13:00	1	200
A3	3	178	86.86137390136719	-63897.76171875	-281.697265625	SYBR	SpCas9	RPP30	1	2.5	00:50:00	01:13:00	1	200
A3	3	179	87.14320373535156	-64799.625	-243.986328125	SYBR	SpCas9	RPP30	1	2.5	00:50:00	01:13:00	1	200
A3	3	180	87.42503356933594	-65400.12890625	-234.5927734375	SYBR	SpCas9	RPP30	1	2.5	00:50:00	01:13:00	1	200
A3	3	181	87.70687103271484	-64216	-260.896484375	SYBR	SpCas9	RPP30	1	2.5	00:50:00	01:13:00	1	200
A3	3	182	87.98870086669922	-64742.5625	-316.8642578125	SYBR	SpCas9	RPP30	1	2.5	00:50:00	01:13:00	1	200
A3	3	183	88.270538330078125	-66024.625	-386.2412109375	SYBR	SpCas9	RPP30	1	2.5	00:50:00	01:13:00	1	200
A3	3	184	88.5523681640625	-65152.28125	-448.345703125	SYBR	SpCas9	RPP30	1	2.5	00:50:00	01:13:00	1	200
A3	3	185	88.834197998046875	-64119.33984375	-483.12890625	SYBR	SpCas9	RPP30	1	2.5	00:50:00	01:13:00	1	200
A3	3	186	89.11602783203125	-66206.6015625	-475.794921875	SYBR	SpCas9	RPP30	1	2.5	00:50:00	01:13:00	1	200
A3	3	187	89.39786529541016	-64763.96875	-422.19921875	SYBR	SpCas9	RPP30	1	2.5	00:50:00	01:13:00	1	200
A3	3	188	89.67970275878906	-65335.3125	-333.7265625	SYBR	SpCas9	RPP30	1	2.5	00:50:00	01:13:00	1	200
A3	3	189	89.96153259277344	-66090.1953125	-237.84765625	SYBR	SpCas9	RPP30	1	2.5	00:50:00	01:13:00	1	200
A3	3	190	90.2433624267578	-66437.8984375	-171.2578125	SYBR	SpCas9	RPP30	1	2.5	00:50:00	01:13:00	1	200
A3	3	191	90.5251922607422	-66123.7109375	-165.77734375	SYBR	SpCas9	RPP30	1	2.5	00:50:00	01:13:00	1	200
A3	3	192	90.8070297241211	-67344.390625	-231.705078125	SYBR	SpCas9	RPP30	1	2.5	00:50:00	01:13:00	1	200
A3	3	193	91.08885955810548	-67669.59375	-347.236328125	SYBR	SpCas9	RPP30	1	2.5	00:50:00	01:13:00	1	200
A3	3	194	91.370697021484375	-66127.90625	-463.0546875	SYBR	SpCas9	RPP30	1	2.5	00:50:00	01:13:00	1	200
A3	3	195	91.65252685546876	-64970.9140625	-524.720703125	SYBR	SpCas9	RPP30	1	2.5	00:50:00	01:13:00	1	200
A3	3	196	91.934356689453125	-66772.0078125	-502.935546875	SYBR	SpCas9	RPP30	1	2.5	00:50:00	01:13:00	1	200
A3	3	197	92.2161865234375	-67459.203125	-412.4453125	SYBR	SpCas9	RPP30	1	2.5	00:50:00	01:13:00	1	200
A3	3	198	92.4980239868164	-67128.2109375	-304.91796875	SYBR	SpCas9	RPP30	1	2.5	00:50:00	01:13:00	1	200
A3	3	199	92.77986145019533	-68231.1484375	-239.0380859375	SYBR	SpCas9	RPP30	1	2.5	00:50:00	01:13:00	1	200
A3	3	200	93.06169128417967	-68179.515625	-247.8857421875	SYBR	SpCas9	RPP30	1	2.5	00:50:00	01:13:00	1	200
A3	3	201	93.34352111816406	-67050.2890625	-324.8837890625	SYBR	SpCas9	RPP30	1	2.5	00:50:00	01:13:00	1	200
A3	3	202	93.62535095214844	-68200.640625	-434.537109375	SYBR	SpCas9	RPP30	1	2.5	00:50:00	01:13:00	1	200
A3	3	203	93.90718841552734	-67594.921875	-536.84375	SYBR	SpCas9	RPP30	1	2.5	00:50:00	01:13:00	1	200
A3	3	204	94.18901824951172	-67721.984375	-607.970703125	SYBR	SpCas9	RPP30	1	2.5	00:50:00	01:13:00	1	200
A3	3	205	94.470855712890625	-67200.1640625	-646.45703125	SYBR	SpCas9	RPP30	1	2.5	00:50:00	01:13:00	1	200
A3	3	206	94.752685546875	-68930.125	-665.94921875	SYBR	SpCas9	RPP30	1	2.5	00:50:00	01:13:00	1	200
A4	4	1	36.97700119018555	896505.25	-10927.072265625	SYBR	SpCas9	RPP30	1	5	00:44:00	01:13:00	1	344
A4	4	2	37.25883483886719	907951.0625	-8523.04296875	SYBR	SpCas9	RPP30	1	5	00:44:00	01:13:00	1	344
A4	4	3	37.54066467285156	911956.4375	-5758.07421875	SYBR	SpCas9	RPP30	1	5	00:44:00	01:13:00	1	344
A4	4	4	37.8224983215332	915622.5	-2621.6875	SYBR	SpCas9	RPP30	1	5	00:44:00	01:13:00	1	344
A4	4	5	38.10433197021485	916901.4375	753.375	SYBR	SpCas9	RPP30	1	5	00:44:00	01:13:00	1	344
A4	4	6	38.38616180419922	917479.4375	4148.86328125	SYBR	SpCas9	RPP30	1	5	00:44:00	01:13:00	1	344
A4	4	7	38.66799545288086	915530.9375	7355.9814453125	SYBR	SpCas9	RPP30	1	5	00:44:00	01:13:00	1	344
A4	4	8	38.9498291015625	912700.6875	10248.0166015625	SYBR	SpCas9	RPP30	1	5	00:44:00	01:13:00	1	344
A4	4	9	39.23166275024414	909266.4375	12802.01171875	SYBR	SpCas9	RPP30	1	5	00:44:00	01:13:00	1	344
A4	4	10	39.51349639892578	905581.5625	15069.6533203125	SYBR	SpCas9	RPP30	1	5	00:44:00	01:13:00	1	344
A4	4	11	39.79532623291016	902103.75	17128.6484375	SYBR	SpCas9	RPP30	1	5	00:44:00	01:13:00	1	344
A4	4	12	40.0771598815918	895201.125	19041.8828125	SYBR	SpCas9	RPP30	1	5	00:44:00	01:13:00	1	344
A4	4	13	40.35899353027344	890653.75	20977.75	SYBR	SpCas9	RPP30	1	5	00:44:00	01:13:00	1	344
A4	4	14	40.64082336425781	886509.5	22841.43359375	SYBR	SpCas9	RPP30	1	5	00:44:00	01:13:00	1	344
A4	4	15	40.92265701293945	876273.5625	24597.2421875	SYBR	SpCas9	RPP30	1	5	00:44:00	01:13:00	1	344
A4	4	16	41.204490661621094	870507.4375	26255.095703125	SYBR	SpCas9	RPP30	1	5	00:44:00	01:13:00	1	344
A4	4	17	41.48632049560547	862119.6875	27831.6484375	SYBR	SpCas9	RPP30	1	5	00:44:00	01:13:00	1	344
A4	4	18	41.76815414428711	855096.9375	29342.25390625	SYBR	SpCas9	RPP30	1	5	00:44:00	01:13:00	1	344
A4	4	19	42.04998779296875	845959.125	30793.9609375	SYBR	SpCas9	RPP30	1	5	00:44:00	01:13:00	1	344
A4	4	20	42.33182144165039	837311.25	32182.39453125	SYBR	SpCas9	RPP30	1	5	00:44:00	01:13:00	1	344
A4	4	21	42.61365509033203	827044.3125	33495.68359375	SYBR	SpCas9	RPP30	1	5	00:44:00	01:13:00	1	344
A4	4	22	42.895484924316406	818327.75	34720.0390625	SYBR	SpCas9	RPP30	1	5	00:44:00	01:13:00	1	344
A4	4	23	43.17731857299805	808496.4375	35844.64453125	SYBR	SpCas9	RPP30	1	5	00:44:00	01:13:00	1	344
A4	4	24	43.45915222167969	795912.0625	36864.6875	SYBR	SpCas9	RPP30	1	5	00:44:00	01:13:00	1	344
A4	4	25	43.74098205566406	785845.6875	37780.46484375	SYBR	SpCas9	RPP30	1	5	00:44:00	01:13:00	1	344
A4	4	26	44.0228157043457	775229.1875	38595.203125	SYBR	SpCas9	RPP30	1	5	00:44:00	01:13:00	1	344
A4	4	27	44.304649353027344	762920.625	39315.8203125	SYBR	SpCas9	RPP30	1	5	00:44:00	01:13:00	1	344
A4	4	28	44.58647918701172	750730.8125	39955.71875	SYBR	SpCas9	RPP30	1	5	00:44:00	01:13:00	1	344
A4	4	29	44.86831283569336	739945.25	40536.09765625	SYBR	SpCas9	RPP30	1	5	00:44:00	01:13:00	1	344
A4	4	30	45.150146484375	726757.3125	41081.88671875	SYBR	SpCas9	RPP30	1	5	00:44:00	01:13:00	1	344
A4	4	31	45.43198013305664	714742	41610.8828125	SYBR	SpCas9	RPP30	1	5	00:44:00	01:13:00	1	344
A4	4	32	45.71381378173828	704380.375	42124.78125	SYBR	SpCas9	RPP30	1	5	00:44:00	01:13:00	1	344
A4	4	33	45.995643615722656	690924.1875	42607.4453125	SYBR	SpCas9	RPP30	1	5	00:44:00	01:13:00	1	344
A4	4	34	46.2774772644043	678378.9375	43033.78515625	SYBR	SpCas9	RPP30	1	5	00:44:00	01:13:00	1	344
A4	4	35	46.55931091308594	666270	43384.33203125	SYBR	SpCas9	RPP30	1	5	00:44:00	01:13:00	1	344
A4	4	36	46.84114074707031	652548.125	43654.96875	SYBR	SpCas9	RPP30	1	5	00:44:00	01:13:00	1	344
A4	4	37	47.12297439575195	639809.375	43859.609375	SYBR	SpCas9	RPP30	1	5	00:44:00	01:13:00	1	344
A4	4	38	47.404808044433594	627847.625	44024.16796875	SYBR	SpCas9	RPP30	1	5	00:44:00	01:13:00	1	344
A4	4	39	47.68663787841797	613388.125	44178.125	SYBR	SpCas9	RPP30	1	5	00:44:00	01:13:00	1	344
A4	4	40	47.96847152709961	601225.1875	44343.28125	SYBR	SpCas9	RPP30	1	5	00:44:00	01:13:00	1	344
A4	4	41	48.25030517578125	588599.5	44520.70703125	SYBR	SpCas9	RPP30	1	5	00:44:00	01:13:00	1	344
A4	4	42	48.53213882446289	575282.3125	44678.3984375	SYBR	SpCas9	RPP30	1	5	00:44:00	01:13:00	1	344
A4	4	43	48.81397247314453	562444.625	44748.39453125	SYBR	SpCas9	RPP30	1	5	00:44:00	01:13:00	1	344
A4	4	44	49.095802307128906	551776.875	44644.33203125	SYBR	SpCas9	RPP30	1	5	00:44:00	01:13:00	1	344
A4	4	45	49.37763595581055	534293.6875	44296.27734375	SYBR	SpCas9	RPP30	1	5	00:44:00	01:13:00	1	344
A4	4	46	49.65946960449219	521220.21875	43686.06640625	SYBR	SpCas9	RPP30	1	5	00:44:00	01:13:00	1	344
A4	4	47	49.94129943847656	509533.4375	42860.8046875	SYBR	SpCas9	RPP30	1	5	00:44:00	01:13:00	1	344
A4	4	48	50.2231330871582	498457.375	41915.22265625	SYBR	SpCas9	RPP30	1	5	00:44:00	01:13:00	1	344
A4	4	49	50.50496673583984	485454.6875	40953.9609375	SYBR	SpCas9	RPP30	1	5	00:44:00	01:13:00	1	344
A4	4	50	50.78679656982422	474774.21875	40053.5234375	SYBR	SpCas9	RPP30	1	5	00:44:00	01:13:00	1	344
A4	4	51	51.06863021850586	462587.40625	39241.97265625	SYBR	SpCas9	RPP30	1	5	00:44:00	01:13:00	1	344
A4	4	52	51.3504638671875	453030.03125	38498.21875	SYBR	SpCas9	RPP30	1	5	00:44:00	01:13:00	1	344
A4	4	53	51.632293701171875	440962.125	37766.8828125	SYBR	SpCas9	RPP30	1	5	00:44:00	01:13:00	1	344
A4	4	54	51.91413116455078	430016.8125	36982.9296875	SYBR	SpCas9	RPP30	1	5	00:44:00	01:13:00	1	344
A4	4	55	52.19596099853515	418950.9375	36097.3515625	SYBR	SpCas9	RPP30	1	5	00:44:00	01:13:00	1	344
A4	4	56	52.4777946472168	409757.3125	35095.328125	SYBR	SpCas9	RPP30	1	5	00:44:00	01:13:00	1	344
A4	4	57	52.75962829589844	397005.3125	33997.54296875	SYBR	SpCas9	RPP30	1	5	00:44:00	01:13:00	1	344
A4	4	58	53.04145812988281	389279.96875	32845.2734375	SYBR	SpCas9	RPP30	1	5	00:44:00	01:13:00	1	344
A4	4	59	53.32329177856445	381219.34375	31679.05859375	SYBR	SpCas9	RPP30	1	5	00:44:00	01:13:00	1	344
A4	4	60	53.605125427246094	369657.65625	30524.953125	SYBR	SpCas9	RPP30	1	5	00:44:00	01:13:00	1	344
A4	4	61	53.88695526123047	361304.46875	29397.83203125	SYBR	SpCas9	RPP30	1	5	00:44:00	01:13:00	1	344
A4	4	62	54.16878890991211	354070.96875	28315.0703125	SYBR	SpCas9	RPP30	1	5	00:44:00	01:13:00	1	344
A4	4	63	54.45062255859375	343981.5625	27305.8203125	SYBR	SpCas9	RPP30	1	5	00:44:00	01:13:00	1	344
A4	4	64	54.732452392578125	338719.09375	26404.162109375	SYBR	SpCas9	RPP30	1	5	00:44:00	01:13:00	1	344
A4	4	65	55.01428985595703	331237.90625	25629.1328125	SYBR	SpCas9	RPP30	1	5	00:44:00	01:13:00	1	344
A4	4	66	55.296119689941406	323975.03125	24969.12109375	SYBR	SpCas9	RPP30	1	5	00:44:00	01:13:00	1	344
A4	4	67	55.57795333862305	316620.1875	24382.9453125	SYBR	SpCas9	RPP30	1	5	00:44:00	01:13:00	1	344
A4	4	68	55.85978698730469	309254.59375	23821.56640625	SYBR	SpCas9	RPP30	1	5	00:44:00	01:13:00	1	344
A4	4	69	56.14161682128906	301711.4375	23255.55078125	SYBR	SpCas9	RPP30	1	5	00:44:00	01:13:00	1	344
A4	4	70	56.4234504699707	296138.03125	22690.005859375	SYBR	SpCas9	RPP30	1	5	00:44:00	01:13:00	1	344
A4	4	71	56.705284118652344	289528.8125	22156.3671875	SYBR	SpCas9	RPP30	1	5	00:44:00	01:13:00	1	344
A4	4	72	56.98711395263672	283169.15625	21689.203125	SYBR	SpCas9	RPP30	1	5	00:44:00	01:13:00	1	344
A4	4	73	57.26894760131836	277070.46875	21302.87890625	SYBR	SpCas9	RPP30	1	5	00:44:00	01:13:00	1	344
A4	4	74	57.55078125	271530.625	20985.4375	SYBR	SpCas9	RPP30	1	5	00:44:00	01:13:00	1	344
A4	4	75	57.832611083984375	263552.34375	20712.625	SYBR	SpCas9	RPP30	1	5	00:44:00	01:13:00	1	344
A4	4	76	58.11444854736328	257863.3125	20469.736328125	SYBR	SpCas9	RPP30	1	5	00:44:00	01:13:00	1	344
A4	4	77	58.396278381347656	251369.890625	20263.939453125	SYBR	SpCas9	RPP30	1	5	00:44:00	01:13:00	1	344
A4	4	78	58.6781120300293	246521.453125	20115.259765625	SYBR	SpCas9	RPP30	1	5	00:44:00	01:13:00	1	344
A4	4	79	58.95994567871094	241830.921875	20033.083984375	SYBR	SpCas9	RPP30	1	5	00:44:00	01:13:00	1	344
A4	4	80	59.24177551269531	234173.0625	19998.208984375	SYBR	SpCas9	RPP30	1	5	00:44:00	01:13:00	1	344
A4	4	81	59.52360916137695	226654.390625	19966.603515625	SYBR	SpCas9	RPP30	1	5	00:44:00	01:13:00	1	344
A4	4	82	59.805442810058594	221781.6875	19895.3125	SYBR	SpCas9	RPP30	1	5	00:44:00	01:13:00	1	344
A4	4	83	60.08727264404297	215987.234375	19771.34375	SYBR	SpCas9	RPP30	1	5	00:44:00	01:13:00	1	344
A4	4	84	60.36910629272461	208670.8125	19624.759765625	SYBR	SpCas9	RPP30	1	5	00:44:00	01:13:00	1	344
A4	4	85	60.65093994140625	203911.125	19516.302734375	SYBR	SpCas9	RPP30	1	5	00:44:00	01:13:00	1	344
A4	4	86	60.932769775390625	198662.53125	19508.80078125	SYBR	SpCas9	RPP30	1	5	00:44:00	01:13:00	1	344
A4	4	87	61.21460723876953	193292.328125	19639.333984375	SYBR	SpCas9	RPP30	1	5	00:44:00	01:13:00	1	344
A4	4	88	61.496437072753906	186559.46875	19907.9296875	SYBR	SpCas9	RPP30	1	5	00:44:00	01:13:00	1	344
A4	4	89	61.77827072143555	179393.078125	20287.16015625	SYBR	SpCas9	RPP30	1	5	00:44:00	01:13:00	1	344
A4	4	90	62.06010437011719	172845.4375	20742.08984375	SYBR	SpCas9	RPP30	1	5	00:44:00	01:13:00	1	344
A4	4	91	62.34193420410156	169147.828125	21244.6015625	SYBR	SpCas9	RPP30	1	5	00:44:00	01:13:00	1	344
A4	4	92	62.6237678527832	160662.328125	21773.76953125	SYBR	SpCas9	RPP30	1	5	00:44:00	01:13:00	1	344
A4	4	93	62.90560150146485	154825.578125	22309.166015625	SYBR	SpCas9	RPP30	1	5	00:44:00	01:13:00	1	344
A4	4	94	63.18743133544922	146792.015625	22830.71484375	SYBR	SpCas9	RPP30	1	5	00:44:00	01:13:00	1	344
A4	4	95	63.46926498413086	139046.296875	23329.68359375	SYBR	SpCas9	RPP30	1	5	00:44:00	01:13:00	1	344
A4	4	96	63.7510986328125	133475.796875	23820.93359375	SYBR	SpCas9	RPP30	1	5	00:44:00	01:13:00	1	344
A4	4	97	64.032928466796875	126105.1796875	24340.54296875	SYBR	SpCas9	RPP30	1	5	00:44:00	01:13:00	1	344
A4	4	98	64.31476593017578	118861.203125	24924.8203125	SYBR	SpCas9	RPP30	1	5	00:44:00	01:13:00	1	344
A4	4	99	64.59659576416016	112529.4453125	25582.8984375	SYBR	SpCas9	RPP30	1	5	00:44:00	01:13:00	1	344
A4	4	100	64.87843322753906	104620	26283.3515625	SYBR	SpCas9	RPP30	1	5	00:44:00	01:13:00	1	344
A4	4	101	65.16026306152344	95141.8359375	26968.60546875	SYBR	SpCas9	RPP30	1	5	00:44:00	01:13:00	1	344
A4	4	102	65.44209289550781	86892.96875	27591.34375	SYBR	SpCas9	RPP30	1	5	00:44:00	01:13:00	1	344
A4	4	103	65.72392272949219	78147.71875	28151.380859375	SYBR	SpCas9	RPP30	1	5	00:44:00	01:13:00	1	344
A4	4	104	66.0057601928711	71518.953125	28708.474609375	SYBR	SpCas9	RPP30	1	5	00:44:00	01:13:00	1	344
A4	4	105	66.28759002685547	62400.046875	29360.21484375	SYBR	SpCas9	RPP30	1	5	00:44:00	01:13:00	1	344
A4	4	106	66.569427490234375	55948.98046875	30195.294921875	SYBR	SpCas9	RPP30	1	5	00:44:00	01:13:00	1	344
A4	4	107	66.85125732421875	45395.87109375	31243.53515625	SYBR	SpCas9	RPP30	1	5	00:44:00	01:13:00	1	344
A4	4	108	67.133087158203125	37089.26171875	32444.236328125	SYBR	SpCas9	RPP30	1	5	00:44:00	01:13:00	1	344
A4	4	109	67.4149169921875	26783.9375	33641.26171875	SYBR	SpCas9	RPP30	1	5	00:44:00	01:13:00	1	344
A4	4	110	67.6967544555664	16049.3896484375	34604.1328125	SYBR	SpCas9	RPP30	1	5	00:44:00	01:13:00	1	344
A4	4	111	67.97859191894531	3545.444580078125	35068.80078125	SYBR	SpCas9	RPP30	1	5	00:44:00	01:13:00	1	344
A4	4	112	68.26042175292969	-7225.07177734375	34791.2734375	SYBR	SpCas9	RPP30	1	5	00:44:00	01:13:00	1	344
A4	4	113	68.54225158691406	-19039.052734375	33605.4375	SYBR	SpCas9	RPP30	1	5	00:44:00	01:13:00	1	344
A4	4	114	68.82408142089844	-29275.005859375	31470.158203125	SYBR	SpCas9	RPP30	1	5	00:44:00	01:13:00	1	344
A4	4	115	69.10591888427734	-37884.93359375	28489.55078125	SYBR	SpCas9	RPP30	1	5	00:44:00	01:13:00	1	344
A4	4	116	69.38774871826172	-42229.16796875	24895.345703125	SYBR	SpCas9	RPP30	1	5	00:44:00	01:13:00	1	344
A4	4	117	69.669586181640625	-49232.4609375	20993.791015625	SYBR	SpCas9	RPP30	1	5	00:44:00	01:13:00	1	344
A4	4	118	69.951416015625	-50596.11328125	17304.337890625	SYBR	SpCas9	RPP30	1	5	00:44:00	01:13:00	1	344
A4	4	119	70.233245849609375	-54483.859375	13988.119140625	SYBR	SpCas9	RPP30	1	5	00:44:00	01:13:00	1	344
A4	4	120	70.51507568359375	-57485.18359375	11062.95703125	SYBR	SpCas9	RPP30	1	5	00:44:00	01:13:00	1	344
A4	4	121	70.79691314697266	-57099.546875	8605.2001953125	SYBR	SpCas9	RPP30	1	5	00:44:00	01:13:00	1	344
A4	4	122	71.07875061035156	-60158.8828125	6634.0849609375	SYBR	SpCas9	RPP30	1	5	00:44:00	01:13:00	1	344
A4	4	123	71.36058044433594	-59557.5546875	5136.46484375	SYBR	SpCas9	RPP30	1	5	00:44:00	01:13:00	1	344
A4	4	124	71.64241027832031	-62213.296875	4083.6796875	SYBR	SpCas9	RPP30	1	5	00:44:00	01:13:00	1	344
A4	4	125	71.92424011230469	-59448.39453125	3436.3671875	SYBR	SpCas9	RPP30	1	5	00:44:00	01:13:00	1	344
A4	4	126	72.2060775756836	-63610.33984375	3140.4619140625	SYBR	SpCas9	RPP30	1	5	00:44:00	01:13:00	1	344
A4	4	127	72.48790740966797	-62522.12109375	3121.197265625	SYBR	SpCas9	RPP30	1	5	00:44:00	01:13:00	1	344
A4	4	128	72.769744873046875	-64057.73828125	3282.5244140625	SYBR	SpCas9	RPP30	1	5	00:44:00	01:13:00	1	344
A4	4	129	73.05157470703125	-66459.421875	3516.5166015625	SYBR	SpCas9	RPP30	1	5	00:44:00	01:13:00	1	344
A4	4	130	73.333404541015625	-66863.78125	3722.5029296875	SYBR	SpCas9	RPP30	1	5	00:44:00	01:13:00	1	344
A4	4	131	73.615234375	-70456.5078125	3830.099609375	SYBR	SpCas9	RPP30	1	5	00:44:00	01:13:00	1	344
A4	4	132	73.8970718383789	-71542.125	3815.1796875	SYBR	SpCas9	RPP30	1	5	00:44:00	01:13:00	1	344
A4	4	133	74.17890930175781	-70423.9453125	3698.896484375	SYBR	SpCas9	RPP30	1	5	00:44:00	01:13:00	1	344
A4	4	134	74.46073913574219	-73889.078125	3527.6513671875	SYBR	SpCas9	RPP30	1	5	00:44:00	01:13:00	1	344
A4	4	135	74.74256896972656	-72034.6171875	3344.3125	SYBR	SpCas9	RPP30	1	5	00:44:00	01:13:00	1	344
A4	4	136	75.02439880371094	-75667.5546875	3167.2802734375	SYBR	SpCas9	RPP30	1	5	00:44:00	01:13:00	1	344
A4	4	137	75.30623626708984	-75981.9375	2988.71875	SYBR	SpCas9	RPP30	1	5	00:44:00	01:13:00	1	344
A4	4	138	75.58806610107422	-77712.5546875	2789.25390625	SYBR	SpCas9	RPP30	1	5	00:44:00	01:13:00	1	344
A4	4	139	75.869903564453125	-77856.6640625	2555.2734375	SYBR	SpCas9	RPP30	1	5	00:44:00	01:13:00	1	344
A4	4	140	76.1517333984375	-78005.9765625	2286.6171875	SYBR	SpCas9	RPP30	1	5	00:44:00	01:13:00	1	344
A4	4	141	76.433563232421875	-80133.2421875	1993.02734375	SYBR	SpCas9	RPP30	1	5	00:44:00	01:13:00	1	344
A4	4	142	76.71539306640625	-79240.3515625	1687.630859375	SYBR	SpCas9	RPP30	1	5	00:44:00	01:13:00	1	344
A4	4	143	76.99723052978516	-81306.9609375	1385.26953125	SYBR	SpCas9	RPP30	1	5	00:44:00	01:13:00	1	344
A4	4	144	77.27906799316406	-81474.765625	1105.15625	SYBR	SpCas9	RPP30	1	5	00:44:00	01:13:00	1	344
A4	4	145	77.56089782714844	-80600.328125	870.88671875	SYBR	SpCas9	RPP30	1	5	00:44:00	01:13:00	1	344
A4	4	146	77.84272766113281	-80754.3984375	703.23828125	SYBR	SpCas9	RPP30	1	5	00:44:00	01:13:00	1	344
A4	4	147	78.12455749511719	-81526	609.869140625	SYBR	SpCas9	RPP30	1	5	00:44:00	01:13:00	1	344
A4	4	148	78.4063949584961	-81804.5390625	580.896484375	SYBR	SpCas9	RPP30	1	5	00:44:00	01:13:00	1	344
A4	4	149	78.68822479248047	-83913.765625	594.595703125	SYBR	SpCas9	RPP30	1	5	00:44:00	01:13:00	1	344
A4	4	150	78.970062255859375	-81766.21875	628.0234375	SYBR	SpCas9	RPP30	1	5	00:44:00	01:13:00	1	344
A4	4	151	79.25189208984375	-82542.0859375	663.376953125	SYBR	SpCas9	RPP30	1	5	00:44:00	01:13:00	1	344
A4	4	152	79.533721923828125	-83891.296875	686.771484375	SYBR	SpCas9	RPP30	1	5	00:44:00	01:13:00	1	344
A4	4	153	79.8155517578125	-84130.7109375	684.681640625	SYBR	SpCas9	RPP30	1	5	00:44:00	01:13:00	1	344
A4	4	154	80.0973892211914	-84653.7109375	644.939453125	SYBR	SpCas9	RPP30	1	5	00:44:00	01:13:00	1	344
A4	4	155	80.37922668457031	-84446.6875	562.98828125	SYBR	SpCas9	RPP30	1	5	00:44:00	01:13:00	1	344
A4	4	156	80.66105651855469	-85962.2109375	447.451171875	SYBR	SpCas9	RPP30	1	5	00:44:00	01:13:00	1	344
A4	4	157	80.94288635253906	-84655.2578125	319.001953125	SYBR	SpCas9	RPP30	1	5	00:44:00	01:13:00	1	344
A4	4	158	81.22471618652344	-85588.46875	202.525390625	SYBR	SpCas9	RPP30	1	5	00:44:00	01:13:00	1	344
A4	4	159	81.50655364990234	-84758.328125	118.017578125	SYBR	SpCas9	RPP30	1	5	00:44:00	01:13:00	1	344
A4	4	160	81.78838348388672	-86539.7109375	75.8046875	SYBR	SpCas9	RPP30	1	5	00:44:00	01:13:00	1	344
A4	4	161	82.070220947265625	-85898.4609375	77.255859375	SYBR	SpCas9	RPP30	1	5	00:44:00	01:13:00	1	344
A4	4	162	82.35205078125	-85484.6875	117.51171875	SYBR	SpCas9	RPP30	1	5	00:44:00	01:13:00	1	344
A4	4	163	82.633880615234375	-86436.0625	186.70703125	SYBR	SpCas9	RPP30	1	5	00:44:00	01:13:00	1	344
A4	4	164	82.91571044921875	-86121.0546875	269.673828125	SYBR	SpCas9	RPP30	1	5	00:44:00	01:13:00	1	344
A4	4	165	83.19754791259766	-87103.1015625	347.078125	SYBR	SpCas9	RPP30	1	5	00:44:00	01:13:00	1	344
A4	4	166	83.47938537597656	-88218.9609375	399.482421875	SYBR	SpCas9	RPP30	1	5	00:44:00	01:13:00	1	344
A4	4	167	83.76121520996094	-86641.765625	412.216796875	SYBR	SpCas9	RPP30	1	5	00:44:00	01:13:00	1	344
A4	4	168	84.04304504394531	-88622.2265625	377.794921875	SYBR	SpCas9	RPP30	1	5	00:44:00	01:13:00	1	344
A4	4	169	84.32487487792969	-87769.7578125	295.7890625	SYBR	SpCas9	RPP30	1	5	00:44:00	01:13:00	1	344
A4	4	170	84.6067123413086	-88668.6640625	173.2265625	SYBR	SpCas9	RPP30	1	5	00:44:00	01:13:00	1	344
A4	4	171	84.88854217529297	-89622.90625	27.3046875	SYBR	SpCas9	RPP30	1	5	00:44:00	01:13:00	1	344
A4	4	172	85.170379638671875	-88503.3515625	-112.626953125	SYBR	SpCas9	RPP30	1	5	00:44:00	01:13:00	1	344
A4	4	173	85.45220947265625	-88455.21875	-209.61328125	SYBR	SpCas9	RPP30	1	5	00:44:00	01:13:00	1	344
A4	4	174	85.734039306640625	-88986.5390625	-232.44140625	SYBR	SpCas9	RPP30	1	5	00:44:00	01:13:00	1	344
A4	4	175	86.015869140625	-88156.0234375	-172.001953125	SYBR	SpCas9	RPP30	1	5	00:44:00	01:13:00	1	344
A4	4	176	86.2977066040039	-88233.140625	-49.57421875	SYBR	SpCas9	RPP30	1	5	00:44:00	01:13:00	1	344
A4	4	177	86.57954406738281	-90977	90.751953125	SYBR	SpCas9	RPP30	1	5	00:44:00	01:13:00	1	344
A4	4	178	86.86137390136719	-90546.890625	202.015625	SYBR	SpCas9	RPP30	1	5	00:44:00	01:13:00	1	344
A4	4	179	87.14320373535156	-89101.046875	253.115234375	SYBR	SpCas9	RPP30	1	5	00:44:00	01:13:00	1	344
A4	4	180	87.42503356933594	-90508.921875	234.255859375	SYBR	SpCas9	RPP30	1	5	00:44:00	01:13:00	1	344
A4	4	181	87.70687103271484	-89985.7890625	150.06640625	SYBR	SpCas9	RPP30	1	5	00:44:00	01:13:00	1	344
A4	4	182	87.98870086669922	-92521.46875	12.609375	SYBR	SpCas9	RPP30	1	5	00:44:00	01:13:00	1	344
A4	4	183	88.270538330078125	-91644.1328125	-156.8828125	SYBR	SpCas9	RPP30	1	5	00:44:00	01:13:00	1	344
A4	4	184	88.5523681640625	-89250.265625	-322.90234375	SYBR	SpCas9	RPP30	1	5	00:44:00	01:13:00	1	344
A4	4	185	88.834197998046875	-90521.1875	-440.38671875	SYBR	SpCas9	RPP30	1	5	00:44:00	01:13:00	1	344
A4	4	186	89.11602783203125	-91122.2265625	-473.423828125	SYBR	SpCas9	RPP30	1	5	00:44:00	01:13:00	1	344
A4	4	187	89.39786529541016	-89528.0859375	-416.107421875	SYBR	SpCas9	RPP30	1	5	00:44:00	01:13:00	1	344
A4	4	188	89.67970275878906	-91440.9765625	-298.517578125	SYBR	SpCas9	RPP30	1	5	00:44:00	01:13:00	1	344
A4	4	189	89.96153259277344	-91368.109375	-171.56640625	SYBR	SpCas9	RPP30	1	5	00:44:00	01:13:00	1	344
A4	4	190	90.2433624267578	-92245.7421875	-80.451171875	SYBR	SpCas9	RPP30	1	5	00:44:00	01:13:00	1	344
A4	4	191	90.5251922607422	-91509.3046875	-43.783203125	SYBR	SpCas9	RPP30	1	5	00:44:00	01:13:00	1	344
A4	4	192	90.8070297241211	-91041.2109375	-49.912109375	SYBR	SpCas9	RPP30	1	5	00:44:00	01:13:00	1	344
A4	4	193	91.08885955810548	-92633.0625	-69.818359375	SYBR	SpCas9	RPP30	1	5	00:44:00	01:13:00	1	344
A4	4	194	91.370697021484375	-91430.1171875	-76.462890625	SYBR	SpCas9	RPP30	1	5	00:44:00	01:13:00	1	344
A4	4	195	91.65252685546876	-92407.375	-59.33203125	SYBR	SpCas9	RPP30	1	5	00:44:00	01:13:00	1	344
A4	4	196	91.934356689453125	-92106.1640625	-28.42578125	SYBR	SpCas9	RPP30	1	5	00:44:00	01:13:00	1	344
A4	4	197	92.2161865234375	-93031.0703125	-7.9765625	SYBR	SpCas9	RPP30	1	5	00:44:00	01:13:00	1	344
A4	4	198	92.4980239868164	-92620.4140625	-23.2421875	SYBR	SpCas9	RPP30	1	5	00:44:00	01:13:00	1	344
A4	4	199	92.77986145019533	-93607.921875	-84.900390625	SYBR	SpCas9	RPP30	1	5	00:44:00	01:13:00	1	344
A4	4	200	93.06169128417967	-94542.0546875	-178.39453125	SYBR	SpCas9	RPP30	1	5	00:44:00	01:13:00	1	344
A4	4	201	93.34352111816406	-91960.3125	-267.029296875	SYBR	SpCas9	RPP30	1	5	00:44:00	01:13:00	1	344
A4	4	202	93.62535095214844	-91096.7265625	-311.537109375	SYBR	SpCas9	RPP30	1	5	00:44:00	01:13:00	1	344
A4	4	203	93.90718841552734	-94258.515625	-295.681640625	SYBR	SpCas9	RPP30	1	5	00:44:00	01:13:00	1	344
A4	4	204	94.18901824951172	-94610.953125	-238.53125	SYBR	SpCas9	RPP30	1	5	00:44:00	01:13:00	1	344
A4	4	205	94.470855712890625	-94740.1953125	-182.23046875	SYBR	SpCas9	RPP30	1	5	00:44:00	01:13:00	1	344
A4	4	206	94.752685546875	-92642.75	-164.111328125	SYBR	SpCas9	RPP30	1	5	00:44:00	01:13:00	1	344
A5	5	1	36.96739959716797	754559.5	-18528.2265625	SYBR	SpCas9	RPP30	1	10	00:44:00	01:19:00	1	644
A5	5	2	37.24943923950195	764889.5625	-15750.34375	SYBR	SpCas9	RPP30	1	10	00:44:00	01:19:00	1	644
A5	5	3	37.5314826965332	771782.75	-12623.728515625	SYBR	SpCas9	RPP30	1	10	00:44:00	01:19:00	1	644
A5	5	4	37.81352233886719	776790	-9149.892578125	SYBR	SpCas9	RPP30	1	10	00:44:00	01:19:00	1	644
A5	5	5	38.09556198120117	779007.6875	-5470.0078125	SYBR	SpCas9	RPP30	1	10	00:44:00	01:19:00	1	644
A5	5	6	38.37760162353515	782331.0625	-1791.94140625	SYBR	SpCas9	RPP30	1	10	00:44:00	01:19:00	1	644
A5	5	7	38.659645080566406	780605.3125	1708.0546875	SYBR	SpCas9	RPP30	1	10	00:44:00	01:19:00	1	644
A5	5	8	38.94168472290039	778018.6875	4945.783203125	SYBR	SpCas9	RPP30	1	10	00:44:00	01:19:00	1	644
A5	5	9	39.223724365234375	777848.75	7921.896484375	SYBR	SpCas9	RPP30	1	10	00:44:00	01:19:00	1	644
A5	5	10	39.505767822265625	777751.3125	10672.716796875	SYBR	SpCas9	RPP30	1	10	00:44:00	01:19:00	1	644
A5	5	11	39.78780746459961	773912.875	13225.802734375	SYBR	SpCas9	RPP30	1	10	00:44:00	01:19:00	1	644
A5	5	12	40.069847106933594	771778.1875	15583.234375	SYBR	SpCas9	RPP30	1	10	00:44:00	01:19:00	1	644
A5	5	13	40.35189056396485	765572.5625	17720.7578125	SYBR	SpCas9	RPP30	1	10	00:44:00	01:19:00	1	644
A5	5	14	40.63393020629883	759909.375	19560.478515625	SYBR	SpCas9	RPP30	1	10	00:44:00	01:19:00	1	644
A5	5	15	40.91596984863281	757565.125	21212.3046875	SYBR	SpCas9	RPP30	1	10	00:44:00	01:19:00	1	644
A5	5	16	41.19801330566406	748331.1875	22708.78125	SYBR	SpCas9	RPP30	1	10	00:44:00	01:19:00	1	644
A5	5	17	41.48005294799805	742112.4375	24092.623046875	SYBR	SpCas9	RPP30	1	10	00:44:00	01:19:00	1	644
A5	5	18	41.76209259033203	735692.3125	25398.32421875	SYBR	SpCas9	RPP30	1	10	00:44:00	01:19:00	1	644
A5	5	19	42.04413604736328	729018.25	26638.4921875	SYBR	SpCas9	RPP30	1	10	00:44:00	01:19:00	1	644
A5	5	20	42.326175689697266	720994.25	27802.2734375	SYBR	SpCas9	RPP30	1	10	00:44:00	01:19:00	1	644
A5	5	21	42.60821533203125	714398	28868.4765625	SYBR	SpCas9	RPP30	1	10	00:44:00	01:19:00	1	644
A5	5	22	42.8902587890625	704089.375	29823.8984375	SYBR	SpCas9	RPP30	1	10	00:44:00	01:19:00	1	644
A5	5	23	43.17229843139648	694425.5	30674.78515625	SYBR	SpCas9	RPP30	1	10	00:44:00	01:19:00	1	644
A5	5	24	43.45433807373047	686900.3125	31446.5	SYBR	SpCas9	RPP30	1	10	00:44:00	01:19:00	1	644
A5	5	25	43.73638153076172	678277.375	32174.265625	SYBR	SpCas9	RPP30	1	10	00:44:00	01:19:00	1	644
A5	5	26	44.0184211730957	666151.625	32891.7578125	SYBR	SpCas9	RPP30	1	10	00:44:00	01:19:00	1	644
A5	5	27	44.30046081542969	658315.875	33619.9453125	SYBR	SpCas9	RPP30	1	10	00:44:00	01:19:00	1	644
A5	5	28	44.58250427246094	647355.5625	34358.7109375	SYBR	SpCas9	RPP30	1	10	00:44:00	01:19:00	1	644
A5	5	29	44.86454391479492	637713.875	35085.7421875	SYBR	SpCas9	RPP30	1	10	00:44:00	01:19:00	1	644
A5	5	30	45.146583557128906	628603.25	35765.7109375	SYBR	SpCas9	RPP30	1	10	00:44:00	01:19:00	1	644
A5	5	31	45.42862701416016	616589.125	36366.875	SYBR	SpCas9	RPP30	1	10	00:44:00	01:19:00	1	644
A5	5	32	45.71066665649414	603639.5625	36872.4609375	SYBR	SpCas9	RPP30	1	10	00:44:00	01:19:00	1	644
A5	5	33	45.992706298828125	594822	37279.3671875	SYBR	SpCas9	RPP30	1	10	00:44:00	01:19:00	1	644
A5	5	34	46.274749755859375	584431.8125	37587.765625	SYBR	SpCas9	RPP30	1	10	00:44:00	01:19:00	1	644
A5	5	35	46.55678939819336	572553.8125	37794.8515625	SYBR	SpCas9	RPP30	1	10	00:44:00	01:19:00	1	644
A5	5	36	46.838829040527344	561088.6875	37902.484375	SYBR	SpCas9	RPP30	1	10	00:44:00	01:19:00	1	644
A5	5	37	47.120872497558594	548406	37930.2265625	SYBR	SpCas9	RPP30	1	10	00:44:00	01:19:00	1	644
A5	5	38	47.40291213989258	538553.25	37919.8125	SYBR	SpCas9	RPP30	1	10	00:44:00	01:19:00	1	644
A5	5	39	47.68495178222656	526105.4375	37922.87109375	SYBR	SpCas9	RPP30	1	10	00:44:00	01:19:00	1	644
A5	5	40	47.96699523925781	515935.3125	37974.3203125	SYBR	SpCas9	RPP30	1	10	00:44:00	01:19:00	1	644
A5	5	41	48.2490348815918	505785.03125	38070.78125	SYBR	SpCas9	RPP30	1	10	00:44:00	01:19:00	1	644
A5	5	42	48.53107452392578	493244.25	38167.28125	SYBR	SpCas9	RPP30	1	10	00:44:00	01:19:00	1	644
A5	5	43	48.81311798095703	482379.78125	38196.64453125	SYBR	SpCas9	RPP30	1	10	00:44:00	01:19:00	1	644
A5	5	44	49.095157623291016	471706	38100.796875	SYBR	SpCas9	RPP30	1	10	00:44:00	01:19:00	1	644
A5	5	45	49.377197265625	456396.78125	37855.125	SYBR	SpCas9	RPP30	1	10	00:44:00	01:19:00	1	644
A5	5	46	49.65924072265625	447892.125	37471.984375	SYBR	SpCas9	RPP30	1	10	00:44:00	01:19:00	1	644
A5	5	47	49.941280364990234	437458.625	36982.4453125	SYBR	SpCas9	RPP30	1	10	00:44:00	01:19:00	1	644
A5	5	48	50.22332000732422	427750	36413.90625	SYBR	SpCas9	RPP30	1	10	00:44:00	01:19:00	1	644
A5	5	49	50.50536346435547	414342.34375	35778.140625	SYBR	SpCas9	RPP30	1	10	00:44:00	01:19:00	1	644
A5	5	50	50.78740310668945	405029.28125	35076.44140625	SYBR	SpCas9	RPP30	1	10	00:44:00	01:19:00	1	644
A5	5	51	51.06944274902344	395334.46875	34312.203125	SYBR	SpCas9	RPP30	1	10	00:44:00	01:19:00	1	644
A5	5	52	51.35148620605469	385789.96875	33499.91796875	SYBR	SpCas9	RPP30	1	10	00:44:00	01:19:00	1	644
A5	5	53	51.63352584838867	374741.53125	32663.66796875	SYBR	SpCas9	RPP30	1	10	00:44:00	01:19:00	1	644
A5	5	54	51.915565490722656	366098.625	31829.859375	SYBR	SpCas9	RPP30	1	10	00:44:00	01:19:00	1	644
A5	5	55	52.197608947753906	358770.875	31019.115234375	SYBR	SpCas9	RPP30	1	10	00:44:00	01:19:00	1	644
A5	5	56	52.47964859008789	349605.125	30242.953125	SYBR	SpCas9	RPP30	1	10	00:44:00	01:19:00	1	644
A5	5	57	52.761688232421875	339174.28125	29505.162109375	SYBR	SpCas9	RPP30	1	10	00:44:00	01:19:00	1	644
A5	5	58	53.043731689453125	331652.1875	28804.56640625	SYBR	SpCas9	RPP30	1	10	00:44:00	01:19:00	1	644
A5	5	59	53.32577133178711	324420.75	28133.4296875	SYBR	SpCas9	RPP30	1	10	00:44:00	01:19:00	1	644
A5	5	60	53.607810974121094	315395.375	27473.55859375	SYBR	SpCas9	RPP30	1	10	00:44:00	01:19:00	1	644
A5	5	61	53.889854431152344	308535.75	26797.40625	SYBR	SpCas9	RPP30	1	10	00:44:00	01:19:00	1	644
A5	5	62	54.17189407348633	299010.875	26079.46875	SYBR	SpCas9	RPP30	1	10	00:44:00	01:19:00	1	644
A5	5	63	54.45393371582031	291621.0625	25314.568359375	SYBR	SpCas9	RPP30	1	10	00:44:00	01:19:00	1	644
A5	5	64	54.73597717285156	286567.46875	24529.5625	SYBR	SpCas9	RPP30	1	10	00:44:00	01:19:00	1	644
A5	5	65	55.01801681518555	278163.3125	23777.546875	SYBR	SpCas9	RPP30	1	10	00:44:00	01:19:00	1	644
A5	5	66	55.30005645751953	272917.59375	23114.611328125	SYBR	SpCas9	RPP30	1	10	00:44:00	01:19:00	1	644
A5	5	67	55.58209991455078	268341.8125	22574.33984375	SYBR	SpCas9	RPP30	1	10	00:44:00	01:19:00	1	644
A5	5	68	55.864139556884766	261058.359375	22154.68359375	SYBR	SpCas9	RPP30	1	10	00:44:00	01:19:00	1	644
A5	5	69	56.14617919921875	253438.9375	21824.642578125	SYBR	SpCas9	RPP30	1	10	00:44:00	01:19:00	1	644
A5	5	70	56.42822265625	248727.046875	21542.880859375	SYBR	SpCas9	RPP30	1	10	00:44:00	01:19:00	1	644
A5	5	71	56.710262298583984	242787.21875	21274.412109375	SYBR	SpCas9	RPP30	1	10	00:44:00	01:19:00	1	644
A5	5	72	56.99230194091797	236572.609375	20996.728515625	SYBR	SpCas9	RPP30	1	10	00:44:00	01:19:00	1	644
A5	5	73	57.27434539794922	230257.0625	20697.3515625	SYBR	SpCas9	RPP30	1	10	00:44:00	01:19:00	1	644
A5	5	74	57.5563850402832	224855.359375	20371.033203125	SYBR	SpCas9	RPP30	1	10	00:44:00	01:19:00	1	644
A5	5	75	57.83842468261719	218516.78125	20021.814453125	SYBR	SpCas9	RPP30	1	10	00:44:00	01:19:00	1	644
A5	5	76	58.12046813964844	213541.46875	19668	SYBR	SpCas9	RPP30	1	10	00:44:00	01:19:00	1	644
A5	5	77	58.40250778198242	207785.65625	19343.771484375	SYBR	SpCas9	RPP30	1	10	00:44:00	01:19:00	1	644
A5	5	78	58.684547424316406	203047.078125	19090.984375	SYBR	SpCas9	RPP30	1	10	00:44:00	01:19:00	1	644
A5	5	79	58.966590881347656	197278.03125	18943.6796875	SYBR	SpCas9	RPP30	1	10	00:44:00	01:19:00	1	644
A5	5	80	59.24863052368164	193189.453125	18910.19140625	SYBR	SpCas9	RPP30	1	10	00:44:00	01:19:00	1	644
A5	5	81	59.530670166015625	188107.9375	18965.44921875	SYBR	SpCas9	RPP30	1	10	00:44:00	01:19:00	1	644
A5	5	82	59.812713623046875	180477.625	19060.4375	SYBR	SpCas9	RPP30	1	10	00:44:00	01:19:00	1	644
A5	5	83	60.09475326538086	175082.15625	19147.001953125	SYBR	SpCas9	RPP30	1	10	00:44:00	01:19:00	1	644
A5	5	84	60.37679290771485	169662	19203.423828125	SYBR	SpCas9	RPP30	1	10	00:44:00	01:19:00	1	644
A5	5	85	60.658836364746094	164821.140625	19244.5546875	SYBR	SpCas9	RPP30	1	10	00:44:00	01:19:00	1	644
A5	5	86	60.94087600708008	160370.484375	19310.07421875	SYBR	SpCas9	RPP30	1	10	00:44:00	01:19:00	1	644
A5	5	87	61.22291564941406	152617.59375	19440.85546875	SYBR	SpCas9	RPP30	1	10	00:44:00	01:19:00	1	644
A5	5	88	61.50495910644531	149239.078125	19659.79296875	SYBR	SpCas9	RPP30	1	10	00:44:00	01:19:00	1	644
A5	5	89	61.7869987487793	142297.296875	19968.2109375	SYBR	SpCas9	RPP30	1	10	00:44:00	01:19:00	1	644
A5	5	90	62.06903839111328	136457.109375	20354.802734375	SYBR	SpCas9	RPP30	1	10	00:44:00	01:19:00	1	644
A5	5	91	62.35108184814453	130434.921875	20806.505859375	SYBR	SpCas9	RPP30	1	10	00:44:00	01:19:00	1	644
A5	5	92	62.63312149047851	124756.8828125	21311.71484375	SYBR	SpCas9	RPP30	1	10	00:44:00	01:19:00	1	644
A5	5	93	62.9151611328125	119166.3125	21855.529296875	SYBR	SpCas9	RPP30	1	10	00:44:00	01:19:00	1	644
A5	5	94	63.19720458984375	112179.359375	22415.5	SYBR	SpCas9	RPP30	1	10	00:44:00	01:19:00	1	644
A5	5	95	63.479244232177734	103565.109375	22965.3671875	SYBR	SpCas9	RPP30	1	10	00:44:00	01:19:00	1	644
A5	5	96	63.76128387451172	97611.03125	23484.8984375	SYBR	SpCas9	RPP30	1	10	00:44:00	01:19:00	1	644
A5	5	97	64.04332733154297	91915.046875	23966.96484375	SYBR	SpCas9	RPP30	1	10	00:44:00	01:19:00	1	644
A5	5	98	64.32536315917969	84663.8515625	24411.62890625	SYBR	SpCas9	RPP30	1	10	00:44:00	01:19:00	1	644
A5	5	99	64.60740661621094	78147.296875	24813.12109375	SYBR	SpCas9	RPP30	1	10	00:44:00	01:19:00	1	644
A5	5	100	64.88945007324219	69290.046875	25152.466796875	SYBR	SpCas9	RPP30	1	10	00:44:00	01:19:00	1	644
A5	5	101	65.17149353027344	62099.31640625	25406.62890625	SYBR	SpCas9	RPP30	1	10	00:44:00	01:19:00	1	644
A5	5	102	65.45352935791016	54760.8125	25569.55859375	SYBR	SpCas9	RPP30	1	10	00:44:00	01:19:00	1	644
A5	5	103	65.735565185546875	47872.2265625	25667.693359375	SYBR	SpCas9	RPP30	1	10	00:44:00	01:19:00	1	644
A5	5	104	66.017608642578125	41217.31640625	25755.6171875	SYBR	SpCas9	RPP30	1	10	00:44:00	01:19:00	1	644
A5	5	105	66.299652099609375	33453.2109375	25891.625	SYBR	SpCas9	RPP30	1	10	00:44:00	01:19:00	1	644
A5	5	106	66.581695556640625	27139.923828125	26106.591796875	SYBR	SpCas9	RPP30	1	10	00:44:00	01:19:00	1	644
A5	5	107	66.863739013671875	20073.38671875	26383.4609375	SYBR	SpCas9	RPP30	1	10	00:44:00	01:19:00	1	644
A5	5	108	67.1457748413086	10507.8740234375	26656.01953125	SYBR	SpCas9	RPP30	1	10	00:44:00	01:19:00	1	644
A5	5	109	67.42781066894531	2908.77587890625	26823.912109375	SYBR	SpCas9	RPP30	1	10	00:44:00	01:19:00	1	644
A5	5	110	67.70985412597656	-4839.70703125	26773.01953125	SYBR	SpCas9	RPP30	1	10	00:44:00	01:19:00	1	644
A5	5	111	67.99189758300781	-12045.2919921875	26391.521484375	SYBR	SpCas9	RPP30	1	10	00:44:00	01:19:00	1	644
A5	5	112	68.27394104003906	-21736.48828125	25581.619140625	SYBR	SpCas9	RPP30	1	10	00:44:00	01:19:00	1	644
A5	5	113	68.55598449707031	-27972.876953125	24273.640625	SYBR	SpCas9	RPP30	1	10	00:44:00	01:19:00	1	644
A5	5	114	68.83802032470703	-36200.921875	22447.73046875	SYBR	SpCas9	RPP30	1	10	00:44:00	01:19:00	1	644
A5	5	115	69.12005615234375	-40662.63671875	20157.126953125	SYBR	SpCas9	RPP30	1	10	00:44:00	01:19:00	1	644
A5	5	116	69.402099609375	-45053.4375	17537.7265625	SYBR	SpCas9	RPP30	1	10	00:44:00	01:19:00	1	644
A5	5	117	69.68414306640625	-46768.21484375	14647.146484375	SYBR	SpCas9	RPP30	1	10	00:44:00	01:19:00	1	644
A5	5	118	69.9661865234375	-48600.984375	11855.9794921875	SYBR	SpCas9	RPP30	1	10	00:44:00	01:19:00	1	644
A5	5	119	70.24822998046875	-50549.32421875	9372.75	SYBR	SpCas9	RPP30	1	10	00:44:00	01:19:00	1	644
A5	5	120	70.53026580810547	-50408.171875	7326.154296875	SYBR	SpCas9	RPP30	1	10	00:44:00	01:19:00	1	644
A5	5	121	70.81230163574219	-52317.4921875	5750.9638671875	SYBR	SpCas9	RPP30	1	10	00:44:00	01:19:00	1	644
A5	5	122	71.09434509277344	-52723.109375	4600.3115234375	SYBR	SpCas9	RPP30	1	10	00:44:00	01:19:00	1	644
A5	5	123	71.37638854980469	-54709.12890625	3779.3740234375	SYBR	SpCas9	RPP30	1	10	00:44:00	01:19:00	1	644
A5	5	124	71.65843200683594	-54507.31640625	3186.087890625	SYBR	SpCas9	RPP30	1	10	00:44:00	01:19:00	1	644
A5	5	125	71.94047546386719	-57003.23046875	2744.4013671875	SYBR	SpCas9	RPP30	1	10	00:44:00	01:19:00	1	644
A5	5	126	72.2225112915039	-55576.95703125	2419.35546875	SYBR	SpCas9	RPP30	1	10	00:44:00	01:19:00	1	644
A5	5	127	72.504547119140625	-56968.99609375	2210.9296875	SYBR	SpCas9	RPP30	1	10	00:44:00	01:19:00	1	644
A5	5	128	72.786590576171875	-57317.24609375	2132.169921875	SYBR	SpCas9	RPP30	1	10	00:44:00	01:19:00	1	644
A5	5	129	73.068634033203125	-57458.7421875	2183.892578125	SYBR	SpCas9	RPP30	1	10	00:44:00	01:19:00	1	644
A5	5	130	73.350677490234375	-58411.88671875	2339.123046875	SYBR	SpCas9	RPP30	1	10	00:44:00	01:19:00	1	644
A5	5	131	73.632720947265625	-60761.36328125	2544.6943359375	SYBR	SpCas9	RPP30	1	10	00:44:00	01:19:00	1	644
A5	5	132	73.91475677490234	-61565.66015625	2737.529296875	SYBR	SpCas9	RPP30	1	10	00:44:00	01:19:00	1	644
A5	5	133	74.19679260253906	-61469.1171875	2865.1875	SYBR	SpCas9	RPP30	1	10	00:44:00	01:19:00	1	644
A5	5	134	74.47883605957031	-63934.27734375	2899.0341796875	SYBR	SpCas9	RPP30	1	10	00:44:00	01:19:00	1	644
A5	5	135	74.76087951660156	-64286.05078125	2835.12109375	SYBR	SpCas9	RPP30	1	10	00:44:00	01:19:00	1	644
A5	5	136	75.04292297363281	-63697.5859375	2686.5712890625	SYBR	SpCas9	RPP30	1	10	00:44:00	01:19:00	1	644
A5	5	137	75.32496643066406	-67391.265625	2475.0625	SYBR	SpCas9	RPP30	1	10	00:44:00	01:19:00	1	644
A5	5	138	75.60700225830078	-66612.5859375	2225.36328125	SYBR	SpCas9	RPP30	1	10	00:44:00	01:19:00	1	644
A5	5	139	75.8890380859375	-66166.5	1960.814453125	SYBR	SpCas9	RPP30	1	10	00:44:00	01:19:00	1	644
A5	5	140	76.17108154296875	-67677.1328125	1696.6884765625	SYBR	SpCas9	RPP30	1	10	00:44:00	01:19:00	1	644
A5	5	141	76.453125	-67489.796875	1433.71875	SYBR	SpCas9	RPP30	1	10	00:44:00	01:19:00	1	644
A5	5	142	76.73516845703125	-68795.5234375	1159.361328125	SYBR	SpCas9	RPP30	1	10	00:44:00	01:19:00	1	644
A5	5	143	77.0172119140625	-69549.2734375	861.2265625	SYBR	SpCas9	RPP30	1	10	00:44:00	01:19:00	1	644
A5	5	144	77.29924774169922	-69439.2109375	546.4453125	SYBR	SpCas9	RPP30	1	10	00:44:00	01:19:00	1	644
A5	5	145	77.58128356933594	-69283.5078125	251.97265625	SYBR	SpCas9	RPP30	1	10	00:44:00	01:19:00	1	644
A5	5	146	77.86332702636719	-67280.59375	34.35546875	SYBR	SpCas9	RPP30	1	10	00:44:00	01:19:00	1	644
A5	5	147	78.14537048339844	-68974.1640625	-57.626953125	SYBR	SpCas9	RPP30	1	10	00:44:00	01:19:00	1	644
A5	5	148	78.42741394042969	-67549.7734375	-9.798828125	SYBR	SpCas9	RPP30	1	10	00:44:00	01:19:00	1	644
A5	5	149	78.7094497680664	-70907.953125	149.478515625	SYBR	SpCas9	RPP30	1	10	00:44:00	01:19:00	1	644
A5	5	150	78.99149322509766	-69077.90625	364.54296875	SYBR	SpCas9	RPP30	1	10	00:44:00	01:19:00	1	644
A5	5	151	79.273529052734375	-70330.171875	578.1875	SYBR	SpCas9	RPP30	1	10	00:44:00	01:19:00	1	644
A5	5	152	79.555572509765625	-69875.9609375	750.28125	SYBR	SpCas9	RPP30	1	10	00:44:00	01:19:00	1	644
A5	5	153	79.837615966796875	-71338.6484375	860.73828125	SYBR	SpCas9	RPP30	1	10	00:44:00	01:19:00	1	644
A5	5	154	80.119659423828125	-71345.359375	902.294921875	SYBR	SpCas9	RPP30	1	10	00:44:00	01:19:00	1	644
A5	5	155	80.40169525146484	-72449.421875	873.93359375	SYBR	SpCas9	RPP30	1	10	00:44:00	01:19:00	1	644
A5	5	156	80.6837387084961	-71541.109375	780.603515625	SYBR	SpCas9	RPP30	1	10	00:44:00	01:19:00	1	644
A5	5	157	80.96577453613281	-74189.09375	636.138671875	SYBR	SpCas9	RPP30	1	10	00:44:00	01:19:00	1	644
A5	5	158	81.24781799316406	-71142.390625	463.140625	SYBR	SpCas9	RPP30	1	10	00:44:00	01:19:00	1	644
A5	5	159	81.52986145019531	-73133.75	287.447265625	SYBR	SpCas9	RPP30	1	10	00:44:00	01:19:00	1	644
A5	5	160	81.81190490722656	-73144.890625	130.5078125	SYBR	SpCas9	RPP30	1	10	00:44:00	01:19:00	1	644
A5	5	161	82.09394073486328	-73184.5234375	4.783203125	SYBR	SpCas9	RPP30	1	10	00:44:00	01:19:00	1	644
A5	5	162	82.37598419189453	-72666.9296875	-85.435546875	SYBR	SpCas9	RPP30	1	10	00:44:00	01:19:00	1	644
A5	5	163	82.65802001953125	-73132.3984375	-139.693359375	SYBR	SpCas9	RPP30	1	10	00:44:00	01:19:00	1	644
A5	5	164	82.9400634765625	-73481.3359375	-157.083984375	SYBR	SpCas9	RPP30	1	10	00:44:00	01:19:00	1	644
A5	5	165	83.22210693359375	-73444.1171875	-134.892578125	SYBR	SpCas9	RPP30	1	10	00:44:00	01:19:00	1	644
A5	5	166	83.504150390625	-72799.78125	-71.0625	SYBR	SpCas9	RPP30	1	10	00:44:00	01:19:00	1	644
A5	5	167	83.78618621826172	-74023.1640625	30.271484375	SYBR	SpCas9	RPP30	1	10	00:44:00	01:19:00	1	644
A5	5	168	84.06822967529297	-73121.6015625	153.32421875	SYBR	SpCas9	RPP30	1	10	00:44:00	01:19:00	1	644
A5	5	169	84.35026550292969	-73787.4609375	270.08203125	SYBR	SpCas9	RPP30	1	10	00:44:00	01:19:00	1	644
A5	5	170	84.63230895996094	-75686.984375	348.162109375	SYBR	SpCas9	RPP30	1	10	00:44:00	01:19:00	1	644
A5	5	171	84.91435241699219	-74937.28125	365.22265625	SYBR	SpCas9	RPP30	1	10	00:44:00	01:19:00	1	644
A5	5	172	85.19639587402344	-75052.140625	321.76953125	SYBR	SpCas9	RPP30	1	10	00:44:00	01:19:00	1	644
A5	5	173	85.47843170166016	-75243.9453125	242.953125	SYBR	SpCas9	RPP30	1	10	00:44:00	01:19:00	1	644
A5	5	174	85.7604751586914	-75764.7109375	166.03125	SYBR	SpCas9	RPP30	1	10	00:44:00	01:19:00	1	644
A5	5	175	86.042510986328125	-73930.109375	119.771484375	SYBR	SpCas9	RPP30	1	10	00:44:00	01:19:00	1	644
A5	5	176	86.324554443359375	-76342.8828125	108.37109375	SYBR	SpCas9	RPP30	1	10	00:44:00	01:19:00	1	644
A5	5	177	86.606597900390625	-76019.984375	110.20703125	SYBR	SpCas9	RPP30	1	10	00:44:00	01:19:00	1	644
A5	5	178	86.888641357421875	-76892.3359375	92.5	SYBR	SpCas9	RPP30	1	10	00:44:00	01:19:00	1	644
A5	5	179	87.1706771850586	-76278.125	32.443359375	SYBR	SpCas9	RPP30	1	10	00:44:00	01:19:00	1	644
A5	5	180	87.45272064208984	-76430.7578125	-68.578125	SYBR	SpCas9	RPP30	1	10	00:44:00	01:19:00	1	644
A5	5	181	87.73475646972656	-75922.109375	-185.740234375	SYBR	SpCas9	RPP30	1	10	00:44:00	01:19:00	1	644
A5	5	182	88.01679992675781	-76794.1484375	-283.9453125	SYBR	SpCas9	RPP30	1	10	00:44:00	01:19:00	1	644
A5	5	183	88.29884338378906	-76010.40625	-333.607421875	SYBR	SpCas9	RPP30	1	10	00:44:00	01:19:00	1	644
A5	5	184	88.58088684082031	-76294.25	-320.6328125	SYBR	SpCas9	RPP30	1	10	00:44:00	01:19:00	1	644
A5	5	185	88.86292266845703	-77212.015625	-249.177734375	SYBR	SpCas9	RPP30	1	10	00:44:00	01:19:00	1	644
A5	5	186	89.14496612548828	-75316.484375	-140.4453125	SYBR	SpCas9	RPP30	1	10	00:44:00	01:19:00	1	644
A5	5	187	89.427001953125	-77314.4140625	-29.025390625	SYBR	SpCas9	RPP30	1	10	00:44:00	01:19:00	1	644
A5	5	188	89.70904541015625	-78533.78125	45.806640625	SYBR	SpCas9	RPP30	1	10	00:44:00	01:19:00	1	644
A5	5	189	89.9910888671875	-77708.078125	55.18359375	SYBR	SpCas9	RPP30	1	10	00:44:00	01:19:00	1	644
A5	5	190	90.27313232421876	-77944.3203125	-4.375	SYBR	SpCas9	RPP30	1	10	00:44:00	01:19:00	1	644
A5	5	191	90.55516815185548	-75997.1328125	-107.734375	SYBR	SpCas9	RPP30	1	10	00:44:00	01:19:00	1	644
A5	5	192	90.83721160888672	-77689.734375	-215.052734375	SYBR	SpCas9	RPP30	1	10	00:44:00	01:19:00	1	644
A5	5	193	91.11924743652344	-78750.9140625	-294.064453125	SYBR	SpCas9	RPP30	1	10	00:44:00	01:19:00	1	644
A5	5	194	91.40129089355467	-76988.9140625	-334.287109375	SYBR	SpCas9	RPP30	1	10	00:44:00	01:19:00	1	644
A5	5	195	91.68333435058594	-77585.84375	-344.419921875	SYBR	SpCas9	RPP30	1	10	00:44:00	01:19:00	1	644
A5	5	196	91.9653778076172	-78391.4453125	-338.75390625	SYBR	SpCas9	RPP30	1	10	00:44:00	01:19:00	1	644
A5	5	197	92.2474136352539	-77215.953125	-325.275390625	SYBR	SpCas9	RPP30	1	10	00:44:00	01:19:00	1	644
A5	5	198	92.52945709228516	-78393.8125	-302.400390625	SYBR	SpCas9	RPP30	1	10	00:44:00	01:19:00	1	644
A5	5	199	92.811492919921875	-77796.890625	-262.166015625	SYBR	SpCas9	RPP30	1	10	00:44:00	01:19:00	1	644
A5	5	200	93.093536376953125	-78116.5703125	-194.763671875	SYBR	SpCas9	RPP30	1	10	00:44:00	01:19:00	1	644
A5	5	201	93.375579833984375	-78176	-92.3046875	SYBR	SpCas9	RPP30	1	10	00:44:00	01:19:00	1	644
A5	5	202	93.657623291015625	-78332.9609375	47.427734375	SYBR	SpCas9	RPP30	1	10	00:44:00	01:19:00	1	644
A5	5	203	93.93965911865234	-78727.890625	217.40234375	SYBR	SpCas9	RPP30	1	10	00:44:00	01:19:00	1	644
A5	5	204	94.2217025756836	-79219.140625	400.572265625	SYBR	SpCas9	RPP30	1	10	00:44:00	01:19:00	1	644
A5	5	205	94.50373840332033	-79905.59375	574.57421875	SYBR	SpCas9	RPP30	1	10	00:44:00	01:19:00	1	644
A5	5	206	94.78578186035156	-80061.4609375	720.806640625	SYBR	SpCas9	RPP30	1	10	00:44:00	01:19:00	1	644
A6	6	1	36.96739959716797	889323.375	848.02734375	SYBR	SpCas9	RPP30	1	20	00:45:00	01:10:00	1	1245
A6	6	2	37.24943923950195	894690.375	2779.13671875	SYBR	SpCas9	RPP30	1	20	00:45:00	01:10:00	1	1245
A6	6	3	37.5314826965332	897673.25	5001.84765625	SYBR	SpCas9	RPP30	1	20	00:45:00	01:10:00	1	1245
A6	6	4	37.81352233886719	899514.75	7481.3037109375	SYBR	SpCas9	RPP30	1	20	00:45:00	01:10:00	1	1245
A6	6	5	38.09556198120117	898002.6875	10086.5439453125	SYBR	SpCas9	RPP30	1	20	00:45:00	01:10:00	1	1245
A6	6	6	38.37760162353515	892949.3125	12650.56640625	SYBR	SpCas9	RPP30	1	20	00:45:00	01:10:00	1	1245
A6	6	7	38.659645080566406	889764.625	15040.349609375	SYBR	SpCas9	RPP30	1	20	00:45:00	01:10:00	1	1245
A6	6	8	38.94168472290039	886086.75	17194.392578125	SYBR	SpCas9	RPP30	1	20	00:45:00	01:10:00	1	1245
A6	6	9	39.223724365234375	881142.875	19117.5703125	SYBR	SpCas9	RPP30	1	20	00:45:00	01:10:00	1	1245
A6	6	10	39.505767822265625	874494.5625	20849.5078125	SYBR	SpCas9	RPP30	1	20	00:45:00	01:10:00	1	1245
A6	6	11	39.78780746459961	868467.875	22430.8671875	SYBR	SpCas9	RPP30	1	20	00:45:00	01:10:00	1	1245
A6	6	12	40.069847106933594	865716.875	23892.37890625	SYBR	SpCas9	RPP30	1	20	00:45:00	01:10:00	1	1245
A6	6	13	40.35189056396485	855280.25	25257.830078125	SYBR	SpCas9	RPP30	1	20	00:45:00	01:10:00	1	1245
A6	6	14	40.63393020629883	847874.9375	26546.37890625	SYBR	SpCas9	RPP30	1	20	00:45:00	01:10:00	1	1245
A6	6	15	40.91596984863281	840444.875	27769.06640625	SYBR	SpCas9	RPP30	1	20	00:45:00	01:10:00	1	1245
A6	6	16	41.19801330566406	833682.0625	28922.78515625	SYBR	SpCas9	RPP30	1	20	00:45:00	01:10:00	1	1245
A6	6	17	41.48005294799805	825891.1875	29992.005859375	SYBR	SpCas9	RPP30	1	20	00:45:00	01:10:00	1	1245
A6	6	18	41.76209259033203	815790.375	30960.896484375	SYBR	SpCas9	RPP30	1	20	00:45:00	01:10:00	1	1245
A6	6	19	42.04413604736328	805891.75	31825.70703125	SYBR	SpCas9	RPP30	1	20	00:45:00	01:10:00	1	1245
A6	6	20	42.326175689697266	799187.75	32600.822265625	SYBR	SpCas9	RPP30	1	20	00:45:00	01:10:00	1	1245
A6	6	21	42.60821533203125	786964.625	33312.1640625	SYBR	SpCas9	RPP30	1	20	00:45:00	01:10:00	1	1245
A6	6	22	42.8902587890625	779178.5	33987.703125	SYBR	SpCas9	RPP30	1	20	00:45:00	01:10:00	1	1245
A6	6	23	43.17229843139648	768458.3125	34644.91015625	SYBR	SpCas9	RPP30	1	20	00:45:00	01:10:00	1	1245
A6	6	24	43.45433807373047	758311.1875	35283.87109375	SYBR	SpCas9	RPP30	1	20	00:45:00	01:10:00	1	1245
A6	6	25	43.73638153076172	747877	35885.37109375	SYBR	SpCas9	RPP30	1	20	00:45:00	01:10:00	1	1245
A6	6	26	44.0184211730957	738107.375	36418.71875	SYBR	SpCas9	RPP30	1	20	00:45:00	01:10:00	1	1245
A6	6	27	44.30046081542969	726305.4375	36857.6640625	SYBR	SpCas9	RPP30	1	20	00:45:00	01:10:00	1	1245
A6	6	28	44.58250427246094	714731.625	37198.8828125	SYBR	SpCas9	RPP30	1	20	00:45:00	01:10:00	1	1245
A6	6	29	44.86454391479492	704382.75	37469.30078125	SYBR	SpCas9	RPP30	1	20	00:45:00	01:10:00	1	1245
A6	6	30	45.146583557128906	691522.3125	37715.609375	SYBR	SpCas9	RPP30	1	20	00:45:00	01:10:00	1	1245
A6	6	31	45.42862701416016	681740.5625	37979.7890625	SYBR	SpCas9	RPP30	1	20	00:45:00	01:10:00	1	1245
A6	6	32	45.71066665649414	671694.5625	38277.54296875	SYBR	SpCas9	RPP30	1	20	00:45:00	01:10:00	1	1245
A6	6	33	45.992706298828125	659935.625	38594.20703125	SYBR	SpCas9	RPP30	1	20	00:45:00	01:10:00	1	1245
A6	6	34	46.274749755859375	648977.6875	38904.4921875	SYBR	SpCas9	RPP30	1	20	00:45:00	01:10:00	1	1245
A6	6	35	46.55678939819336	636632.0625	39200.9140625	SYBR	SpCas9	RPP30	1	20	00:45:00	01:10:00	1	1245
A6	6	36	46.838829040527344	624029	39507.08203125	SYBR	SpCas9	RPP30	1	20	00:45:00	01:10:00	1	1245
A6	6	37	47.120872497558594	613169.25	39866.65625	SYBR	SpCas9	RPP30	1	20	00:45:00	01:10:00	1	1245
A6	6	38	47.40291213989258	603531.375	40312.46875	SYBR	SpCas9	RPP30	1	20	00:45:00	01:10:00	1	1245
A6	6	39	47.68495178222656	590046.25	40838.078125	SYBR	SpCas9	RPP30	1	20	00:45:00	01:10:00	1	1245
A6	6	40	47.96699523925781	578195.6875	41390.26171875	SYBR	SpCas9	RPP30	1	20	00:45:00	01:10:00	1	1245
A6	6	41	48.2490348815918	566254.0625	41884.40625	SYBR	SpCas9	RPP30	1	20	00:45:00	01:10:00	1	1245
A6	6	42	48.53107452392578	553751.125	42233.4765625	SYBR	SpCas9	RPP30	1	20	00:45:00	01:10:00	1	1245
A6	6	43	48.81311798095703	539677.9375	42377.87109375	SYBR	SpCas9	RPP30	1	20	00:45:00	01:10:00	1	1245
A6	6	44	49.095157623291016	528030.9375	42303.28125	SYBR	SpCas9	RPP30	1	20	00:45:00	01:10:00	1	1245
A6	6	45	49.377197265625	514076.25	42039.5546875	SYBR	SpCas9	RPP30	1	20	00:45:00	01:10:00	1	1245
A6	6	46	49.65924072265625	502253.15625	41642.515625	SYBR	SpCas9	RPP30	1	20	00:45:00	01:10:00	1	1245
A6	6	47	49.941280364990234	491695.03125	41166.6875	SYBR	SpCas9	RPP30	1	20	00:45:00	01:10:00	1	1245
A6	6	48	50.22332000732422	479542.78125	40643.546875	SYBR	SpCas9	RPP30	1	20	00:45:00	01:10:00	1	1245
A6	6	49	50.50536346435547	466995.78125	40076.59375	SYBR	SpCas9	RPP30	1	20	00:45:00	01:10:00	1	1245
A6	6	50	50.78740310668945	455840.875	39453.1015625	SYBR	SpCas9	RPP30	1	20	00:45:00	01:10:00	1	1245
A6	6	51	51.06944274902344	443986.5625	38761.25	SYBR	SpCas9	RPP30	1	20	00:45:00	01:10:00	1	1245
A6	6	52	51.35148620605469	432896.75	38000.8515625	SYBR	SpCas9	RPP30	1	20	00:45:00	01:10:00	1	1245
A6	6	53	51.63352584838867	422200.4375	37181.87109375	SYBR	SpCas9	RPP30	1	20	00:45:00	01:10:00	1	1245
A6	6	54	51.915565490722656	412074.34375	36314.19921875	SYBR	SpCas9	RPP30	1	20	00:45:00	01:10:00	1	1245
A6	6	55	52.197608947753906	401135.5625	35399.3046875	SYBR	SpCas9	RPP30	1	20	00:45:00	01:10:00	1	1245
A6	6	56	52.47964859008789	392439.03125	34432.23046875	SYBR	SpCas9	RPP30	1	20	00:45:00	01:10:00	1	1245
A6	6	57	52.761688232421875	381255.1875	33413.453125	SYBR	SpCas9	RPP30	1	20	00:45:00	01:10:00	1	1245
A6	6	58	53.043731689453125	371032.5625	32362.58203125	SYBR	SpCas9	RPP30	1	20	00:45:00	01:10:00	1	1245
A6	6	59	53.32577133178711	362455.59375	31321.33984375	SYBR	SpCas9	RPP30	1	20	00:45:00	01:10:00	1	1245
A6	6	60	53.607810974121094	353756.125	30338.94140625	SYBR	SpCas9	RPP30	1	20	00:45:00	01:10:00	1	1245
A6	6	61	53.889854431152344	347046.6875	29448.00390625	SYBR	SpCas9	RPP30	1	20	00:45:00	01:10:00	1	1245
A6	6	62	54.17189407348633	337948.15625	28649.474609375	SYBR	SpCas9	RPP30	1	20	00:45:00	01:10:00	1	1245
A6	6	63	54.45393371582031	328221.375	27916.91015625	SYBR	SpCas9	RPP30	1	20	00:45:00	01:10:00	1	1245
A6	6	64	54.73597717285156	320499.53125	27216.36328125	SYBR	SpCas9	RPP30	1	20	00:45:00	01:10:00	1	1245
A6	6	65	55.01801681518555	314909.78125	26525.025390625	SYBR	SpCas9	RPP30	1	20	00:45:00	01:10:00	1	1245
A6	6	66	55.30005645751953	307021.21875	25834.443359375	SYBR	SpCas9	RPP30	1	20	00:45:00	01:10:00	1	1245
A6	6	67	55.58209991455078	299041.09375	25143.7578125	SYBR	SpCas9	RPP30	1	20	00:45:00	01:10:00	1	1245
A6	6	68	55.864139556884766	293325.15625	24453.88671875	SYBR	SpCas9	RPP30	1	20	00:45:00	01:10:00	1	1245
A6	6	69	56.14617919921875	285441.71875	23771.61328125	SYBR	SpCas9	RPP30	1	20	00:45:00	01:10:00	1	1245
A6	6	70	56.42822265625	278248.15625	23117.5859375	SYBR	SpCas9	RPP30	1	20	00:45:00	01:10:00	1	1245
A6	6	71	56.710262298583984	274196.875	22526.0703125	SYBR	SpCas9	RPP30	1	20	00:45:00	01:10:00	1	1245
A6	6	72	56.99230194091797	267242.40625	22032.08203125	SYBR	SpCas9	RPP30	1	20	00:45:00	01:10:00	1	1245
A6	6	73	57.27434539794922	260200.75	21652.666015625	SYBR	SpCas9	RPP30	1	20	00:45:00	01:10:00	1	1245
A6	6	74	57.5563850402832	255461.46875	21374.962890625	SYBR	SpCas9	RPP30	1	20	00:45:00	01:10:00	1	1245
A6	6	75	57.83842468261719	250435.796875	21159.1015625	SYBR	SpCas9	RPP30	1	20	00:45:00	01:10:00	1	1245
A6	6	76	58.12046813964844	239756.921875	20955.666015625	SYBR	SpCas9	RPP30	1	20	00:45:00	01:10:00	1	1245
A6	6	77	58.40250778198242	237429.9375	20727.154296875	SYBR	SpCas9	RPP30	1	20	00:45:00	01:10:00	1	1245
A6	6	78	58.684547424316406	230675.59375	20463.173828125	SYBR	SpCas9	RPP30	1	20	00:45:00	01:10:00	1	1245
A6	6	79	58.966590881347656	224481.234375	20182.380859375	SYBR	SpCas9	RPP30	1	20	00:45:00	01:10:00	1	1245
A6	6	80	59.24863052368164	218889.171875	19923.48046875	SYBR	SpCas9	RPP30	1	20	00:45:00	01:10:00	1	1245
A6	6	81	59.530670166015625	212192.328125	19729.927734375	SYBR	SpCas9	RPP30	1	20	00:45:00	01:10:00	1	1245
A6	6	82	59.812713623046875	209886.375	19635.3671875	SYBR	SpCas9	RPP30	1	20	00:45:00	01:10:00	1	1245
A6	6	83	60.09475326538086	202362.21875	19654.81640625	SYBR	SpCas9	RPP30	1	20	00:45:00	01:10:00	1	1245
A6	6	84	60.37679290771485	195654.671875	19785.923828125	SYBR	SpCas9	RPP30	1	20	00:45:00	01:10:00	1	1245
A6	6	85	60.658836364746094	190733.703125	20017.5	SYBR	SpCas9	RPP30	1	20	00:45:00	01:10:00	1	1245
A6	6	86	60.94087600708008	184188.375	20338.328125	SYBR	SpCas9	RPP30	1	20	00:45:00	01:10:00	1	1245
A6	6	87	61.22291564941406	180204.453125	20738.994140625	SYBR	SpCas9	RPP30	1	20	00:45:00	01:10:00	1	1245
A6	6	88	61.50495910644531	172252.84375	21206.91796875	SYBR	SpCas9	RPP30	1	20	00:45:00	01:10:00	1	1245
A6	6	89	61.7869987487793	165678.203125	21723.109375	SYBR	SpCas9	RPP30	1	20	00:45:00	01:10:00	1	1245
A6	6	90	62.06903839111328	159198.84375	22267.435546875	SYBR	SpCas9	RPP30	1	20	00:45:00	01:10:00	1	1245
A6	6	91	62.35108184814453	152874.640625	22829.720703125	SYBR	SpCas9	RPP30	1	20	00:45:00	01:10:00	1	1245
A6	6	92	62.63312149047851	145758.625	23416.19140625	SYBR	SpCas9	RPP30	1	20	00:45:00	01:10:00	1	1245
A6	6	93	62.9151611328125	139436.359375	24045.1015625	SYBR	SpCas9	RPP30	1	20	00:45:00	01:10:00	1	1245
A6	6	94	63.19720458984375	132106.03125	24734.51953125	SYBR	SpCas9	RPP30	1	20	00:45:00	01:10:00	1	1245
A6	6	95	63.479244232177734	124507.6328125	25490.537109375	SYBR	SpCas9	RPP30	1	20	00:45:00	01:10:00	1	1245
A6	6	96	63.76128387451172	116026.421875	26301.958984375	SYBR	SpCas9	RPP30	1	20	00:45:00	01:10:00	1	1245
A6	6	97	64.04332733154297	109398.65625	27139.515625	SYBR	SpCas9	RPP30	1	20	00:45:00	01:10:00	1	1245
A6	6	98	64.32536315917969	101255.9453125	27956.375	SYBR	SpCas9	RPP30	1	20	00:45:00	01:10:00	1	1245
A6	6	99	64.60740661621094	92797.671875	28689.94921875	SYBR	SpCas9	RPP30	1	20	00:45:00	01:10:00	1	1245
A6	6	100	64.88945007324219	82664.2578125	29269.142578125	SYBR	SpCas9	RPP30	1	20	00:45:00	01:10:00	1	1245
A6	6	101	65.17149353027344	74082.15625	29629.6015625	SYBR	SpCas9	RPP30	1	20	00:45:00	01:10:00	1	1245
A6	6	102	65.45352935791016	66652.625	29731.990234375	SYBR	SpCas9	RPP30	1	20	00:45:00	01:10:00	1	1245
A6	6	103	65.735565185546875	56563.09765625	29576.896484375	SYBR	SpCas9	RPP30	1	20	00:45:00	01:10:00	1	1245
A6	6	104	66.017608642578125	49574.75390625	29209.32421875	SYBR	SpCas9	RPP30	1	20	00:45:00	01:10:00	1	1245
A6	6	105	66.299652099609375	39223.09765625	28712.8515625	SYBR	SpCas9	RPP30	1	20	00:45:00	01:10:00	1	1245
A6	6	106	66.581695556640625	34396.61328125	28191.5859375	SYBR	SpCas9	RPP30	1	20	00:45:00	01:10:00	1	1245
A6	6	107	66.863739013671875	26070.158203125	27740.49609375	SYBR	SpCas9	RPP30	1	20	00:45:00	01:10:00	1	1245
A6	6	108	67.1457748413086	19795.55859375	27409.232421875	SYBR	SpCas9	RPP30	1	20	00:45:00	01:10:00	1	1245
A6	6	109	67.42781066894531	11781.107421875	27173.0859375	SYBR	SpCas9	RPP30	1	20	00:45:00	01:10:00	1	1245
A6	6	110	67.70985412597656	3529.134521484375	26927.408203125	SYBR	SpCas9	RPP30	1	20	00:45:00	01:10:00	1	1245
A6	6	111	67.99189758300781	-6843.41796875	26512.724609375	SYBR	SpCas9	RPP30	1	20	00:45:00	01:10:00	1	1245
A6	6	112	68.27394104003906	-13210.0048828125	25760.90625	SYBR	SpCas9	RPP30	1	20	00:45:00	01:10:00	1	1245
A6	6	113	68.55598449707031	-20361.984375	24543.34765625	SYBR	SpCas9	RPP30	1	20	00:45:00	01:10:00	1	1245
A6	6	114	68.83802032470703	-28407.38671875	22805.1875	SYBR	SpCas9	RPP30	1	20	00:45:00	01:10:00	1	1245
A6	6	115	69.12005615234375	-34506.09375	20580.765625	SYBR	SpCas9	RPP30	1	20	00:45:00	01:10:00	1	1245
A6	6	116	69.402099609375	-38025.8203125	17992.50390625	SYBR	SpCas9	RPP30	1	20	00:45:00	01:10:00	1	1245
A6	6	117	69.68414306640625	-41156.4140625	15227.4609375	SYBR	SpCas9	RPP30	1	20	00:45:00	01:10:00	1	1245
A6	6	118	69.9661865234375	-43478.203125	12502.12890625	SYBR	SpCas9	RPP30	1	20	00:45:00	01:10:00	1	1245
A6	6	119	70.24822998046875	-44017.9453125	10015.7998046875	SYBR	SpCas9	RPP30	1	20	00:45:00	01:10:00	1	1245
A6	6	120	70.53026580810547	-45751.80859375	7906.033203125	SYBR	SpCas9	RPP30	1	20	00:45:00	01:10:00	1	1245
A6	6	121	70.81230163574219	-46825.3046875	6226.533203125	SYBR	SpCas9	RPP30	1	20	00:45:00	01:10:00	1	1245
A6	6	122	71.09434509277344	-48248.1875	4955.18359375	SYBR	SpCas9	RPP30	1	20	00:45:00	01:10:00	1	1245
A6	6	123	71.37638854980469	-48972.734375	4025.833984375	SYBR	SpCas9	RPP30	1	20	00:45:00	01:10:00	1	1245
A6	6	124	71.65843200683594	-51120.79296875	3365.1552734375	SYBR	SpCas9	RPP30	1	20	00:45:00	01:10:00	1	1245
A6	6	125	71.94047546386719	-49723.859375	2915.1953125	SYBR	SpCas9	RPP30	1	20	00:45:00	01:10:00	1	1245
A6	6	126	72.2225112915039	-50565.28125	2633.388671875	SYBR	SpCas9	RPP30	1	20	00:45:00	01:10:00	1	1245
A6	6	127	72.504547119140625	-52093.12109375	2477.923828125	SYBR	SpCas9	RPP30	1	20	00:45:00	01:10:00	1	1245
A6	6	128	72.786590576171875	-52896.33203125	2395.86328125	SYBR	SpCas9	RPP30	1	20	00:45:00	01:10:00	1	1245
A6	6	129	73.068634033203125	-53968.32421875	2327.109375	SYBR	SpCas9	RPP30	1	20	00:45:00	01:10:00	1	1245
A6	6	130	73.350677490234375	-56354.46484375	2222.666015625	SYBR	SpCas9	RPP30	1	20	00:45:00	01:10:00	1	1245
A6	6	131	73.632720947265625	-54961.15234375	2062.740234375	SYBR	SpCas9	RPP30	1	20	00:45:00	01:10:00	1	1245
A6	6	132	73.91475677490234	-55715.00390625	1860.328125	SYBR	SpCas9	RPP30	1	20	00:45:00	01:10:00	1	1245
A6	6	133	74.19679260253906	-56866.4140625	1647.740234375	SYBR	SpCas9	RPP30	1	20	00:45:00	01:10:00	1	1245
A6	6	134	74.47883605957031	-56657.359375	1456.62890625	SYBR	SpCas9	RPP30	1	20	00:45:00	01:10:00	1	1245
A6	6	135	74.76087951660156	-57420.90625	1305.140625	SYBR	SpCas9	RPP30	1	20	00:45:00	01:10:00	1	1245
A6	6	136	75.04292297363281	-59106.26171875	1197.369140625	SYBR	SpCas9	RPP30	1	20	00:45:00	01:10:00	1	1245
A6	6	137	75.32496643066406	-57607.015625	1129.552734375	SYBR	SpCas9	RPP30	1	20	00:45:00	01:10:00	1	1245
A6	6	138	75.60700225830078	-57900.20703125	1094.416015625	SYBR	SpCas9	RPP30	1	20	00:45:00	01:10:00	1	1245
A6	6	139	75.8890380859375	-60451.35546875	1080.51171875	SYBR	SpCas9	RPP30	1	20	00:45:00	01:10:00	1	1245
A6	6	140	76.17108154296875	-59361.609375	1070.83984375	SYBR	SpCas9	RPP30	1	20	00:45:00	01:10:00	1	1245
A6	6	141	76.453125	-60192.18359375	1046.404296875	SYBR	SpCas9	RPP30	1	20	00:45:00	01:10:00	1	1245
A6	6	142	76.73516845703125	-60862.63671875	995.318359375	SYBR	SpCas9	RPP30	1	20	00:45:00	01:10:00	1	1245
A6	6	143	77.0172119140625	-62391.6640625	921.419921875	SYBR	SpCas9	RPP30	1	20	00:45:00	01:10:00	1	1245
A6	6	144	77.29924774169922	-61664.3125	844.400390625	SYBR	SpCas9	RPP30	1	20	00:45:00	01:10:00	1	1245
A6	6	145	77.58128356933594	-59740.41015625	788.533203125	SYBR	SpCas9	RPP30	1	20	00:45:00	01:10:00	1	1245
A6	6	146	77.86332702636719	-62014.68359375	766.349609375	SYBR	SpCas9	RPP30	1	20	00:45:00	01:10:00	1	1245
A6	6	147	78.14537048339844	-64665.34765625	769.634765625	SYBR	SpCas9	RPP30	1	20	00:45:00	01:10:00	1	1245
A6	6	148	78.42741394042969	-61912.9921875	775.974609375	SYBR	SpCas9	RPP30	1	20	00:45:00	01:10:00	1	1245
A6	6	149	78.7094497680664	-64286.90234375	766.17578125	SYBR	SpCas9	RPP30	1	20	00:45:00	01:10:00	1	1245
A6	6	150	78.99149322509766	-63996.75	738.267578125	SYBR	SpCas9	RPP30	1	20	00:45:00	01:10:00	1	1245
A6	6	151	79.273529052734375	-63148.703125	706.58203125	SYBR	SpCas9	RPP30	1	20	00:45:00	01:10:00	1	1245
A6	6	152	79.555572509765625	-64280.359375	687.703125	SYBR	SpCas9	RPP30	1	20	00:45:00	01:10:00	1	1245
A6	6	153	79.837615966796875	-65612.390625	685.79296875	SYBR	SpCas9	RPP30	1	20	00:45:00	01:10:00	1	1245
A6	6	154	80.119659423828125	-64637.0390625	689.05078125	SYBR	SpCas9	RPP30	1	20	00:45:00	01:10:00	1	1245
A6	6	155	80.40169525146484	-65616.140625	679.048828125	SYBR	SpCas9	RPP30	1	20	00:45:00	01:10:00	1	1245
A6	6	156	80.6837387084961	-66855.2421875	645.15625	SYBR	SpCas9	RPP30	1	20	00:45:00	01:10:00	1	1245
A6	6	157	80.96577453613281	-66122.8046875	593.11328125	SYBR	SpCas9	RPP30	1	20	00:45:00	01:10:00	1	1245
A6	6	158	81.24781799316406	-66683.3671875	541.1484375	SYBR	SpCas9	RPP30	1	20	00:45:00	01:10:00	1	1245
A6	6	159	81.52986145019531	-65818.921875	505.296875	SYBR	SpCas9	RPP30	1	20	00:45:00	01:10:00	1	1245
A6	6	160	81.81190490722656	-66470.890625	483.728515625	SYBR	SpCas9	RPP30	1	20	00:45:00	01:10:00	1	1245
A6	6	161	82.09394073486328	-68443.6484375	452.578125	SYBR	SpCas9	RPP30	1	20	00:45:00	01:10:00	1	1245
A6	6	162	82.37598419189453	-68410.953125	379.02734375	SYBR	SpCas9	RPP30	1	20	00:45:00	01:10:00	1	1245
A6	6	163	82.65802001953125	-68170.046875	244.59765625	SYBR	SpCas9	RPP30	1	20	00:45:00	01:10:00	1	1245
A6	6	164	82.9400634765625	-68864.75	62.57421875	SYBR	SpCas9	RPP30	1	20	00:45:00	01:10:00	1	1245
A6	6	165	83.22210693359375	-67028.453125	-123.220703125	SYBR	SpCas9	RPP30	1	20	00:45:00	01:10:00	1	1245
A6	6	166	83.504150390625	-67951.3828125	-257.689453125	SYBR	SpCas9	RPP30	1	20	00:45:00	01:10:00	1	1245
A6	6	167	83.78618621826172	-68340.703125	-299.462890625	SYBR	SpCas9	RPP30	1	20	00:45:00	01:10:00	1	1245
A6	6	168	84.06822967529297	-68059.40625	-238.13671875	SYBR	SpCas9	RPP30	1	20	00:45:00	01:10:00	1	1245
A6	6	169	84.35026550292969	-67070.0859375	-97.548828125	SYBR	SpCas9	RPP30	1	20	00:45:00	01:10:00	1	1245
A6	6	170	84.63230895996094	-68862.4609375	73.5	SYBR	SpCas9	RPP30	1	20	00:45:00	01:10:00	1	1245
A6	6	171	84.91435241699219	-69294.21875	218.892578125	SYBR	SpCas9	RPP30	1	20	00:45:00	01:10:00	1	1245
A6	6	172	85.19639587402344	-70248.5546875	295.8515625	SYBR	SpCas9	RPP30	1	20	00:45:00	01:10:00	1	1245
A6	6	173	85.47843170166016	-69602.1171875	291.01953125	SYBR	SpCas9	RPP30	1	20	00:45:00	01:10:00	1	1245
A6	6	174	85.7604751586914	-70102.984375	223.646484375	SYBR	SpCas9	RPP30	1	20	00:45:00	01:10:00	1	1245
A6	6	175	86.042510986328125	-69503.5	132.58984375	SYBR	SpCas9	RPP30	1	20	00:45:00	01:10:00	1	1245
A6	6	176	86.324554443359375	-69875.90625	53.947265625	SYBR	SpCas9	RPP30	1	20	00:45:00	01:10:00	1	1245
A6	6	177	86.606597900390625	-70854.8203125	2.962890625	SYBR	SpCas9	RPP30	1	20	00:45:00	01:10:00	1	1245
A6	6	178	86.888641357421875	-70291.7265625	-28.8828125	SYBR	SpCas9	RPP30	1	20	00:45:00	01:10:00	1	1245
A6	6	179	87.1706771850586	-70834.90625	-61.119140625	SYBR	SpCas9	RPP30	1	20	00:45:00	01:10:00	1	1245
A6	6	180	87.45272064208984	-71715.2734375	-105.69921875	SYBR	SpCas9	RPP30	1	20	00:45:00	01:10:00	1	1245
A6	6	181	87.73475646972656	-69958.984375	-155.62109375	SYBR	SpCas9	RPP30	1	20	00:45:00	01:10:00	1	1245
A6	6	182	88.01679992675781	-71035.796875	-188.056640625	SYBR	SpCas9	RPP30	1	20	00:45:00	01:10:00	1	1245
A6	6	183	88.29884338378906	-70681.453125	-179.359375	SYBR	SpCas9	RPP30	1	20	00:45:00	01:10:00	1	1245
A6	6	184	88.58088684082031	-70552.671875	-121.15234375	SYBR	SpCas9	RPP30	1	20	00:45:00	01:10:00	1	1245
A6	6	185	88.86292266845703	-72963.6484375	-26.240234375	SYBR	SpCas9	RPP30	1	20	00:45:00	01:10:00	1	1245
A6	6	186	89.14496612548828	-70981.625	78.908203125	SYBR	SpCas9	RPP30	1	20	00:45:00	01:10:00	1	1245
A6	6	187	89.427001953125	-72394.6796875	168.26953125	SYBR	SpCas9	RPP30	1	20	00:45:00	01:10:00	1	1245
A6	6	188	89.70904541015625	-71758.421875	226.166015625	SYBR	SpCas9	RPP30	1	20	00:45:00	01:10:00	1	1245
A6	6	189	89.9910888671875	-72593.8046875	247.83984375	SYBR	SpCas9	RPP30	1	20	00:45:00	01:10:00	1	1245
A6	6	190	90.27313232421876	-73848.6015625	234.498046875	SYBR	SpCas9	RPP30	1	20	00:45:00	01:10:00	1	1245
A6	6	191	90.55516815185548	-72215.6015625	189.78515625	SYBR	SpCas9	RPP30	1	20	00:45:00	01:10:00	1	1245
A6	6	192	90.83721160888672	-73217.8125	120.029296875	SYBR	SpCas9	RPP30	1	20	00:45:00	01:10:00	1	1245
A6	6	193	91.11924743652344	-73946.734375	34.728515625	SYBR	SpCas9	RPP30	1	20	00:45:00	01:10:00	1	1245
A6	6	194	91.40129089355467	-72671.15625	-56.3125	SYBR	SpCas9	RPP30	1	20	00:45:00	01:10:00	1	1245
A6	6	195	91.68333435058594	-73222.2265625	-147.6484375	SYBR	SpCas9	RPP30	1	20	00:45:00	01:10:00	1	1245
A6	6	196	91.9653778076172	-74210.0859375	-239.09765625	SYBR	SpCas9	RPP30	1	20	00:45:00	01:10:00	1	1245
A6	6	197	92.2474136352539	-74546.8515625	-330.07421875	SYBR	SpCas9	RPP30	1	20	00:45:00	01:10:00	1	1245
A6	6	198	92.52945709228516	-72589.8984375	-411.93359375	SYBR	SpCas9	RPP30	1	20	00:45:00	01:10:00	1	1245
A6	6	199	92.811492919921875	-72663.9453125	-467.375	SYBR	SpCas9	RPP30	1	20	00:45:00	01:10:00	1	1245
A6	6	200	93.093536376953125	-73830.7734375	-480.826171875	SYBR	SpCas9	RPP30	1	20	00:45:00	01:10:00	1	1245
A6	6	201	93.375579833984375	-73496.6953125	-452.494140625	SYBR	SpCas9	RPP30	1	20	00:45:00	01:10:00	1	1245
A6	6	202	93.657623291015625	-75110.6875	-402.837890625	SYBR	SpCas9	RPP30	1	20	00:45:00	01:10:00	1	1245
A6	6	203	93.93965911865234	-73067.0625	-361.794921875	SYBR	SpCas9	RPP30	1	20	00:45:00	01:10:00	1	1245
A6	6	204	94.2217025756836	-73530.28125	-351.00390625	SYBR	SpCas9	RPP30	1	20	00:45:00	01:10:00	1	1245
A6	6	205	94.50373840332033	-75365.328125	-373.498046875	SYBR	SpCas9	RPP30	1	20	00:45:00	01:10:00	1	1245
A6	6	206	94.78578186035156	-73578.5	-417.294921875	SYBR	SpCas9	RPP30	1	20	00:45:00	01:10:00	1	1245
B1	13	1	36.98270034790039	881191.3125	16012.43359375	SYBR	SpCas9	Scr	1	0	00:33:00	01:41:00	1	33
B1	13	2	37.26451110839844	879813.1875	16519.072265625	SYBR	SpCas9	Scr	1	0	00:33:00	01:41:00	1	33
B1	13	3	37.54631805419922	878631.375	17193.498046875	SYBR	SpCas9	Scr	1	0	00:33:00	01:41:00	1	33
B1	13	4	37.828128814697266	876015.0625	18016.013671875	SYBR	SpCas9	Scr	1	0	00:33:00	01:41:00	1	33
B1	13	5	38.10993957519531	870188.875	18923.072265625	SYBR	SpCas9	Scr	1	0	00:33:00	01:41:00	1	33
B1	13	6	38.391746520996094	867548.3125	19828.30078125	SYBR	SpCas9	Scr	1	0	00:33:00	01:41:00	1	33
B1	13	7	38.67355728149414	859750.9375	20832.826171875	SYBR	SpCas9	Scr	1	0	00:33:00	01:41:00	1	33
B1	13	8	38.95536804199219	852936.5625	21640.888671875	SYBR	SpCas9	Scr	1	0	00:33:00	01:41:00	1	33
B1	13	9	39.237178802490234	849141.125	22180.6328125	SYBR	SpCas9	Scr	1	0	00:33:00	01:41:00	1	33
B1	13	10	39.51898956298828	842183.8125	22439.744140625	SYBR	SpCas9	Scr	1	0	00:33:00	01:41:00	1	33
B1	13	11	39.80079650878906	834529.875	22473.029296875	SYBR	SpCas9	Scr	1	0	00:33:00	01:41:00	1	33
B1	13	12	40.08260726928711	826135.4375	22389.888671875	SYBR	SpCas9	Scr	1	0	00:33:00	01:41:00	1	33
B1	13	13	40.36441802978515	820178.625	22308.369140625	SYBR	SpCas9	Scr	1	0	00:33:00	01:41:00	1	33
B1	13	14	40.64622497558594	812621.8125	22296.71484375	SYBR	SpCas9	Scr	1	0	00:33:00	01:41:00	1	33
B1	13	15	40.928035736083984	810083.125	22342.96875	SYBR	SpCas9	Scr	1	0	00:33:00	01:41:00	1	33
B1	13	16	41.20984649658203	803083.25	22379.52734375	SYBR	SpCas9	Scr	1	0	00:33:00	01:41:00	1	33
B1	13	17	41.49165344238281	794725.625	22342.77734375	SYBR	SpCas9	Scr	1	0	00:33:00	01:41:00	1	33
B1	13	18	41.77346420288086	787682.8125	22222.78515625	SYBR	SpCas9	Scr	1	0	00:33:00	01:41:00	1	33
B1	13	19	42.055274963378906	781611.4375	22064.6484375	SYBR	SpCas9	Scr	1	0	00:33:00	01:41:00	1	33
B1	13	20	42.33708572387695	773297.5625	21926.951171875	SYBR	SpCas9	Scr	1	0	00:33:00	01:41:00	1	33
B1	13	21	42.618896484375	770229.125	21834.75	SYBR	SpCas9	Scr	1	0	00:33:00	01:41:00	1	33
B1	13	22	42.90070343017578	764931.4375	21766.712890625	SYBR	SpCas9	Scr	1	0	00:33:00	01:41:00	1	33
B1	13	23	43.18251419067383	755294.1875	21686.0859375	SYBR	SpCas9	Scr	1	0	00:33:00	01:41:00	1	33
B1	13	24	43.464324951171875	750433.25	21585.162109375	SYBR	SpCas9	Scr	1	0	00:33:00	01:41:00	1	33
B1	13	25	43.746131896972656	742057.5625	21505.85546875	SYBR	SpCas9	Scr	1	0	00:33:00	01:41:00	1	33
B1	13	26	44.0279426574707	736276.875	21523.275390625	SYBR	SpCas9	Scr	1	0	00:33:00	01:41:00	1	33
B1	13	27	44.30975341796875	731817.9375	21700.84375	SYBR	SpCas9	Scr	1	0	00:33:00	01:41:00	1	33
B1	13	28	44.59156036376953	723359.3125	22052.962890625	SYBR	SpCas9	Scr	1	0	00:33:00	01:41:00	1	33
B1	13	29	44.87337112426758	720029.1875	22536.560546875	SYBR	SpCas9	Scr	1	0	00:33:00	01:41:00	1	33
B1	13	30	45.155181884765625	710724	23079.314453125	SYBR	SpCas9	Scr	1	0	00:33:00	01:41:00	1	33
B1	13	31	45.43699264526367	706367.125	23626.9609375	SYBR	SpCas9	Scr	1	0	00:33:00	01:41:00	1	33
B1	13	32	45.71880340576172	697362.75	24178.32421875	SYBR	SpCas9	Scr	1	0	00:33:00	01:41:00	1	33
B1	13	33	46.0006103515625	689063.4375	24779.654296875	SYBR	SpCas9	Scr	1	0	00:33:00	01:41:00	1	33
B1	13	34	46.28242111206055	683811	25477.9765625	SYBR	SpCas9	Scr	1	0	00:33:00	01:41:00	1	33
B1	13	35	46.564231872558594	677970.25	26258.4921875	SYBR	SpCas9	Scr	1	0	00:33:00	01:41:00	1	33
B1	13	36	46.846038818359375	670465.0625	27021.533203125	SYBR	SpCas9	Scr	1	0	00:33:00	01:41:00	1	33
B1	13	37	47.12784957885742	663174.375	27622.328125	SYBR	SpCas9	Scr	1	0	00:33:00	01:41:00	1	33
B1	13	38	47.40966033935547	654252.3125	27956.7578125	SYBR	SpCas9	Scr	1	0	00:33:00	01:41:00	1	33
B1	13	39	47.69146728515625	639674.6875	28027.806640625	SYBR	SpCas9	Scr	1	0	00:33:00	01:41:00	1	33
B1	13	40	47.9732780456543	635853.25	27943.794921875	SYBR	SpCas9	Scr	1	0	00:33:00	01:41:00	1	33
B1	13	41	48.255088806152344	630915.3125	27850.025390625	SYBR	SpCas9	Scr	1	0	00:33:00	01:41:00	1	33
B1	13	42	48.53689956665039	624117.6875	27849.078125	SYBR	SpCas9	Scr	1	0	00:33:00	01:41:00	1	33
B1	13	43	48.81871032714844	611995.875	27966.76953125	SYBR	SpCas9	Scr	1	0	00:33:00	01:41:00	1	33
B1	13	44	49.10051727294922	605151.9375	28171.84375	SYBR	SpCas9	Scr	1	0	00:33:00	01:41:00	1	33
B1	13	45	49.382328033447266	598871.125	28414.556640625	SYBR	SpCas9	Scr	1	0	00:33:00	01:41:00	1	33
B1	13	46	49.66413879394531	589485.3125	28647.23828125	SYBR	SpCas9	Scr	1	0	00:33:00	01:41:00	1	33
B1	13	47	49.945945739746094	582912.8125	28820.705078125	SYBR	SpCas9	Scr	1	0	00:33:00	01:41:00	1	33
B1	13	48	50.22775650024414	573901.5625	28879.73046875	SYBR	SpCas9	Scr	1	0	00:33:00	01:41:00	1	33
B1	13	49	50.50956726074219	565361.625	28773.439453125	SYBR	SpCas9	Scr	1	0	00:33:00	01:41:00	1	33
B1	13	50	50.79137420654297	558005	28480.1953125	SYBR	SpCas9	Scr	1	0	00:33:00	01:41:00	1	33
B1	13	51	51.073184967041016	548277.3125	28025.7890625	SYBR	SpCas9	Scr	1	0	00:33:00	01:41:00	1	33
B1	13	52	51.35499572753906	540374.6875	27476.390625	SYBR	SpCas9	Scr	1	0	00:33:00	01:41:00	1	33
B1	13	53	51.63680267333984	535381.5625	26908.20703125	SYBR	SpCas9	Scr	1	0	00:33:00	01:41:00	1	33
B1	13	54	51.91861724853515	527964.125	26372.65625	SYBR	SpCas9	Scr	1	0	00:33:00	01:41:00	1	33
B1	13	55	52.20042419433594	519583.4375	25882.0859375	SYBR	SpCas9	Scr	1	0	00:33:00	01:41:00	1	33
B1	13	56	52.482234954833984	512523.40625	25423.77734375	SYBR	SpCas9	Scr	1	0	00:33:00	01:41:00	1	33
B1	13	57	52.76404571533203	505257.84375	24988.2890625	SYBR	SpCas9	Scr	1	0	00:33:00	01:41:00	1	33
B1	13	58	53.04585266113281	497051.28125	24587.341796875	SYBR	SpCas9	Scr	1	0	00:33:00	01:41:00	1	33
B1	13	59	53.32766342163086	493299.03125	24248.59375	SYBR	SpCas9	Scr	1	0	00:33:00	01:41:00	1	33
B1	13	60	53.609474182128906	484374.09375	23993.49609375	SYBR	SpCas9	Scr	1	0	00:33:00	01:41:00	1	33
B1	13	61	53.89128112792969	476523.84375	23818.919921875	SYBR	SpCas9	Scr	1	0	00:33:00	01:41:00	1	33
B1	13	62	54.173091888427734	472829.71875	23694.919921875	SYBR	SpCas9	Scr	1	0	00:33:00	01:41:00	1	33
B1	13	63	54.45490264892578	464177.65625	23581.890625	SYBR	SpCas9	Scr	1	0	00:33:00	01:41:00	1	33
B1	13	64	54.73670959472656	455707.5	23452.673828125	SYBR	SpCas9	Scr	1	0	00:33:00	01:41:00	1	33
B1	13	65	55.018524169921875	451417.03125	23305.76953125	SYBR	SpCas9	Scr	1	0	00:33:00	01:41:00	1	33
B1	13	66	55.300331115722656	444119.5625	23160.19921875	SYBR	SpCas9	Scr	1	0	00:33:00	01:41:00	1	33
B1	13	67	55.5821418762207	438977.03125	23036.966796875	SYBR	SpCas9	Scr	1	0	00:33:00	01:41:00	1	33
B1	13	68	55.86395263671875	431528.21875	22941.46875	SYBR	SpCas9	Scr	1	0	00:33:00	01:41:00	1	33
B1	13	69	56.14575958251953	425649.90625	22859.705078125	SYBR	SpCas9	Scr	1	0	00:33:00	01:41:00	1	33
B1	13	70	56.42757034301758	417518.375	22768.09765625	SYBR	SpCas9	Scr	1	0	00:33:00	01:41:00	1	33
B1	13	71	56.709381103515625	412176	22645.806640625	SYBR	SpCas9	Scr	1	0	00:33:00	01:41:00	1	33
B1	13	72	56.991188049316406	406899.6875	22480.923828125	SYBR	SpCas9	Scr	1	0	00:33:00	01:41:00	1	33
B1	13	73	57.27299880981445	399184.3125	22273.84375	SYBR	SpCas9	Scr	1	0	00:33:00	01:41:00	1	33
B1	13	74	57.5548095703125	392217.28125	22043.83984375	SYBR	SpCas9	Scr	1	0	00:33:00	01:41:00	1	33
B1	13	75	57.83661651611328	385905.96875	21836.607421875	SYBR	SpCas9	Scr	1	0	00:33:00	01:41:00	1	33
B1	13	76	58.118431091308594	380855.9375	21718.6796875	SYBR	SpCas9	Scr	1	0	00:33:00	01:41:00	1	33
B1	13	77	58.400238037109375	374892.15625	21750.189453125	SYBR	SpCas9	Scr	1	0	00:33:00	01:41:00	1	33
B1	13	78	58.68204879760742	369930.21875	21944.1484375	SYBR	SpCas9	Scr	1	0	00:33:00	01:41:00	1	33
B1	13	79	58.96385955810547	363137.40625	22241.783203125	SYBR	SpCas9	Scr	1	0	00:33:00	01:41:00	1	33
B1	13	80	59.24566650390625	354772.9375	22525.876953125	SYBR	SpCas9	Scr	1	0	00:33:00	01:41:00	1	33
B1	13	81	59.5274772644043	347536.90625	22671.9453125	SYBR	SpCas9	Scr	1	0	00:33:00	01:41:00	1	33
B1	13	82	59.809288024902344	341977.40625	22608.197265625	SYBR	SpCas9	Scr	1	0	00:33:00	01:41:00	1	33
B1	13	83	60.091094970703125	333826.03125	22350.833984375	SYBR	SpCas9	Scr	1	0	00:33:00	01:41:00	1	33
B1	13	84	60.37290573120117	329004.28125	21993.892578125	SYBR	SpCas9	Scr	1	0	00:33:00	01:41:00	1	33
B1	13	85	60.65471649169922	323440.21875	21660.60546875	SYBR	SpCas9	Scr	1	0	00:33:00	01:41:00	1	33
B1	13	86	60.9365234375	317487.375	21445.4765625	SYBR	SpCas9	Scr	1	0	00:33:00	01:41:00	1	33
B1	13	87	61.21833801269531	312148.84375	21376.916015625	SYBR	SpCas9	Scr	1	0	00:33:00	01:41:00	1	33
B1	13	88	61.500144958496094	303614.28125	21417.80859375	SYBR	SpCas9	Scr	1	0	00:33:00	01:41:00	1	33
B1	13	89	61.78195571899414	298365.71875	21496.916015625	SYBR	SpCas9	Scr	1	0	00:33:00	01:41:00	1	33
B1	13	90	62.06376647949219	290998.0625	21545.75390625	SYBR	SpCas9	Scr	1	0	00:33:00	01:41:00	1	33
B1	13	91	62.34557342529297	287110.90625	21519.2109375	SYBR	SpCas9	Scr	1	0	00:33:00	01:41:00	1	33
B1	13	92	62.627384185791016	279661.375	21394.41796875	SYBR	SpCas9	Scr	1	0	00:33:00	01:41:00	1	33
B1	13	93	62.90919494628906	273178.15625	21160.46875	SYBR	SpCas9	Scr	1	0	00:33:00	01:41:00	1	33
B1	13	94	63.19100189208984	267127.84375	20816.642578125	SYBR	SpCas9	Scr	1	0	00:33:00	01:41:00	1	33
B1	13	95	63.47281265258789	260284.515625	20379.525390625	SYBR	SpCas9	Scr	1	0	00:33:00	01:41:00	1	33
B1	13	96	63.75462341308594	256475.390625	19888.75	SYBR	SpCas9	Scr	1	0	00:33:00	01:41:00	1	33
B1	13	97	64.03643035888672	250089.1875	19489.6640625	SYBR	SpCas9	Scr	1	0	00:33:00	01:41:00	1	33
B1	13	98	64.31824493408203	246071.546875	19135.361328125	SYBR	SpCas9	Scr	1	0	00:33:00	01:41:00	1	33
B1	13	99	64.60005187988281	238903.984375	18841.544921875	SYBR	SpCas9	Scr	1	0	00:33:00	01:41:00	1	33
B1	13	100	64.881866455078125	234666.46875	18604.60546875	SYBR	SpCas9	Scr	1	0	00:33:00	01:41:00	1	33
B1	13	101	65.1636734008789	230048.78125	18403.837890625	SYBR	SpCas9	Scr	1	0	00:33:00	01:41:00	1	33
B1	13	102	65.44548034667969	223135.203125	18215.0625	SYBR	SpCas9	Scr	1	0	00:33:00	01:41:00	1	33
B1	13	103	65.727294921875	218574.671875	18022.74609375	SYBR	SpCas9	Scr	1	0	00:33:00	01:41:00	1	33
B1	13	104	66.00910186767578	213812.765625	17825.857421875	SYBR	SpCas9	Scr	1	0	00:33:00	01:41:00	1	33
B1	13	105	66.29090881347656	207903.890625	17636.4609375	SYBR	SpCas9	Scr	1	0	00:33:00	01:41:00	1	33
B1	13	106	66.572723388671875	204146.734375	17471.91796875	SYBR	SpCas9	Scr	1	0	00:33:00	01:41:00	1	33
B1	13	107	66.85453033447266	198960.734375	17343.744140625	SYBR	SpCas9	Scr	1	0	00:33:00	01:41:00	1	33
B1	13	108	67.13633728027344	193107.40625	17248.091796875	SYBR	SpCas9	Scr	1	0	00:33:00	01:41:00	1	33
B1	13	109	67.41815185546875	189125.875	17163.42578125	SYBR	SpCas9	Scr	1	0	00:33:00	01:41:00	1	33
B1	13	110	67.69995880126953	184899.390625	17059.115234375	SYBR	SpCas9	Scr	1	0	00:33:00	01:41:00	1	33
B1	13	111	67.98176574707031	177117.078125	16913.990234375	SYBR	SpCas9	Scr	1	0	00:33:00	01:41:00	1	33
B1	13	112	68.263580322265625	172273.15625	16735.7265625	SYBR	SpCas9	Scr	1	0	00:33:00	01:41:00	1	33
B1	13	113	68.5453872680664	168583.265625	16566.89453125	SYBR	SpCas9	Scr	1	0	00:33:00	01:41:00	1	33
B1	13	114	68.82719421386719	165659.796875	16467.892578125	SYBR	SpCas9	Scr	1	0	00:33:00	01:41:00	1	33
B1	13	115	69.1090087890625	159904.671875	16484.90625	SYBR	SpCas9	Scr	1	0	00:33:00	01:41:00	1	33
B1	13	116	69.39081573486328	155258.875	16624.783203125	SYBR	SpCas9	Scr	1	0	00:33:00	01:41:00	1	33
B1	13	117	69.67262268066406	148677.359375	16856.193359375	SYBR	SpCas9	Scr	1	0	00:33:00	01:41:00	1	33
B1	13	118	69.954437255859375	143670.65625	17135.203125	SYBR	SpCas9	Scr	1	0	00:33:00	01:41:00	1	33
B1	13	119	70.23625183105469	139072.453125	17433.08203125	SYBR	SpCas9	Scr	1	0	00:33:00	01:41:00	1	33
B1	13	120	70.51805114746094	134816.390625	17743.5546875	SYBR	SpCas9	Scr	1	0	00:33:00	01:41:00	1	33
B1	13	121	70.79986572265625	129876.046875	18067.853515625	SYBR	SpCas9	Scr	1	0	00:33:00	01:41:00	1	33
B1	13	122	71.08168029785156	123288.6640625	18397.125	SYBR	SpCas9	Scr	1	0	00:33:00	01:41:00	1	33
B1	13	123	71.36348724365234	117117.578125	18713.10546875	SYBR	SpCas9	Scr	1	0	00:33:00	01:41:00	1	33
B1	13	124	71.645294189453125	111148.7734375	19009.958984375	SYBR	SpCas9	Scr	1	0	00:33:00	01:41:00	1	33
B1	13	125	71.92710876464844	106788.34375	19319.234375	SYBR	SpCas9	Scr	1	0	00:33:00	01:41:00	1	33
B1	13	126	72.20891571044922	101429.15625	19717.09765625	SYBR	SpCas9	Scr	1	0	00:33:00	01:41:00	1	33
B1	13	127	72.49072265625	95316.2265625	20415.619140625	SYBR	SpCas9	Scr	1	0	00:33:00	01:41:00	1	33
B1	13	128	72.77253723144531	89935.7578125	21519.076171875	SYBR	SpCas9	Scr	1	0	00:33:00	01:41:00	1	33
B1	13	129	73.0543441772461	83349.859375	23085.71875	SYBR	SpCas9	Scr	1	0	00:33:00	01:41:00	1	33
B1	13	130	73.336151123046875	75224.3125	25147.14453125	SYBR	SpCas9	Scr	1	0	00:33:00	01:41:00	1	33
B1	13	131	73.61796569824219	69547.84375	27643.826171875	SYBR	SpCas9	Scr	1	0	00:33:00	01:41:00	1	33
B1	13	132	73.89977264404297	60317.046875	30391.240234375	SYBR	SpCas9	Scr	1	0	00:33:00	01:41:00	1	33
B1	13	133	74.18157958984375	51727.15625	33055.6484375	SYBR	SpCas9	Scr	1	0	00:33:00	01:41:00	1	33
B1	13	134	74.46339416503906	39278.6875	35170.75	SYBR	SpCas9	Scr	1	0	00:33:00	01:41:00	1	33
B1	13	135	74.74520111083984	24416.083984375	36218.25	SYBR	SpCas9	Scr	1	0	00:33:00	01:41:00	1	33
B1	13	136	75.027008056640625	15217.2568359375	35761.9453125	SYBR	SpCas9	Scr	1	0	00:33:00	01:41:00	1	33
B1	13	137	75.30882263183594	4255.26806640625	33588.9921875	SYBR	SpCas9	Scr	1	0	00:33:00	01:41:00	1	33
B1	13	138	75.59062957763672	-3980.94091796875	29797.16015625	SYBR	SpCas9	Scr	1	0	00:33:00	01:41:00	1	33
B1	13	139	75.8724365234375	-10005.3994140625	24788.19140625	SYBR	SpCas9	Scr	1	0	00:33:00	01:41:00	1	33
B1	13	140	76.15425109863281	-12003.5302734375	19302.416015625	SYBR	SpCas9	Scr	1	0	00:33:00	01:41:00	1	33
B1	13	141	76.436065673828125	-11330.7431640625	14805.0380859375	SYBR	SpCas9	Scr	1	0	00:33:00	01:41:00	1	33
B1	13	142	76.717864990234375	-14586.02734375	10766.92578125	SYBR	SpCas9	Scr	1	0	00:33:00	01:41:00	1	33
B1	13	143	76.99967956542969	-14187.361328125	7450.9267578125	SYBR	SpCas9	Scr	1	0	00:33:00	01:41:00	1	33
B1	13	144	77.281494140625	-15476.208984375	4939.044921875	SYBR	SpCas9	Scr	1	0	00:33:00	01:41:00	1	33
B1	13	145	77.56330108642578	-15483.201171875	3175.01171875	SYBR	SpCas9	Scr	1	0	00:33:00	01:41:00	1	33
B1	13	146	77.84510803222656	-15838.1923828125	2028.630859375	SYBR	SpCas9	Scr	1	0	00:33:00	01:41:00	1	33
B1	13	147	78.126922607421875	-14116.7451171875	1350.28125	SYBR	SpCas9	Scr	1	0	00:33:00	01:41:00	1	33
B1	13	148	78.40872955322266	-17468.69921875	1002.2109375	SYBR	SpCas9	Scr	1	0	00:33:00	01:41:00	1	33
B1	13	149	78.69053649902344	-16878.275390625	871.21875	SYBR	SpCas9	Scr	1	0	00:33:00	01:41:00	1	33
B1	13	150	78.97235107421875	-16105.7412109375	871.85546875	SYBR	SpCas9	Scr	1	0	00:33:00	01:41:00	1	33
B1	13	151	79.25415802001953	-19003.28515625	944.00390625	SYBR	SpCas9	Scr	1	0	00:33:00	01:41:00	1	33
B1	13	152	79.53596496582031	-16758.71875	1044.8046875	SYBR	SpCas9	Scr	1	0	00:33:00	01:41:00	1	33
B1	13	153	79.817779541015625	-17771.48828125	1137.94921875	SYBR	SpCas9	Scr	1	0	00:33:00	01:41:00	1	33
B1	13	154	80.0995864868164	-21452.982421875	1187.35546875	SYBR	SpCas9	Scr	1	0	00:33:00	01:41:00	1	33
B1	13	155	80.38139343261719	-19193.96875	1160.607421875	SYBR	SpCas9	Scr	1	0	00:33:00	01:41:00	1	33
B1	13	156	80.6632080078125	-20237.037109375	1040.10546875	SYBR	SpCas9	Scr	1	0	00:33:00	01:41:00	1	33
B1	13	157	80.94501495361328	-22219.271484375	833.666015625	SYBR	SpCas9	Scr	1	0	00:33:00	01:41:00	1	33
B1	13	158	81.22682189941406	-20820.703125	576.578125	SYBR	SpCas9	Scr	1	0	00:33:00	01:41:00	1	33
B1	13	159	81.508636474609375	-21916.11328125	322.19921875	SYBR	SpCas9	Scr	1	0	00:33:00	01:41:00	1	33
B1	13	160	81.79044342041016	-20095.244140625	124.43359375	SYBR	SpCas9	Scr	1	0	00:33:00	01:41:00	1	33
B1	13	161	82.07225036621094	-21710.23046875	19.185546875	SYBR	SpCas9	Scr	1	0	00:33:00	01:41:00	1	33
B1	13	162	82.35406494140625	-21013.484375	12.419921875	SYBR	SpCas9	Scr	1	0	00:33:00	01:41:00	1	33
B1	13	163	82.63587951660156	-22274.787109375	79.24609375	SYBR	SpCas9	Scr	1	0	00:33:00	01:41:00	1	33
B1	13	164	82.91767883300781	-22146.978515625	173.61328125	SYBR	SpCas9	Scr	1	0	00:33:00	01:41:00	1	33
B1	13	165	83.199493408203125	-20587.087890625	244.69140625	SYBR	SpCas9	Scr	1	0	00:33:00	01:41:00	1	33
B1	13	166	83.48130798339844	-25206.451171875	254.771484375	SYBR	SpCas9	Scr	1	0	00:33:00	01:41:00	1	33
B1	13	167	83.76311492919922	-23770.26171875	193.046875	SYBR	SpCas9	Scr	1	0	00:33:00	01:41:00	1	33
B1	13	168	84.044921875	-22463.9375	79.46484375	SYBR	SpCas9	Scr	1	0	00:33:00	01:41:00	1	33
B1	13	169	84.32673645019531	-23423.1484375	-44.283203125	SYBR	SpCas9	Scr	1	0	00:33:00	01:41:00	1	33
B1	13	170	84.6085433959961	-22603.302734375	-132.955078125	SYBR	SpCas9	Scr	1	0	00:33:00	01:41:00	1	33
B1	13	171	84.890350341796875	-25002.7578125	-155.888671875	SYBR	SpCas9	Scr	1	0	00:33:00	01:41:00	1	33
B1	13	172	85.17216491699219	-22738.755859375	-106.880859375	SYBR	SpCas9	Scr	1	0	00:33:00	01:41:00	1	33
B1	13	173	85.45397186279297	-23275.435546875	-3.71484375	SYBR	SpCas9	Scr	1	0	00:33:00	01:41:00	1	33
B1	13	174	85.73577880859375	-23747.330078125	119.8984375	SYBR	SpCas9	Scr	1	0	00:33:00	01:41:00	1	33
B1	13	175	86.01759338378906	-25679.2734375	226.3671875	SYBR	SpCas9	Scr	1	0	00:33:00	01:41:00	1	33
B1	13	176	86.29940032958984	-24923.845703125	286.689453125	SYBR	SpCas9	Scr	1	0	00:33:00	01:41:00	1	33
B1	13	177	86.581207275390625	-25077.380859375	288.607421875	SYBR	SpCas9	Scr	1	0	00:33:00	01:41:00	1	33
B1	13	178	86.86302185058594	-26296.5	236.623046875	SYBR	SpCas9	Scr	1	0	00:33:00	01:41:00	1	33
B1	13	179	87.14482879638672	-24836.728515625	144.806640625	SYBR	SpCas9	Scr	1	0	00:33:00	01:41:00	1	33
B1	13	180	87.4266357421875	-26755.43359375	28.724609375	SYBR	SpCas9	Scr	1	0	00:33:00	01:41:00	1	33
B1	13	181	87.70845031738281	-26239.07421875	-97.1953125	SYBR	SpCas9	Scr	1	0	00:33:00	01:41:00	1	33
B1	13	182	87.9902572631836	-25818.685546875	-216.24609375	SYBR	SpCas9	Scr	1	0	00:33:00	01:41:00	1	33
B1	13	183	88.272064208984375	-26358.4453125	-305.458984375	SYBR	SpCas9	Scr	1	0	00:33:00	01:41:00	1	33
B1	13	184	88.55387878417969	-25999.7265625	-337.548828125	SYBR	SpCas9	Scr	1	0	00:33:00	01:41:00	1	33
B1	13	185	88.835693359375	-26496.27734375	-291.15234375	SYBR	SpCas9	Scr	1	0	00:33:00	01:41:00	1	33
B1	13	186	89.11749267578125	-25185.052734375	-165.67578125	SYBR	SpCas9	Scr	1	0	00:33:00	01:41:00	1	33
B1	13	187	89.39930725097656	-26394.009765625	8.287109375	SYBR	SpCas9	Scr	1	0	00:33:00	01:41:00	1	33
B1	13	188	89.681121826171875	-28284.236328125	172.685546875	SYBR	SpCas9	Scr	1	0	00:33:00	01:41:00	1	33
B1	13	189	89.962921142578125	-28405.845703125	263.4375	SYBR	SpCas9	Scr	1	0	00:33:00	01:41:00	1	33
B1	13	190	90.24473571777344	-28157.17578125	240.818359375	SYBR	SpCas9	Scr	1	0	00:33:00	01:41:00	1	33
B1	13	191	90.52655029296876	-28439.546875	110.896484375	SYBR	SpCas9	Scr	1	0	00:33:00	01:41:00	1	33
B1	13	192	90.80835723876952	-27249.1875	-76.916015625	SYBR	SpCas9	Scr	1	0	00:33:00	01:41:00	1	33
B1	13	193	91.09016418457033	-28628.69140625	-255.603515625	SYBR	SpCas9	Scr	1	0	00:33:00	01:41:00	1	33
B1	13	194	91.371978759765625	-26985.3203125	-373.177734375	SYBR	SpCas9	Scr	1	0	00:33:00	01:41:00	1	33
B1	13	195	91.6537857055664	-28311.037109375	-412.248046875	SYBR	SpCas9	Scr	1	0	00:33:00	01:41:00	1	33
B1	13	196	91.9355926513672	-29357.505859375	-387.580078125	SYBR	SpCas9	Scr	1	0	00:33:00	01:41:00	1	33
B1	13	197	92.2174072265625	-27974.318359375	-328.552734375	SYBR	SpCas9	Scr	1	0	00:33:00	01:41:00	1	33
B1	13	198	92.49921417236328	-28176.23828125	-261.794921875	SYBR	SpCas9	Scr	1	0	00:33:00	01:41:00	1	33
B1	13	199	92.78102111816406	-28591.453125	-204.755859375	SYBR	SpCas9	Scr	1	0	00:33:00	01:41:00	1	33
B1	13	200	93.062835693359375	-29727.2734375	-168.94921875	SYBR	SpCas9	Scr	1	0	00:33:00	01:41:00	1	33
B1	13	201	93.34464263916016	-29070.1015625	-163.255859375	SYBR	SpCas9	Scr	1	0	00:33:00	01:41:00	1	33
B1	13	202	93.62644958496094	-29813.73828125	-190.86328125	SYBR	SpCas9	Scr	1	0	00:33:00	01:41:00	1	33
B1	13	203	93.90826416015624	-29472.869140625	-243.24609375	SYBR	SpCas9	Scr	1	0	00:33:00	01:41:00	1	33
B1	13	204	94.19007110595705	-27887.29296875	-300.03515625	SYBR	SpCas9	Scr	1	0	00:33:00	01:41:00	1	33
B1	13	205	94.4718780517578	-30275.748046875	-338.375	SYBR	SpCas9	Scr	1	0	00:33:00	01:41:00	1	33
B1	13	206	94.753692626953125	-29573.083984375	-345.470703125	SYBR	SpCas9	Scr	1	0	00:33:00	01:41:00	1	33
B2	14	1	36.98270034790039	755929.75	14948.7705078125	SYBR	SpCas9	Scr	1	1	00:30:00	01:26:00	1	90
B2	14	2	37.26451110839844	756330	14949.142578125	SYBR	SpCas9	Scr	1	1	00:30:00	01:26:00	1	90
B2	14	3	37.54631805419922	755402.5	15168.015625	SYBR	SpCas9	Scr	1	1	00:30:00	01:26:00	1	90
B2	14	4	37.828128814697266	752241.1875	15602.8798828125	SYBR	SpCas9	Scr	1	1	00:30:00	01:26:00	1	90
B2	14	5	38.10993957519531	748614.375	16177.677734375	SYBR	SpCas9	Scr	1	1	00:30:00	01:26:00	1	90
B2	14	6	38.391746520996094	746614.75	16766.31640625	SYBR	SpCas9	Scr	1	1	00:30:00	01:26:00	1	90
B2	14	7	38.67355728149414	739504.5	17234.28515625	SYBR	SpCas9	Scr	1	1	00:30:00	01:26:00	1	90
B2	14	8	38.95536804199219	735282.9375	17481.41796875	SYBR	SpCas9	Scr	1	1	00:30:00	01:26:00	1	90
B2	14	9	39.237178802490234	730820.9375	17467.998046875	SYBR	SpCas9	Scr	1	1	00:30:00	01:26:00	1	90
B2	14	10	39.51898956298828	722828.1875	17219.7265625	SYBR	SpCas9	Scr	1	1	00:30:00	01:26:00	1	90
B2	14	11	39.80079650878906	719636.625	16811.912109375	SYBR	SpCas9	Scr	1	1	00:30:00	01:26:00	1	90
B2	14	12	40.08260726928711	713203.875	16340.5595703125	SYBR	SpCas9	Scr	1	1	00:30:00	01:26:00	1	90
B2	14	13	40.36441802978515	707306.3125	15890.2138671875	SYBR	SpCas9	Scr	1	1	00:30:00	01:26:00	1	90
B2	14	14	40.64622497558594	705031.6875	15514.609375	SYBR	SpCas9	Scr	1	1	00:30:00	01:26:00	1	90
B2	14	15	40.928035736083984	701025	15233.3203125	SYBR	SpCas9	Scr	1	1	00:30:00	01:26:00	1	90
B2	14	16	41.20984649658203	694473.375	15040.4638671875	SYBR	SpCas9	Scr	1	1	00:30:00	01:26:00	1	90
B2	14	17	41.49165344238281	691259.25	14914.3076171875	SYBR	SpCas9	Scr	1	1	00:30:00	01:26:00	1	90
B2	14	18	41.77346420288086	686359.75	14821.5166015625	SYBR	SpCas9	Scr	1	1	00:30:00	01:26:00	1	90
B2	14	19	42.055274963378906	683843.625	14722.666015625	SYBR	SpCas9	Scr	1	1	00:30:00	01:26:00	1	90
B2	14	20	42.33708572387695	678183.125	14584.748046875	SYBR	SpCas9	Scr	1	1	00:30:00	01:26:00	1	90
B2	14	21	42.618896484375	674805.6875	14400.3017578125	SYBR	SpCas9	Scr	1	1	00:30:00	01:26:00	1	90
B2	14	22	42.90070343017578	669172.375	14197.57421875	SYBR	SpCas9	Scr	1	1	00:30:00	01:26:00	1	90
B2	14	23	43.18251419067383	663959.25	14032.087890625	SYBR	SpCas9	Scr	1	1	00:30:00	01:26:00	1	90
B2	14	24	43.464324951171875	661862.75	13962.2529296875	SYBR	SpCas9	Scr	1	1	00:30:00	01:26:00	1	90
B2	14	25	43.746131896972656	657997.875	14023.4375	SYBR	SpCas9	Scr	1	1	00:30:00	01:26:00	1	90
B2	14	26	44.0279426574707	654021.25	14217.6064453125	SYBR	SpCas9	Scr	1	1	00:30:00	01:26:00	1	90
B2	14	27	44.30975341796875	649566.625	14519.5791015625	SYBR	SpCas9	Scr	1	1	00:30:00	01:26:00	1	90
B2	14	28	44.59156036376953	644735.8125	14892.46875	SYBR	SpCas9	Scr	1	1	00:30:00	01:26:00	1	90
B2	14	29	44.87337112426758	641262.25	15301.103515625	SYBR	SpCas9	Scr	1	1	00:30:00	01:26:00	1	90
B2	14	30	45.155181884765625	637489.4375	15722.578125	SYBR	SpCas9	Scr	1	1	00:30:00	01:26:00	1	90
B2	14	31	45.43699264526367	630880.125	16150.6298828125	SYBR	SpCas9	Scr	1	1	00:30:00	01:26:00	1	90
B2	14	32	45.71880340576172	627567.4375	16596.224609375	SYBR	SpCas9	Scr	1	1	00:30:00	01:26:00	1	90
B2	14	33	46.0006103515625	621319.3125	17079.9921875	SYBR	SpCas9	Scr	1	1	00:30:00	01:26:00	1	90
B2	14	34	46.28242111206055	618335.1875	17620.6640625	SYBR	SpCas9	Scr	1	1	00:30:00	01:26:00	1	90
B2	14	35	46.564231872558594	612226.875	18233.970703125	SYBR	SpCas9	Scr	1	1	00:30:00	01:26:00	1	90
B2	14	36	46.846038818359375	607409.1875	18877.669921875	SYBR	SpCas9	Scr	1	1	00:30:00	01:26:00	1	90
B2	14	37	47.12784957885742	601934.1875	19513.435546875	SYBR	SpCas9	Scr	1	1	00:30:00	01:26:00	1	90
B2	14	38	47.40966033935547	596039.375	20105.5703125	SYBR	SpCas9	Scr	1	1	00:30:00	01:26:00	1	90
B2	14	39	47.69146728515625	588444.8125	20634.3984375	SYBR	SpCas9	Scr	1	1	00:30:00	01:26:00	1	90
B2	14	40	47.9732780456543	583954.625	21099.4921875	SYBR	SpCas9	Scr	1	1	00:30:00	01:26:00	1	90
B2	14	41	48.255088806152344	577179.75	21510.6953125	SYBR	SpCas9	Scr	1	1	00:30:00	01:26:00	1	90
B2	14	42	48.53689956665039	572129.0625	21879.6796875	SYBR	SpCas9	Scr	1	1	00:30:00	01:26:00	1	90
B2	14	43	48.81871032714844	563515.125	22215.26171875	SYBR	SpCas9	Scr	1	1	00:30:00	01:26:00	1	90
B2	14	44	49.10051727294922	558455.25	22525.9140625	SYBR	SpCas9	Scr	1	1	00:30:00	01:26:00	1	90
B2	14	45	49.382328033447266	553061.875	22822.78125	SYBR	SpCas9	Scr	1	1	00:30:00	01:26:00	1	90
B2	14	46	49.66413879394531	542717.1875	23116.9296875	SYBR	SpCas9	Scr	1	1	00:30:00	01:26:00	1	90
B2	14	47	49.945945739746094	539666.625	23412.337890625	SYBR	SpCas9	Scr	1	1	00:30:00	01:26:00	1	90
B2	14	48	50.22775650024414	532869.3125	23701.0234375	SYBR	SpCas9	Scr	1	1	00:30:00	01:26:00	1	90
B2	14	49	50.50956726074219	525573.75	23968.580078125	SYBR	SpCas9	Scr	1	1	00:30:00	01:26:00	1	90
B2	14	50	50.79137420654297	516569.78125	24204.75	SYBR	SpCas9	Scr	1	1	00:30:00	01:26:00	1	90
B2	14	51	51.073184967041016	511408.25	24413.724609375	SYBR	SpCas9	Scr	1	1	00:30:00	01:26:00	1	90
B2	14	52	51.35499572753906	504474.71875	24607.458984375	SYBR	SpCas9	Scr	1	1	00:30:00	01:26:00	1	90
B2	14	53	51.63680267333984	497423.09375	24790.791015625	SYBR	SpCas9	Scr	1	1	00:30:00	01:26:00	1	90
B2	14	54	51.91861724853515	491024.84375	24946.66015625	SYBR	SpCas9	Scr	1	1	00:30:00	01:26:00	1	90
B2	14	55	52.20042419433594	483456.34375	25039.119140625	SYBR	SpCas9	Scr	1	1	00:30:00	01:26:00	1	90
B2	14	56	52.482234954833984	475259.03125	25032.61328125	SYBR	SpCas9	Scr	1	1	00:30:00	01:26:00	1	90
B2	14	57	52.76404571533203	468392.90625	24914.919921875	SYBR	SpCas9	Scr	1	1	00:30:00	01:26:00	1	90
B2	14	58	53.04585266113281	461532.125	24708.470703125	SYBR	SpCas9	Scr	1	1	00:30:00	01:26:00	1	90
B2	14	59	53.32766342163086	453908.65625	24463.1015625	SYBR	SpCas9	Scr	1	1	00:30:00	01:26:00	1	90
B2	14	60	53.609474182128906	447767.25	24236.169921875	SYBR	SpCas9	Scr	1	1	00:30:00	01:26:00	1	90
B2	14	61	53.89128112792969	441269	24072.48046875	SYBR	SpCas9	Scr	1	1	00:30:00	01:26:00	1	90
B2	14	62	54.173091888427734	434127.71875	23992.453125	SYBR	SpCas9	Scr	1	1	00:30:00	01:26:00	1	90
B2	14	63	54.45490264892578	427217.3125	23991.01171875	SYBR	SpCas9	Scr	1	1	00:30:00	01:26:00	1	90
B2	14	64	54.73670959472656	420320.5625	24043.69921875	SYBR	SpCas9	Scr	1	1	00:30:00	01:26:00	1	90
B2	14	65	55.018524169921875	415555.78125	24115.181640625	SYBR	SpCas9	Scr	1	1	00:30:00	01:26:00	1	90
B2	14	66	55.300331115722656	406802.90625	24168.91796875	SYBR	SpCas9	Scr	1	1	00:30:00	01:26:00	1	90
B2	14	67	55.5821418762207	399305.96875	24175.318359375	SYBR	SpCas9	Scr	1	1	00:30:00	01:26:00	1	90
B2	14	68	55.86395263671875	394413.40625	24118.548828125	SYBR	SpCas9	Scr	1	1	00:30:00	01:26:00	1	90
B2	14	69	56.14575958251953	386481.59375	23996.501953125	SYBR	SpCas9	Scr	1	1	00:30:00	01:26:00	1	90
B2	14	70	56.42757034301758	382334.34375	23819.634765625	SYBR	SpCas9	Scr	1	1	00:30:00	01:26:00	1	90
B2	14	71	56.709381103515625	372413.28125	23609.7890625	SYBR	SpCas9	Scr	1	1	00:30:00	01:26:00	1	90
B2	14	72	56.991188049316406	366457.625	23401.07421875	SYBR	SpCas9	Scr	1	1	00:30:00	01:26:00	1	90
B2	14	73	57.27299880981445	361296.4375	23235.37109375	SYBR	SpCas9	Scr	1	1	00:30:00	01:26:00	1	90
B2	14	74	57.5548095703125	355231.375	23149.11328125	SYBR	SpCas9	Scr	1	1	00:30:00	01:26:00	1	90
B2	14	75	57.83661651611328	349284.3125	23156.359375	SYBR	SpCas9	Scr	1	1	00:30:00	01:26:00	1	90
B2	14	76	58.118431091308594	341010.53125	23238.951171875	SYBR	SpCas9	Scr	1	1	00:30:00	01:26:00	1	90
B2	14	77	58.400238037109375	335286.4375	23351.763671875	SYBR	SpCas9	Scr	1	1	00:30:00	01:26:00	1	90
B2	14	78	58.68204879760742	329178.21875	23438.75	SYBR	SpCas9	Scr	1	1	00:30:00	01:26:00	1	90
B2	14	79	58.96385955810547	321415.59375	23451.173828125	SYBR	SpCas9	Scr	1	1	00:30:00	01:26:00	1	90
B2	14	80	59.24566650390625	315338.75	23360.818359375	SYBR	SpCas9	Scr	1	1	00:30:00	01:26:00	1	90
B2	14	81	59.5274772644043	307716.25	23168.953125	SYBR	SpCas9	Scr	1	1	00:30:00	01:26:00	1	90
B2	14	82	59.809288024902344	301536.875	22907.9140625	SYBR	SpCas9	Scr	1	1	00:30:00	01:26:00	1	90
B2	14	83	60.091094970703125	295647.03125	22632.84765625	SYBR	SpCas9	Scr	1	1	00:30:00	01:26:00	1	90
B2	14	84	60.37290573120117	289776.75	22401.083984375	SYBR	SpCas9	Scr	1	1	00:30:00	01:26:00	1	90
B2	14	85	60.65471649169922	284600.28125	22246.765625	SYBR	SpCas9	Scr	1	1	00:30:00	01:26:00	1	90
B2	14	86	60.9365234375	277015	22165.578125	SYBR	SpCas9	Scr	1	1	00:30:00	01:26:00	1	90
B2	14	87	61.21833801269531	271372.375	22119.435546875	SYBR	SpCas9	Scr	1	1	00:30:00	01:26:00	1	90
B2	14	88	61.500144958496094	263953.125	22060.43359375	SYBR	SpCas9	Scr	1	1	00:30:00	01:26:00	1	90
B2	14	89	61.78195571899414	257738.34375	21957.580078125	SYBR	SpCas9	Scr	1	1	00:30:00	01:26:00	1	90
B2	14	90	62.06376647949219	251960.796875	21807.828125	SYBR	SpCas9	Scr	1	1	00:30:00	01:26:00	1	90
B2	14	91	62.34557342529297	248174.078125	21626.583984375	SYBR	SpCas9	Scr	1	1	00:30:00	01:26:00	1	90
B2	14	92	62.627384185791016	239451.171875	21427.2734375	SYBR	SpCas9	Scr	1	1	00:30:00	01:26:00	1	90
B2	14	93	62.90919494628906	235387.9375	21207.822265625	SYBR	SpCas9	Scr	1	1	00:30:00	01:26:00	1	90
B2	14	94	63.19100189208984	227557.625	20954.564453125	SYBR	SpCas9	Scr	1	1	00:30:00	01:26:00	1	90
B2	14	95	63.47281265258789	222241.765625	20657.703125	SYBR	SpCas9	Scr	1	1	00:30:00	01:26:00	1	90
B2	14	96	63.75462341308594	217643.65625	20324.140625	SYBR	SpCas9	Scr	1	1	00:30:00	01:26:00	1	90
B2	14	97	64.03643035888672	211978.390625	19977.2265625	SYBR	SpCas9	Scr	1	1	00:30:00	01:26:00	1	90
B2	14	98	64.31824493408203	207048.046875	19646.43359375	SYBR	SpCas9	Scr	1	1	00:30:00	01:26:00	1	90
B2	14	99	64.60005187988281	199224.96875	19355.345703125	SYBR	SpCas9	Scr	1	1	00:30:00	01:26:00	1	90
B2	14	100	64.881866455078125	197668.875	19114.5390625	SYBR	SpCas9	Scr	1	1	00:30:00	01:26:00	1	90
B2	14	101	65.1636734008789	191719.03125	18921.333984375	SYBR	SpCas9	Scr	1	1	00:30:00	01:26:00	1	90
B2	14	102	65.44548034667969	184199.78125	18764.28515625	SYBR	SpCas9	Scr	1	1	00:30:00	01:26:00	1	90
B2	14	103	65.727294921875	181555.34375	18630.705078125	SYBR	SpCas9	Scr	1	1	00:30:00	01:26:00	1	90
B2	14	104	66.00910186767578	173933.5625	18514.884765625	SYBR	SpCas9	Scr	1	1	00:30:00	01:26:00	1	90
B2	14	105	66.29090881347656	171316.75	18421.642578125	SYBR	SpCas9	Scr	1	1	00:30:00	01:26:00	1	90
B2	14	106	66.572723388671875	165342.890625	18362.3125	SYBR	SpCas9	Scr	1	1	00:30:00	01:26:00	1	90
B2	14	107	66.85453033447266	159624.328125	18344.98828125	SYBR	SpCas9	Scr	1	1	00:30:00	01:26:00	1	90
B2	14	108	67.13633728027344	156078.828125	18364.619140625	SYBR	SpCas9	Scr	1	1	00:30:00	01:26:00	1	90
B2	14	109	67.41815185546875	149649.953125	18399.419921875	SYBR	SpCas9	Scr	1	1	00:30:00	01:26:00	1	90
B2	14	110	67.69995880126953	145098.25	18415.5	SYBR	SpCas9	Scr	1	1	00:30:00	01:26:00	1	90
B2	14	111	67.98176574707031	138794.625	18378.4921875	SYBR	SpCas9	Scr	1	1	00:30:00	01:26:00	1	90
B2	14	112	68.263580322265625	134324.5625	18267.46484375	SYBR	SpCas9	Scr	1	1	00:30:00	01:26:00	1	90
B2	14	113	68.5453872680664	127745.421875	18085.2265625	SYBR	SpCas9	Scr	1	1	00:30:00	01:26:00	1	90
B2	14	114	68.82719421386719	124234.34375	17860.39453125	SYBR	SpCas9	Scr	1	1	00:30:00	01:26:00	1	90
B2	14	115	69.1090087890625	118701.8203125	17639.103515625	SYBR	SpCas9	Scr	1	1	00:30:00	01:26:00	1	90
B2	14	116	69.39081573486328	114973.796875	17474.060546875	SYBR	SpCas9	Scr	1	1	00:30:00	01:26:00	1	90
B2	14	117	69.67262268066406	108712.40625	17401.935546875	SYBR	SpCas9	Scr	1	1	00:30:00	01:26:00	1	90
B2	14	118	69.954437255859375	104436.5859375	17442.314453125	SYBR	SpCas9	Scr	1	1	00:30:00	01:26:00	1	90
B2	14	119	70.23625183105469	100419.3515625	17602.810546875	SYBR	SpCas9	Scr	1	1	00:30:00	01:26:00	1	90
B2	14	120	70.51805114746094	94568.3203125	17881.509765625	SYBR	SpCas9	Scr	1	1	00:30:00	01:26:00	1	90
B2	14	121	70.79986572265625	89709.71875	18255.560546875	SYBR	SpCas9	Scr	1	1	00:30:00	01:26:00	1	90
B2	14	122	71.08168029785156	84461.328125	18705.98046875	SYBR	SpCas9	Scr	1	1	00:30:00	01:26:00	1	90
B2	14	123	71.36348724365234	79038.3125	19226.279296875	SYBR	SpCas9	Scr	1	1	00:30:00	01:26:00	1	90
B2	14	124	71.645294189453125	71466.9765625	19833.0703125	SYBR	SpCas9	Scr	1	1	00:30:00	01:26:00	1	90
B2	14	125	71.92710876464844	68968.078125	20566.6640625	SYBR	SpCas9	Scr	1	1	00:30:00	01:26:00	1	90
B2	14	126	72.20891571044922	63121.1640625	21479.046875	SYBR	SpCas9	Scr	1	1	00:30:00	01:26:00	1	90
B2	14	127	72.49072265625	54689.78125	22618.7578125	SYBR	SpCas9	Scr	1	1	00:30:00	01:26:00	1	90
B2	14	128	72.77253723144531	49181.75390625	24023.1796875	SYBR	SpCas9	Scr	1	1	00:30:00	01:26:00	1	90
B2	14	129	73.0543441772461	40541.90234375	25719.349609375	SYBR	SpCas9	Scr	1	1	00:30:00	01:26:00	1	90
B2	14	130	73.336151123046875	33628.34765625	27718.8125	SYBR	SpCas9	Scr	1	1	00:30:00	01:26:00	1	90
B2	14	131	73.61796569824219	26500.646484375	29988.591796875	SYBR	SpCas9	Scr	1	1	00:30:00	01:26:00	1	90
B2	14	132	73.89977264404297	16414.396484375	32399.5859375	SYBR	SpCas9	Scr	1	1	00:30:00	01:26:00	1	90
B2	14	133	74.18157958984375	7852.86474609375	34680.3203125	SYBR	SpCas9	Scr	1	1	00:30:00	01:26:00	1	90
B2	14	134	74.46339416503906	-6831.2265625	36419.68359375	SYBR	SpCas9	Scr	1	1	00:30:00	01:26:00	1	90
B2	14	135	74.74520111083984	-20331.609375	37145.203125	SYBR	SpCas9	Scr	1	1	00:30:00	01:26:00	1	90
B2	14	136	75.027008056640625	-32738.03515625	36462.6953125	SYBR	SpCas9	Scr	1	1	00:30:00	01:26:00	1	90
B2	14	137	75.30882263183594	-43906.57421875	34202.8671875	SYBR	SpCas9	Scr	1	1	00:30:00	01:26:00	1	90
B2	14	138	75.59062957763672	-51478.078125	30506.037109375	SYBR	SpCas9	Scr	1	1	00:30:00	01:26:00	1	90
B2	14	139	75.8724365234375	-55836.6796875	25801.203125	SYBR	SpCas9	Scr	1	1	00:30:00	01:26:00	1	90
B2	14	140	76.15425109863281	-58334.63671875	20684.619140625	SYBR	SpCas9	Scr	1	1	00:30:00	01:26:00	1	90
B2	14	141	76.436065673828125	-58624.375	15814.830078125	SYBR	SpCas9	Scr	1	1	00:30:00	01:26:00	1	90
B2	14	142	76.717864990234375	-60980.12890625	11659.5654296875	SYBR	SpCas9	Scr	1	1	00:30:00	01:26:00	1	90
B2	14	143	76.99967956542969	-61507.921875	8316.6279296875	SYBR	SpCas9	Scr	1	1	00:30:00	01:26:00	1	90
B2	14	144	77.281494140625	-63059.85546875	5794.0205078125	SYBR	SpCas9	Scr	1	1	00:30:00	01:26:00	1	90
B2	14	145	77.56330108642578	-63848.72265625	3968.8046875	SYBR	SpCas9	Scr	1	1	00:30:00	01:26:00	1	90
B2	14	146	77.84510803222656	-63054.40234375	2672.1943359375	SYBR	SpCas9	Scr	1	1	00:30:00	01:26:00	1	90
B2	14	147	78.126922607421875	-63934.80078125	1752.59765625	SYBR	SpCas9	Scr	1	1	00:30:00	01:26:00	1	90
B2	14	148	78.40872955322266	-65114.23828125	1103.44921875	SYBR	SpCas9	Scr	1	1	00:30:00	01:26:00	1	90
B2	14	149	78.69053649902344	-63423.68359375	661.9921875	SYBR	SpCas9	Scr	1	1	00:30:00	01:26:00	1	90
B2	14	150	78.97235107421875	-64970.43359375	392.36328125	SYBR	SpCas9	Scr	1	1	00:30:00	01:26:00	1	90
B2	14	151	79.25415802001953	-63275.3671875	264.900390625	SYBR	SpCas9	Scr	1	1	00:30:00	01:26:00	1	90
B2	14	152	79.53596496582031	-64568.20703125	240.814453125	SYBR	SpCas9	Scr	1	1	00:30:00	01:26:00	1	90
B2	14	153	79.817779541015625	-65033.0625	268.837890625	SYBR	SpCas9	Scr	1	1	00:30:00	01:26:00	1	90
B2	14	154	80.0995864868164	-65520.81640625	295.638671875	SYBR	SpCas9	Scr	1	1	00:30:00	01:26:00	1	90
B2	14	155	80.38139343261719	-66501.6953125	283.998046875	SYBR	SpCas9	Scr	1	1	00:30:00	01:26:00	1	90
B2	14	156	80.6632080078125	-64971.84375	227.111328125	SYBR	SpCas9	Scr	1	1	00:30:00	01:26:00	1	90
B2	14	157	80.94501495361328	-66628.203125	149.193359375	SYBR	SpCas9	Scr	1	1	00:30:00	01:26:00	1	90
B2	14	158	81.22682189941406	-65831.4140625	90.767578125	SYBR	SpCas9	Scr	1	1	00:30:00	01:26:00	1	90
B2	14	159	81.508636474609375	-65571.78125	86.373046875	SYBR	SpCas9	Scr	1	1	00:30:00	01:26:00	1	90
B2	14	160	81.79044342041016	-65398.9296875	146.283203125	SYBR	SpCas9	Scr	1	1	00:30:00	01:26:00	1	90
B2	14	161	82.07225036621094	-67047.0234375	251.3671875	SYBR	SpCas9	Scr	1	1	00:30:00	01:26:00	1	90
B2	14	162	82.35406494140625	-67018.171875	362.76953125	SYBR	SpCas9	Scr	1	1	00:30:00	01:26:00	1	90
B2	14	163	82.63587951660156	-67079.359375	440.18359375	SYBR	SpCas9	Scr	1	1	00:30:00	01:26:00	1	90
B2	14	164	82.91767883300781	-68313.7578125	458.404296875	SYBR	SpCas9	Scr	1	1	00:30:00	01:26:00	1	90
B2	14	165	83.199493408203125	-67278.5546875	414.462890625	SYBR	SpCas9	Scr	1	1	00:30:00	01:26:00	1	90
B2	14	166	83.48130798339844	-67971.890625	324.224609375	SYBR	SpCas9	Scr	1	1	00:30:00	01:26:00	1	90
B2	14	167	83.76311492919922	-69431.8203125	212.814453125	SYBR	SpCas9	Scr	1	1	00:30:00	01:26:00	1	90
B2	14	168	84.044921875	-67561.515625	104.232421875	SYBR	SpCas9	Scr	1	1	00:30:00	01:26:00	1	90
B2	14	169	84.32673645019531	-68064.2578125	13.69140625	SYBR	SpCas9	Scr	1	1	00:30:00	01:26:00	1	90
B2	14	170	84.6085433959961	-68833.8828125	-55.03515625	SYBR	SpCas9	Scr	1	1	00:30:00	01:26:00	1	90
B2	14	171	84.890350341796875	-68586.0703125	-106.25	SYBR	SpCas9	Scr	1	1	00:30:00	01:26:00	1	90
B2	14	172	85.17216491699219	-69449.5625	-144.48046875	SYBR	SpCas9	Scr	1	1	00:30:00	01:26:00	1	90
B2	14	173	85.45397186279297	-68717	-167.48046875	SYBR	SpCas9	Scr	1	1	00:30:00	01:26:00	1	90
B2	14	174	85.73577880859375	-68818.2578125	-165.6015625	SYBR	SpCas9	Scr	1	1	00:30:00	01:26:00	1	90
B2	14	175	86.01759338378906	-68382.5625	-128.591796875	SYBR	SpCas9	Scr	1	1	00:30:00	01:26:00	1	90
B2	14	176	86.29940032958984	-69663.0390625	-55.04296875	SYBR	SpCas9	Scr	1	1	00:30:00	01:26:00	1	90
B2	14	177	86.581207275390625	-69588.6328125	41.861328125	SYBR	SpCas9	Scr	1	1	00:30:00	01:26:00	1	90
B2	14	178	86.86302185058594	-68729.8046875	135.6484375	SYBR	SpCas9	Scr	1	1	00:30:00	01:26:00	1	90
B2	14	179	87.14482879638672	-71076.3203125	194.693359375	SYBR	SpCas9	Scr	1	1	00:30:00	01:26:00	1	90
B2	14	180	87.4266357421875	-69951.015625	194.740234375	SYBR	SpCas9	Scr	1	1	00:30:00	01:26:00	1	90
B2	14	181	87.70845031738281	-71988.2578125	131.15234375	SYBR	SpCas9	Scr	1	1	00:30:00	01:26:00	1	90
B2	14	182	87.9902572631836	-69881.140625	23.8984375	SYBR	SpCas9	Scr	1	1	00:30:00	01:26:00	1	90
B2	14	183	88.272064208984375	-69165.890625	-89.849609375	SYBR	SpCas9	Scr	1	1	00:30:00	01:26:00	1	90
B2	14	184	88.55387878417969	-71076.8984375	-172.720703125	SYBR	SpCas9	Scr	1	1	00:30:00	01:26:00	1	90
B2	14	185	88.835693359375	-72303.2421875	-203.1953125	SYBR	SpCas9	Scr	1	1	00:30:00	01:26:00	1	90
B2	14	186	89.11749267578125	-69497.46875	-181.333984375	SYBR	SpCas9	Scr	1	1	00:30:00	01:26:00	1	90
B2	14	187	89.39930725097656	-70123.515625	-124.39453125	SYBR	SpCas9	Scr	1	1	00:30:00	01:26:00	1	90
B2	14	188	89.681121826171875	-71980.90625	-59.03515625	SYBR	SpCas9	Scr	1	1	00:30:00	01:26:00	1	90
B2	14	189	89.962921142578125	-71589.703125	-14.08203125	SYBR	SpCas9	Scr	1	1	00:30:00	01:26:00	1	90
B2	14	190	90.24473571777344	-71309.2578125	-12.19140625	SYBR	SpCas9	Scr	1	1	00:30:00	01:26:00	1	90
B2	14	191	90.52655029296876	-72636.6953125	-59.8359375	SYBR	SpCas9	Scr	1	1	00:30:00	01:26:00	1	90
B2	14	192	90.80835723876952	-72027.59375	-141.828125	SYBR	SpCas9	Scr	1	1	00:30:00	01:26:00	1	90
B2	14	193	91.09016418457033	-70262.8984375	-228.201171875	SYBR	SpCas9	Scr	1	1	00:30:00	01:26:00	1	90
B2	14	194	91.371978759765625	-72031.125	-292.5	SYBR	SpCas9	Scr	1	1	00:30:00	01:26:00	1	90
B2	14	195	91.6537857055664	-71691.09375	-328.361328125	SYBR	SpCas9	Scr	1	1	00:30:00	01:26:00	1	90
B2	14	196	91.9355926513672	-72601.578125	-349.7890625	SYBR	SpCas9	Scr	1	1	00:30:00	01:26:00	1	90
B2	14	197	92.2174072265625	-73459.984375	-373.4453125	SYBR	SpCas9	Scr	1	1	00:30:00	01:26:00	1	90
B2	14	198	92.49921417236328	-70468.0390625	-398.4375	SYBR	SpCas9	Scr	1	1	00:30:00	01:26:00	1	90
B2	14	199	92.78102111816406	-70952.2734375	-402.966796875	SYBR	SpCas9	Scr	1	1	00:30:00	01:26:00	1	90
B2	14	200	93.062835693359375	-72442.90625	-362.12890625	SYBR	SpCas9	Scr	1	1	00:30:00	01:26:00	1	90
B2	14	201	93.34464263916016	-72327.9453125	-270.833984375	SYBR	SpCas9	Scr	1	1	00:30:00	01:26:00	1	90
B2	14	202	93.62644958496094	-72829.0390625	-151.037109375	SYBR	SpCas9	Scr	1	1	00:30:00	01:26:00	1	90
B2	14	203	93.90826416015624	-72800.9765625	-37.779296875	SYBR	SpCas9	Scr	1	1	00:30:00	01:26:00	1	90
B2	14	204	94.19007110595705	-71762.9140625	42.421875	SYBR	SpCas9	Scr	1	1	00:30:00	01:26:00	1	90
B2	14	205	94.4718780517578	-73485.4296875	83.234375	SYBR	SpCas9	Scr	1	1	00:30:00	01:26:00	1	90
B2	14	206	94.753692626953125	-73792.0703125	94.787109375	SYBR	SpCas9	Scr	1	1	00:30:00	01:26:00	1	90
B3	15	1	36.97700119018555	781096.375	15754.11328125	SYBR	SpCas9	Scr	1	2.5	00:35:00	01:28:00	1	185
B3	15	2	37.25883483886719	782690.4375	15965.5576171875	SYBR	SpCas9	Scr	1	2.5	00:35:00	01:28:00	1	185
B3	15	3	37.54066467285156	781373.125	16254.359375	SYBR	SpCas9	Scr	1	2.5	00:35:00	01:28:00	1	185
B3	15	4	37.8224983215332	778659.625	16557.8515625	SYBR	SpCas9	Scr	1	2.5	00:35:00	01:28:00	1	185
B3	15	5	38.10433197021485	773212.8125	16819.177734375	SYBR	SpCas9	Scr	1	2.5	00:35:00	01:28:00	1	185
B3	15	6	38.38616180419922	767912.9375	17018.748046875	SYBR	SpCas9	Scr	1	2.5	00:35:00	01:28:00	1	185
B3	15	7	38.66799545288086	761866.1875	17174.53125	SYBR	SpCas9	Scr	1	2.5	00:35:00	01:28:00	1	185
B3	15	8	38.9498291015625	758216.625	17315.896484375	SYBR	SpCas9	Scr	1	2.5	00:35:00	01:28:00	1	185
B3	15	9	39.23166275024414	754310.75	17448.58203125	SYBR	SpCas9	Scr	1	2.5	00:35:00	01:28:00	1	185
B3	15	10	39.51349639892578	748231.1875	17544.099609375	SYBR	SpCas9	Scr	1	2.5	00:35:00	01:28:00	1	185
B3	15	11	39.79532623291016	744804.25	17559.76953125	SYBR	SpCas9	Scr	1	2.5	00:35:00	01:28:00	1	185
B3	15	12	40.0771598815918	738399.8125	17471.1484375	SYBR	SpCas9	Scr	1	2.5	00:35:00	01:28:00	1	185
B3	15	13	40.35899353027344	732479.8125	17292.591796875	SYBR	SpCas9	Scr	1	2.5	00:35:00	01:28:00	1	185
B3	15	14	40.64082336425781	726222.125	17070.96484375	SYBR	SpCas9	Scr	1	2.5	00:35:00	01:28:00	1	185
B3	15	15	40.92265701293945	722103.75	16857.44140625	SYBR	SpCas9	Scr	1	2.5	00:35:00	01:28:00	1	185
B3	15	16	41.204490661621094	718264.4375	16682.625	SYBR	SpCas9	Scr	1	2.5	00:35:00	01:28:00	1	185
B3	15	17	41.48632049560547	713030.75	16538.375	SYBR	SpCas9	Scr	1	2.5	00:35:00	01:28:00	1	185
B3	15	18	41.76815414428711	707293.3125	16384.349609375	SYBR	SpCas9	Scr	1	2.5	00:35:00	01:28:00	1	185
B3	15	19	42.04998779296875	704320.625	16170.125	SYBR	SpCas9	Scr	1	2.5	00:35:00	01:28:00	1	185
B3	15	20	42.33182144165039	697811.25	15860.546875	SYBR	SpCas9	Scr	1	2.5	00:35:00	01:28:00	1	185
B3	15	21	42.61365509033203	693923.75	15456.498046875	SYBR	SpCas9	Scr	1	2.5	00:35:00	01:28:00	1	185
B3	15	22	42.895484924316406	687969	15002.20703125	SYBR	SpCas9	Scr	1	2.5	00:35:00	01:28:00	1	185
B3	15	23	43.17731857299805	683950.8125	14573.640625	SYBR	SpCas9	Scr	1	2.5	00:35:00	01:28:00	1	185
B3	15	24	43.45915222167969	679281.0625	14251.8359375	SYBR	SpCas9	Scr	1	2.5	00:35:00	01:28:00	1	185
B3	15	25	43.74098205566406	675501.5625	14091.2890625	SYBR	SpCas9	Scr	1	2.5	00:35:00	01:28:00	1	185
B3	15	26	44.0228157043457	672822.1875	14101.3876953125	SYBR	SpCas9	Scr	1	2.5	00:35:00	01:28:00	1	185
B3	15	27	44.304649353027344	667997.125	14249.0126953125	SYBR	SpCas9	Scr	1	2.5	00:35:00	01:28:00	1	185
B3	15	28	44.58647918701172	664765.6875	14482.662109375	SYBR	SpCas9	Scr	1	2.5	00:35:00	01:28:00	1	185
B3	15	29	44.86831283569336	659262.9375	14761.87890625	SYBR	SpCas9	Scr	1	2.5	00:35:00	01:28:00	1	185
B3	15	30	45.150146484375	654046	15075.42578125	SYBR	SpCas9	Scr	1	2.5	00:35:00	01:28:00	1	185
B3	15	31	45.43198013305664	651607.4375	15437.6923828125	SYBR	SpCas9	Scr	1	2.5	00:35:00	01:28:00	1	185
B3	15	32	45.71381378173828	645843.0625	15869.6474609375	SYBR	SpCas9	Scr	1	2.5	00:35:00	01:28:00	1	185
B3	15	33	45.995643615722656	641429.1875	16376.0009765625	SYBR	SpCas9	Scr	1	2.5	00:35:00	01:28:00	1	185
B3	15	34	46.2774772644043	638160.75	16933.587890625	SYBR	SpCas9	Scr	1	2.5	00:35:00	01:28:00	1	185
B3	15	35	46.55931091308594	632491.125	17495.0078125	SYBR	SpCas9	Scr	1	2.5	00:35:00	01:28:00	1	185
B3	15	36	46.84114074707031	626498.875	18019.4765625	SYBR	SpCas9	Scr	1	2.5	00:35:00	01:28:00	1	185
B3	15	37	47.12297439575195	621722.4375	18487.49609375	SYBR	SpCas9	Scr	1	2.5	00:35:00	01:28:00	1	185
B3	15	38	47.404808044433594	615036.125	18909.095703125	SYBR	SpCas9	Scr	1	2.5	00:35:00	01:28:00	1	185
B3	15	39	47.68663787841797	609200.8125	19312.58984375	SYBR	SpCas9	Scr	1	2.5	00:35:00	01:28:00	1	185
B3	15	40	47.96847152709961	604376.1875	19720.0859375	SYBR	SpCas9	Scr	1	2.5	00:35:00	01:28:00	1	185
B3	15	41	48.25030517578125	600289.75	20130.35546875	SYBR	SpCas9	Scr	1	2.5	00:35:00	01:28:00	1	185
B3	15	42	48.53213882446289	592988.4375	20521.828125	SYBR	SpCas9	Scr	1	2.5	00:35:00	01:28:00	1	185
B3	15	43	48.81397247314453	584837.1875	20872.89453125	SYBR	SpCas9	Scr	1	2.5	00:35:00	01:28:00	1	185
B3	15	44	49.095802307128906	580088.9375	21181.84375	SYBR	SpCas9	Scr	1	2.5	00:35:00	01:28:00	1	185
B3	15	45	49.37763595581055	574146.75	21468.58984375	SYBR	SpCas9	Scr	1	2.5	00:35:00	01:28:00	1	185
B3	15	46	49.65946960449219	567322.0625	21758.828125	SYBR	SpCas9	Scr	1	2.5	00:35:00	01:28:00	1	185
B3	15	47	49.94129943847656	562157.4375	22063.8046875	SYBR	SpCas9	Scr	1	2.5	00:35:00	01:28:00	1	185
B3	15	48	50.2231330871582	554428.6875	22369.78515625	SYBR	SpCas9	Scr	1	2.5	00:35:00	01:28:00	1	185
B3	15	49	50.50496673583984	548414.0625	22644.623046875	SYBR	SpCas9	Scr	1	2.5	00:35:00	01:28:00	1	185
B3	15	50	50.78679656982422	542310.6875	22854.6171875	SYBR	SpCas9	Scr	1	2.5	00:35:00	01:28:00	1	185
B3	15	51	51.06863021850586	533501.5625	22980.19140625	SYBR	SpCas9	Scr	1	2.5	00:35:00	01:28:00	1	185
B3	15	52	51.3504638671875	527524.8125	23023.37890625	SYBR	SpCas9	Scr	1	2.5	00:35:00	01:28:00	1	185
B3	15	53	51.632293701171875	521292.1875	23001.697265625	SYBR	SpCas9	Scr	1	2.5	00:35:00	01:28:00	1	185
B3	15	54	51.91413116455078	514788.125	22937.17578125	SYBR	SpCas9	Scr	1	2.5	00:35:00	01:28:00	1	185
B3	15	55	52.19596099853515	508035.46875	22846.66796875	SYBR	SpCas9	Scr	1	2.5	00:35:00	01:28:00	1	185
B3	15	56	52.4777946472168	501010.8125	22739.5	SYBR	SpCas9	Scr	1	2.5	00:35:00	01:28:00	1	185
B3	15	57	52.75962829589844	494329.6875	22620.75	SYBR	SpCas9	Scr	1	2.5	00:35:00	01:28:00	1	185
B3	15	58	53.04145812988281	488187.5625	22495.08203125	SYBR	SpCas9	Scr	1	2.5	00:35:00	01:28:00	1	185
B3	15	59	53.32329177856445	481736.78125	22368.23828125	SYBR	SpCas9	Scr	1	2.5	00:35:00	01:28:00	1	185
B3	15	60	53.605125427246094	475268.78125	22246.65625	SYBR	SpCas9	Scr	1	2.5	00:35:00	01:28:00	1	185
B3	15	61	53.88695526123047	466768	22136.68359375	SYBR	SpCas9	Scr	1	2.5	00:35:00	01:28:00	1	185
B3	15	62	54.16878890991211	462517.53125	22040.326171875	SYBR	SpCas9	Scr	1	2.5	00:35:00	01:28:00	1	185
B3	15	63	54.45062255859375	456362.09375	21949.44140625	SYBR	SpCas9	Scr	1	2.5	00:35:00	01:28:00	1	185
B3	15	64	54.732452392578125	449927.25	21843.03125	SYBR	SpCas9	Scr	1	2.5	00:35:00	01:28:00	1	185
B3	15	65	55.01428985595703	442331.9375	21695.134765625	SYBR	SpCas9	Scr	1	2.5	00:35:00	01:28:00	1	185
B3	15	66	55.296119689941406	436688.15625	21490.9375	SYBR	SpCas9	Scr	1	2.5	00:35:00	01:28:00	1	185
B3	15	67	55.57795333862305	429892.4375	21241.10546875	SYBR	SpCas9	Scr	1	2.5	00:35:00	01:28:00	1	185
B3	15	68	55.85978698730469	425275.59375	20980.955078125	SYBR	SpCas9	Scr	1	2.5	00:35:00	01:28:00	1	185
B3	15	69	56.14161682128906	420114.96875	20753.041015625	SYBR	SpCas9	Scr	1	2.5	00:35:00	01:28:00	1	185
B3	15	70	56.4234504699707	413758.25	20585.78515625	SYBR	SpCas9	Scr	1	2.5	00:35:00	01:28:00	1	185
B3	15	71	56.705284118652344	407446.78125	20481.353515625	SYBR	SpCas9	Scr	1	2.5	00:35:00	01:28:00	1	185
B3	15	72	56.98711395263672	402060.25	20419.9609375	SYBR	SpCas9	Scr	1	2.5	00:35:00	01:28:00	1	185
B3	15	73	57.26894760131836	396849.1875	20375.16015625	SYBR	SpCas9	Scr	1	2.5	00:35:00	01:28:00	1	185
B3	15	74	57.55078125	388952.4375	20329.48046875	SYBR	SpCas9	Scr	1	2.5	00:35:00	01:28:00	1	185
B3	15	75	57.832611083984375	384636.34375	20281.8359375	SYBR	SpCas9	Scr	1	2.5	00:35:00	01:28:00	1	185
B3	15	76	58.11444854736328	378626.96875	20243.38671875	SYBR	SpCas9	Scr	1	2.5	00:35:00	01:28:00	1	185
B3	15	77	58.396278381347656	373331.78125	20225.341796875	SYBR	SpCas9	Scr	1	2.5	00:35:00	01:28:00	1	185
B3	15	78	58.6781120300293	367303.84375	20225.720703125	SYBR	SpCas9	Scr	1	2.5	00:35:00	01:28:00	1	185
B3	15	79	58.95994567871094	361607.25	20223.798828125	SYBR	SpCas9	Scr	1	2.5	00:35:00	01:28:00	1	185
B3	15	80	59.24177551269531	354803.25	20186.71484375	SYBR	SpCas9	Scr	1	2.5	00:35:00	01:28:00	1	185
B3	15	81	59.52360916137695	349733.9375	20085.89453125	SYBR	SpCas9	Scr	1	2.5	00:35:00	01:28:00	1	185
B3	15	82	59.805442810058594	343309.78125	19914.130859375	SYBR	SpCas9	Scr	1	2.5	00:35:00	01:28:00	1	185
B3	15	83	60.08727264404297	336908.9375	19693.154296875	SYBR	SpCas9	Scr	1	2.5	00:35:00	01:28:00	1	185
B3	15	84	60.36910629272461	332421.78125	19464.50390625	SYBR	SpCas9	Scr	1	2.5	00:35:00	01:28:00	1	185
B3	15	85	60.65093994140625	328122.5	19268.712890625	SYBR	SpCas9	Scr	1	2.5	00:35:00	01:28:00	1	185
B3	15	86	60.932769775390625	322393.96875	19124.2734375	SYBR	SpCas9	Scr	1	2.5	00:35:00	01:28:00	1	185
B3	15	87	61.21460723876953	315660.875	19021.619140625	SYBR	SpCas9	Scr	1	2.5	00:35:00	01:28:00	1	185
B3	15	88	61.496437072753906	309693.4375	18936.244140625	SYBR	SpCas9	Scr	1	2.5	00:35:00	01:28:00	1	185
B3	15	89	61.77827072143555	305242.6875	18848.087890625	SYBR	SpCas9	Scr	1	2.5	00:35:00	01:28:00	1	185
B3	15	90	62.06010437011719	300185.03125	18752.439453125	SYBR	SpCas9	Scr	1	2.5	00:35:00	01:28:00	1	185
B3	15	91	62.34193420410156	295006.8125	18653.2734375	SYBR	SpCas9	Scr	1	2.5	00:35:00	01:28:00	1	185
B3	15	92	62.6237678527832	289827.4375	18550.21875	SYBR	SpCas9	Scr	1	2.5	00:35:00	01:28:00	1	185
B3	15	93	62.90560150146485	283847	18432.859375	SYBR	SpCas9	Scr	1	2.5	00:35:00	01:28:00	1	185
B3	15	94	63.18743133544922	278235.9375	18288.515625	SYBR	SpCas9	Scr	1	2.5	00:35:00	01:28:00	1	185
B3	15	95	63.46926498413086	272951.625	18115.27734375	SYBR	SpCas9	Scr	1	2.5	00:35:00	01:28:00	1	185
B3	15	96	63.7510986328125	269554.1875	17927.091796875	SYBR	SpCas9	Scr	1	2.5	00:35:00	01:28:00	1	185
B3	15	97	64.032928466796875	263971.84375	17746.279296875	SYBR	SpCas9	Scr	1	2.5	00:35:00	01:28:00	1	185
B3	15	98	64.31476593017578	258915.09375	17590.728515625	SYBR	SpCas9	Scr	1	2.5	00:35:00	01:28:00	1	185
B3	15	99	64.59659576416016	253525.96875	17466.265625	SYBR	SpCas9	Scr	1	2.5	00:35:00	01:28:00	1	185
B3	15	100	64.87843322753906	249476.9375	17368.736328125	SYBR	SpCas9	Scr	1	2.5	00:35:00	01:28:00	1	185
B3	15	101	65.16026306152344	245096.03125	17290.2734375	SYBR	SpCas9	Scr	1	2.5	00:35:00	01:28:00	1	185
B3	15	102	65.44209289550781	238592.21875	17224.6953125	SYBR	SpCas9	Scr	1	2.5	00:35:00	01:28:00	1	185
B3	15	103	65.72392272949219	235325.171875	17168.03515625	SYBR	SpCas9	Scr	1	2.5	00:35:00	01:28:00	1	185
B3	15	104	66.0057601928711	230292.671875	17118.0546875	SYBR	SpCas9	Scr	1	2.5	00:35:00	01:28:00	1	185
B3	15	105	66.28759002685547	224324.921875	17074.712890625	SYBR	SpCas9	Scr	1	2.5	00:35:00	01:28:00	1	185
B3	15	106	66.569427490234375	220496.828125	17041.728515625	SYBR	SpCas9	Scr	1	2.5	00:35:00	01:28:00	1	185
B3	15	107	66.85125732421875	215082.1875	17025.86328125	SYBR	SpCas9	Scr	1	2.5	00:35:00	01:28:00	1	185
B3	15	108	67.133087158203125	212350.953125	17032.2890625	SYBR	SpCas9	Scr	1	2.5	00:35:00	01:28:00	1	185
B3	15	109	67.4149169921875	205153.984375	17057.5390625	SYBR	SpCas9	Scr	1	2.5	00:35:00	01:28:00	1	185
B3	15	110	67.6967544555664	201223.609375	17086.05078125	SYBR	SpCas9	Scr	1	2.5	00:35:00	01:28:00	1	185
B3	15	111	67.97859191894531	196605.15625	17094.3203125	SYBR	SpCas9	Scr	1	2.5	00:35:00	01:28:00	1	185
B3	15	112	68.26042175292969	191008.390625	17060.822265625	SYBR	SpCas9	Scr	1	2.5	00:35:00	01:28:00	1	185
B3	15	113	68.54225158691406	185541.84375	16978.0703125	SYBR	SpCas9	Scr	1	2.5	00:35:00	01:28:00	1	185
B3	15	114	68.82408142089844	180497.890625	16861.44921875	SYBR	SpCas9	Scr	1	2.5	00:35:00	01:28:00	1	185
B3	15	115	69.10591888427734	177564.734375	16746.630859375	SYBR	SpCas9	Scr	1	2.5	00:35:00	01:28:00	1	185
B3	15	116	69.38774871826172	172378.359375	16677.400390625	SYBR	SpCas9	Scr	1	2.5	00:35:00	01:28:00	1	185
B3	15	117	69.669586181640625	166990.484375	16689.88671875	SYBR	SpCas9	Scr	1	2.5	00:35:00	01:28:00	1	185
B3	15	118	69.951416015625	162493.375	16800.6171875	SYBR	SpCas9	Scr	1	2.5	00:35:00	01:28:00	1	185
B3	15	119	70.233245849609375	158612.859375	17003.943359375	SYBR	SpCas9	Scr	1	2.5	00:35:00	01:28:00	1	185
B3	15	120	70.51507568359375	153489.546875	17277.220703125	SYBR	SpCas9	Scr	1	2.5	00:35:00	01:28:00	1	185
B3	15	121	70.79691314697266	147400.15625	17597.75	SYBR	SpCas9	Scr	1	2.5	00:35:00	01:28:00	1	185
B3	15	122	71.07875061035156	141729.4375	17952.271484375	SYBR	SpCas9	Scr	1	2.5	00:35:00	01:28:00	1	185
B3	15	123	71.36058044433594	137904.46875	18342.958984375	SYBR	SpCas9	Scr	1	2.5	00:35:00	01:28:00	1	185
B3	15	124	71.64241027832031	133902.15625	18785.392578125	SYBR	SpCas9	Scr	1	2.5	00:35:00	01:28:00	1	185
B3	15	125	71.92424011230469	126317.3203125	19302.62890625	SYBR	SpCas9	Scr	1	2.5	00:35:00	01:28:00	1	185
B3	15	126	72.2060775756836	121039.7421875	19924.337890625	SYBR	SpCas9	Scr	1	2.5	00:35:00	01:28:00	1	185
B3	15	127	72.48790740966797	114056.859375	20694.546875	SYBR	SpCas9	Scr	1	2.5	00:35:00	01:28:00	1	185
B3	15	128	72.769744873046875	110477.15625	21678.97265625	SYBR	SpCas9	Scr	1	2.5	00:35:00	01:28:00	1	185
B3	15	129	73.05157470703125	102837.6875	22959.033203125	SYBR	SpCas9	Scr	1	2.5	00:35:00	01:28:00	1	185
B3	15	130	73.333404541015625	96011.28125	24603.640625	SYBR	SpCas9	Scr	1	2.5	00:35:00	01:28:00	1	185
B3	15	131	73.615234375	89074.6875	26622.953125	SYBR	SpCas9	Scr	1	2.5	00:35:00	01:28:00	1	185
B3	15	132	73.8970718383789	81162.515625	28918.521484375	SYBR	SpCas9	Scr	1	2.5	00:35:00	01:28:00	1	185
B3	15	133	74.17890930175781	72209.421875	31250.974609375	SYBR	SpCas9	Scr	1	2.5	00:35:00	01:28:00	1	185
B3	15	134	74.46073913574219	58973.390625	33247.3515625	SYBR	SpCas9	Scr	1	2.5	00:35:00	01:28:00	1	185
B3	15	135	74.74256896972656	47347.5859375	34462.5	SYBR	SpCas9	Scr	1	2.5	00:35:00	01:28:00	1	185
B3	15	136	75.02439880371094	33978.3828125	34488.328125	SYBR	SpCas9	Scr	1	2.5	00:35:00	01:28:00	1	185
B3	15	137	75.30623626708984	22383.337890625	33079.08203125	SYBR	SpCas9	Scr	1	2.5	00:35:00	01:28:00	1	185
B3	15	138	75.58806610107422	12774.3505859375	30243.599609375	SYBR	SpCas9	Scr	1	2.5	00:35:00	01:28:00	1	185
B3	15	139	75.869903564453125	7366.45458984375	26262.240234375	SYBR	SpCas9	Scr	1	2.5	00:35:00	01:28:00	1	185
B3	15	140	76.1517333984375	3740.173095703125	21616.439453125	SYBR	SpCas9	Scr	1	2.5	00:35:00	01:28:00	1	185
B3	15	141	76.433563232421875	3341.065185546875	16856.373046875	SYBR	SpCas9	Scr	1	2.5	00:35:00	01:28:00	1	185
B3	15	142	76.71539306640625	611.8890380859375	12436.771484375	SYBR	SpCas9	Scr	1	2.5	00:35:00	01:28:00	1	185
B3	15	143	76.99723052978516	794.8838500976564	8714.3095703125	SYBR	SpCas9	Scr	1	2.5	00:35:00	01:28:00	1	185
B3	15	144	77.27906799316406	154.86602783203125	5823.7275390625	SYBR	SpCas9	Scr	1	2.5	00:35:00	01:28:00	1	185
B3	15	145	77.56089782714844	-367.5312194824219	3743.5400390625	SYBR	SpCas9	Scr	1	2.5	00:35:00	01:28:00	1	185
B3	15	146	77.84272766113281	235.6224670410156	2355.88671875	SYBR	SpCas9	Scr	1	2.5	00:35:00	01:28:00	1	185
B3	15	147	78.12455749511719	644.14520263671875	1503.5361328125	SYBR	SpCas9	Scr	1	2.5	00:35:00	01:28:00	1	185
B3	15	148	78.4063949584961	-1819.721435546875	1029.4365234375	SYBR	SpCas9	Scr	1	2.5	00:35:00	01:28:00	1	185
B3	15	149	78.68822479248047	442.38671875	798.9658203125	SYBR	SpCas9	Scr	1	2.5	00:35:00	01:28:00	1	185
B3	15	150	78.970062255859375	-1997.4119873046875	709.76171875	SYBR	SpCas9	Scr	1	2.5	00:35:00	01:28:00	1	185
B3	15	151	79.25189208984375	-1337.4703369140625	692.0986328125	SYBR	SpCas9	Scr	1	2.5	00:35:00	01:28:00	1	185
B3	15	152	79.533721923828125	-1297.6888427734375	701.5751953125	SYBR	SpCas9	Scr	1	2.5	00:35:00	01:28:00	1	185
B3	15	153	79.8155517578125	-952.68377685546875	708.681640625	SYBR	SpCas9	Scr	1	2.5	00:35:00	01:28:00	1	185
B3	15	154	80.0973892211914	-3350.877685546875	692.19921875	SYBR	SpCas9	Scr	1	2.5	00:35:00	01:28:00	1	185
B3	15	155	80.37922668457031	-3010.1826171875	640.451171875	SYBR	SpCas9	Scr	1	2.5	00:35:00	01:28:00	1	185
B3	15	156	80.66105651855469	-2571.856689453125	557.048828125	SYBR	SpCas9	Scr	1	2.5	00:35:00	01:28:00	1	185
B3	15	157	80.94288635253906	-3127.4052734375	462.72265625	SYBR	SpCas9	Scr	1	2.5	00:35:00	01:28:00	1	185
B3	15	158	81.22471618652344	-2814.1259765625	387.642578125	SYBR	SpCas9	Scr	1	2.5	00:35:00	01:28:00	1	185
B3	15	159	81.50655364990234	-3153.860107421875	356.595703125	SYBR	SpCas9	Scr	1	2.5	00:35:00	01:28:00	1	185
B3	15	160	81.78838348388672	-3141.130126953125	375.97265625	SYBR	SpCas9	Scr	1	2.5	00:35:00	01:28:00	1	185
B3	15	161	82.070220947265625	-2794.4345703125	431.076171875	SYBR	SpCas9	Scr	1	2.5	00:35:00	01:28:00	1	185
B3	15	162	82.35205078125	-4197.626953125	495.47265625	SYBR	SpCas9	Scr	1	2.5	00:35:00	01:28:00	1	185
B3	15	163	82.633880615234375	-5442.22412109375	546.052734375	SYBR	SpCas9	Scr	1	2.5	00:35:00	01:28:00	1	185
B3	15	164	82.91571044921875	-4234.59033203125	573.349609375	SYBR	SpCas9	Scr	1	2.5	00:35:00	01:28:00	1	185
B3	15	165	83.19754791259766	-3485.23974609375	580.5859375	SYBR	SpCas9	Scr	1	2.5	00:35:00	01:28:00	1	185
B3	15	166	83.47938537597656	-4722.2119140625	574.306640625	SYBR	SpCas9	Scr	1	2.5	00:35:00	01:28:00	1	185
B3	15	167	83.76121520996094	-5920.728515625	556.142578125	SYBR	SpCas9	Scr	1	2.5	00:35:00	01:28:00	1	185
B3	15	168	84.04304504394531	-5966.6767578125	522.796875	SYBR	SpCas9	Scr	1	2.5	00:35:00	01:28:00	1	185
B3	15	169	84.32487487792969	-4955.8291015625	472.287109375	SYBR	SpCas9	Scr	1	2.5	00:35:00	01:28:00	1	185
B3	15	170	84.6067123413086	-5442.32373046875	408.6328125	SYBR	SpCas9	Scr	1	2.5	00:35:00	01:28:00	1	185
B3	15	171	84.88854217529297	-6970.49609375	340.15625	SYBR	SpCas9	Scr	1	2.5	00:35:00	01:28:00	1	185
B3	15	172	85.170379638671875	-5679.1884765625	273.64453125	SYBR	SpCas9	Scr	1	2.5	00:35:00	01:28:00	1	185
B3	15	173	85.45220947265625	-5777.1513671875	210.46484375	SYBR	SpCas9	Scr	1	2.5	00:35:00	01:28:00	1	185
B3	15	174	85.734039306640625	-6491.8583984375	148.453125	SYBR	SpCas9	Scr	1	2.5	00:35:00	01:28:00	1	185
B3	15	175	86.015869140625	-7033.41748046875	87.953125	SYBR	SpCas9	Scr	1	2.5	00:35:00	01:28:00	1	185
B3	15	176	86.2977066040039	-6524.87744140625	36.82421875	SYBR	SpCas9	Scr	1	2.5	00:35:00	01:28:00	1	185
B3	15	177	86.57954406738281	-6284.79541015625	9.15625	SYBR	SpCas9	Scr	1	2.5	00:35:00	01:28:00	1	185
B3	15	178	86.86137390136719	-6082.9716796875	17.029296875	SYBR	SpCas9	Scr	1	2.5	00:35:00	01:28:00	1	185
B3	15	179	87.14320373535156	-7321.8330078125	60.51171875	SYBR	SpCas9	Scr	1	2.5	00:35:00	01:28:00	1	185
B3	15	180	87.42503356933594	-6408.61572265625	123.318359375	SYBR	SpCas9	Scr	1	2.5	00:35:00	01:28:00	1	185
B3	15	181	87.70687103271484	-7891.37158203125	178.119140625	SYBR	SpCas9	Scr	1	2.5	00:35:00	01:28:00	1	185
B3	15	182	87.98870086669922	-6795.85546875	198.8125	SYBR	SpCas9	Scr	1	2.5	00:35:00	01:28:00	1	185
B3	15	183	88.270538330078125	-7928.5	173.16796875	SYBR	SpCas9	Scr	1	2.5	00:35:00	01:28:00	1	185
B3	15	184	88.5523681640625	-8259.4169921875	109.478515625	SYBR	SpCas9	Scr	1	2.5	00:35:00	01:28:00	1	185
B3	15	185	88.834197998046875	-7536.8515625	33.744140625	SYBR	SpCas9	Scr	1	2.5	00:35:00	01:28:00	1	185
B3	15	186	89.11602783203125	-6543.474609375	-22.310546875	SYBR	SpCas9	Scr	1	2.5	00:35:00	01:28:00	1	185
B3	15	187	89.39786529541016	-7775.60693359375	-37.138671875	SYBR	SpCas9	Scr	1	2.5	00:35:00	01:28:00	1	185
B3	15	188	89.67970275878906	-8123.5966796875	-10.359375	SYBR	SpCas9	Scr	1	2.5	00:35:00	01:28:00	1	185
B3	15	189	89.96153259277344	-7641.013671875	38.58203125	SYBR	SpCas9	Scr	1	2.5	00:35:00	01:28:00	1	185
B3	15	190	90.2433624267578	-8619.8037109375	83.587890625	SYBR	SpCas9	Scr	1	2.5	00:35:00	01:28:00	1	185
B3	15	191	90.5251922607422	-8133.50830078125	108.08203125	SYBR	SpCas9	Scr	1	2.5	00:35:00	01:28:00	1	185
B3	15	192	90.8070297241211	-8312.9892578125	113.544921875	SYBR	SpCas9	Scr	1	2.5	00:35:00	01:28:00	1	185
B3	15	193	91.08885955810548	-8557.3798828125	115.80859375	SYBR	SpCas9	Scr	1	2.5	00:35:00	01:28:00	1	185
B3	15	194	91.370697021484375	-8254.2451171875	132.751953125	SYBR	SpCas9	Scr	1	2.5	00:35:00	01:28:00	1	185
B3	15	195	91.65252685546876	-8108.01513671875	171.833984375	SYBR	SpCas9	Scr	1	2.5	00:35:00	01:28:00	1	185
B3	15	196	91.934356689453125	-9495.5595703125	224.8046875	SYBR	SpCas9	Scr	1	2.5	00:35:00	01:28:00	1	185
B3	15	197	92.2161865234375	-9313.5595703125	272.173828125	SYBR	SpCas9	Scr	1	2.5	00:35:00	01:28:00	1	185
B3	15	198	92.4980239868164	-8691.8076171875	294.126953125	SYBR	SpCas9	Scr	1	2.5	00:35:00	01:28:00	1	185
B3	15	199	92.77986145019533	-10630.3271484375	281.138671875	SYBR	SpCas9	Scr	1	2.5	00:35:00	01:28:00	1	185
B3	15	200	93.06169128417967	-8940.8076171875	238.470703125	SYBR	SpCas9	Scr	1	2.5	00:35:00	01:28:00	1	185
B3	15	201	93.34352111816406	-9690.7216796875	183.09375	SYBR	SpCas9	Scr	1	2.5	00:35:00	01:28:00	1	185
B3	15	202	93.62535095214844	-10392.9306640625	135.845703125	SYBR	SpCas9	Scr	1	2.5	00:35:00	01:28:00	1	185
B3	15	203	93.90718841552734	-9156.322265625	113.103515625	SYBR	SpCas9	Scr	1	2.5	00:35:00	01:28:00	1	185
B3	15	204	94.18901824951172	-9698.0146484375	121.244140625	SYBR	SpCas9	Scr	1	2.5	00:35:00	01:28:00	1	185
B3	15	205	94.470855712890625	-11671.0439453125	155.3828125	SYBR	SpCas9	Scr	1	2.5	00:35:00	01:28:00	1	185
B3	15	206	94.752685546875	-9399.4541015625	202.578125	SYBR	SpCas9	Scr	1	2.5	00:35:00	01:28:00	1	185
B4	16	1	36.97700119018555	676227.3125	10971.1787109375	SYBR	SpCas9	Scr	1	5	00:29:00	01:28:00	1	329
B4	16	2	37.25883483886719	678126.4375	11276.7392578125	SYBR	SpCas9	Scr	1	5	00:29:00	01:28:00	1	329
B4	16	3	37.54066467285156	678850.125	11713.9462890625	SYBR	SpCas9	Scr	1	5	00:29:00	01:28:00	1	329
B4	16	4	37.8224983215332	674221.4375	12272.4169921875	SYBR	SpCas9	Scr	1	5	00:29:00	01:28:00	1	329
B4	16	5	38.10433197021485	670846.1875	12904.4296875	SYBR	SpCas9	Scr	1	5	00:29:00	01:28:00	1	329
B4	16	6	38.38616180419922	669536.6875	13538.8701171875	SYBR	SpCas9	Scr	1	5	00:29:00	01:28:00	1	329
B4	16	7	38.66799545288086	665182	14103.859375	SYBR	SpCas9	Scr	1	5	00:29:00	01:28:00	1	329
B4	16	8	38.9498291015625	660470.0625	14546.08203125	SYBR	SpCas9	Scr	1	5	00:29:00	01:28:00	1	329
B4	16	9	39.23166275024414	657473.375	14840.958984375	SYBR	SpCas9	Scr	1	5	00:29:00	01:28:00	1	329
B4	16	10	39.51349639892578	651785.3125	14993.3935546875	SYBR	SpCas9	Scr	1	5	00:29:00	01:28:00	1	329
B4	16	11	39.79532623291016	647472	15028.7138671875	SYBR	SpCas9	Scr	1	5	00:29:00	01:28:00	1	329
B4	16	12	40.0771598815918	643534.125	14979.55078125	SYBR	SpCas9	Scr	1	5	00:29:00	01:28:00	1	329
B4	16	13	40.35899353027344	638544.9375	14870.7666015625	SYBR	SpCas9	Scr	1	5	00:29:00	01:28:00	1	329
B4	16	14	40.64082336425781	633716.5	14715.6171875	SYBR	SpCas9	Scr	1	5	00:29:00	01:28:00	1	329
B4	16	15	40.92265701293945	631247.125	14517.564453125	SYBR	SpCas9	Scr	1	5	00:29:00	01:28:00	1	329
B4	16	16	41.204490661621094	625152	14278.365234375	SYBR	SpCas9	Scr	1	5	00:29:00	01:28:00	1	329
B4	16	17	41.48632049560547	621383.5	14006.3837890625	SYBR	SpCas9	Scr	1	5	00:29:00	01:28:00	1	329
B4	16	18	41.76815414428711	617553.5625	13720.994140625	SYBR	SpCas9	Scr	1	5	00:29:00	01:28:00	1	329
B4	16	19	42.04998779296875	613043.8125	13449.2900390625	SYBR	SpCas9	Scr	1	5	00:29:00	01:28:00	1	329
B4	16	20	42.33182144165039	608522.375	13221.59375	SYBR	SpCas9	Scr	1	5	00:29:00	01:28:00	1	329
B4	16	21	42.61365509033203	607623.5	13065.4375	SYBR	SpCas9	Scr	1	5	00:29:00	01:28:00	1	329
B4	16	22	42.895484924316406	600677.6875	12998.08203125	SYBR	SpCas9	Scr	1	5	00:29:00	01:28:00	1	329
B4	16	23	43.17731857299805	597690.875	13020.091796875	SYBR	SpCas9	Scr	1	5	00:29:00	01:28:00	1	329
B4	16	24	43.45915222167969	595502.75	13109.7705078125	SYBR	SpCas9	Scr	1	5	00:29:00	01:28:00	1	329
B4	16	25	43.74098205566406	591177.375	13228.3427734375	SYBR	SpCas9	Scr	1	5	00:29:00	01:28:00	1	329
B4	16	26	44.0228157043457	587078.5	13336.826171875	SYBR	SpCas9	Scr	1	5	00:29:00	01:28:00	1	329
B4	16	27	44.304649353027344	583056.875	13416.123046875	SYBR	SpCas9	Scr	1	5	00:29:00	01:28:00	1	329
B4	16	28	44.58647918701172	577976.375	13479.9287109375	SYBR	SpCas9	Scr	1	5	00:29:00	01:28:00	1	329
B4	16	29	44.86831283569336	574399.375	13569.7685546875	SYBR	SpCas9	Scr	1	5	00:29:00	01:28:00	1	329
B4	16	30	45.150146484375	571411.125	13737.509765625	SYBR	SpCas9	Scr	1	5	00:29:00	01:28:00	1	329
B4	16	31	45.43198013305664	567046.5	14023.5712890625	SYBR	SpCas9	Scr	1	5	00:29:00	01:28:00	1	329
B4	16	32	45.71381378173828	563299.4375	14440.8427734375	SYBR	SpCas9	Scr	1	5	00:29:00	01:28:00	1	329
B4	16	33	45.995643615722656	558666.375	14969.125	SYBR	SpCas9	Scr	1	5	00:29:00	01:28:00	1	329
B4	16	34	46.2774772644043	555997.6875	15557.107421875	SYBR	SpCas9	Scr	1	5	00:29:00	01:28:00	1	329
B4	16	35	46.55931091308594	551218.6875	16154.43359375	SYBR	SpCas9	Scr	1	5	00:29:00	01:28:00	1	329
B4	16	36	46.84114074707031	544914.5	16719.01953125	SYBR	SpCas9	Scr	1	5	00:29:00	01:28:00	1	329
B4	16	37	47.12297439575195	540101.3125	17237.046875	SYBR	SpCas9	Scr	1	5	00:29:00	01:28:00	1	329
B4	16	38	47.404808044433594	535739.625	17722.69140625	SYBR	SpCas9	Scr	1	5	00:29:00	01:28:00	1	329
B4	16	39	47.68663787841797	529197.75	18202.5078125	SYBR	SpCas9	Scr	1	5	00:29:00	01:28:00	1	329
B4	16	40	47.96847152709961	525679.25	18694.29296875	SYBR	SpCas9	Scr	1	5	00:29:00	01:28:00	1	329
B4	16	41	48.25030517578125	519714.5625	19194.04296875	SYBR	SpCas9	Scr	1	5	00:29:00	01:28:00	1	329
B4	16	42	48.53213882446289	514121.15625	19679.29296875	SYBR	SpCas9	Scr	1	5	00:29:00	01:28:00	1	329
B4	16	43	48.81397247314453	507267.3125	20122.625	SYBR	SpCas9	Scr	1	5	00:29:00	01:28:00	1	329
B4	16	44	49.095802307128906	502659.03125	20504.787109375	SYBR	SpCas9	Scr	1	5	00:29:00	01:28:00	1	329
B4	16	45	49.37763595581055	495342.59375	20818.171875	SYBR	SpCas9	Scr	1	5	00:29:00	01:28:00	1	329
B4	16	46	49.65946960449219	489406.625	21060.70703125	SYBR	SpCas9	Scr	1	5	00:29:00	01:28:00	1	329
B4	16	47	49.94129943847656	484887.25	21228.419921875	SYBR	SpCas9	Scr	1	5	00:29:00	01:28:00	1	329
B4	16	48	50.2231330871582	477726.59375	21315.69140625	SYBR	SpCas9	Scr	1	5	00:29:00	01:28:00	1	329
B4	16	49	50.50496673583984	470615.71875	21324.41015625	SYBR	SpCas9	Scr	1	5	00:29:00	01:28:00	1	329
B4	16	50	50.78679656982422	464409.9375	21271.44921875	SYBR	SpCas9	Scr	1	5	00:29:00	01:28:00	1	329
B4	16	51	51.06863021850586	459435.375	21186.169921875	SYBR	SpCas9	Scr	1	5	00:29:00	01:28:00	1	329
B4	16	52	51.3504638671875	453066.53125	21096.0625	SYBR	SpCas9	Scr	1	5	00:29:00	01:28:00	1	329
B4	16	53	51.632293701171875	447395.375	21012.197265625	SYBR	SpCas9	Scr	1	5	00:29:00	01:28:00	1	329
B4	16	54	51.91413116455078	441731.0625	20926.201171875	SYBR	SpCas9	Scr	1	5	00:29:00	01:28:00	1	329
B4	16	55	52.19596099853515	434673.1875	20821.3203125	SYBR	SpCas9	Scr	1	5	00:29:00	01:28:00	1	329
B4	16	56	52.4777946472168	428785	20688.4765625	SYBR	SpCas9	Scr	1	5	00:29:00	01:28:00	1	329
B4	16	57	52.75962829589844	423248.96875	20534.267578125	SYBR	SpCas9	Scr	1	5	00:29:00	01:28:00	1	329
B4	16	58	53.04145812988281	417479.1875	20377.5859375	SYBR	SpCas9	Scr	1	5	00:29:00	01:28:00	1	329
B4	16	59	53.32329177856445	412503.4375	20239.087890625	SYBR	SpCas9	Scr	1	5	00:29:00	01:28:00	1	329
B4	16	60	53.605125427246094	404592.125	20132.0703125	SYBR	SpCas9	Scr	1	5	00:29:00	01:28:00	1	329
B4	16	61	53.88695526123047	400047.71875	20057.62890625	SYBR	SpCas9	Scr	1	5	00:29:00	01:28:00	1	329
B4	16	62	54.16878890991211	394472.8125	20003.265625	SYBR	SpCas9	Scr	1	5	00:29:00	01:28:00	1	329
B4	16	63	54.45062255859375	389821.90625	19944.9921875	SYBR	SpCas9	Scr	1	5	00:29:00	01:28:00	1	329
B4	16	64	54.732452392578125	381892.59375	19855.212890625	SYBR	SpCas9	Scr	1	5	00:29:00	01:28:00	1	329
B4	16	65	55.01428985595703	377214.875	19717.2890625	SYBR	SpCas9	Scr	1	5	00:29:00	01:28:00	1	329
B4	16	66	55.296119689941406	371010.8125	19539.203125	SYBR	SpCas9	Scr	1	5	00:29:00	01:28:00	1	329
B4	16	67	55.57795333862305	366431.40625	19354.3125	SYBR	SpCas9	Scr	1	5	00:29:00	01:28:00	1	329
B4	16	68	55.85978698730469	361686.78125	19205.537109375	SYBR	SpCas9	Scr	1	5	00:29:00	01:28:00	1	329
B4	16	69	56.14161682128906	355678.03125	19120.744140625	SYBR	SpCas9	Scr	1	5	00:29:00	01:28:00	1	329
B4	16	70	56.4234504699707	352254.9375	19095.759765625	SYBR	SpCas9	Scr	1	5	00:29:00	01:28:00	1	329
B4	16	71	56.705284118652344	345207.65625	19096.2421875	SYBR	SpCas9	Scr	1	5	00:29:00	01:28:00	1	329
B4	16	72	56.98711395263672	339274.09375	19077.978515625	SYBR	SpCas9	Scr	1	5	00:29:00	01:28:00	1	329
B4	16	73	57.26894760131836	333554.84375	19011.16015625	SYBR	SpCas9	Scr	1	5	00:29:00	01:28:00	1	329
B4	16	74	57.55078125	329496.71875	18894.869140625	SYBR	SpCas9	Scr	1	5	00:29:00	01:28:00	1	329
B4	16	75	57.832611083984375	324089.9375	18752.94921875	SYBR	SpCas9	Scr	1	5	00:29:00	01:28:00	1	329
B4	16	76	58.11444854736328	317796.34375	18617.478515625	SYBR	SpCas9	Scr	1	5	00:29:00	01:28:00	1	329
B4	16	77	58.396278381347656	313313.15625	18509.53125	SYBR	SpCas9	Scr	1	5	00:29:00	01:28:00	1	329
B4	16	78	58.6781120300293	309670.59375	18426.33203125	SYBR	SpCas9	Scr	1	5	00:29:00	01:28:00	1	329
B4	16	79	58.95994567871094	302347.5625	18340.7265625	SYBR	SpCas9	Scr	1	5	00:29:00	01:28:00	1	329
B4	16	80	59.24177551269531	297702.03125	18214.064453125	SYBR	SpCas9	Scr	1	5	00:29:00	01:28:00	1	329
B4	16	81	59.52360916137695	292228.53125	18017.166015625	SYBR	SpCas9	Scr	1	5	00:29:00	01:28:00	1	329
B4	16	82	59.805442810058594	286717.21875	17750.091796875	SYBR	SpCas9	Scr	1	5	00:29:00	01:28:00	1	329
B4	16	83	60.08727264404297	281712.375	17447.62109375	SYBR	SpCas9	Scr	1	5	00:29:00	01:28:00	1	329
B4	16	84	60.36910629272461	278002.0625	17165.62890625	SYBR	SpCas9	Scr	1	5	00:29:00	01:28:00	1	329
B4	16	85	60.65093994140625	274014.6875	16953.501953125	SYBR	SpCas9	Scr	1	5	00:29:00	01:28:00	1	329
B4	16	86	60.932769775390625	268641.03125	16830.39453125	SYBR	SpCas9	Scr	1	5	00:29:00	01:28:00	1	329
B4	16	87	61.21460723876953	264141.40625	16780.216796875	SYBR	SpCas9	Scr	1	5	00:29:00	01:28:00	1	329
B4	16	88	61.496437072753906	256951.4375	16767.33984375	SYBR	SpCas9	Scr	1	5	00:29:00	01:28:00	1	329
B4	16	89	61.77827072143555	255185	16760.29296875	SYBR	SpCas9	Scr	1	5	00:29:00	01:28:00	1	329
B4	16	90	62.06010437011719	248471.078125	16746.01953125	SYBR	SpCas9	Scr	1	5	00:29:00	01:28:00	1	329
B4	16	91	62.34193420410156	245789.28125	16726.783203125	SYBR	SpCas9	Scr	1	5	00:29:00	01:28:00	1	329
B4	16	92	62.6237678527832	239400.828125	16706.55078125	SYBR	SpCas9	Scr	1	5	00:29:00	01:28:00	1	329
B4	16	93	62.90560150146485	235534.28125	16679.74609375	SYBR	SpCas9	Scr	1	5	00:29:00	01:28:00	1	329
B4	16	94	63.18743133544922	230490.4375	16630.91015625	SYBR	SpCas9	Scr	1	5	00:29:00	01:28:00	1	329
B4	16	95	63.46926498413086	225461.234375	16544.244140625	SYBR	SpCas9	Scr	1	5	00:29:00	01:28:00	1	329
B4	16	96	63.7510986328125	221374.703125	16414.541015625	SYBR	SpCas9	Scr	1	5	00:29:00	01:28:00	1	329
B4	16	97	64.032928466796875	215784.140625	16252.67578125	SYBR	SpCas9	Scr	1	5	00:29:00	01:28:00	1	329
B4	16	98	64.31476593017578	212648.921875	16081.818359375	SYBR	SpCas9	Scr	1	5	00:29:00	01:28:00	1	329
B4	16	99	64.59659576416016	208738.046875	15927.0556640625	SYBR	SpCas9	Scr	1	5	00:29:00	01:28:00	1	329
B4	16	100	64.87843322753906	203172.640625	15804.7353515625	SYBR	SpCas9	Scr	1	5	00:29:00	01:28:00	1	329
B4	16	101	65.16026306152344	199600.875	15717.23046875	SYBR	SpCas9	Scr	1	5	00:29:00	01:28:00	1	329
B4	16	102	65.44209289550781	195098.859375	15655.73046875	SYBR	SpCas9	Scr	1	5	00:29:00	01:28:00	1	329
B4	16	103	65.72392272949219	190822.578125	15607.453125	SYBR	SpCas9	Scr	1	5	00:29:00	01:28:00	1	329
B4	16	104	66.0057601928711	185409.453125	15561.9384765625	SYBR	SpCas9	Scr	1	5	00:29:00	01:28:00	1	329
B4	16	105	66.28759002685547	182777.46875	15512.9638671875	SYBR	SpCas9	Scr	1	5	00:29:00	01:28:00	1	329
B4	16	106	66.569427490234375	177705.765625	15455.96484375	SYBR	SpCas9	Scr	1	5	00:29:00	01:28:00	1	329
B4	16	107	66.85125732421875	173280.484375	15385.4638671875	SYBR	SpCas9	Scr	1	5	00:29:00	01:28:00	1	329
B4	16	108	67.133087158203125	169010.796875	15295.1123046875	SYBR	SpCas9	Scr	1	5	00:29:00	01:28:00	1	329
B4	16	109	67.4149169921875	164822.9375	15180.5693359375	SYBR	SpCas9	Scr	1	5	00:29:00	01:28:00	1	329
B4	16	110	67.6967544555664	160444.46875	15042.4765625	SYBR	SpCas9	Scr	1	5	00:29:00	01:28:00	1	329
B4	16	111	67.97859191894531	156608.96875	14887.2021484375	SYBR	SpCas9	Scr	1	5	00:29:00	01:28:00	1	329
B4	16	112	68.26042175292969	152578.859375	14728.3583984375	SYBR	SpCas9	Scr	1	5	00:29:00	01:28:00	1	329
B4	16	113	68.54225158691406	147451.640625	14587.9443359375	SYBR	SpCas9	Scr	1	5	00:29:00	01:28:00	1	329
B4	16	114	68.82408142089844	143016.734375	14494.8251953125	SYBR	SpCas9	Scr	1	5	00:29:00	01:28:00	1	329
B4	16	115	69.10591888427734	142153.421875	14481.4404296875	SYBR	SpCas9	Scr	1	5	00:29:00	01:28:00	1	329
B4	16	116	69.38774871826172	135644.296875	14575.1982421875	SYBR	SpCas9	Scr	1	5	00:29:00	01:28:00	1	329
B4	16	117	69.669586181640625	132045.046875	14789.1806640625	SYBR	SpCas9	Scr	1	5	00:29:00	01:28:00	1	329
B4	16	118	69.951416015625	127807.6796875	15116.1982421875	SYBR	SpCas9	Scr	1	5	00:29:00	01:28:00	1	329
B4	16	119	70.233245849609375	123809.0390625	15532.16796875	SYBR	SpCas9	Scr	1	5	00:29:00	01:28:00	1	329
B4	16	120	70.51507568359375	119103	16004.39453125	SYBR	SpCas9	Scr	1	5	00:29:00	01:28:00	1	329
B4	16	121	70.79691314697266	113550.078125	16492.9453125	SYBR	SpCas9	Scr	1	5	00:29:00	01:28:00	1	329
B4	16	122	71.07875061035156	109600.4609375	16958.59375	SYBR	SpCas9	Scr	1	5	00:29:00	01:28:00	1	329
B4	16	123	71.36058044433594	104448.265625	17372.1015625	SYBR	SpCas9	Scr	1	5	00:29:00	01:28:00	1	329
B4	16	124	71.64241027832031	98920.7890625	17727.548828125	SYBR	SpCas9	Scr	1	5	00:29:00	01:28:00	1	329
B4	16	125	71.92424011230469	92385.7109375	18056.138671875	SYBR	SpCas9	Scr	1	5	00:29:00	01:28:00	1	329
B4	16	126	72.2060775756836	89277.328125	18431.142578125	SYBR	SpCas9	Scr	1	5	00:29:00	01:28:00	1	329
B4	16	127	72.48790740966797	84756.5625	18958.673828125	SYBR	SpCas9	Scr	1	5	00:29:00	01:28:00	1	329
B4	16	128	72.769744873046875	78703.359375	19753.8515625	SYBR	SpCas9	Scr	1	5	00:29:00	01:28:00	1	329
B4	16	129	73.05157470703125	72428.15625	20909.9609375	SYBR	SpCas9	Scr	1	5	00:29:00	01:28:00	1	329
B4	16	130	73.333404541015625	67603.578125	22467.939453125	SYBR	SpCas9	Scr	1	5	00:29:00	01:28:00	1	329
B4	16	131	73.615234375	61693.015625	24390.78515625	SYBR	SpCas9	Scr	1	5	00:29:00	01:28:00	1	329
B4	16	132	73.8970718383789	51284.828125	26544.375	SYBR	SpCas9	Scr	1	5	00:29:00	01:28:00	1	329
B4	16	133	74.17890930175781	43899.5546875	28689.9765625	SYBR	SpCas9	Scr	1	5	00:29:00	01:28:00	1	329
B4	16	134	74.46073913574219	34704.7734375	30497.60546875	SYBR	SpCas9	Scr	1	5	00:29:00	01:28:00	1	329
B4	16	135	74.74256896972656	22788.9296875	31590.40234375	SYBR	SpCas9	Scr	1	5	00:29:00	01:28:00	1	329
B4	16	136	75.02439880371094	11120.265625	31621.357421875	SYBR	SpCas9	Scr	1	5	00:29:00	01:28:00	1	329
B4	16	137	75.30623626708984	794.75408935546875	30368.3671875	SYBR	SpCas9	Scr	1	5	00:29:00	01:28:00	1	329
B4	16	138	75.58806610107422	-7999.01416015625	27816.69140625	SYBR	SpCas9	Scr	1	5	00:29:00	01:28:00	1	329
B4	16	139	75.869903564453125	-13640.2763671875	24191.84765625	SYBR	SpCas9	Scr	1	5	00:29:00	01:28:00	1	329
B4	16	140	76.1517333984375	-17352.484375	19919.224609375	SYBR	SpCas9	Scr	1	5	00:29:00	01:28:00	1	329
B4	16	141	76.433563232421875	-17438.580078125	15517.392578125	SYBR	SpCas9	Scr	1	5	00:29:00	01:28:00	1	329
B4	16	142	76.71539306640625	-18711.53515625	11432.02734375	SYBR	SpCas9	Scr	1	5	00:29:00	01:28:00	1	329
B4	16	143	76.99723052978516	-18620.8359375	8016.42724609375	SYBR	SpCas9	Scr	1	5	00:29:00	01:28:00	1	329
B4	16	144	77.27906799316406	-19463.998046875	5396.25	SYBR	SpCas9	Scr	1	5	00:29:00	01:28:00	1	329
B4	16	145	77.56089782714844	-20685.76953125	3515.34765625	SYBR	SpCas9	Scr	1	5	00:29:00	01:28:00	1	329
[truncated: 27,665 more rows]
