# Supplementary material for: RepFluo, a Fast Fluorescent In Vitro Assay of Cas9 Activity Exploiting Melting Curve Analysis
Source: ACS Omega. 2025 Nov 9;10(45):53816–26. doi: 10.1021/acsomega.5c02066 (PMC12631686; doi:10.1021/acsomega.5c02066)
Supplement: Supplementary file 3 [file ao5c02066_si_003.zip › Supporting_raw_data_1.xls]

Temperature	Well	FAM	Melting	Protein	Reporter DNA	sgRNA	Experiment
36.992698669433594	A3	146254.453125	NA	Alt-R SpCas9	RepFluo sl 1.0	RPP30 Trg1	2023-07-25
37.27427673339844	A3	148678.5625	NA	Alt-R SpCas9	RepFluo sl 1.0	RPP30 Trg1	2023-07-25
37.55585861206055	A3	150625.703125	NA	Alt-R SpCas9	RepFluo sl 1.0	RPP30 Trg1	2023-07-25
37.837440490722656	A3	153217.53125	NA	Alt-R SpCas9	RepFluo sl 1.0	RPP30 Trg1	2023-07-25
38.119022369384766	A3	152594.34375	NA	Alt-R SpCas9	RepFluo sl 1.0	RPP30 Trg1	2023-07-25
38.400604248046875	A3	154346.40625	NA	Alt-R SpCas9	RepFluo sl 1.0	RPP30 Trg1	2023-07-25
38.682186126708984	A3	155256	NA	Alt-R SpCas9	RepFluo sl 1.0	RPP30 Trg1	2023-07-25
38.963768005371094	A3	156131.125	NA	Alt-R SpCas9	RepFluo sl 1.0	RPP30 Trg1	2023-07-25
39.2453498840332	A3	158229.71875	NA	Alt-R SpCas9	RepFluo sl 1.0	RPP30 Trg1	2023-07-25
39.52693176269531	A3	159351.53125	NA	Alt-R SpCas9	RepFluo sl 1.0	RPP30 Trg1	2023-07-25
39.808509826660156	A3	159782.265625	NA	Alt-R SpCas9	RepFluo sl 1.0	RPP30 Trg1	2023-07-25
40.090091705322266	A3	160721.03125	NA	Alt-R SpCas9	RepFluo sl 1.0	RPP30 Trg1	2023-07-25
40.371673583984375	A3	162752.21875	NA	Alt-R SpCas9	RepFluo sl 1.0	RPP30 Trg1	2023-07-25
40.653255462646484	A3	160876.109375	NA	Alt-R SpCas9	RepFluo sl 1.0	RPP30 Trg1	2023-07-25
40.934837341308594	A3	161204.1875	NA	Alt-R SpCas9	RepFluo sl 1.0	RPP30 Trg1	2023-07-25
41.2164192199707	A3	162301.796875	NA	Alt-R SpCas9	RepFluo sl 1.0	RPP30 Trg1	2023-07-25
41.49800109863281	A3	162173.578125	NA	Alt-R SpCas9	RepFluo sl 1.0	RPP30 Trg1	2023-07-25
41.77958297729492	A3	162817.515625	NA	Alt-R SpCas9	RepFluo sl 1.0	RPP30 Trg1	2023-07-25
42.06116485595703	A3	163543.421875	NA	Alt-R SpCas9	RepFluo sl 1.0	RPP30 Trg1	2023-07-25
42.342742919921875	A3	163877	NA	Alt-R SpCas9	RepFluo sl 1.0	RPP30 Trg1	2023-07-25
42.62432861328125	A3	165509.671875	NA	Alt-R SpCas9	RepFluo sl 1.0	RPP30 Trg1	2023-07-25
42.905906677246094	A3	164399.34375	NA	Alt-R SpCas9	RepFluo sl 1.0	RPP30 Trg1	2023-07-25
43.1874885559082	A3	164058.828125	NA	Alt-R SpCas9	RepFluo sl 1.0	RPP30 Trg1	2023-07-25
43.46907043457031	A3	163694.375	NA	Alt-R SpCas9	RepFluo sl 1.0	RPP30 Trg1	2023-07-25
43.75065231323242	A3	163104.8125	NA	Alt-R SpCas9	RepFluo sl 1.0	RPP30 Trg1	2023-07-25
44.03223419189453	A3	164385	NA	Alt-R SpCas9	RepFluo sl 1.0	RPP30 Trg1	2023-07-25
44.31381607055664	A3	165126.46875	NA	Alt-R SpCas9	RepFluo sl 1.0	RPP30 Trg1	2023-07-25
44.59539794921875	A3	163499.609375	NA	Alt-R SpCas9	RepFluo sl 1.0	RPP30 Trg1	2023-07-25
44.87697982788086	A3	164628.125	NA	Alt-R SpCas9	RepFluo sl 1.0	RPP30 Trg1	2023-07-25
45.15856170654297	A3	163715.546875	NA	Alt-R SpCas9	RepFluo sl 1.0	RPP30 Trg1	2023-07-25
45.44013977050781	A3	164802.328125	NA	Alt-R SpCas9	RepFluo sl 1.0	RPP30 Trg1	2023-07-25
45.72172164916992	A3	164234.1875	NA	Alt-R SpCas9	RepFluo sl 1.0	RPP30 Trg1	2023-07-25
46.00330352783203	A3	164271.984375	NA	Alt-R SpCas9	RepFluo sl 1.0	RPP30 Trg1	2023-07-25
46.28488540649414	A3	164694.828125	NA	Alt-R SpCas9	RepFluo sl 1.0	RPP30 Trg1	2023-07-25
46.56646728515625	A3	164054.3125	NA	Alt-R SpCas9	RepFluo sl 1.0	RPP30 Trg1	2023-07-25
46.84804916381836	A3	163499.609375	NA	Alt-R SpCas9	RepFluo sl 1.0	RPP30 Trg1	2023-07-25
47.12963104248047	A3	162226.875	NA	Alt-R SpCas9	RepFluo sl 1.0	RPP30 Trg1	2023-07-25
47.41121292114258	A3	163671.203125	NA	Alt-R SpCas9	RepFluo sl 1.0	RPP30 Trg1	2023-07-25
47.69279479980469	A3	165580.640625	NA	Alt-R SpCas9	RepFluo sl 1.0	RPP30 Trg1	2023-07-25
47.97437286376953	A3	163715.546875	NA	Alt-R SpCas9	RepFluo sl 1.0	RPP30 Trg1	2023-07-25
48.255958557128906	A3	162748.109375	NA	Alt-R SpCas9	RepFluo sl 1.0	RPP30 Trg1	2023-07-25
48.53753662109375	A3	162181.953125	NA	Alt-R SpCas9	RepFluo sl 1.0	RPP30 Trg1	2023-07-25
48.81911849975586	A3	163713.46875	NA	Alt-R SpCas9	RepFluo sl 1.0	RPP30 Trg1	2023-07-25
49.10070037841797	A3	163902.859375	NA	Alt-R SpCas9	RepFluo sl 1.0	RPP30 Trg1	2023-07-25
49.38228225708008	A3	163434.65625	NA	Alt-R SpCas9	RepFluo sl 1.0	RPP30 Trg1	2023-07-25
49.66386413574219	A3	160981.515625	NA	Alt-R SpCas9	RepFluo sl 1.0	RPP30 Trg1	2023-07-25
49.9454460144043	A3	162801.546875	NA	Alt-R SpCas9	RepFluo sl 1.0	RPP30 Trg1	2023-07-25
50.227027893066406	A3	162358.859375	NA	Alt-R SpCas9	RepFluo sl 1.0	RPP30 Trg1	2023-07-25
50.50860595703125	A3	163338.96875	NA	Alt-R SpCas9	RepFluo sl 1.0	RPP30 Trg1	2023-07-25
50.790191650390625	A3	162142.9375	NA	Alt-R SpCas9	RepFluo sl 1.0	RPP30 Trg1	2023-07-25
51.07176971435547	A3	161122.90625	NA	Alt-R SpCas9	RepFluo sl 1.0	RPP30 Trg1	2023-07-25
51.353355407714844	A3	161394.234375	NA	Alt-R SpCas9	RepFluo sl 1.0	RPP30 Trg1	2023-07-25
51.63493347167969	A3	162475.59375	NA	Alt-R SpCas9	RepFluo sl 1.0	RPP30 Trg1	2023-07-25
51.9165153503418	A3	162570.359375	NA	Alt-R SpCas9	RepFluo sl 1.0	RPP30 Trg1	2023-07-25
52.198097229003906	A3	161648.109375	NA	Alt-R SpCas9	RepFluo sl 1.0	RPP30 Trg1	2023-07-25
52.479679107666016	A3	161991.890625	NA	Alt-R SpCas9	RepFluo sl 1.0	RPP30 Trg1	2023-07-25
52.761260986328125	A3	163471.03125	NA	Alt-R SpCas9	RepFluo sl 1.0	RPP30 Trg1	2023-07-25
53.04283905029297	A3	162648.171875	NA	Alt-R SpCas9	RepFluo sl 1.0	RPP30 Trg1	2023-07-25
53.324424743652344	A3	161263.8125	NA	Alt-R SpCas9	RepFluo sl 1.0	RPP30 Trg1	2023-07-25
53.60600280761719	A3	163416.609375	NA	Alt-R SpCas9	RepFluo sl 1.0	RPP30 Trg1	2023-07-25
53.88758850097656	A3	160815.359375	NA	Alt-R SpCas9	RepFluo sl 1.0	RPP30 Trg1	2023-07-25
54.169166564941406	A3	161740.015625	NA	Alt-R SpCas9	RepFluo sl 1.0	RPP30 Trg1	2023-07-25
54.450748443603516	A3	160079.9375	NA	Alt-R SpCas9	RepFluo sl 1.0	RPP30 Trg1	2023-07-25
54.732330322265625	A3	161241.4375	NA	Alt-R SpCas9	RepFluo sl 1.0	RPP30 Trg1	2023-07-25
55.013912200927734	A3	160558.375	NA	Alt-R SpCas9	RepFluo sl 1.0	RPP30 Trg1	2023-07-25
55.295494079589844	A3	162423.5625	NA	Alt-R SpCas9	RepFluo sl 1.0	RPP30 Trg1	2023-07-25
55.57707595825195	A3	161870.15625	NA	Alt-R SpCas9	RepFluo sl 1.0	RPP30 Trg1	2023-07-25
55.85865783691406	A3	161886.1875	NA	Alt-R SpCas9	RepFluo sl 1.0	RPP30 Trg1	2023-07-25
56.140235900878906	A3	161064.484375	NA	Alt-R SpCas9	RepFluo sl 1.0	RPP30 Trg1	2023-07-25
56.42182159423828	A3	161761.21875	NA	Alt-R SpCas9	RepFluo sl 1.0	RPP30 Trg1	2023-07-25
56.703399658203125	A3	159625.03125	NA	Alt-R SpCas9	RepFluo sl 1.0	RPP30 Trg1	2023-07-25
56.9849853515625	A3	158990.53125	NA	Alt-R SpCas9	RepFluo sl 1.0	RPP30 Trg1	2023-07-25
57.266563415527344	A3	160271.578125	NA	Alt-R SpCas9	RepFluo sl 1.0	RPP30 Trg1	2023-07-25
57.54814529418945	A3	158853.125	NA	Alt-R SpCas9	RepFluo sl 1.0	RPP30 Trg1	2023-07-25
57.82972717285156	A3	159274	NA	Alt-R SpCas9	RepFluo sl 1.0	RPP30 Trg1	2023-07-25
58.11130905151367	A3	159341.515625	NA	Alt-R SpCas9	RepFluo sl 1.0	RPP30 Trg1	2023-07-25
58.39289093017578	A3	158541.953125	NA	Alt-R SpCas9	RepFluo sl 1.0	RPP30 Trg1	2023-07-25
58.674468994140625	A3	159213.578125	NA	Alt-R SpCas9	RepFluo sl 1.0	RPP30 Trg1	2023-07-25
58.9560546875	A3	156510.09375	NA	Alt-R SpCas9	RepFluo sl 1.0	RPP30 Trg1	2023-07-25
59.237632751464844	A3	154645.15625	NA	Alt-R SpCas9	RepFluo sl 1.0	RPP30 Trg1	2023-07-25
59.51921844482422	A3	154064.84375	NA	Alt-R SpCas9	RepFluo sl 1.0	RPP30 Trg1	2023-07-25
59.80079650878906	A3	151767.21875	NA	Alt-R SpCas9	RepFluo sl 1.0	RPP30 Trg1	2023-07-25
60.08237838745117	A3	151291.15625	NA	Alt-R SpCas9	RepFluo sl 1.0	RPP30 Trg1	2023-07-25
60.36396026611328	A3	150057.28125	NA	Alt-R SpCas9	RepFluo sl 1.0	RPP30 Trg1	2023-07-25
60.64554214477539	A3	147140.109375	NA	Alt-R SpCas9	RepFluo sl 1.0	RPP30 Trg1	2023-07-25
60.9271240234375	A3	144473.6875	NA	Alt-R SpCas9	RepFluo sl 1.0	RPP30 Trg1	2023-07-25
61.208702087402344	A3	143245.84375	NA	Alt-R SpCas9	RepFluo sl 1.0	RPP30 Trg1	2023-07-25
61.49028778076172	A3	137817.6875	NA	Alt-R SpCas9	RepFluo sl 1.0	RPP30 Trg1	2023-07-25
61.77186584472656	A3	135376.421875	NA	Alt-R SpCas9	RepFluo sl 1.0	RPP30 Trg1	2023-07-25
62.05345153808594	A3	132776.21875	NA	Alt-R SpCas9	RepFluo sl 1.0	RPP30 Trg1	2023-07-25
62.33502960205078	A3	127521.515625	NA	Alt-R SpCas9	RepFluo sl 1.0	RPP30 Trg1	2023-07-25
62.61661148071289	A3	121991.9296875	NA	Alt-R SpCas9	RepFluo sl 1.0	RPP30 Trg1	2023-07-25
62.898193359375	A3	117900.8828125	NA	Alt-R SpCas9	RepFluo sl 1.0	RPP30 Trg1	2023-07-25
63.17977523803711	A3	114181.8671875	NA	Alt-R SpCas9	RepFluo sl 1.0	RPP30 Trg1	2023-07-25
63.46135711669922	A3	110339.96875	NA	Alt-R SpCas9	RepFluo sl 1.0	RPP30 Trg1	2023-07-25
63.74293899536133	A3	107237.84375	NA	Alt-R SpCas9	RepFluo sl 1.0	RPP30 Trg1	2023-07-25
64.02452087402344	A3	104397.46875	NA	Alt-R SpCas9	RepFluo sl 1.0	RPP30 Trg1	2023-07-25
64.30609893798828	A3	103713.4609375	NA	Alt-R SpCas9	RepFluo sl 1.0	RPP30 Trg1	2023-07-25
64.58768463134766	A3	100607.15625	NA	Alt-R SpCas9	RepFluo sl 1.0	RPP30 Trg1	2023-07-25
64.8692626953125	A3	99311.765625	NA	Alt-R SpCas9	RepFluo sl 1.0	RPP30 Trg1	2023-07-25
65.150848388671875	A3	101100.90625	NA	Alt-R SpCas9	RepFluo sl 1.0	RPP30 Trg1	2023-07-25
65.43242645263672	A3	99195.3984375	NA	Alt-R SpCas9	RepFluo sl 1.0	RPP30 Trg1	2023-07-25
65.71400451660156	A3	97894.4375	NA	Alt-R SpCas9	RepFluo sl 1.0	RPP30 Trg1	2023-07-25
65.99559020996094	A3	98884.0859375	NA	Alt-R SpCas9	RepFluo sl 1.0	RPP30 Trg1	2023-07-25
66.27717590332031	A3	97614.265625	NA	Alt-R SpCas9	RepFluo sl 1.0	RPP30 Trg1	2023-07-25
66.55875396728516	A3	96830.9765625	NA	Alt-R SpCas9	RepFluo sl 1.0	RPP30 Trg1	2023-07-25
66.84033203125	A3	97899.8203125	NA	Alt-R SpCas9	RepFluo sl 1.0	RPP30 Trg1	2023-07-25
67.121917724609375	A3	97636.2890625	NA	Alt-R SpCas9	RepFluo sl 1.0	RPP30 Trg1	2023-07-25
67.40350341796875	A3	96952.96875	NA	Alt-R SpCas9	RepFluo sl 1.0	RPP30 Trg1	2023-07-25
67.68507385253906	A3	94168.96875	NA	Alt-R SpCas9	RepFluo sl 1.0	RPP30 Trg1	2023-07-25
67.96665954589844	A3	96269.53125	NA	Alt-R SpCas9	RepFluo sl 1.0	RPP30 Trg1	2023-07-25
68.24824523925781	A3	95292.7421875	NA	Alt-R SpCas9	RepFluo sl 1.0	RPP30 Trg1	2023-07-25
68.52982330322266	A3	93802	NA	Alt-R SpCas9	RepFluo sl 1.0	RPP30 Trg1	2023-07-25
68.8114013671875	A3	94520.1796875	NA	Alt-R SpCas9	RepFluo sl 1.0	RPP30 Trg1	2023-07-25
69.092987060546875	A3	95246.578125	NA	Alt-R SpCas9	RepFluo sl 1.0	RPP30 Trg1	2023-07-25
69.37457275390625	A3	94255.4453125	NA	Alt-R SpCas9	RepFluo sl 1.0	RPP30 Trg1	2023-07-25
69.6561508178711	A3	93166.0546875	NA	Alt-R SpCas9	RepFluo sl 1.0	RPP30 Trg1	2023-07-25
69.93772888183594	A3	92737.3203125	NA	Alt-R SpCas9	RepFluo sl 1.0	RPP30 Trg1	2023-07-25
70.21931457519531	A3	92083.703125	NA	Alt-R SpCas9	RepFluo sl 1.0	RPP30 Trg1	2023-07-25
70.50089263916016	A3	92258.9140625	NA	Alt-R SpCas9	RepFluo sl 1.0	RPP30 Trg1	2023-07-25
70.782470703125	A3	90778.9921875	NA	Alt-R SpCas9	RepFluo sl 1.0	RPP30 Trg1	2023-07-25
71.064056396484375	A3	90438.296875	NA	Alt-R SpCas9	RepFluo sl 1.0	RPP30 Trg1	2023-07-25
71.34564208984375	A3	90676.828125	NA	Alt-R SpCas9	RepFluo sl 1.0	RPP30 Trg1	2023-07-25
71.6272201538086	A3	88559.28125	NA	Alt-R SpCas9	RepFluo sl 1.0	RPP30 Trg1	2023-07-25
71.90879821777344	A3	88707.5234375	NA	Alt-R SpCas9	RepFluo sl 1.0	RPP30 Trg1	2023-07-25
72.19038391113281	A3	88326.7265625	NA	Alt-R SpCas9	RepFluo sl 1.0	RPP30 Trg1	2023-07-25
72.47196960449219	A3	89868.015625	NA	Alt-R SpCas9	RepFluo sl 1.0	RPP30 Trg1	2023-07-25
72.75354766845703	A3	88503.859375	NA	Alt-R SpCas9	RepFluo sl 1.0	RPP30 Trg1	2023-07-25
73.035125732421875	A3	86709.1328125	NA	Alt-R SpCas9	RepFluo sl 1.0	RPP30 Trg1	2023-07-25
73.31671142578125	A3	86394.265625	NA	Alt-R SpCas9	RepFluo sl 1.0	RPP30 Trg1	2023-07-25
73.5982894897461	A3	85642.3984375	NA	Alt-R SpCas9	RepFluo sl 1.0	RPP30 Trg1	2023-07-25
73.87986755371094	A3	85331.3984375	NA	Alt-R SpCas9	RepFluo sl 1.0	RPP30 Trg1	2023-07-25
74.16145324707031	A3	85820.71875	NA	Alt-R SpCas9	RepFluo sl 1.0	RPP30 Trg1	2023-07-25
74.44303894042969	A3	85713.984375	NA	Alt-R SpCas9	RepFluo sl 1.0	RPP30 Trg1	2023-07-25
74.72461700439453	A3	85125.90625	NA	Alt-R SpCas9	RepFluo sl 1.0	RPP30 Trg1	2023-07-25
75.006195068359375	A3	82980.9296875	NA	Alt-R SpCas9	RepFluo sl 1.0	RPP30 Trg1	2023-07-25
75.28778076171875	A3	84266.5	NA	Alt-R SpCas9	RepFluo sl 1.0	RPP30 Trg1	2023-07-25
75.569366455078125	A3	81911.4375	NA	Alt-R SpCas9	RepFluo sl 1.0	RPP30 Trg1	2023-07-25
75.85093688964844	A3	82990.859375	NA	Alt-R SpCas9	RepFluo sl 1.0	RPP30 Trg1	2023-07-25
76.13252258300781	A3	83880.84375	NA	Alt-R SpCas9	RepFluo sl 1.0	RPP30 Trg1	2023-07-25
76.41410827636719	A3	83062.15625	NA	Alt-R SpCas9	RepFluo sl 1.0	RPP30 Trg1	2023-07-25
76.69568634033203	A3	80933.59375	NA	Alt-R SpCas9	RepFluo sl 1.0	RPP30 Trg1	2023-07-25
76.977264404296875	A3	82253.9375	NA	Alt-R SpCas9	RepFluo sl 1.0	RPP30 Trg1	2023-07-25
77.25885009765625	A3	80857.9140625	NA	Alt-R SpCas9	RepFluo sl 1.0	RPP30 Trg1	2023-07-25
77.540435791015625	A3	80909.09375	NA	Alt-R SpCas9	RepFluo sl 1.0	RPP30 Trg1	2023-07-25
77.82201385498047	A3	79460.7109375	NA	Alt-R SpCas9	RepFluo sl 1.0	RPP30 Trg1	2023-07-25
78.10359191894531	A3	82067.5390625	NA	Alt-R SpCas9	RepFluo sl 1.0	RPP30 Trg1	2023-07-25
78.38517761230469	A3	80584.0859375	NA	Alt-R SpCas9	RepFluo sl 1.0	RPP30 Trg1	2023-07-25
78.66675567626953	A3	81200.6484375	NA	Alt-R SpCas9	RepFluo sl 1.0	RPP30 Trg1	2023-07-25
78.948333740234375	A3	79702.515625	NA	Alt-R SpCas9	RepFluo sl 1.0	RPP30 Trg1	2023-07-25
79.22991943359375	A3	79101.5703125	NA	Alt-R SpCas9	RepFluo sl 1.0	RPP30 Trg1	2023-07-25
79.511505126953125	A3	77716.296875	NA	Alt-R SpCas9	RepFluo sl 1.0	RPP30 Trg1	2023-07-25
79.79308319091797	A3	78096.453125	NA	Alt-R SpCas9	RepFluo sl 1.0	RPP30 Trg1	2023-07-25
80.07466125488281	A3	80429.921875	NA	Alt-R SpCas9	RepFluo sl 1.0	RPP30 Trg1	2023-07-25
80.35624694824219	A3	78383.203125	NA	Alt-R SpCas9	RepFluo sl 1.0	RPP30 Trg1	2023-07-25
80.63783264160156	A3	78548.375	NA	Alt-R SpCas9	RepFluo sl 1.0	RPP30 Trg1	2023-07-25
80.9194107055664	A3	77114.1171875	NA	Alt-R SpCas9	RepFluo sl 1.0	RPP30 Trg1	2023-07-25
81.20098876953125	A3	75357.953125	NA	Alt-R SpCas9	RepFluo sl 1.0	RPP30 Trg1	2023-07-25
81.482574462890625	A3	77040.859375	NA	Alt-R SpCas9	RepFluo sl 1.0	RPP30 Trg1	2023-07-25
81.76415252685547	A3	74975.1796875	NA	Alt-R SpCas9	RepFluo sl 1.0	RPP30 Trg1	2023-07-25
82.04573059082031	A3	73659.9453125	NA	Alt-R SpCas9	RepFluo sl 1.0	RPP30 Trg1	2023-07-25
82.32731628417969	A3	74152.6640625	NA	Alt-R SpCas9	RepFluo sl 1.0	RPP30 Trg1	2023-07-25
82.60890197753906	A3	74014.1953125	NA	Alt-R SpCas9	RepFluo sl 1.0	RPP30 Trg1	2023-07-25
82.8904800415039	A3	74401.4921875	NA	Alt-R SpCas9	RepFluo sl 1.0	RPP30 Trg1	2023-07-25
83.17205810546875	A3	75066.890625	NA	Alt-R SpCas9	RepFluo sl 1.0	RPP30 Trg1	2023-07-25
83.453643798828125	A3	74103.65625	NA	Alt-R SpCas9	RepFluo sl 1.0	RPP30 Trg1	2023-07-25
83.7352294921875	A3	73716.796875	NA	Alt-R SpCas9	RepFluo sl 1.0	RPP30 Trg1	2023-07-25
84.01680755615234	A3	73495.5703125	NA	Alt-R SpCas9	RepFluo sl 1.0	RPP30 Trg1	2023-07-25
84.29838562011719	A3	72072.4375	NA	Alt-R SpCas9	RepFluo sl 1.0	RPP30 Trg1	2023-07-25
84.57997131347656	A3	71766.4453125	NA	Alt-R SpCas9	RepFluo sl 1.0	RPP30 Trg1	2023-07-25
84.8615493774414	A3	72842.359375	NA	Alt-R SpCas9	RepFluo sl 1.0	RPP30 Trg1	2023-07-25
85.14312744140625	A3	72438.1015625	NA	Alt-R SpCas9	RepFluo sl 1.0	RPP30 Trg1	2023-07-25
85.424713134765625	A3	72254.3046875	NA	Alt-R SpCas9	RepFluo sl 1.0	RPP30 Trg1	2023-07-25
85.706298828125	A3	71265.703125	NA	Alt-R SpCas9	RepFluo sl 1.0	RPP30 Trg1	2023-07-25
85.98787689208984	A3	70912.4609375	NA	Alt-R SpCas9	RepFluo sl 1.0	RPP30 Trg1	2023-07-25
86.26945495605469	A3	71411.7890625	NA	Alt-R SpCas9	RepFluo sl 1.0	RPP30 Trg1	2023-07-25
86.55104064941406	A3	69721.5234375	NA	Alt-R SpCas9	RepFluo sl 1.0	RPP30 Trg1	2023-07-25
86.8326187133789	A3	70756.2109375	NA	Alt-R SpCas9	RepFluo sl 1.0	RPP30 Trg1	2023-07-25
87.11419677734375	A3	70319.9375	NA	Alt-R SpCas9	RepFluo sl 1.0	RPP30 Trg1	2023-07-25
87.395782470703125	A3	69220.90625	NA	Alt-R SpCas9	RepFluo sl 1.0	RPP30 Trg1	2023-07-25
87.6773681640625	A3	69265.765625	NA	Alt-R SpCas9	RepFluo sl 1.0	RPP30 Trg1	2023-07-25
87.95894622802734	A3	67985.8046875	NA	Alt-R SpCas9	RepFluo sl 1.0	RPP30 Trg1	2023-07-25
88.24052429199219	A3	67275.8515625	NA	Alt-R SpCas9	RepFluo sl 1.0	RPP30 Trg1	2023-07-25
88.52210998535156	A3	67351.421875	NA	Alt-R SpCas9	RepFluo sl 1.0	RPP30 Trg1	2023-07-25
88.80369567871094	A3	67348.6015625	NA	Alt-R SpCas9	RepFluo sl 1.0	RPP30 Trg1	2023-07-25
89.08527374267578	A3	66142.21875	NA	Alt-R SpCas9	RepFluo sl 1.0	RPP30 Trg1	2023-07-25
89.366851806640625	A3	66563.3515625	NA	Alt-R SpCas9	RepFluo sl 1.0	RPP30 Trg1	2023-07-25
89.6484375	A3	65222.49609375	NA	Alt-R SpCas9	RepFluo sl 1.0	RPP30 Trg1	2023-07-25
89.93001556396484	A3	66549.4375	NA	Alt-R SpCas9	RepFluo sl 1.0	RPP30 Trg1	2023-07-25
90.21159362792969	A3	65227.0234375	NA	Alt-R SpCas9	RepFluo sl 1.0	RPP30 Trg1	2023-07-25
90.49317932128906	A3	62999.8046875	NA	Alt-R SpCas9	RepFluo sl 1.0	RPP30 Trg1	2023-07-25
90.77476501464844	A3	63125.59765625	NA	Alt-R SpCas9	RepFluo sl 1.0	RPP30 Trg1	2023-07-25
91.05634307861328	A3	62762.02734375	NA	Alt-R SpCas9	RepFluo sl 1.0	RPP30 Trg1	2023-07-25
91.337921142578125	A3	61536.01953125	NA	Alt-R SpCas9	RepFluo sl 1.0	RPP30 Trg1	2023-07-25
91.6195068359375	A3	63466.078125	NA	Alt-R SpCas9	RepFluo sl 1.0	RPP30 Trg1	2023-07-25
91.901092529296875	A3	62086.92578125	NA	Alt-R SpCas9	RepFluo sl 1.0	RPP30 Trg1	2023-07-25
92.18267059326172	A3	61172.6015625	NA	Alt-R SpCas9	RepFluo sl 1.0	RPP30 Trg1	2023-07-25
92.46424865722656	A3	58397.69921875	NA	Alt-R SpCas9	RepFluo sl 1.0	RPP30 Trg1	2023-07-25
92.74583435058594	A3	59869.60546875	NA	Alt-R SpCas9	RepFluo sl 1.0	RPP30 Trg1	2023-07-25
93.02741241455078	A3	60727.3359375	NA	Alt-R SpCas9	RepFluo sl 1.0	RPP30 Trg1	2023-07-25
93.308990478515625	A3	60116.25390625	NA	Alt-R SpCas9	RepFluo sl 1.0	RPP30 Trg1	2023-07-25
93.590576171875	A3	57983.703125	NA	Alt-R SpCas9	RepFluo sl 1.0	RPP30 Trg1	2023-07-25
93.872161865234375	A3	59795.76171875	NA	Alt-R SpCas9	RepFluo sl 1.0	RPP30 Trg1	2023-07-25
94.15373992919922	A3	59755.3671875	NA	Alt-R SpCas9	RepFluo sl 1.0	RPP30 Trg1	2023-07-25
94.43531799316406	A3	58346.9765625	NA	Alt-R SpCas9	RepFluo sl 1.0	RPP30 Trg1	2023-07-25
94.71690368652344	A3	58601.9296875	NA	Alt-R SpCas9	RepFluo sl 1.0	RPP30 Trg1	2023-07-25
36.992698669433594	B3	194295.40625	NA	Alt-R SpCas9	RepFluo sl 1.0	Scr	2023-07-25
37.27427673339844	B3	196933.859375	NA	Alt-R SpCas9	RepFluo sl 1.0	Scr	2023-07-25
37.55585861206055	B3	196030.046875	NA	Alt-R SpCas9	RepFluo sl 1.0	Scr	2023-07-25
37.837440490722656	B3	198522.84375	NA	Alt-R SpCas9	RepFluo sl 1.0	Scr	2023-07-25
38.119022369384766	B3	200122.203125	NA	Alt-R SpCas9	RepFluo sl 1.0	Scr	2023-07-25
38.400604248046875	B3	200998.75	NA	Alt-R SpCas9	RepFluo sl 1.0	Scr	2023-07-25
38.682186126708984	B3	202943.890625	NA	Alt-R SpCas9	RepFluo sl 1.0	Scr	2023-07-25
38.963768005371094	B3	203000.484375	NA	Alt-R SpCas9	RepFluo sl 1.0	Scr	2023-07-25
39.2453498840332	B3	204768.328125	NA	Alt-R SpCas9	RepFluo sl 1.0	Scr	2023-07-25
39.52693176269531	B3	205036.46875	NA	Alt-R SpCas9	RepFluo sl 1.0	Scr	2023-07-25
39.808509826660156	B3	207029.65625	NA	Alt-R SpCas9	RepFluo sl 1.0	Scr	2023-07-25
40.090091705322266	B3	207379.546875	NA	Alt-R SpCas9	RepFluo sl 1.0	Scr	2023-07-25
40.371673583984375	B3	207665.890625	NA	Alt-R SpCas9	RepFluo sl 1.0	Scr	2023-07-25
40.653255462646484	B3	207280.78125	NA	Alt-R SpCas9	RepFluo sl 1.0	Scr	2023-07-25
40.934837341308594	B3	210468.234375	NA	Alt-R SpCas9	RepFluo sl 1.0	Scr	2023-07-25
41.2164192199707	B3	211163.21875	NA	Alt-R SpCas9	RepFluo sl 1.0	Scr	2023-07-25
41.49800109863281	B3	211625.96875	NA	Alt-R SpCas9	RepFluo sl 1.0	Scr	2023-07-25
41.77958297729492	B3	212542.703125	NA	Alt-R SpCas9	RepFluo sl 1.0	Scr	2023-07-25
42.06116485595703	B3	211979.9375	NA	Alt-R SpCas9	RepFluo sl 1.0	Scr	2023-07-25
42.342742919921875	B3	213679.328125	NA	Alt-R SpCas9	RepFluo sl 1.0	Scr	2023-07-25
42.62432861328125	B3	216290.46875	NA	Alt-R SpCas9	RepFluo sl 1.0	Scr	2023-07-25
42.905906677246094	B3	215670.296875	NA	Alt-R SpCas9	RepFluo sl 1.0	Scr	2023-07-25
43.1874885559082	B3	214888.90625	NA	Alt-R SpCas9	RepFluo sl 1.0	Scr	2023-07-25
43.46907043457031	B3	216155.171875	NA	Alt-R SpCas9	RepFluo sl 1.0	Scr	2023-07-25
43.75065231323242	B3	217462.09375	NA	Alt-R SpCas9	RepFluo sl 1.0	Scr	2023-07-25
44.03223419189453	B3	216211.296875	NA	Alt-R SpCas9	RepFluo sl 1.0	Scr	2023-07-25
44.31381607055664	B3	219005	NA	Alt-R SpCas9	RepFluo sl 1.0	Scr	2023-07-25
44.59539794921875	B3	217828.765625	NA	Alt-R SpCas9	RepFluo sl 1.0	Scr	2023-07-25
44.87697982788086	B3	218486.328125	NA	Alt-R SpCas9	RepFluo sl 1.0	Scr	2023-07-25
45.15856170654297	B3	218764.5625	NA	Alt-R SpCas9	RepFluo sl 1.0	Scr	2023-07-25
45.44013977050781	B3	220207.109375	NA	Alt-R SpCas9	RepFluo sl 1.0	Scr	2023-07-25
45.72172164916992	B3	220694.546875	NA	Alt-R SpCas9	RepFluo sl 1.0	Scr	2023-07-25
46.00330352783203	B3	221129.890625	NA	Alt-R SpCas9	RepFluo sl 1.0	Scr	2023-07-25
46.28488540649414	B3	220444.46875	NA	Alt-R SpCas9	RepFluo sl 1.0	Scr	2023-07-25
46.56646728515625	B3	221908.921875	NA	Alt-R SpCas9	RepFluo sl 1.0	Scr	2023-07-25
46.84804916381836	B3	221695.984375	NA	Alt-R SpCas9	RepFluo sl 1.0	Scr	2023-07-25
47.12963104248047	B3	222278.6875	NA	Alt-R SpCas9	RepFluo sl 1.0	Scr	2023-07-25
47.41121292114258	B3	222993.953125	NA	Alt-R SpCas9	RepFluo sl 1.0	Scr	2023-07-25
47.69279479980469	B3	221141.546875	NA	Alt-R SpCas9	RepFluo sl 1.0	Scr	2023-07-25
47.97437286376953	B3	222018.03125	NA	Alt-R SpCas9	RepFluo sl 1.0	Scr	2023-07-25
48.255958557128906	B3	222261.5	NA	Alt-R SpCas9	RepFluo sl 1.0	Scr	2023-07-25
48.53753662109375	B3	223105.890625	NA	Alt-R SpCas9	RepFluo sl 1.0	Scr	2023-07-25
48.81911849975586	B3	223322.5625	NA	Alt-R SpCas9	RepFluo sl 1.0	Scr	2023-07-25
49.10070037841797	B3	223966.53125	NA	Alt-R SpCas9	RepFluo sl 1.0	Scr	2023-07-25
49.38228225708008	B3	222713.109375	NA	Alt-R SpCas9	RepFluo sl 1.0	Scr	2023-07-25
49.66386413574219	B3	222740.4375	NA	Alt-R SpCas9	RepFluo sl 1.0	Scr	2023-07-25
49.9454460144043	B3	223867.703125	NA	Alt-R SpCas9	RepFluo sl 1.0	Scr	2023-07-25
50.227027893066406	B3	223070.125	NA	Alt-R SpCas9	RepFluo sl 1.0	Scr	2023-07-25
50.50860595703125	B3	224637.3125	NA	Alt-R SpCas9	RepFluo sl 1.0	Scr	2023-07-25
50.790191650390625	B3	224055.828125	NA	Alt-R SpCas9	RepFluo sl 1.0	Scr	2023-07-25
51.07176971435547	B3	223046.328125	NA	Alt-R SpCas9	RepFluo sl 1.0	Scr	2023-07-25
51.353355407714844	B3	224369.546875	NA	Alt-R SpCas9	RepFluo sl 1.0	Scr	2023-07-25
51.63493347167969	B3	224940.484375	NA	Alt-R SpCas9	RepFluo sl 1.0	Scr	2023-07-25
51.9165153503418	B3	223446.078125	NA	Alt-R SpCas9	RepFluo sl 1.0	Scr	2023-07-25
52.198097229003906	B3	222860.359375	NA	Alt-R SpCas9	RepFluo sl 1.0	Scr	2023-07-25
52.479679107666016	B3	224064.9375	NA	Alt-R SpCas9	RepFluo sl 1.0	Scr	2023-07-25
52.761260986328125	B3	224961.9375	NA	Alt-R SpCas9	RepFluo sl 1.0	Scr	2023-07-25
53.04283905029297	B3	222139.90625	NA	Alt-R SpCas9	RepFluo sl 1.0	Scr	2023-07-25
53.324424743652344	B3	221844.515625	NA	Alt-R SpCas9	RepFluo sl 1.0	Scr	2023-07-25
53.60600280761719	B3	221813.40625	NA	Alt-R SpCas9	RepFluo sl 1.0	Scr	2023-07-25
53.88758850097656	B3	223363.71875	NA	Alt-R SpCas9	RepFluo sl 1.0	Scr	2023-07-25
54.169166564941406	B3	222567.71875	NA	Alt-R SpCas9	RepFluo sl 1.0	Scr	2023-07-25
54.450748443603516	B3	220207.046875	NA	Alt-R SpCas9	RepFluo sl 1.0	Scr	2023-07-25
54.732330322265625	B3	221143.5625	NA	Alt-R SpCas9	RepFluo sl 1.0	Scr	2023-07-25
55.013912200927734	B3	220648.125	NA	Alt-R SpCas9	RepFluo sl 1.0	Scr	2023-07-25
55.295494079589844	B3	219902.9375	NA	Alt-R SpCas9	RepFluo sl 1.0	Scr	2023-07-25
55.57707595825195	B3	219657.328125	NA	Alt-R SpCas9	RepFluo sl 1.0	Scr	2023-07-25
55.85865783691406	B3	219337.609375	NA	Alt-R SpCas9	RepFluo sl 1.0	Scr	2023-07-25
56.140235900878906	B3	220070.171875	NA	Alt-R SpCas9	RepFluo sl 1.0	Scr	2023-07-25
56.42182159423828	B3	219297.0625	NA	Alt-R SpCas9	RepFluo sl 1.0	Scr	2023-07-25
56.703399658203125	B3	218299.875	NA	Alt-R SpCas9	RepFluo sl 1.0	Scr	2023-07-25
56.9849853515625	B3	218413.359375	NA	Alt-R SpCas9	RepFluo sl 1.0	Scr	2023-07-25
57.266563415527344	B3	218735.75	NA	Alt-R SpCas9	RepFluo sl 1.0	Scr	2023-07-25
57.54814529418945	B3	216251.828125	NA	Alt-R SpCas9	RepFluo sl 1.0	Scr	2023-07-25
57.82972717285156	B3	216427.859375	NA	Alt-R SpCas9	RepFluo sl 1.0	Scr	2023-07-25
58.11130905151367	B3	216162.984375	NA	Alt-R SpCas9	RepFluo sl 1.0	Scr	2023-07-25
58.39289093017578	B3	216316.84375	NA	Alt-R SpCas9	RepFluo sl 1.0	Scr	2023-07-25
58.674468994140625	B3	214699.390625	NA	Alt-R SpCas9	RepFluo sl 1.0	Scr	2023-07-25
58.9560546875	B3	214426.640625	NA	Alt-R SpCas9	RepFluo sl 1.0	Scr	2023-07-25
59.237632751464844	B3	212488.234375	NA	Alt-R SpCas9	RepFluo sl 1.0	Scr	2023-07-25
59.51921844482422	B3	213874	NA	Alt-R SpCas9	RepFluo sl 1.0	Scr	2023-07-25
59.80079650878906	B3	214640.59375	NA	Alt-R SpCas9	RepFluo sl 1.0	Scr	2023-07-25
60.08237838745117	B3	212205.453125	NA	Alt-R SpCas9	RepFluo sl 1.0	Scr	2023-07-25
60.36396026611328	B3	212841.9375	NA	Alt-R SpCas9	RepFluo sl 1.0	Scr	2023-07-25
60.64554214477539	B3	211057.625	NA	Alt-R SpCas9	RepFluo sl 1.0	Scr	2023-07-25
60.9271240234375	B3	211293.5625	NA	Alt-R SpCas9	RepFluo sl 1.0	Scr	2023-07-25
61.208702087402344	B3	209805	NA	Alt-R SpCas9	RepFluo sl 1.0	Scr	2023-07-25
61.49028778076172	B3	208786.265625	NA	Alt-R SpCas9	RepFluo sl 1.0	Scr	2023-07-25
61.77186584472656	B3	207677.703125	NA	Alt-R SpCas9	RepFluo sl 1.0	Scr	2023-07-25
62.05345153808594	B3	206570.078125	NA	Alt-R SpCas9	RepFluo sl 1.0	Scr	2023-07-25
62.33502960205078	B3	207996.546875	NA	Alt-R SpCas9	RepFluo sl 1.0	Scr	2023-07-25
62.61661148071289	B3	205458.859375	NA	Alt-R SpCas9	RepFluo sl 1.0	Scr	2023-07-25
62.898193359375	B3	206690.8125	NA	Alt-R SpCas9	RepFluo sl 1.0	Scr	2023-07-25
63.17977523803711	B3	205513.546875	NA	Alt-R SpCas9	RepFluo sl 1.0	Scr	2023-07-25
63.46135711669922	B3	203137.53125	NA	Alt-R SpCas9	RepFluo sl 1.0	Scr	2023-07-25
63.74293899536133	B3	204038.578125	NA	Alt-R SpCas9	RepFluo sl 1.0	Scr	2023-07-25
64.02452087402344	B3	203663.109375	NA	Alt-R SpCas9	RepFluo sl 1.0	Scr	2023-07-25
64.30609893798828	B3	202209.703125	NA	Alt-R SpCas9	RepFluo sl 1.0	Scr	2023-07-25
64.58768463134766	B3	200652.234375	NA	Alt-R SpCas9	RepFluo sl 1.0	Scr	2023-07-25
64.8692626953125	B3	201614.4375	NA	Alt-R SpCas9	RepFluo sl 1.0	Scr	2023-07-25
65.150848388671875	B3	198903.65625	NA	Alt-R SpCas9	RepFluo sl 1.0	Scr	2023-07-25
65.43242645263672	B3	197388.421875	NA	Alt-R SpCas9	RepFluo sl 1.0	Scr	2023-07-25
65.71400451660156	B3	196536.71875	NA	Alt-R SpCas9	RepFluo sl 1.0	Scr	2023-07-25
65.99559020996094	B3	195473.65625	NA	Alt-R SpCas9	RepFluo sl 1.0	Scr	2023-07-25
66.27717590332031	B3	193766	NA	Alt-R SpCas9	RepFluo sl 1.0	Scr	2023-07-25
66.55875396728516	B3	192444.09375	NA	Alt-R SpCas9	RepFluo sl 1.0	Scr	2023-07-25
66.84033203125	B3	191952.359375	NA	Alt-R SpCas9	RepFluo sl 1.0	Scr	2023-07-25
67.121917724609375	B3	189984.4375	NA	Alt-R SpCas9	RepFluo sl 1.0	Scr	2023-07-25
67.40350341796875	B3	187839.171875	NA	Alt-R SpCas9	RepFluo sl 1.0	Scr	2023-07-25
67.68507385253906	B3	186021.015625	NA	Alt-R SpCas9	RepFluo sl 1.0	Scr	2023-07-25
67.96665954589844	B3	184380.796875	NA	Alt-R SpCas9	RepFluo sl 1.0	Scr	2023-07-25
68.24824523925781	B3	183012.0625	NA	Alt-R SpCas9	RepFluo sl 1.0	Scr	2023-07-25
68.52982330322266	B3	181381.90625	NA	Alt-R SpCas9	RepFluo sl 1.0	Scr	2023-07-25
68.8114013671875	B3	178497.75	NA	Alt-R SpCas9	RepFluo sl 1.0	Scr	2023-07-25
69.092987060546875	B3	177105.125	NA	Alt-R SpCas9	RepFluo sl 1.0	Scr	2023-07-25
69.37457275390625	B3	172625.25	NA	Alt-R SpCas9	RepFluo sl 1.0	Scr	2023-07-25
69.6561508178711	B3	171007.703125	NA	Alt-R SpCas9	RepFluo sl 1.0	Scr	2023-07-25
69.93772888183594	B3	166575.28125	NA	Alt-R SpCas9	RepFluo sl 1.0	Scr	2023-07-25
70.21931457519531	B3	163941.453125	NA	Alt-R SpCas9	RepFluo sl 1.0	Scr	2023-07-25
70.50089263916016	B3	158246.140625	NA	Alt-R SpCas9	RepFluo sl 1.0	Scr	2023-07-25
70.782470703125	B3	152639.671875	NA	Alt-R SpCas9	RepFluo sl 1.0	Scr	2023-07-25
71.064056396484375	B3	146243.390625	NA	Alt-R SpCas9	RepFluo sl 1.0	Scr	2023-07-25
71.34564208984375	B3	137658.6875	NA	Alt-R SpCas9	RepFluo sl 1.0	Scr	2023-07-25
71.6272201538086	B3	131045.109375	NA	Alt-R SpCas9	RepFluo sl 1.0	Scr	2023-07-25
71.90879821777344	B3	121424.03125	NA	Alt-R SpCas9	RepFluo sl 1.0	Scr	2023-07-25
72.19038391113281	B3	113354.5859375	NA	Alt-R SpCas9	RepFluo sl 1.0	Scr	2023-07-25
72.47196960449219	B3	106226.765625	NA	Alt-R SpCas9	RepFluo sl 1.0	Scr	2023-07-25
72.75354766845703	B3	102326.7265625	NA	Alt-R SpCas9	RepFluo sl 1.0	Scr	2023-07-25
73.035125732421875	B3	95446.9453125	NA	Alt-R SpCas9	RepFluo sl 1.0	Scr	2023-07-25
73.31671142578125	B3	93754.65625	NA	Alt-R SpCas9	RepFluo sl 1.0	Scr	2023-07-25
73.5982894897461	B3	92153.2421875	NA	Alt-R SpCas9	RepFluo sl 1.0	Scr	2023-07-25
73.87986755371094	B3	89966.6484375	NA	Alt-R SpCas9	RepFluo sl 1.0	Scr	2023-07-25
74.16145324707031	B3	88510.75	NA	Alt-R SpCas9	RepFluo sl 1.0	Scr	2023-07-25
74.44303894042969	B3	87734.546875	NA	Alt-R SpCas9	RepFluo sl 1.0	Scr	2023-07-25
74.72461700439453	B3	88214.609375	NA	Alt-R SpCas9	RepFluo sl 1.0	Scr	2023-07-25
75.006195068359375	B3	86180.1796875	NA	Alt-R SpCas9	RepFluo sl 1.0	Scr	2023-07-25
75.28778076171875	B3	85746.2265625	NA	Alt-R SpCas9	RepFluo sl 1.0	Scr	2023-07-25
75.569366455078125	B3	86606.109375	NA	Alt-R SpCas9	RepFluo sl 1.0	Scr	2023-07-25
75.85093688964844	B3	85726.578125	NA	Alt-R SpCas9	RepFluo sl 1.0	Scr	2023-07-25
76.13252258300781	B3	85838.328125	NA	Alt-R SpCas9	RepFluo sl 1.0	Scr	2023-07-25
76.41410827636719	B3	86873.046875	NA	Alt-R SpCas9	RepFluo sl 1.0	Scr	2023-07-25
76.69568634033203	B3	85868.09375	NA	Alt-R SpCas9	RepFluo sl 1.0	Scr	2023-07-25
76.977264404296875	B3	85139.8046875	NA	Alt-R SpCas9	RepFluo sl 1.0	Scr	2023-07-25
77.25885009765625	B3	85658.4453125	NA	Alt-R SpCas9	RepFluo sl 1.0	Scr	2023-07-25
77.540435791015625	B3	83775.0234375	NA	Alt-R SpCas9	RepFluo sl 1.0	Scr	2023-07-25
77.82201385498047	B3	86953.0078125	NA	Alt-R SpCas9	RepFluo sl 1.0	Scr	2023-07-25
78.10359191894531	B3	84533.4296875	NA	Alt-R SpCas9	RepFluo sl 1.0	Scr	2023-07-25
78.38517761230469	B3	83032.6328125	NA	Alt-R SpCas9	RepFluo sl 1.0	Scr	2023-07-25
78.66675567626953	B3	84626.484375	NA	Alt-R SpCas9	RepFluo sl 1.0	Scr	2023-07-25
78.948333740234375	B3	84168.765625	NA	Alt-R SpCas9	RepFluo sl 1.0	Scr	2023-07-25
79.22991943359375	B3	84340.5546875	NA	Alt-R SpCas9	RepFluo sl 1.0	Scr	2023-07-25
79.511505126953125	B3	83611.625	NA	Alt-R SpCas9	RepFluo sl 1.0	Scr	2023-07-25
79.79308319091797	B3	82088.2265625	NA	Alt-R SpCas9	RepFluo sl 1.0	Scr	2023-07-25
80.07466125488281	B3	83104.84375	NA	Alt-R SpCas9	RepFluo sl 1.0	Scr	2023-07-25
80.35624694824219	B3	82080.1015625	NA	Alt-R SpCas9	RepFluo sl 1.0	Scr	2023-07-25
80.63783264160156	B3	80500.421875	NA	Alt-R SpCas9	RepFluo sl 1.0	Scr	2023-07-25
80.9194107055664	B3	83147.2109375	NA	Alt-R SpCas9	RepFluo sl 1.0	Scr	2023-07-25
81.20098876953125	B3	83077.8828125	NA	Alt-R SpCas9	RepFluo sl 1.0	Scr	2023-07-25
81.482574462890625	B3	81327.7109375	NA	Alt-R SpCas9	RepFluo sl 1.0	Scr	2023-07-25
81.76415252685547	B3	81496.4453125	NA	Alt-R SpCas9	RepFluo sl 1.0	Scr	2023-07-25
82.04573059082031	B3	81462.125	NA	Alt-R SpCas9	RepFluo sl 1.0	Scr	2023-07-25
82.32731628417969	B3	79853.234375	NA	Alt-R SpCas9	RepFluo sl 1.0	Scr	2023-07-25
82.60890197753906	B3	80296.9296875	NA	Alt-R SpCas9	RepFluo sl 1.0	Scr	2023-07-25
82.8904800415039	B3	80742.28125	NA	Alt-R SpCas9	RepFluo sl 1.0	Scr	2023-07-25
83.17205810546875	B3	80505.0625	NA	Alt-R SpCas9	RepFluo sl 1.0	Scr	2023-07-25
83.453643798828125	B3	82493.5703125	NA	Alt-R SpCas9	RepFluo sl 1.0	Scr	2023-07-25
83.7352294921875	B3	80298.5546875	NA	Alt-R SpCas9	RepFluo sl 1.0	Scr	2023-07-25
84.01680755615234	B3	80418.828125	NA	Alt-R SpCas9	RepFluo sl 1.0	Scr	2023-07-25
84.29838562011719	B3	79557.4921875	NA	Alt-R SpCas9	RepFluo sl 1.0	Scr	2023-07-25
84.57997131347656	B3	80008.0546875	NA	Alt-R SpCas9	RepFluo sl 1.0	Scr	2023-07-25
84.8615493774414	B3	80486.5625	NA	Alt-R SpCas9	RepFluo sl 1.0	Scr	2023-07-25
85.14312744140625	B3	80075.515625	NA	Alt-R SpCas9	RepFluo sl 1.0	Scr	2023-07-25
85.424713134765625	B3	77762.984375	NA	Alt-R SpCas9	RepFluo sl 1.0	Scr	2023-07-25
85.706298828125	B3	78099.703125	NA	Alt-R SpCas9	RepFluo sl 1.0	Scr	2023-07-25
85.98787689208984	B3	77061.1640625	NA	Alt-R SpCas9	RepFluo sl 1.0	Scr	2023-07-25
86.26945495605469	B3	78319.7265625	NA	Alt-R SpCas9	RepFluo sl 1.0	Scr	2023-07-25
86.55104064941406	B3	77832.0390625	NA	Alt-R SpCas9	RepFluo sl 1.0	Scr	2023-07-25
86.8326187133789	B3	78164.9375	NA	Alt-R SpCas9	RepFluo sl 1.0	Scr	2023-07-25
87.11419677734375	B3	76782.3046875	NA	Alt-R SpCas9	RepFluo sl 1.0	Scr	2023-07-25
87.395782470703125	B3	78486.515625	NA	Alt-R SpCas9	RepFluo sl 1.0	Scr	2023-07-25
87.6773681640625	B3	77747.40625	NA	Alt-R SpCas9	RepFluo sl 1.0	Scr	2023-07-25
87.95894622802734	B3	76346.3046875	NA	Alt-R SpCas9	RepFluo sl 1.0	Scr	2023-07-25
88.24052429199219	B3	77347.2734375	NA	Alt-R SpCas9	RepFluo sl 1.0	Scr	2023-07-25
88.52210998535156	B3	76108.53125	NA	Alt-R SpCas9	RepFluo sl 1.0	Scr	2023-07-25
88.80369567871094	B3	75198.9296875	NA	Alt-R SpCas9	RepFluo sl 1.0	Scr	2023-07-25
89.08527374267578	B3	75769.2734375	NA	Alt-R SpCas9	RepFluo sl 1.0	Scr	2023-07-25
89.366851806640625	B3	75604.4765625	NA	Alt-R SpCas9	RepFluo sl 1.0	Scr	2023-07-25
89.6484375	B3	75405.6328125	NA	Alt-R SpCas9	RepFluo sl 1.0	Scr	2023-07-25
89.93001556396484	B3	73918.4609375	NA	Alt-R SpCas9	RepFluo sl 1.0	Scr	2023-07-25
90.21159362792969	B3	74680.546875	NA	Alt-R SpCas9	RepFluo sl 1.0	Scr	2023-07-25
90.49317932128906	B3	74546.9453125	NA	Alt-R SpCas9	RepFluo sl 1.0	Scr	2023-07-25
90.77476501464844	B3	74551.5234375	NA	Alt-R SpCas9	RepFluo sl 1.0	Scr	2023-07-25
91.05634307861328	B3	74104.8125	NA	Alt-R SpCas9	RepFluo sl 1.0	Scr	2023-07-25
91.337921142578125	B3	73582.390625	NA	Alt-R SpCas9	RepFluo sl 1.0	Scr	2023-07-25
91.6195068359375	B3	72832.328125	NA	Alt-R SpCas9	RepFluo sl 1.0	Scr	2023-07-25
91.901092529296875	B3	73207.4453125	NA	Alt-R SpCas9	RepFluo sl 1.0	Scr	2023-07-25
92.18267059326172	B3	74223.5546875	NA	Alt-R SpCas9	RepFluo sl 1.0	Scr	2023-07-25
92.46424865722656	B3	74131.9609375	NA	Alt-R SpCas9	RepFluo sl 1.0	Scr	2023-07-25
92.74583435058594	B3	72691.8046875	NA	Alt-R SpCas9	RepFluo sl 1.0	Scr	2023-07-25
93.02741241455078	B3	73473.609375	NA	Alt-R SpCas9	RepFluo sl 1.0	Scr	2023-07-25
93.308990478515625	B3	72621.5625	NA	Alt-R SpCas9	RepFluo sl 1.0	Scr	2023-07-25
93.590576171875	B3	72770.2421875	NA	Alt-R SpCas9	RepFluo sl 1.0	Scr	2023-07-25
93.872161865234375	B3	72317.9921875	NA	Alt-R SpCas9	RepFluo sl 1.0	Scr	2023-07-25
94.15373992919922	B3	71784.5859375	NA	Alt-R SpCas9	RepFluo sl 1.0	Scr	2023-07-25
94.43531799316406	B3	70183.28125	NA	Alt-R SpCas9	RepFluo sl 1.0	Scr	2023-07-25
94.71690368652344	B3	71526.0078125	NA	Alt-R SpCas9	RepFluo sl 1.0	Scr	2023-07-25
36.992698669433594	C3	96679.046875	NA	Alt-R SpCas9	RepFluo sl 1.0	Water	2023-07-25
37.27427673339844	C3	97757.4921875	NA	Alt-R SpCas9	RepFluo sl 1.0	Water	2023-07-25
37.55585861206055	C3	98096.203125	NA	Alt-R SpCas9	RepFluo sl 1.0	Water	2023-07-25
37.837440490722656	C3	96372.1640625	NA	Alt-R SpCas9	RepFluo sl 1.0	Water	2023-07-25
38.119022369384766	C3	97426.453125	NA	Alt-R SpCas9	RepFluo sl 1.0	Water	2023-07-25
38.400604248046875	C3	97530.390625	NA	Alt-R SpCas9	RepFluo sl 1.0	Water	2023-07-25
38.682186126708984	C3	99406.1015625	NA	Alt-R SpCas9	RepFluo sl 1.0	Water	2023-07-25
38.963768005371094	C3	97376.4296875	NA	Alt-R SpCas9	RepFluo sl 1.0	Water	2023-07-25
39.2453498840332	C3	98738.734375	NA	Alt-R SpCas9	RepFluo sl 1.0	Water	2023-07-25
39.52693176269531	C3	98101.90625	NA	Alt-R SpCas9	RepFluo sl 1.0	Water	2023-07-25
39.808509826660156	C3	96908.65625	NA	Alt-R SpCas9	RepFluo sl 1.0	Water	2023-07-25
40.090091705322266	C3	99426.453125	NA	Alt-R SpCas9	RepFluo sl 1.0	Water	2023-07-25
40.371673583984375	C3	98835.765625	NA	Alt-R SpCas9	RepFluo sl 1.0	Water	2023-07-25
40.653255462646484	C3	100330.6875	NA	Alt-R SpCas9	RepFluo sl 1.0	Water	2023-07-25
40.934837341308594	C3	99933.9765625	NA	Alt-R SpCas9	RepFluo sl 1.0	Water	2023-07-25
41.2164192199707	C3	100558.7578125	NA	Alt-R SpCas9	RepFluo sl 1.0	Water	2023-07-25
41.49800109863281	C3	99433.2578125	NA	Alt-R SpCas9	RepFluo sl 1.0	Water	2023-07-25
41.77958297729492	C3	97528.125	NA	Alt-R SpCas9	RepFluo sl 1.0	Water	2023-07-25
42.06116485595703	C3	98689.0546875	NA	Alt-R SpCas9	RepFluo sl 1.0	Water	2023-07-25
42.342742919921875	C3	98378.46875	NA	Alt-R SpCas9	RepFluo sl 1.0	Water	2023-07-25
42.62432861328125	C3	98565.4296875	NA	Alt-R SpCas9	RepFluo sl 1.0	Water	2023-07-25
42.905906677246094	C3	98238.75	NA	Alt-R SpCas9	RepFluo sl 1.0	Water	2023-07-25
43.1874885559082	C3	99060.7421875	NA	Alt-R SpCas9	RepFluo sl 1.0	Water	2023-07-25
43.46907043457031	C3	98318.578125	NA	Alt-R SpCas9	RepFluo sl 1.0	Water	2023-07-25
43.75065231323242	C3	99289.40625	NA	Alt-R SpCas9	RepFluo sl 1.0	Water	2023-07-25
44.03223419189453	C3	97109.3671875	NA	Alt-R SpCas9	RepFluo sl 1.0	Water	2023-07-25
44.31381607055664	C3	98894.359375	NA	Alt-R SpCas9	RepFluo sl 1.0	Water	2023-07-25
44.59539794921875	C3	98077.0625	NA	Alt-R SpCas9	RepFluo sl 1.0	Water	2023-07-25
44.87697982788086	C3	96562.921875	NA	Alt-R SpCas9	RepFluo sl 1.0	Water	2023-07-25
45.15856170654297	C3	97897.65625	NA	Alt-R SpCas9	RepFluo sl 1.0	Water	2023-07-25
45.44013977050781	C3	98165.1640625	NA	Alt-R SpCas9	RepFluo sl 1.0	Water	2023-07-25
45.72172164916992	C3	96813.0625	NA	Alt-R SpCas9	RepFluo sl 1.0	Water	2023-07-25
46.00330352783203	C3	97092.8671875	NA	Alt-R SpCas9	RepFluo sl 1.0	Water	2023-07-25
46.28488540649414	C3	96603.8203125	NA	Alt-R SpCas9	RepFluo sl 1.0	Water	2023-07-25
46.56646728515625	C3	95769.234375	NA	Alt-R SpCas9	RepFluo sl 1.0	Water	2023-07-25
46.84804916381836	C3	94976.375	NA	Alt-R SpCas9	RepFluo sl 1.0	Water	2023-07-25
47.12963104248047	C3	96337.4609375	NA	Alt-R SpCas9	RepFluo sl 1.0	Water	2023-07-25
47.41121292114258	C3	96848.640625	NA	Alt-R SpCas9	RepFluo sl 1.0	Water	2023-07-25
47.69279479980469	C3	96340.9296875	NA	Alt-R SpCas9	RepFluo sl 1.0	Water	2023-07-25
47.97437286376953	C3	94927.6484375	NA	Alt-R SpCas9	RepFluo sl 1.0	Water	2023-07-25
48.255958557128906	C3	95243.734375	NA	Alt-R SpCas9	RepFluo sl 1.0	Water	2023-07-25
48.53753662109375	C3	93582.328125	NA	Alt-R SpCas9	RepFluo sl 1.0	Water	2023-07-25
48.81911849975586	C3	94418.9765625	NA	Alt-R SpCas9	RepFluo sl 1.0	Water	2023-07-25
49.10070037841797	C3	94375.4765625	NA	Alt-R SpCas9	RepFluo sl 1.0	Water	2023-07-25
49.38228225708008	C3	94353.109375	NA	Alt-R SpCas9	RepFluo sl 1.0	Water	2023-07-25
49.66386413574219	C3	93859.75	NA	Alt-R SpCas9	RepFluo sl 1.0	Water	2023-07-25
49.9454460144043	C3	91754.8203125	NA	Alt-R SpCas9	RepFluo sl 1.0	Water	2023-07-25
50.227027893066406	C3	94813.3203125	NA	Alt-R SpCas9	RepFluo sl 1.0	Water	2023-07-25
50.50860595703125	C3	92858.09375	NA	Alt-R SpCas9	RepFluo sl 1.0	Water	2023-07-25
50.790191650390625	C3	91830.109375	NA	Alt-R SpCas9	RepFluo sl 1.0	Water	2023-07-25
51.07176971435547	C3	93223.546875	NA	Alt-R SpCas9	RepFluo sl 1.0	Water	2023-07-25
51.353355407714844	C3	91795.7890625	NA	Alt-R SpCas9	RepFluo sl 1.0	Water	2023-07-25
51.63493347167969	C3	92676.2734375	NA	Alt-R SpCas9	RepFluo sl 1.0	Water	2023-07-25
51.9165153503418	C3	92885.1875	NA	Alt-R SpCas9	RepFluo sl 1.0	Water	2023-07-25
52.198097229003906	C3	93065.9609375	NA	Alt-R SpCas9	RepFluo sl 1.0	Water	2023-07-25
52.479679107666016	C3	90612.65625	NA	Alt-R SpCas9	RepFluo sl 1.0	Water	2023-07-25
52.761260986328125	C3	89768.8203125	NA	Alt-R SpCas9	RepFluo sl 1.0	Water	2023-07-25
53.04283905029297	C3	91387.1015625	NA	Alt-R SpCas9	RepFluo sl 1.0	Water	2023-07-25
53.324424743652344	C3	90008.5546875	NA	Alt-R SpCas9	RepFluo sl 1.0	Water	2023-07-25
53.60600280761719	C3	91536.046875	NA	Alt-R SpCas9	RepFluo sl 1.0	Water	2023-07-25
53.88758850097656	C3	92837.171875	NA	Alt-R SpCas9	RepFluo sl 1.0	Water	2023-07-25
54.169166564941406	C3	93208.9140625	NA	Alt-R SpCas9	RepFluo sl 1.0	Water	2023-07-25
54.450748443603516	C3	91248.859375	NA	Alt-R SpCas9	RepFluo sl 1.0	Water	2023-07-25
54.732330322265625	C3	91138.40625	NA	Alt-R SpCas9	RepFluo sl 1.0	Water	2023-07-25
55.013912200927734	C3	90041.9765625	NA	Alt-R SpCas9	RepFluo sl 1.0	Water	2023-07-25
55.295494079589844	C3	92336.1640625	NA	Alt-R SpCas9	RepFluo sl 1.0	Water	2023-07-25
55.57707595825195	C3	90132.0234375	NA	Alt-R SpCas9	RepFluo sl 1.0	Water	2023-07-25
55.85865783691406	C3	90517.5703125	NA	Alt-R SpCas9	RepFluo sl 1.0	Water	2023-07-25
56.140235900878906	C3	88816.5	NA	Alt-R SpCas9	RepFluo sl 1.0	Water	2023-07-25
56.42182159423828	C3	88619.1484375	NA	Alt-R SpCas9	RepFluo sl 1.0	Water	2023-07-25
56.703399658203125	C3	90901.1484375	NA	Alt-R SpCas9	RepFluo sl 1.0	Water	2023-07-25
56.9849853515625	C3	89151.1328125	NA	Alt-R SpCas9	RepFluo sl 1.0	Water	2023-07-25
57.266563415527344	C3	88672.9609375	NA	Alt-R SpCas9	RepFluo sl 1.0	Water	2023-07-25
57.54814529418945	C3	89933.8125	NA	Alt-R SpCas9	RepFluo sl 1.0	Water	2023-07-25
57.82972717285156	C3	89368.1328125	NA	Alt-R SpCas9	RepFluo sl 1.0	Water	2023-07-25
58.11130905151367	C3	90713.859375	NA	Alt-R SpCas9	RepFluo sl 1.0	Water	2023-07-25
58.39289093017578	C3	88664.1875	NA	Alt-R SpCas9	RepFluo sl 1.0	Water	2023-07-25
58.674468994140625	C3	88635.6171875	NA	Alt-R SpCas9	RepFluo sl 1.0	Water	2023-07-25
58.9560546875	C3	87722.421875	NA	Alt-R SpCas9	RepFluo sl 1.0	Water	2023-07-25
59.237632751464844	C3	88032.8828125	NA	Alt-R SpCas9	RepFluo sl 1.0	Water	2023-07-25
59.51921844482422	C3	87791.421875	NA	Alt-R SpCas9	RepFluo sl 1.0	Water	2023-07-25
59.80079650878906	C3	89109.5625	NA	Alt-R SpCas9	RepFluo sl 1.0	Water	2023-07-25
60.08237838745117	C3	89516.140625	NA	Alt-R SpCas9	RepFluo sl 1.0	Water	2023-07-25
60.36396026611328	C3	88693.46875	NA	Alt-R SpCas9	RepFluo sl 1.0	Water	2023-07-25
60.64554214477539	C3	88531.75	NA	Alt-R SpCas9	RepFluo sl 1.0	Water	2023-07-25
60.9271240234375	C3	88520.75	NA	Alt-R SpCas9	RepFluo sl 1.0	Water	2023-07-25
61.208702087402344	C3	88538.0234375	NA	Alt-R SpCas9	RepFluo sl 1.0	Water	2023-07-25
61.49028778076172	C3	87695.609375	NA	Alt-R SpCas9	RepFluo sl 1.0	Water	2023-07-25
61.77186584472656	C3	86734.2109375	NA	Alt-R SpCas9	RepFluo sl 1.0	Water	2023-07-25
62.05345153808594	C3	86843.3671875	NA	Alt-R SpCas9	RepFluo sl 1.0	Water	2023-07-25
62.33502960205078	C3	85602.6796875	NA	Alt-R SpCas9	RepFluo sl 1.0	Water	2023-07-25
62.61661148071289	C3	86950.8203125	NA	Alt-R SpCas9	RepFluo sl 1.0	Water	2023-07-25
62.898193359375	C3	87896.703125	NA	Alt-R SpCas9	RepFluo sl 1.0	Water	2023-07-25
63.17977523803711	C3	85221.15625	NA	Alt-R SpCas9	RepFluo sl 1.0	Water	2023-07-25
63.46135711669922	C3	85052.5703125	NA	Alt-R SpCas9	RepFluo sl 1.0	Water	2023-07-25
63.74293899536133	C3	84797.5703125	NA	Alt-R SpCas9	RepFluo sl 1.0	Water	2023-07-25
64.02452087402344	C3	85024.515625	NA	Alt-R SpCas9	RepFluo sl 1.0	Water	2023-07-25
64.30609893798828	C3	83645.7734375	NA	Alt-R SpCas9	RepFluo sl 1.0	Water	2023-07-25
64.58768463134766	C3	82282.0546875	NA	Alt-R SpCas9	RepFluo sl 1.0	Water	2023-07-25
64.8692626953125	C3	83803.2265625	NA	Alt-R SpCas9	RepFluo sl 1.0	Water	2023-07-25
65.150848388671875	C3	82480.8359375	NA	Alt-R SpCas9	RepFluo sl 1.0	Water	2023-07-25
65.43242645263672	C3	81797.4453125	NA	Alt-R SpCas9	RepFluo sl 1.0	Water	2023-07-25
65.71400451660156	C3	81655.3046875	NA	Alt-R SpCas9	RepFluo sl 1.0	Water	2023-07-25
65.99559020996094	C3	81426.2578125	NA	Alt-R SpCas9	RepFluo sl 1.0	Water	2023-07-25
66.27717590332031	C3	78403.265625	NA	Alt-R SpCas9	RepFluo sl 1.0	Water	2023-07-25
66.55875396728516	C3	80038.6953125	NA	Alt-R SpCas9	RepFluo sl 1.0	Water	2023-07-25
66.84033203125	C3	78499.625	NA	Alt-R SpCas9	RepFluo sl 1.0	Water	2023-07-25
67.121917724609375	C3	77886.96875	NA	Alt-R SpCas9	RepFluo sl 1.0	Water	2023-07-25
67.40350341796875	C3	77167.8203125	NA	Alt-R SpCas9	RepFluo sl 1.0	Water	2023-07-25
67.68507385253906	C3	76206.9921875	NA	Alt-R SpCas9	RepFluo sl 1.0	Water	2023-07-25
67.96665954589844	C3	75737.3828125	NA	Alt-R SpCas9	RepFluo sl 1.0	Water	2023-07-25
68.24824523925781	C3	75302.0625	NA	Alt-R SpCas9	RepFluo sl 1.0	Water	2023-07-25
68.52982330322266	C3	73751.6015625	NA	Alt-R SpCas9	RepFluo sl 1.0	Water	2023-07-25
68.8114013671875	C3	71868.1328125	NA	Alt-R SpCas9	RepFluo sl 1.0	Water	2023-07-25
69.092987060546875	C3	71502.640625	NA	Alt-R SpCas9	RepFluo sl 1.0	Water	2023-07-25
69.37457275390625	C3	69070.5546875	NA	Alt-R SpCas9	RepFluo sl 1.0	Water	2023-07-25
69.6561508178711	C3	67742.65625	NA	Alt-R SpCas9	RepFluo sl 1.0	Water	2023-07-25
69.93772888183594	C3	65520.35546875	NA	Alt-R SpCas9	RepFluo sl 1.0	Water	2023-07-25
70.21931457519531	C3	65467.81640625	NA	Alt-R SpCas9	RepFluo sl 1.0	Water	2023-07-25
70.50089263916016	C3	64813.7109375	NA	Alt-R SpCas9	RepFluo sl 1.0	Water	2023-07-25
70.782470703125	C3	62647.88671875	NA	Alt-R SpCas9	RepFluo sl 1.0	Water	2023-07-25
71.064056396484375	C3	58462.2734375	NA	Alt-R SpCas9	RepFluo sl 1.0	Water	2023-07-25
71.34564208984375	C3	56922.7265625	NA	Alt-R SpCas9	RepFluo sl 1.0	Water	2023-07-25
71.6272201538086	C3	55417.20703125	NA	Alt-R SpCas9	RepFluo sl 1.0	Water	2023-07-25
71.90879821777344	C3	53762.91796875	NA	Alt-R SpCas9	RepFluo sl 1.0	Water	2023-07-25
72.19038391113281	C3	49958.91796875	NA	Alt-R SpCas9	RepFluo sl 1.0	Water	2023-07-25
72.47196960449219	C3	50338.30078125	NA	Alt-R SpCas9	RepFluo sl 1.0	Water	2023-07-25
72.75354766845703	C3	50077.95703125	NA	Alt-R SpCas9	RepFluo sl 1.0	Water	2023-07-25
73.035125732421875	C3	48258.91796875	NA	Alt-R SpCas9	RepFluo sl 1.0	Water	2023-07-25
73.31671142578125	C3	46952.68359375	NA	Alt-R SpCas9	RepFluo sl 1.0	Water	2023-07-25
73.5982894897461	C3	44167.8359375	NA	Alt-R SpCas9	RepFluo sl 1.0	Water	2023-07-25
73.87986755371094	C3	44919.828125	NA	Alt-R SpCas9	RepFluo sl 1.0	Water	2023-07-25
74.16145324707031	C3	44586.5234375	NA	Alt-R SpCas9	RepFluo sl 1.0	Water	2023-07-25
74.44303894042969	C3	44014.984375	NA	Alt-R SpCas9	RepFluo sl 1.0	Water	2023-07-25
74.72461700439453	C3	42194.23046875	NA	Alt-R SpCas9	RepFluo sl 1.0	Water	2023-07-25
75.006195068359375	C3	43204.31640625	NA	Alt-R SpCas9	RepFluo sl 1.0	Water	2023-07-25
75.28778076171875	C3	41802.7890625	NA	Alt-R SpCas9	RepFluo sl 1.0	Water	2023-07-25
75.569366455078125	C3	41464.52734375	NA	Alt-R SpCas9	RepFluo sl 1.0	Water	2023-07-25
75.85093688964844	C3	41294.8203125	NA	Alt-R SpCas9	RepFluo sl 1.0	Water	2023-07-25
76.13252258300781	C3	40623.70703125	NA	Alt-R SpCas9	RepFluo sl 1.0	Water	2023-07-25
76.41410827636719	C3	39938.140625	NA	Alt-R SpCas9	RepFluo sl 1.0	Water	2023-07-25
76.69568634033203	C3	39146.23828125	NA	Alt-R SpCas9	RepFluo sl 1.0	Water	2023-07-25
76.977264404296875	C3	40279.75	NA	Alt-R SpCas9	RepFluo sl 1.0	Water	2023-07-25
77.25885009765625	C3	39416.0546875	NA	Alt-R SpCas9	RepFluo sl 1.0	Water	2023-07-25
77.540435791015625	C3	39853.19921875	NA	Alt-R SpCas9	RepFluo sl 1.0	Water	2023-07-25
77.82201385498047	C3	40751.4609375	NA	Alt-R SpCas9	RepFluo sl 1.0	Water	2023-07-25
78.10359191894531	C3	39045.98828125	NA	Alt-R SpCas9	RepFluo sl 1.0	Water	2023-07-25
78.38517761230469	C3	39472.79296875	NA	Alt-R SpCas9	RepFluo sl 1.0	Water	2023-07-25
78.66675567626953	C3	38088.515625	NA	Alt-R SpCas9	RepFluo sl 1.0	Water	2023-07-25
78.948333740234375	C3	37528.734375	NA	Alt-R SpCas9	RepFluo sl 1.0	Water	2023-07-25
79.22991943359375	C3	37738.1328125	NA	Alt-R SpCas9	RepFluo sl 1.0	Water	2023-07-25
79.511505126953125	C3	40290.625	NA	Alt-R SpCas9	RepFluo sl 1.0	Water	2023-07-25
79.79308319091797	C3	38958.1171875	NA	Alt-R SpCas9	RepFluo sl 1.0	Water	2023-07-25
80.07466125488281	C3	37345.9921875	NA	Alt-R SpCas9	RepFluo sl 1.0	Water	2023-07-25
80.35624694824219	C3	39768.85546875	NA	Alt-R SpCas9	RepFluo sl 1.0	Water	2023-07-25
80.63783264160156	C3	36679.32421875	NA	Alt-R SpCas9	RepFluo sl 1.0	Water	2023-07-25
80.9194107055664	C3	37758.7109375	NA	Alt-R SpCas9	RepFluo sl 1.0	Water	2023-07-25
81.20098876953125	C3	37462.265625	NA	Alt-R SpCas9	RepFluo sl 1.0	Water	2023-07-25
81.482574462890625	C3	37814.96875	NA	Alt-R SpCas9	RepFluo sl 1.0	Water	2023-07-25
81.76415252685547	C3	38163.88671875	NA	Alt-R SpCas9	RepFluo sl 1.0	Water	2023-07-25
82.04573059082031	C3	37273.92578125	NA	Alt-R SpCas9	RepFluo sl 1.0	Water	2023-07-25
82.32731628417969	C3	36061.859375	NA	Alt-R SpCas9	RepFluo sl 1.0	Water	2023-07-25
82.60890197753906	C3	37307.3828125	NA	Alt-R SpCas9	RepFluo sl 1.0	Water	2023-07-25
82.8904800415039	C3	37555.19921875	NA	Alt-R SpCas9	RepFluo sl 1.0	Water	2023-07-25
83.17205810546875	C3	36929.4609375	NA	Alt-R SpCas9	RepFluo sl 1.0	Water	2023-07-25
83.453643798828125	C3	36712.3046875	NA	Alt-R SpCas9	RepFluo sl 1.0	Water	2023-07-25
83.7352294921875	C3	38215.21875	NA	Alt-R SpCas9	RepFluo sl 1.0	Water	2023-07-25
84.01680755615234	C3	34818.84765625	NA	Alt-R SpCas9	RepFluo sl 1.0	Water	2023-07-25
84.29838562011719	C3	35821.99609375	NA	Alt-R SpCas9	RepFluo sl 1.0	Water	2023-07-25
84.57997131347656	C3	37287.5078125	NA	Alt-R SpCas9	RepFluo sl 1.0	Water	2023-07-25
84.8615493774414	C3	36515.82421875	NA	Alt-R SpCas9	RepFluo sl 1.0	Water	2023-07-25
85.14312744140625	C3	34763.57421875	NA	Alt-R SpCas9	RepFluo sl 1.0	Water	2023-07-25
85.424713134765625	C3	35839.45703125	NA	Alt-R SpCas9	RepFluo sl 1.0	Water	2023-07-25
85.706298828125	C3	35258.46875	NA	Alt-R SpCas9	RepFluo sl 1.0	Water	2023-07-25
85.98787689208984	C3	36233.7890625	NA	Alt-R SpCas9	RepFluo sl 1.0	Water	2023-07-25
86.26945495605469	C3	34572.37109375	NA	Alt-R SpCas9	RepFluo sl 1.0	Water	2023-07-25
86.55104064941406	C3	34644.33984375	NA	Alt-R SpCas9	RepFluo sl 1.0	Water	2023-07-25
86.8326187133789	C3	33164.83203125	NA	Alt-R SpCas9	RepFluo sl 1.0	Water	2023-07-25
87.11419677734375	C3	34782.40234375	NA	Alt-R SpCas9	RepFluo sl 1.0	Water	2023-07-25
87.395782470703125	C3	32937.8515625	NA	Alt-R SpCas9	RepFluo sl 1.0	Water	2023-07-25
87.6773681640625	C3	33744.5859375	NA	Alt-R SpCas9	RepFluo sl 1.0	Water	2023-07-25
87.95894622802734	C3	33329.13671875	NA	Alt-R SpCas9	RepFluo sl 1.0	Water	2023-07-25
88.24052429199219	C3	32341.5703125	NA	Alt-R SpCas9	RepFluo sl 1.0	Water	2023-07-25
88.52210998535156	C3	32271.791015625	NA	Alt-R SpCas9	RepFluo sl 1.0	Water	2023-07-25
88.80369567871094	C3	31944.564453125	NA	Alt-R SpCas9	RepFluo sl 1.0	Water	2023-07-25
89.08527374267578	C3	32082.974609375	NA	Alt-R SpCas9	RepFluo sl 1.0	Water	2023-07-25
89.366851806640625	C3	33212.48046875	NA	Alt-R SpCas9	RepFluo sl 1.0	Water	2023-07-25
89.6484375	C3	31909.677734375	NA	Alt-R SpCas9	RepFluo sl 1.0	Water	2023-07-25
89.93001556396484	C3	32454.697265625	NA	Alt-R SpCas9	RepFluo sl 1.0	Water	2023-07-25
90.21159362792969	C3	31355.33984375	NA	Alt-R SpCas9	RepFluo sl 1.0	Water	2023-07-25
90.49317932128906	C3	30892.21484375	NA	Alt-R SpCas9	RepFluo sl 1.0	Water	2023-07-25
90.77476501464844	C3	31706.86328125	NA	Alt-R SpCas9	RepFluo sl 1.0	Water	2023-07-25
91.05634307861328	C3	31307.76171875	NA	Alt-R SpCas9	RepFluo sl 1.0	Water	2023-07-25
91.337921142578125	C3	33125.0234375	NA	Alt-R SpCas9	RepFluo sl 1.0	Water	2023-07-25
91.6195068359375	C3	30810.32421875	NA	Alt-R SpCas9	RepFluo sl 1.0	Water	2023-07-25
91.901092529296875	C3	32273.796875	NA	Alt-R SpCas9	RepFluo sl 1.0	Water	2023-07-25
92.18267059326172	C3	30634.3203125	NA	Alt-R SpCas9	RepFluo sl 1.0	Water	2023-07-25
92.46424865722656	C3	31250.453125	NA	Alt-R SpCas9	RepFluo sl 1.0	Water	2023-07-25
92.74583435058594	C3	30602.328125	NA	Alt-R SpCas9	RepFluo sl 1.0	Water	2023-07-25
93.02741241455078	C3	32203.92578125	NA	Alt-R SpCas9	RepFluo sl 1.0	Water	2023-07-25
93.308990478515625	C3	30311.515625	NA	Alt-R SpCas9	RepFluo sl 1.0	Water	2023-07-25
93.590576171875	C3	32054.953125	NA	Alt-R SpCas9	RepFluo sl 1.0	Water	2023-07-25
93.872161865234375	C3	31283.62109375	NA	Alt-R SpCas9	RepFluo sl 1.0	Water	2023-07-25
94.15373992919922	C3	29954.10546875	NA	Alt-R SpCas9	RepFluo sl 1.0	Water	2023-07-25
94.43531799316406	C3	29338.421875	NA	Alt-R SpCas9	RepFluo sl 1.0	Water	2023-07-25
94.71690368652344	C3	30809.84375	NA	Alt-R SpCas9	RepFluo sl 1.0	Water	2023-07-25
36.992698669433594	D3	182424.28125	NA	PBS	RepFluo sl 1.0	Water	2023-07-25
37.27427673339844	D3	185873.40625	NA	PBS	RepFluo sl 1.0	Water	2023-07-25
37.55585861206055	D3	186632.359375	NA	PBS	RepFluo sl 1.0	Water	2023-07-25
37.837440490722656	D3	187913.171875	NA	PBS	RepFluo sl 1.0	Water	2023-07-25
38.119022369384766	D3	189278.859375	NA	PBS	RepFluo sl 1.0	Water	2023-07-25
38.400604248046875	D3	190620.09375	NA	PBS	RepFluo sl 1.0	Water	2023-07-25
38.682186126708984	D3	191876.203125	NA	PBS	RepFluo sl 1.0	Water	2023-07-25
38.963768005371094	D3	194642.53125	NA	PBS	RepFluo sl 1.0	Water	2023-07-25
39.2453498840332	D3	194418.4375	NA	PBS	RepFluo sl 1.0	Water	2023-07-25
39.52693176269531	D3	196345.25	NA	PBS	RepFluo sl 1.0	Water	2023-07-25
39.808509826660156	D3	198483.34375	NA	PBS	RepFluo sl 1.0	Water	2023-07-25
40.090091705322266	D3	198074.296875	NA	PBS	RepFluo sl 1.0	Water	2023-07-25
40.371673583984375	D3	199307.25	NA	PBS	RepFluo sl 1.0	Water	2023-07-25
40.653255462646484	D3	201698.46875	NA	PBS	RepFluo sl 1.0	Water	2023-07-25
40.934837341308594	D3	202817	NA	PBS	RepFluo sl 1.0	Water	2023-07-25
41.2164192199707	D3	205112.5	NA	PBS	RepFluo sl 1.0	Water	2023-07-25
41.49800109863281	D3	205216.4375	NA	PBS	RepFluo sl 1.0	Water	2023-07-25
41.77958297729492	D3	205746.203125	NA	PBS	RepFluo sl 1.0	Water	2023-07-25
42.06116485595703	D3	206910.65625	NA	PBS	RepFluo sl 1.0	Water	2023-07-25
42.342742919921875	D3	208862.890625	NA	PBS	RepFluo sl 1.0	Water	2023-07-25
42.62432861328125	D3	209918.015625	NA	PBS	RepFluo sl 1.0	Water	2023-07-25
42.905906677246094	D3	210685.390625	NA	PBS	RepFluo sl 1.0	Water	2023-07-25
43.1874885559082	D3	210409.3125	NA	PBS	RepFluo sl 1.0	Water	2023-07-25
43.46907043457031	D3	211256.78125	NA	PBS	RepFluo sl 1.0	Water	2023-07-25
43.75065231323242	D3	212476.9375	NA	PBS	RepFluo sl 1.0	Water	2023-07-25
44.03223419189453	D3	213927.578125	NA	PBS	RepFluo sl 1.0	Water	2023-07-25
44.31381607055664	D3	214569.6875	NA	PBS	RepFluo sl 1.0	Water	2023-07-25
44.59539794921875	D3	217338.609375	NA	PBS	RepFluo sl 1.0	Water	2023-07-25
44.87697982788086	D3	215985.640625	NA	PBS	RepFluo sl 1.0	Water	2023-07-25
45.15856170654297	D3	216994	NA	PBS	RepFluo sl 1.0	Water	2023-07-25
45.44013977050781	D3	217349.6875	NA	PBS	RepFluo sl 1.0	Water	2023-07-25
45.72172164916992	D3	218107.125	NA	PBS	RepFluo sl 1.0	Water	2023-07-25
46.00330352783203	D3	218946.40625	NA	PBS	RepFluo sl 1.0	Water	2023-07-25
46.28488540649414	D3	219141.265625	NA	PBS	RepFluo sl 1.0	Water	2023-07-25
46.56646728515625	D3	218329.40625	NA	PBS	RepFluo sl 1.0	Water	2023-07-25
46.84804916381836	D3	221001.109375	NA	PBS	RepFluo sl 1.0	Water	2023-07-25
47.12963104248047	D3	220248.078125	NA	PBS	RepFluo sl 1.0	Water	2023-07-25
47.41121292114258	D3	221014.5	NA	PBS	RepFluo sl 1.0	Water	2023-07-25
47.69279479980469	D3	220599.1875	NA	PBS	RepFluo sl 1.0	Water	2023-07-25
47.97437286376953	D3	221164.484375	NA	PBS	RepFluo sl 1.0	Water	2023-07-25
48.255958557128906	D3	222304.71875	NA	PBS	RepFluo sl 1.0	Water	2023-07-25
48.53753662109375	D3	221609.859375	NA	PBS	RepFluo sl 1.0	Water	2023-07-25
48.81911849975586	D3	222274.296875	NA	PBS	RepFluo sl 1.0	Water	2023-07-25
49.10070037841797	D3	223440.328125	NA	PBS	RepFluo sl 1.0	Water	2023-07-25
49.38228225708008	D3	221525.796875	NA	PBS	RepFluo sl 1.0	Water	2023-07-25
49.66386413574219	D3	222131.640625	NA	PBS	RepFluo sl 1.0	Water	2023-07-25
49.9454460144043	D3	221786.015625	NA	PBS	RepFluo sl 1.0	Water	2023-07-25
50.227027893066406	D3	222614.109375	NA	PBS	RepFluo sl 1.0	Water	2023-07-25
50.50860595703125	D3	221825.390625	NA	PBS	RepFluo sl 1.0	Water	2023-07-25
50.790191650390625	D3	223831.125	NA	PBS	RepFluo sl 1.0	Water	2023-07-25
51.07176971435547	D3	222251.75	NA	PBS	RepFluo sl 1.0	Water	2023-07-25
51.353355407714844	D3	222661.859375	NA	PBS	RepFluo sl 1.0	Water	2023-07-25
51.63493347167969	D3	223797.734375	NA	PBS	RepFluo sl 1.0	Water	2023-07-25
51.9165153503418	D3	222865.015625	NA	PBS	RepFluo sl 1.0	Water	2023-07-25
52.198097229003906	D3	220816.328125	NA	PBS	RepFluo sl 1.0	Water	2023-07-25
52.479679107666016	D3	222804.09375	NA	PBS	RepFluo sl 1.0	Water	2023-07-25
52.761260986328125	D3	222612.9375	NA	PBS	RepFluo sl 1.0	Water	2023-07-25
53.04283905029297	D3	222814.078125	NA	PBS	RepFluo sl 1.0	Water	2023-07-25
53.324424743652344	D3	220610.515625	NA	PBS	RepFluo sl 1.0	Water	2023-07-25
53.60600280761719	D3	221470.171875	NA	PBS	RepFluo sl 1.0	Water	2023-07-25
53.88758850097656	D3	221810.515625	NA	PBS	RepFluo sl 1.0	Water	2023-07-25
54.169166564941406	D3	221947.875	NA	PBS	RepFluo sl 1.0	Water	2023-07-25
54.450748443603516	D3	220585.765625	NA	PBS	RepFluo sl 1.0	Water	2023-07-25
54.732330322265625	D3	221051.609375	NA	PBS	RepFluo sl 1.0	Water	2023-07-25
55.013912200927734	D3	220353.34375	NA	PBS	RepFluo sl 1.0	Water	2023-07-25
55.295494079589844	D3	220230.265625	NA	PBS	RepFluo sl 1.0	Water	2023-07-25
55.57707595825195	D3	220049.0625	NA	PBS	RepFluo sl 1.0	Water	2023-07-25
55.85865783691406	D3	220481.6875	NA	PBS	RepFluo sl 1.0	Water	2023-07-25
56.140235900878906	D3	219876.4375	NA	PBS	RepFluo sl 1.0	Water	2023-07-25
56.42182159423828	D3	219481.578125	NA	PBS	RepFluo sl 1.0	Water	2023-07-25
56.703399658203125	D3	220299.4375	NA	PBS	RepFluo sl 1.0	Water	2023-07-25
56.9849853515625	D3	219291.453125	NA	PBS	RepFluo sl 1.0	Water	2023-07-25
57.266563415527344	D3	218301.171875	NA	PBS	RepFluo sl 1.0	Water	2023-07-25
57.54814529418945	D3	218072.421875	NA	PBS	RepFluo sl 1.0	Water	2023-07-25
57.82972717285156	D3	217371.734375	NA	PBS	RepFluo sl 1.0	Water	2023-07-25
58.11130905151367	D3	219242.40625	NA	PBS	RepFluo sl 1.0	Water	2023-07-25
58.39289093017578	D3	218455.15625	NA	PBS	RepFluo sl 1.0	Water	2023-07-25
58.674468994140625	D3	218473.90625	NA	PBS	RepFluo sl 1.0	Water	2023-07-25
58.9560546875	D3	217794.859375	NA	PBS	RepFluo sl 1.0	Water	2023-07-25
59.237632751464844	D3	217428.484375	NA	PBS	RepFluo sl 1.0	Water	2023-07-25
59.51921844482422	D3	216903.453125	NA	PBS	RepFluo sl 1.0	Water	2023-07-25
59.80079650878906	D3	215669.671875	NA	PBS	RepFluo sl 1.0	Water	2023-07-25
60.08237838745117	D3	215019.53125	NA	PBS	RepFluo sl 1.0	Water	2023-07-25
60.36396026611328	D3	214342.59375	NA	PBS	RepFluo sl 1.0	Water	2023-07-25
60.64554214477539	D3	213452.453125	NA	PBS	RepFluo sl 1.0	Water	2023-07-25
60.9271240234375	D3	214681.453125	NA	PBS	RepFluo sl 1.0	Water	2023-07-25
61.208702087402344	D3	213387.328125	NA	PBS	RepFluo sl 1.0	Water	2023-07-25
61.49028778076172	D3	214386.84375	NA	PBS	RepFluo sl 1.0	Water	2023-07-25
61.77186584472656	D3	212140.0625	NA	PBS	RepFluo sl 1.0	Water	2023-07-25
62.05345153808594	D3	211880.296875	NA	PBS	RepFluo sl 1.0	Water	2023-07-25
62.33502960205078	D3	211883.234375	NA	PBS	RepFluo sl 1.0	Water	2023-07-25
62.61661148071289	D3	210723.8125	NA	PBS	RepFluo sl 1.0	Water	2023-07-25
62.898193359375	D3	208988.46875	NA	PBS	RepFluo sl 1.0	Water	2023-07-25
63.17977523803711	D3	211254.703125	NA	PBS	RepFluo sl 1.0	Water	2023-07-25
63.46135711669922	D3	209219.34375	NA	PBS	RepFluo sl 1.0	Water	2023-07-25
63.74293899536133	D3	207462.171875	NA	PBS	RepFluo sl 1.0	Water	2023-07-25
64.02452087402344	D3	206472.640625	NA	PBS	RepFluo sl 1.0	Water	2023-07-25
64.30609893798828	D3	206981.25	NA	PBS	RepFluo sl 1.0	Water	2023-07-25
64.58768463134766	D3	205078.453125	NA	PBS	RepFluo sl 1.0	Water	2023-07-25
64.8692626953125	D3	205374.84375	NA	PBS	RepFluo sl 1.0	Water	2023-07-25
65.150848388671875	D3	203629.875	NA	PBS	RepFluo sl 1.0	Water	2023-07-25
65.43242645263672	D3	202893	NA	PBS	RepFluo sl 1.0	Water	2023-07-25
65.71400451660156	D3	201303.171875	NA	PBS	RepFluo sl 1.0	Water	2023-07-25
65.99559020996094	D3	200001.375	NA	PBS	RepFluo sl 1.0	Water	2023-07-25
66.27717590332031	D3	198294.5	NA	PBS	RepFluo sl 1.0	Water	2023-07-25
66.55875396728516	D3	196507.078125	NA	PBS	RepFluo sl 1.0	Water	2023-07-25
66.84033203125	D3	195656.453125	NA	PBS	RepFluo sl 1.0	Water	2023-07-25
67.121917724609375	D3	193627.453125	NA	PBS	RepFluo sl 1.0	Water	2023-07-25
67.40350341796875	D3	192565.921875	NA	PBS	RepFluo sl 1.0	Water	2023-07-25
67.68507385253906	D3	191251.625	NA	PBS	RepFluo sl 1.0	Water	2023-07-25
67.96665954589844	D3	187984.21875	NA	PBS	RepFluo sl 1.0	Water	2023-07-25
68.24824523925781	D3	186475.640625	NA	PBS	RepFluo sl 1.0	Water	2023-07-25
68.52982330322266	D3	182923.3125	NA	PBS	RepFluo sl 1.0	Water	2023-07-25
68.8114013671875	D3	181733.875	NA	PBS	RepFluo sl 1.0	Water	2023-07-25
69.092987060546875	D3	179155.234375	NA	PBS	RepFluo sl 1.0	Water	2023-07-25
69.37457275390625	D3	174661.359375	NA	PBS	RepFluo sl 1.0	Water	2023-07-25
69.6561508178711	D3	172534.59375	NA	PBS	RepFluo sl 1.0	Water	2023-07-25
69.93772888183594	D3	169372.640625	NA	PBS	RepFluo sl 1.0	Water	2023-07-25
70.21931457519531	D3	163697.75	NA	PBS	RepFluo sl 1.0	Water	2023-07-25
70.50089263916016	D3	160144.453125	NA	PBS	RepFluo sl 1.0	Water	2023-07-25
70.782470703125	D3	154642.375	NA	PBS	RepFluo sl 1.0	Water	2023-07-25
71.064056396484375	D3	144421.671875	NA	PBS	RepFluo sl 1.0	Water	2023-07-25
71.34564208984375	D3	137913.515625	NA	PBS	RepFluo sl 1.0	Water	2023-07-25
71.6272201538086	D3	127721.359375	NA	PBS	RepFluo sl 1.0	Water	2023-07-25
71.90879821777344	D3	117910.1640625	NA	PBS	RepFluo sl 1.0	Water	2023-07-25
72.19038391113281	D3	108840.015625	NA	PBS	RepFluo sl 1.0	Water	2023-07-25
72.47196960449219	D3	100680.3984375	NA	PBS	RepFluo sl 1.0	Water	2023-07-25
72.75354766845703	D3	93768.2578125	NA	PBS	RepFluo sl 1.0	Water	2023-07-25
73.035125732421875	D3	89418.140625	NA	PBS	RepFluo sl 1.0	Water	2023-07-25
73.31671142578125	D3	84854.109375	NA	PBS	RepFluo sl 1.0	Water	2023-07-25
73.5982894897461	D3	81284.875	NA	PBS	RepFluo sl 1.0	Water	2023-07-25
73.87986755371094	D3	80861.2265625	NA	PBS	RepFluo sl 1.0	Water	2023-07-25
74.16145324707031	D3	78092.21875	NA	PBS	RepFluo sl 1.0	Water	2023-07-25
74.44303894042969	D3	77554.4375	NA	PBS	RepFluo sl 1.0	Water	2023-07-25
74.72461700439453	D3	76419.796875	NA	PBS	RepFluo sl 1.0	Water	2023-07-25
75.006195068359375	D3	76376.3203125	NA	PBS	RepFluo sl 1.0	Water	2023-07-25
75.28778076171875	D3	75769.109375	NA	PBS	RepFluo sl 1.0	Water	2023-07-25
75.569366455078125	D3	74920.140625	NA	PBS	RepFluo sl 1.0	Water	2023-07-25
75.85093688964844	D3	74561.609375	NA	PBS	RepFluo sl 1.0	Water	2023-07-25
76.13252258300781	D3	75614.53125	NA	PBS	RepFluo sl 1.0	Water	2023-07-25
76.41410827636719	D3	75787.09375	NA	PBS	RepFluo sl 1.0	Water	2023-07-25
76.69568634033203	D3	75459.21875	NA	PBS	RepFluo sl 1.0	Water	2023-07-25
76.977264404296875	D3	73699.015625	NA	PBS	RepFluo sl 1.0	Water	2023-07-25
77.25885009765625	D3	75724.6171875	NA	PBS	RepFluo sl 1.0	Water	2023-07-25
77.540435791015625	D3	74225.2734375	NA	PBS	RepFluo sl 1.0	Water	2023-07-25
77.82201385498047	D3	74042.6171875	NA	PBS	RepFluo sl 1.0	Water	2023-07-25
78.10359191894531	D3	73844.078125	NA	PBS	RepFluo sl 1.0	Water	2023-07-25
78.38517761230469	D3	73266.640625	NA	PBS	RepFluo sl 1.0	Water	2023-07-25
78.66675567626953	D3	74002.0234375	NA	PBS	RepFluo sl 1.0	Water	2023-07-25
78.948333740234375	D3	73556.2578125	NA	PBS	RepFluo sl 1.0	Water	2023-07-25
79.22991943359375	D3	73652.8984375	NA	PBS	RepFluo sl 1.0	Water	2023-07-25
79.511505126953125	D3	73840.40625	NA	PBS	RepFluo sl 1.0	Water	2023-07-25
79.79308319091797	D3	73381.109375	NA	PBS	RepFluo sl 1.0	Water	2023-07-25
80.07466125488281	D3	72820.203125	NA	PBS	RepFluo sl 1.0	Water	2023-07-25
80.35624694824219	D3	73421	NA	PBS	RepFluo sl 1.0	Water	2023-07-25
80.63783264160156	D3	73637.7265625	NA	PBS	RepFluo sl 1.0	Water	2023-07-25
80.9194107055664	D3	73361.390625	NA	PBS	RepFluo sl 1.0	Water	2023-07-25
81.20098876953125	D3	72840.3984375	NA	PBS	RepFluo sl 1.0	Water	2023-07-25
81.482574462890625	D3	72747.7109375	NA	PBS	RepFluo sl 1.0	Water	2023-07-25
81.76415252685547	D3	72470.4765625	NA	PBS	RepFluo sl 1.0	Water	2023-07-25
82.04573059082031	D3	72500.3671875	NA	PBS	RepFluo sl 1.0	Water	2023-07-25
82.32731628417969	D3	72039.4765625	NA	PBS	RepFluo sl 1.0	Water	2023-07-25
82.60890197753906	D3	71965.1328125	NA	PBS	RepFluo sl 1.0	Water	2023-07-25
82.8904800415039	D3	72034.3125	NA	PBS	RepFluo sl 1.0	Water	2023-07-25
83.17205810546875	D3	71621.4609375	NA	PBS	RepFluo sl 1.0	Water	2023-07-25
83.453643798828125	D3	72944.046875	NA	PBS	RepFluo sl 1.0	Water	2023-07-25
83.7352294921875	D3	71050.546875	NA	PBS	RepFluo sl 1.0	Water	2023-07-25
84.01680755615234	D3	72085.53125	NA	PBS	RepFluo sl 1.0	Water	2023-07-25
84.29838562011719	D3	70197.875	NA	PBS	RepFluo sl 1.0	Water	2023-07-25
84.57997131347656	D3	71243.484375	NA	PBS	RepFluo sl 1.0	Water	2023-07-25
84.8615493774414	D3	71210.265625	NA	PBS	RepFluo sl 1.0	Water	2023-07-25
85.14312744140625	D3	71118.171875	NA	PBS	RepFluo sl 1.0	Water	2023-07-25
85.424713134765625	D3	71107.8046875	NA	PBS	RepFluo sl 1.0	Water	2023-07-25
85.706298828125	D3	69056.5078125	NA	PBS	RepFluo sl 1.0	Water	2023-07-25
85.98787689208984	D3	69191.421875	NA	PBS	RepFluo sl 1.0	Water	2023-07-25
86.26945495605469	D3	69377.984375	NA	PBS	RepFluo sl 1.0	Water	2023-07-25
86.55104064941406	D3	69498.5234375	NA	PBS	RepFluo sl 1.0	Water	2023-07-25
86.8326187133789	D3	69166.65625	NA	PBS	RepFluo sl 1.0	Water	2023-07-25
87.11419677734375	D3	69938.4453125	NA	PBS	RepFluo sl 1.0	Water	2023-07-25
87.395782470703125	D3	68418.203125	NA	PBS	RepFluo sl 1.0	Water	2023-07-25
87.6773681640625	D3	67920.078125	NA	PBS	RepFluo sl 1.0	Water	2023-07-25
87.95894622802734	D3	68610.34375	NA	PBS	RepFluo sl 1.0	Water	2023-07-25
88.24052429199219	D3	68979.6953125	NA	PBS	RepFluo sl 1.0	Water	2023-07-25
88.52210998535156	D3	68217.203125	NA	PBS	RepFluo sl 1.0	Water	2023-07-25
88.80369567871094	D3	67269.8203125	NA	PBS	RepFluo sl 1.0	Water	2023-07-25
89.08527374267578	D3	67549.7421875	NA	PBS	RepFluo sl 1.0	Water	2023-07-25
89.366851806640625	D3	66860.9453125	NA	PBS	RepFluo sl 1.0	Water	2023-07-25
89.6484375	D3	65551.5859375	NA	PBS	RepFluo sl 1.0	Water	2023-07-25
89.93001556396484	D3	65871.640625	NA	PBS	RepFluo sl 1.0	Water	2023-07-25
90.21159362792969	D3	65819.1875	NA	PBS	RepFluo sl 1.0	Water	2023-07-25
90.49317932128906	D3	64832.22265625	NA	PBS	RepFluo sl 1.0	Water	2023-07-25
90.77476501464844	D3	64938.12890625	NA	PBS	RepFluo sl 1.0	Water	2023-07-25
91.05634307861328	D3	64687.19140625	NA	PBS	RepFluo sl 1.0	Water	2023-07-25
91.337921142578125	D3	64560.5546875	NA	PBS	RepFluo sl 1.0	Water	2023-07-25
91.6195068359375	D3	63199.7734375	NA	PBS	RepFluo sl 1.0	Water	2023-07-25
91.901092529296875	D3	62580.390625	NA	PBS	RepFluo sl 1.0	Water	2023-07-25
92.18267059326172	D3	64059.19140625	NA	PBS	RepFluo sl 1.0	Water	2023-07-25
92.46424865722656	D3	63658.11328125	NA	PBS	RepFluo sl 1.0	Water	2023-07-25
92.74583435058594	D3	63280.16796875	NA	PBS	RepFluo sl 1.0	Water	2023-07-25
93.02741241455078	D3	62095.3515625	NA	PBS	RepFluo sl 1.0	Water	2023-07-25
93.308990478515625	D3	62852.8203125	NA	PBS	RepFluo sl 1.0	Water	2023-07-25
93.590576171875	D3	61789.4140625	NA	PBS	RepFluo sl 1.0	Water	2023-07-25
93.872161865234375	D3	61257.37890625	NA	PBS	RepFluo sl 1.0	Water	2023-07-25
94.15373992919922	D3	59186.078125	NA	PBS	RepFluo sl 1.0	Water	2023-07-25
94.43531799316406	D3	60766.66015625	NA	PBS	RepFluo sl 1.0	Water	2023-07-25
94.71690368652344	D3	60092.53515625	NA	PBS	RepFluo sl 1.0	Water	2023-07-25
36.992698669433594	E3	191915.125	NA	SpyCas9 B6.1.1	RepFluo sl 1.0	RPP30 Trg1	2023-07-25
37.27427673339844	E3	194423.953125	NA	SpyCas9 B6.1.1	RepFluo sl 1.0	RPP30 Trg1	2023-07-25
37.55585861206055	E3	195298.1875	NA	SpyCas9 B6.1.1	RepFluo sl 1.0	RPP30 Trg1	2023-07-25
37.837440490722656	E3	197419.5625	NA	SpyCas9 B6.1.1	RepFluo sl 1.0	RPP30 Trg1	2023-07-25
38.119022369384766	E3	198087.1875	NA	SpyCas9 B6.1.1	RepFluo sl 1.0	RPP30 Trg1	2023-07-25
38.400604248046875	E3	198751.984375	NA	SpyCas9 B6.1.1	RepFluo sl 1.0	RPP30 Trg1	2023-07-25
38.682186126708984	E3	200530.453125	NA	SpyCas9 B6.1.1	RepFluo sl 1.0	RPP30 Trg1	2023-07-25
38.963768005371094	E3	200554.484375	NA	SpyCas9 B6.1.1	RepFluo sl 1.0	RPP30 Trg1	2023-07-25
39.2453498840332	E3	202471.546875	NA	SpyCas9 B6.1.1	RepFluo sl 1.0	RPP30 Trg1	2023-07-25
39.52693176269531	E3	203701.359375	NA	SpyCas9 B6.1.1	RepFluo sl 1.0	RPP30 Trg1	2023-07-25
39.808509826660156	E3	203595.109375	NA	SpyCas9 B6.1.1	RepFluo sl 1.0	RPP30 Trg1	2023-07-25
40.090091705322266	E3	205557.28125	NA	SpyCas9 B6.1.1	RepFluo sl 1.0	RPP30 Trg1	2023-07-25
40.371673583984375	E3	205973.1875	NA	SpyCas9 B6.1.1	RepFluo sl 1.0	RPP30 Trg1	2023-07-25
40.653255462646484	E3	206030.296875	NA	SpyCas9 B6.1.1	RepFluo sl 1.0	RPP30 Trg1	2023-07-25
40.934837341308594	E3	207351.21875	NA	SpyCas9 B6.1.1	RepFluo sl 1.0	RPP30 Trg1	2023-07-25
41.2164192199707	E3	208847.734375	NA	SpyCas9 B6.1.1	RepFluo sl 1.0	RPP30 Trg1	2023-07-25
41.49800109863281	E3	206620.03125	NA	SpyCas9 B6.1.1	RepFluo sl 1.0	RPP30 Trg1	2023-07-25
41.77958297729492	E3	209794.546875	NA	SpyCas9 B6.1.1	RepFluo sl 1.0	RPP30 Trg1	2023-07-25
42.06116485595703	E3	209469.265625	NA	SpyCas9 B6.1.1	RepFluo sl 1.0	RPP30 Trg1	2023-07-25
42.342742919921875	E3	209143.078125	NA	SpyCas9 B6.1.1	RepFluo sl 1.0	RPP30 Trg1	2023-07-25
42.62432861328125	E3	210713.015625	NA	SpyCas9 B6.1.1	RepFluo sl 1.0	RPP30 Trg1	2023-07-25
42.905906677246094	E3	209546.234375	NA	SpyCas9 B6.1.1	RepFluo sl 1.0	RPP30 Trg1	2023-07-25
43.1874885559082	E3	210485.796875	NA	SpyCas9 B6.1.1	RepFluo sl 1.0	RPP30 Trg1	2023-07-25
43.46907043457031	E3	210471.015625	NA	SpyCas9 B6.1.1	RepFluo sl 1.0	RPP30 Trg1	2023-07-25
43.75065231323242	E3	211166.125	NA	SpyCas9 B6.1.1	RepFluo sl 1.0	RPP30 Trg1	2023-07-25
44.03223419189453	E3	209857.6875	NA	SpyCas9 B6.1.1	RepFluo sl 1.0	RPP30 Trg1	2023-07-25
44.31381607055664	E3	211159.234375	NA	SpyCas9 B6.1.1	RepFluo sl 1.0	RPP30 Trg1	2023-07-25
44.59539794921875	E3	211216.4375	NA	SpyCas9 B6.1.1	RepFluo sl 1.0	RPP30 Trg1	2023-07-25
44.87697982788086	E3	212274	NA	SpyCas9 B6.1.1	RepFluo sl 1.0	RPP30 Trg1	2023-07-25
45.15856170654297	E3	210984.765625	NA	SpyCas9 B6.1.1	RepFluo sl 1.0	RPP30 Trg1	2023-07-25
45.44013977050781	E3	211844.09375	NA	SpyCas9 B6.1.1	RepFluo sl 1.0	RPP30 Trg1	2023-07-25
45.72172164916992	E3	211063.703125	NA	SpyCas9 B6.1.1	RepFluo sl 1.0	RPP30 Trg1	2023-07-25
46.00330352783203	E3	212254.890625	NA	SpyCas9 B6.1.1	RepFluo sl 1.0	RPP30 Trg1	2023-07-25
46.28488540649414	E3	211219.984375	NA	SpyCas9 B6.1.1	RepFluo sl 1.0	RPP30 Trg1	2023-07-25
46.56646728515625	E3	212202.640625	NA	SpyCas9 B6.1.1	RepFluo sl 1.0	RPP30 Trg1	2023-07-25
46.84804916381836	E3	210752.015625	NA	SpyCas9 B6.1.1	RepFluo sl 1.0	RPP30 Trg1	2023-07-25
47.12963104248047	E3	212416.125	NA	SpyCas9 B6.1.1	RepFluo sl 1.0	RPP30 Trg1	2023-07-25
47.41121292114258	E3	212361.359375	NA	SpyCas9 B6.1.1	RepFluo sl 1.0	RPP30 Trg1	2023-07-25
47.69279479980469	E3	210462.640625	NA	SpyCas9 B6.1.1	RepFluo sl 1.0	RPP30 Trg1	2023-07-25
47.97437286376953	E3	209583.3125	NA	SpyCas9 B6.1.1	RepFluo sl 1.0	RPP30 Trg1	2023-07-25
48.255958557128906	E3	211659.40625	NA	SpyCas9 B6.1.1	RepFluo sl 1.0	RPP30 Trg1	2023-07-25
48.53753662109375	E3	210619.734375	NA	SpyCas9 B6.1.1	RepFluo sl 1.0	RPP30 Trg1	2023-07-25
48.81911849975586	E3	210480.109375	NA	SpyCas9 B6.1.1	RepFluo sl 1.0	RPP30 Trg1	2023-07-25
49.10070037841797	E3	210348.953125	NA	SpyCas9 B6.1.1	RepFluo sl 1.0	RPP30 Trg1	2023-07-25
49.38228225708008	E3	209669.3125	NA	SpyCas9 B6.1.1	RepFluo sl 1.0	RPP30 Trg1	2023-07-25
49.66386413574219	E3	210269.609375	NA	SpyCas9 B6.1.1	RepFluo sl 1.0	RPP30 Trg1	2023-07-25
49.9454460144043	E3	209765.5625	NA	SpyCas9 B6.1.1	RepFluo sl 1.0	RPP30 Trg1	2023-07-25
50.227027893066406	E3	209802.296875	NA	SpyCas9 B6.1.1	RepFluo sl 1.0	RPP30 Trg1	2023-07-25
50.50860595703125	E3	209511.015625	NA	SpyCas9 B6.1.1	RepFluo sl 1.0	RPP30 Trg1	2023-07-25
50.790191650390625	E3	209514.8125	NA	SpyCas9 B6.1.1	RepFluo sl 1.0	RPP30 Trg1	2023-07-25
51.07176971435547	E3	208778.46875	NA	SpyCas9 B6.1.1	RepFluo sl 1.0	RPP30 Trg1	2023-07-25
51.353355407714844	E3	210238.609375	NA	SpyCas9 B6.1.1	RepFluo sl 1.0	RPP30 Trg1	2023-07-25
51.63493347167969	E3	208733.5	NA	SpyCas9 B6.1.1	RepFluo sl 1.0	RPP30 Trg1	2023-07-25
51.9165153503418	E3	208342.421875	NA	SpyCas9 B6.1.1	RepFluo sl 1.0	RPP30 Trg1	2023-07-25
52.198097229003906	E3	208504.34375	NA	SpyCas9 B6.1.1	RepFluo sl 1.0	RPP30 Trg1	2023-07-25
52.479679107666016	E3	207348.265625	NA	SpyCas9 B6.1.1	RepFluo sl 1.0	RPP30 Trg1	2023-07-25
52.761260986328125	E3	208522.359375	NA	SpyCas9 B6.1.1	RepFluo sl 1.0	RPP30 Trg1	2023-07-25
53.04283905029297	E3	208612.796875	NA	SpyCas9 B6.1.1	RepFluo sl 1.0	RPP30 Trg1	2023-07-25
53.324424743652344	E3	208239.890625	NA	SpyCas9 B6.1.1	RepFluo sl 1.0	RPP30 Trg1	2023-07-25
53.60600280761719	E3	208900.1875	NA	SpyCas9 B6.1.1	RepFluo sl 1.0	RPP30 Trg1	2023-07-25
53.88758850097656	E3	207675.734375	NA	SpyCas9 B6.1.1	RepFluo sl 1.0	RPP30 Trg1	2023-07-25
54.169166564941406	E3	207526.328125	NA	SpyCas9 B6.1.1	RepFluo sl 1.0	RPP30 Trg1	2023-07-25
54.450748443603516	E3	208070.984375	NA	SpyCas9 B6.1.1	RepFluo sl 1.0	RPP30 Trg1	2023-07-25
54.732330322265625	E3	207512.65625	NA	SpyCas9 B6.1.1	RepFluo sl 1.0	RPP30 Trg1	2023-07-25
55.013912200927734	E3	205561.78125	NA	SpyCas9 B6.1.1	RepFluo sl 1.0	RPP30 Trg1	2023-07-25
55.295494079589844	E3	206445.65625	NA	SpyCas9 B6.1.1	RepFluo sl 1.0	RPP30 Trg1	2023-07-25
55.57707595825195	E3	207274.5	NA	SpyCas9 B6.1.1	RepFluo sl 1.0	RPP30 Trg1	2023-07-25
55.85865783691406	E3	205795.359375	NA	SpyCas9 B6.1.1	RepFluo sl 1.0	RPP30 Trg1	2023-07-25
56.140235900878906	E3	205665.015625	NA	SpyCas9 B6.1.1	RepFluo sl 1.0	RPP30 Trg1	2023-07-25
56.42182159423828	E3	203587.484375	NA	SpyCas9 B6.1.1	RepFluo sl 1.0	RPP30 Trg1	2023-07-25
56.703399658203125	E3	203083.625	NA	SpyCas9 B6.1.1	RepFluo sl 1.0	RPP30 Trg1	2023-07-25
56.9849853515625	E3	204174.25	NA	SpyCas9 B6.1.1	RepFluo sl 1.0	RPP30 Trg1	2023-07-25
57.266563415527344	E3	201605.75	NA	SpyCas9 B6.1.1	RepFluo sl 1.0	RPP30 Trg1	2023-07-25
57.54814529418945	E3	202321.03125	NA	SpyCas9 B6.1.1	RepFluo sl 1.0	RPP30 Trg1	2023-07-25
57.82972717285156	E3	201311.625	NA	SpyCas9 B6.1.1	RepFluo sl 1.0	RPP30 Trg1	2023-07-25
58.11130905151367	E3	199699.296875	NA	SpyCas9 B6.1.1	RepFluo sl 1.0	RPP30 Trg1	2023-07-25
58.39289093017578	E3	199316.34375	NA	SpyCas9 B6.1.1	RepFluo sl 1.0	RPP30 Trg1	2023-07-25
58.674468994140625	E3	198907.796875	NA	SpyCas9 B6.1.1	RepFluo sl 1.0	RPP30 Trg1	2023-07-25
58.9560546875	E3	197242.546875	NA	SpyCas9 B6.1.1	RepFluo sl 1.0	RPP30 Trg1	2023-07-25
59.237632751464844	E3	194573.921875	NA	SpyCas9 B6.1.1	RepFluo sl 1.0	RPP30 Trg1	2023-07-25
59.51921844482422	E3	192881.859375	NA	SpyCas9 B6.1.1	RepFluo sl 1.0	RPP30 Trg1	2023-07-25
59.80079650878906	E3	192455.3125	NA	SpyCas9 B6.1.1	RepFluo sl 1.0	RPP30 Trg1	2023-07-25
60.08237838745117	E3	188676	NA	SpyCas9 B6.1.1	RepFluo sl 1.0	RPP30 Trg1	2023-07-25
60.36396026611328	E3	184654.671875	NA	SpyCas9 B6.1.1	RepFluo sl 1.0	RPP30 Trg1	2023-07-25
60.64554214477539	E3	181708.25	NA	SpyCas9 B6.1.1	RepFluo sl 1.0	RPP30 Trg1	2023-07-25
60.9271240234375	E3	178521.390625	NA	SpyCas9 B6.1.1	RepFluo sl 1.0	RPP30 Trg1	2023-07-25
61.208702087402344	E3	174512.65625	NA	SpyCas9 B6.1.1	RepFluo sl 1.0	RPP30 Trg1	2023-07-25
61.49028778076172	E3	170092.5	NA	SpyCas9 B6.1.1	RepFluo sl 1.0	RPP30 Trg1	2023-07-25
61.77186584472656	E3	165868.421875	NA	SpyCas9 B6.1.1	RepFluo sl 1.0	RPP30 Trg1	2023-07-25
62.05345153808594	E3	161180.21875	NA	SpyCas9 B6.1.1	RepFluo sl 1.0	RPP30 Trg1	2023-07-25
62.33502960205078	E3	159135.6875	NA	SpyCas9 B6.1.1	RepFluo sl 1.0	RPP30 Trg1	2023-07-25
62.61661148071289	E3	154173.5	NA	SpyCas9 B6.1.1	RepFluo sl 1.0	RPP30 Trg1	2023-07-25
62.898193359375	E3	151349.34375	NA	SpyCas9 B6.1.1	RepFluo sl 1.0	RPP30 Trg1	2023-07-25
63.17977523803711	E3	150608.59375	NA	SpyCas9 B6.1.1	RepFluo sl 1.0	RPP30 Trg1	2023-07-25
63.46135711669922	E3	148841.890625	NA	SpyCas9 B6.1.1	RepFluo sl 1.0	RPP30 Trg1	2023-07-25
63.74293899536133	E3	147970.390625	NA	SpyCas9 B6.1.1	RepFluo sl 1.0	RPP30 Trg1	2023-07-25
64.02452087402344	E3	145607.109375	NA	SpyCas9 B6.1.1	RepFluo sl 1.0	RPP30 Trg1	2023-07-25
64.30609893798828	E3	144259.21875	NA	SpyCas9 B6.1.1	RepFluo sl 1.0	RPP30 Trg1	2023-07-25
64.58768463134766	E3	146038.59375	NA	SpyCas9 B6.1.1	RepFluo sl 1.0	RPP30 Trg1	2023-07-25
64.8692626953125	E3	145332.40625	NA	SpyCas9 B6.1.1	RepFluo sl 1.0	RPP30 Trg1	2023-07-25
65.150848388671875	E3	144614.8125	NA	SpyCas9 B6.1.1	RepFluo sl 1.0	RPP30 Trg1	2023-07-25
65.43242645263672	E3	144449.46875	NA	SpyCas9 B6.1.1	RepFluo sl 1.0	RPP30 Trg1	2023-07-25
65.71400451660156	E3	144393.640625	NA	SpyCas9 B6.1.1	RepFluo sl 1.0	RPP30 Trg1	2023-07-25
65.99559020996094	E3	142949.875	NA	SpyCas9 B6.1.1	RepFluo sl 1.0	RPP30 Trg1	2023-07-25
66.27717590332031	E3	143549.0625	NA	SpyCas9 B6.1.1	RepFluo sl 1.0	RPP30 Trg1	2023-07-25
66.55875396728516	E3	142187.890625	NA	SpyCas9 B6.1.1	RepFluo sl 1.0	RPP30 Trg1	2023-07-25
66.84033203125	E3	143217.96875	NA	SpyCas9 B6.1.1	RepFluo sl 1.0	RPP30 Trg1	2023-07-25
67.121917724609375	E3	142113.390625	NA	SpyCas9 B6.1.1	RepFluo sl 1.0	RPP30 Trg1	2023-07-25
67.40350341796875	E3	140544.484375	NA	SpyCas9 B6.1.1	RepFluo sl 1.0	RPP30 Trg1	2023-07-25
67.68507385253906	E3	141678.078125	NA	SpyCas9 B6.1.1	RepFluo sl 1.0	RPP30 Trg1	2023-07-25
67.96665954589844	E3	139344.609375	NA	SpyCas9 B6.1.1	RepFluo sl 1.0	RPP30 Trg1	2023-07-25
68.24824523925781	E3	141028.5	NA	SpyCas9 B6.1.1	RepFluo sl 1.0	RPP30 Trg1	2023-07-25
68.52982330322266	E3	140533.328125	NA	SpyCas9 B6.1.1	RepFluo sl 1.0	RPP30 Trg1	2023-07-25
68.8114013671875	E3	139608.359375	NA	SpyCas9 B6.1.1	RepFluo sl 1.0	RPP30 Trg1	2023-07-25
69.092987060546875	E3	138488.359375	NA	SpyCas9 B6.1.1	RepFluo sl 1.0	RPP30 Trg1	2023-07-25
69.37457275390625	E3	137730.40625	NA	SpyCas9 B6.1.1	RepFluo sl 1.0	RPP30 Trg1	2023-07-25
69.6561508178711	E3	137946.375	NA	SpyCas9 B6.1.1	RepFluo sl 1.0	RPP30 Trg1	2023-07-25
69.93772888183594	E3	137160.0625	NA	SpyCas9 B6.1.1	RepFluo sl 1.0	RPP30 Trg1	2023-07-25
70.21931457519531	E3	135530.265625	NA	SpyCas9 B6.1.1	RepFluo sl 1.0	RPP30 Trg1	2023-07-25
70.50089263916016	E3	135313.09375	NA	SpyCas9 B6.1.1	RepFluo sl 1.0	RPP30 Trg1	2023-07-25
70.782470703125	E3	133589.953125	NA	SpyCas9 B6.1.1	RepFluo sl 1.0	RPP30 Trg1	2023-07-25
71.064056396484375	E3	133174.859375	NA	SpyCas9 B6.1.1	RepFluo sl 1.0	RPP30 Trg1	2023-07-25
71.34564208984375	E3	133503.96875	NA	SpyCas9 B6.1.1	RepFluo sl 1.0	RPP30 Trg1	2023-07-25
71.6272201538086	E3	132002.953125	NA	SpyCas9 B6.1.1	RepFluo sl 1.0	RPP30 Trg1	2023-07-25
71.90879821777344	E3	131758.90625	NA	SpyCas9 B6.1.1	RepFluo sl 1.0	RPP30 Trg1	2023-07-25
72.19038391113281	E3	130551.578125	NA	SpyCas9 B6.1.1	RepFluo sl 1.0	RPP30 Trg1	2023-07-25
72.47196960449219	E3	131040.796875	NA	SpyCas9 B6.1.1	RepFluo sl 1.0	RPP30 Trg1	2023-07-25
72.75354766845703	E3	131082.1875	NA	SpyCas9 B6.1.1	RepFluo sl 1.0	RPP30 Trg1	2023-07-25
73.035125732421875	E3	129160.9921875	NA	SpyCas9 B6.1.1	RepFluo sl 1.0	RPP30 Trg1	2023-07-25
73.31671142578125	E3	129907.2734375	NA	SpyCas9 B6.1.1	RepFluo sl 1.0	RPP30 Trg1	2023-07-25
73.5982894897461	E3	129337.0234375	NA	SpyCas9 B6.1.1	RepFluo sl 1.0	RPP30 Trg1	2023-07-25
73.87986755371094	E3	129289.453125	NA	SpyCas9 B6.1.1	RepFluo sl 1.0	RPP30 Trg1	2023-07-25
74.16145324707031	E3	128372.9296875	NA	SpyCas9 B6.1.1	RepFluo sl 1.0	RPP30 Trg1	2023-07-25
74.44303894042969	E3	128106.1640625	NA	SpyCas9 B6.1.1	RepFluo sl 1.0	RPP30 Trg1	2023-07-25
74.72461700439453	E3	130182.9921875	NA	SpyCas9 B6.1.1	RepFluo sl 1.0	RPP30 Trg1	2023-07-25
75.006195068359375	E3	128022.109375	NA	SpyCas9 B6.1.1	RepFluo sl 1.0	RPP30 Trg1	2023-07-25
75.28778076171875	E3	128151.21875	NA	SpyCas9 B6.1.1	RepFluo sl 1.0	RPP30 Trg1	2023-07-25
75.569366455078125	E3	128299.421875	NA	SpyCas9 B6.1.1	RepFluo sl 1.0	RPP30 Trg1	2023-07-25
75.85093688964844	E3	127878.6875	NA	SpyCas9 B6.1.1	RepFluo sl 1.0	RPP30 Trg1	2023-07-25
76.13252258300781	E3	127289.6796875	NA	SpyCas9 B6.1.1	RepFluo sl 1.0	RPP30 Trg1	2023-07-25
76.41410827636719	E3	127827.5234375	NA	SpyCas9 B6.1.1	RepFluo sl 1.0	RPP30 Trg1	2023-07-25
76.69568634033203	E3	126967.8359375	NA	SpyCas9 B6.1.1	RepFluo sl 1.0	RPP30 Trg1	2023-07-25
76.977264404296875	E3	127141.2578125	NA	SpyCas9 B6.1.1	RepFluo sl 1.0	RPP30 Trg1	2023-07-25
77.25885009765625	E3	126715.2421875	NA	SpyCas9 B6.1.1	RepFluo sl 1.0	RPP30 Trg1	2023-07-25
77.540435791015625	E3	127243.46875	NA	SpyCas9 B6.1.1	RepFluo sl 1.0	RPP30 Trg1	2023-07-25
77.82201385498047	E3	125923.1328125	NA	SpyCas9 B6.1.1	RepFluo sl 1.0	RPP30 Trg1	2023-07-25
78.10359191894531	E3	124829.1875	NA	SpyCas9 B6.1.1	RepFluo sl 1.0	RPP30 Trg1	2023-07-25
78.38517761230469	E3	125103.4140625	NA	SpyCas9 B6.1.1	RepFluo sl 1.0	RPP30 Trg1	2023-07-25
78.66675567626953	E3	123866.09375	NA	SpyCas9 B6.1.1	RepFluo sl 1.0	RPP30 Trg1	2023-07-25
78.948333740234375	E3	125469.8984375	NA	SpyCas9 B6.1.1	RepFluo sl 1.0	RPP30 Trg1	2023-07-25
79.22991943359375	E3	125197.859375	NA	SpyCas9 B6.1.1	RepFluo sl 1.0	RPP30 Trg1	2023-07-25
79.511505126953125	E3	125496.71875	NA	SpyCas9 B6.1.1	RepFluo sl 1.0	RPP30 Trg1	2023-07-25
79.79308319091797	E3	124206.5859375	NA	SpyCas9 B6.1.1	RepFluo sl 1.0	RPP30 Trg1	2023-07-25
80.07466125488281	E3	124040.9921875	NA	SpyCas9 B6.1.1	RepFluo sl 1.0	RPP30 Trg1	2023-07-25
80.35624694824219	E3	123331.34375	NA	SpyCas9 B6.1.1	RepFluo sl 1.0	RPP30 Trg1	2023-07-25
80.63783264160156	E3	123826.296875	NA	SpyCas9 B6.1.1	RepFluo sl 1.0	RPP30 Trg1	2023-07-25
80.9194107055664	E3	121859.8125	NA	SpyCas9 B6.1.1	RepFluo sl 1.0	RPP30 Trg1	2023-07-25
81.20098876953125	E3	122327.625	NA	SpyCas9 B6.1.1	RepFluo sl 1.0	RPP30 Trg1	2023-07-25
81.482574462890625	E3	122787.984375	NA	SpyCas9 B6.1.1	RepFluo sl 1.0	RPP30 Trg1	2023-07-25
81.76415252685547	E3	122164.2734375	NA	SpyCas9 B6.1.1	RepFluo sl 1.0	RPP30 Trg1	2023-07-25
82.04573059082031	E3	122062.5625	NA	SpyCas9 B6.1.1	RepFluo sl 1.0	RPP30 Trg1	2023-07-25
82.32731628417969	E3	123290.9375	NA	SpyCas9 B6.1.1	RepFluo sl 1.0	RPP30 Trg1	2023-07-25
82.60890197753906	E3	122276.7265625	NA	SpyCas9 B6.1.1	RepFluo sl 1.0	RPP30 Trg1	2023-07-25
82.8904800415039	E3	122024.6171875	NA	SpyCas9 B6.1.1	RepFluo sl 1.0	RPP30 Trg1	2023-07-25
83.17205810546875	E3	120998.2734375	NA	SpyCas9 B6.1.1	RepFluo sl 1.0	RPP30 Trg1	2023-07-25
83.453643798828125	E3	120277.4296875	NA	SpyCas9 B6.1.1	RepFluo sl 1.0	RPP30 Trg1	2023-07-25
83.7352294921875	E3	120705.0703125	NA	SpyCas9 B6.1.1	RepFluo sl 1.0	RPP30 Trg1	2023-07-25
84.01680755615234	E3	119919.65625	NA	SpyCas9 B6.1.1	RepFluo sl 1.0	RPP30 Trg1	2023-07-25
84.29838562011719	E3	120170.2421875	NA	SpyCas9 B6.1.1	RepFluo sl 1.0	RPP30 Trg1	2023-07-25
84.57997131347656	E3	120273.78125	NA	SpyCas9 B6.1.1	RepFluo sl 1.0	RPP30 Trg1	2023-07-25
84.8615493774414	E3	119328.0078125	NA	SpyCas9 B6.1.1	RepFluo sl 1.0	RPP30 Trg1	2023-07-25
85.14312744140625	E3	118102.0078125	NA	SpyCas9 B6.1.1	RepFluo sl 1.0	RPP30 Trg1	2023-07-25
85.424713134765625	E3	119229.8359375	NA	SpyCas9 B6.1.1	RepFluo sl 1.0	RPP30 Trg1	2023-07-25
85.706298828125	E3	118019.703125	NA	SpyCas9 B6.1.1	RepFluo sl 1.0	RPP30 Trg1	2023-07-25
85.98787689208984	E3	119403.296875	NA	SpyCas9 B6.1.1	RepFluo sl 1.0	RPP30 Trg1	2023-07-25
86.26945495605469	E3	118113.5234375	NA	SpyCas9 B6.1.1	RepFluo sl 1.0	RPP30 Trg1	2023-07-25
86.55104064941406	E3	116372.46875	NA	SpyCas9 B6.1.1	RepFluo sl 1.0	RPP30 Trg1	2023-07-25
86.8326187133789	E3	118241.546875	NA	SpyCas9 B6.1.1	RepFluo sl 1.0	RPP30 Trg1	2023-07-25
87.11419677734375	E3	117754.015625	NA	SpyCas9 B6.1.1	RepFluo sl 1.0	RPP30 Trg1	2023-07-25
87.395782470703125	E3	115383.4140625	NA	SpyCas9 B6.1.1	RepFluo sl 1.0	RPP30 Trg1	2023-07-25
87.6773681640625	E3	115568.5546875	NA	SpyCas9 B6.1.1	RepFluo sl 1.0	RPP30 Trg1	2023-07-25
87.95894622802734	E3	116612.703125	NA	SpyCas9 B6.1.1	RepFluo sl 1.0	RPP30 Trg1	2023-07-25
88.24052429199219	E3	114195.078125	NA	SpyCas9 B6.1.1	RepFluo sl 1.0	RPP30 Trg1	2023-07-25
88.52210998535156	E3	113981.578125	NA	SpyCas9 B6.1.1	RepFluo sl 1.0	RPP30 Trg1	2023-07-25
88.80369567871094	E3	115235.2109375	NA	SpyCas9 B6.1.1	RepFluo sl 1.0	RPP30 Trg1	2023-07-25
89.08527374267578	E3	114136.484375	NA	SpyCas9 B6.1.1	RepFluo sl 1.0	RPP30 Trg1	2023-07-25
89.366851806640625	E3	113454.859375	NA	SpyCas9 B6.1.1	RepFluo sl 1.0	RPP30 Trg1	2023-07-25
89.6484375	E3	113026.6171875	NA	SpyCas9 B6.1.1	RepFluo sl 1.0	RPP30 Trg1	2023-07-25
89.93001556396484	E3	112330.5703125	NA	SpyCas9 B6.1.1	RepFluo sl 1.0	RPP30 Trg1	2023-07-25
90.21159362792969	E3	113154.53125	NA	SpyCas9 B6.1.1	RepFluo sl 1.0	RPP30 Trg1	2023-07-25
90.49317932128906	E3	111261.5234375	NA	SpyCas9 B6.1.1	RepFluo sl 1.0	RPP30 Trg1	2023-07-25
90.77476501464844	E3	112953.1640625	NA	SpyCas9 B6.1.1	RepFluo sl 1.0	RPP30 Trg1	2023-07-25
91.05634307861328	E3	111386.2109375	NA	SpyCas9 B6.1.1	RepFluo sl 1.0	RPP30 Trg1	2023-07-25
91.337921142578125	E3	111893.125	NA	SpyCas9 B6.1.1	RepFluo sl 1.0	RPP30 Trg1	2023-07-25
91.6195068359375	E3	110384.625	NA	SpyCas9 B6.1.1	RepFluo sl 1.0	RPP30 Trg1	2023-07-25
91.901092529296875	E3	109450.6875	NA	SpyCas9 B6.1.1	RepFluo sl 1.0	RPP30 Trg1	2023-07-25
92.18267059326172	E3	109195	NA	SpyCas9 B6.1.1	RepFluo sl 1.0	RPP30 Trg1	2023-07-25
92.46424865722656	E3	109086.953125	NA	SpyCas9 B6.1.1	RepFluo sl 1.0	RPP30 Trg1	2023-07-25
92.74583435058594	E3	107982.484375	NA	SpyCas9 B6.1.1	RepFluo sl 1.0	RPP30 Trg1	2023-07-25
93.02741241455078	E3	108194.96875	NA	SpyCas9 B6.1.1	RepFluo sl 1.0	RPP30 Trg1	2023-07-25
93.308990478515625	E3	107108.4140625	NA	SpyCas9 B6.1.1	RepFluo sl 1.0	RPP30 Trg1	2023-07-25
93.590576171875	E3	106794.046875	NA	SpyCas9 B6.1.1	RepFluo sl 1.0	RPP30 Trg1	2023-07-25
93.872161865234375	E3	107796.9765625	NA	SpyCas9 B6.1.1	RepFluo sl 1.0	RPP30 Trg1	2023-07-25
94.15373992919922	E3	106767.96875	NA	SpyCas9 B6.1.1	RepFluo sl 1.0	RPP30 Trg1	2023-07-25
94.43531799316406	E3	106242.125	NA	SpyCas9 B6.1.1	RepFluo sl 1.0	RPP30 Trg1	2023-07-25
94.71690368652344	E3	107146.3359375	NA	SpyCas9 B6.1.1	RepFluo sl 1.0	RPP30 Trg1	2023-07-25
36.992698669433594	F3	196803.453125	NA	SpyCas9 B6.1.1	RepFluo sl 1.0	Scr	2023-07-25
37.27427673339844	F3	197947.234375	NA	SpyCas9 B6.1.1	RepFluo sl 1.0	Scr	2023-07-25
37.55585861206055	F3	199471.140625	NA	SpyCas9 B6.1.1	RepFluo sl 1.0	Scr	2023-07-25
37.837440490722656	F3	200566.453125	NA	SpyCas9 B6.1.1	RepFluo sl 1.0	Scr	2023-07-25
38.119022369384766	F3	201755.34375	NA	SpyCas9 B6.1.1	RepFluo sl 1.0	Scr	2023-07-25
38.400604248046875	F3	203438.75	NA	SpyCas9 B6.1.1	RepFluo sl 1.0	Scr	2023-07-25
38.682186126708984	F3	205468.296875	NA	SpyCas9 B6.1.1	RepFluo sl 1.0	Scr	2023-07-25
38.963768005371094	F3	206178.046875	NA	SpyCas9 B6.1.1	RepFluo sl 1.0	Scr	2023-07-25
39.2453498840332	F3	209056.5	NA	SpyCas9 B6.1.1	RepFluo sl 1.0	Scr	2023-07-25
39.52693176269531	F3	208823.140625	NA	SpyCas9 B6.1.1	RepFluo sl 1.0	Scr	2023-07-25
39.808509826660156	F3	211614.265625	NA	SpyCas9 B6.1.1	RepFluo sl 1.0	Scr	2023-07-25
40.090091705322266	F3	211489.984375	NA	SpyCas9 B6.1.1	RepFluo sl 1.0	Scr	2023-07-25
40.371673583984375	F3	212950.5	NA	SpyCas9 B6.1.1	RepFluo sl 1.0	Scr	2023-07-25
40.653255462646484	F3	214929.625	NA	SpyCas9 B6.1.1	RepFluo sl 1.0	Scr	2023-07-25
40.934837341308594	F3	215860.015625	NA	SpyCas9 B6.1.1	RepFluo sl 1.0	Scr	2023-07-25
41.2164192199707	F3	217948.65625	NA	SpyCas9 B6.1.1	RepFluo sl 1.0	Scr	2023-07-25
41.49800109863281	F3	218388.515625	NA	SpyCas9 B6.1.1	RepFluo sl 1.0	Scr	2023-07-25
41.77958297729492	F3	218739.171875	NA	SpyCas9 B6.1.1	RepFluo sl 1.0	Scr	2023-07-25
42.06116485595703	F3	221256.84375	NA	SpyCas9 B6.1.1	RepFluo sl 1.0	Scr	2023-07-25
42.342742919921875	F3	221901.625	NA	SpyCas9 B6.1.1	RepFluo sl 1.0	Scr	2023-07-25
42.62432861328125	F3	222632.609375	NA	SpyCas9 B6.1.1	RepFluo sl 1.0	Scr	2023-07-25
42.905906677246094	F3	223766.328125	NA	SpyCas9 B6.1.1	RepFluo sl 1.0	Scr	2023-07-25
43.1874885559082	F3	226476.734375	NA	SpyCas9 B6.1.1	RepFluo sl 1.0	Scr	2023-07-25
43.46907043457031	F3	224986.9375	NA	SpyCas9 B6.1.1	RepFluo sl 1.0	Scr	2023-07-25
43.75065231323242	F3	226839.828125	NA	SpyCas9 B6.1.1	RepFluo sl 1.0	Scr	2023-07-25
44.03223419189453	F3	226784.6875	NA	SpyCas9 B6.1.1	RepFluo sl 1.0	Scr	2023-07-25
44.31381607055664	F3	227307.453125	NA	SpyCas9 B6.1.1	RepFluo sl 1.0	Scr	2023-07-25
44.59539794921875	F3	229115.046875	NA	SpyCas9 B6.1.1	RepFluo sl 1.0	Scr	2023-07-25
44.87697982788086	F3	229944.03125	NA	SpyCas9 B6.1.1	RepFluo sl 1.0	Scr	2023-07-25
45.15856170654297	F3	228368.078125	NA	SpyCas9 B6.1.1	RepFluo sl 1.0	Scr	2023-07-25
45.44013977050781	F3	230498.125	NA	SpyCas9 B6.1.1	RepFluo sl 1.0	Scr	2023-07-25
45.72172164916992	F3	230958.734375	NA	SpyCas9 B6.1.1	RepFluo sl 1.0	Scr	2023-07-25
46.00330352783203	F3	231838.359375	NA	SpyCas9 B6.1.1	RepFluo sl 1.0	Scr	2023-07-25
46.28488540649414	F3	231529.484375	NA	SpyCas9 B6.1.1	RepFluo sl 1.0	Scr	2023-07-25
46.56646728515625	F3	231917.1875	NA	SpyCas9 B6.1.1	RepFluo sl 1.0	Scr	2023-07-25
46.84804916381836	F3	231329.046875	NA	SpyCas9 B6.1.1	RepFluo sl 1.0	Scr	2023-07-25
47.12963104248047	F3	232411.21875	NA	SpyCas9 B6.1.1	RepFluo sl 1.0	Scr	2023-07-25
47.41121292114258	F3	232355.5	NA	SpyCas9 B6.1.1	RepFluo sl 1.0	Scr	2023-07-25
47.69279479980469	F3	233185.078125	NA	SpyCas9 B6.1.1	RepFluo sl 1.0	Scr	2023-07-25
47.97437286376953	F3	233307.515625	NA	SpyCas9 B6.1.1	RepFluo sl 1.0	Scr	2023-07-25
48.255958557128906	F3	231913.984375	NA	SpyCas9 B6.1.1	RepFluo sl 1.0	Scr	2023-07-25
48.53753662109375	F3	233988.625	NA	SpyCas9 B6.1.1	RepFluo sl 1.0	Scr	2023-07-25
48.81911849975586	F3	233577.109375	NA	SpyCas9 B6.1.1	RepFluo sl 1.0	Scr	2023-07-25
49.10070037841797	F3	234275.90625	NA	SpyCas9 B6.1.1	RepFluo sl 1.0	Scr	2023-07-25
49.38228225708008	F3	233668.984375	NA	SpyCas9 B6.1.1	RepFluo sl 1.0	Scr	2023-07-25
49.66386413574219	F3	233968.59375	NA	SpyCas9 B6.1.1	RepFluo sl 1.0	Scr	2023-07-25
49.9454460144043	F3	232578.046875	NA	SpyCas9 B6.1.1	RepFluo sl 1.0	Scr	2023-07-25
50.227027893066406	F3	232378.28125	NA	SpyCas9 B6.1.1	RepFluo sl 1.0	Scr	2023-07-25
50.50860595703125	F3	232148.984375	NA	SpyCas9 B6.1.1	RepFluo sl 1.0	Scr	2023-07-25
50.790191650390625	F3	232823.28125	NA	SpyCas9 B6.1.1	RepFluo sl 1.0	Scr	2023-07-25
51.07176971435547	F3	232231.125	NA	SpyCas9 B6.1.1	RepFluo sl 1.0	Scr	2023-07-25
51.353355407714844	F3	232897.25	NA	SpyCas9 B6.1.1	RepFluo sl 1.0	Scr	2023-07-25
51.63493347167969	F3	232040.1875	NA	SpyCas9 B6.1.1	RepFluo sl 1.0	Scr	2023-07-25
51.9165153503418	F3	232077.109375	NA	SpyCas9 B6.1.1	RepFluo sl 1.0	Scr	2023-07-25
52.198097229003906	F3	232977.25	NA	SpyCas9 B6.1.1	RepFluo sl 1.0	Scr	2023-07-25
52.479679107666016	F3	231236.078125	NA	SpyCas9 B6.1.1	RepFluo sl 1.0	Scr	2023-07-25
52.761260986328125	F3	231355.90625	NA	SpyCas9 B6.1.1	RepFluo sl 1.0	Scr	2023-07-25
53.04283905029297	F3	231039.09375	NA	SpyCas9 B6.1.1	RepFluo sl 1.0	Scr	2023-07-25
53.324424743652344	F3	229033.703125	NA	SpyCas9 B6.1.1	RepFluo sl 1.0	Scr	2023-07-25
53.60600280761719	F3	229902.53125	NA	SpyCas9 B6.1.1	RepFluo sl 1.0	Scr	2023-07-25
53.88758850097656	F3	229976.859375	NA	SpyCas9 B6.1.1	RepFluo sl 1.0	Scr	2023-07-25
54.169166564941406	F3	229334.09375	NA	SpyCas9 B6.1.1	RepFluo sl 1.0	Scr	2023-07-25
54.450748443603516	F3	230178.96875	NA	SpyCas9 B6.1.1	RepFluo sl 1.0	Scr	2023-07-25
54.732330322265625	F3	227875.21875	NA	SpyCas9 B6.1.1	RepFluo sl 1.0	Scr	2023-07-25
55.013912200927734	F3	228848.921875	NA	SpyCas9 B6.1.1	RepFluo sl 1.0	Scr	2023-07-25
55.295494079589844	F3	228244.453125	NA	SpyCas9 B6.1.1	RepFluo sl 1.0	Scr	2023-07-25
55.57707595825195	F3	227582.796875	NA	SpyCas9 B6.1.1	RepFluo sl 1.0	Scr	2023-07-25
55.85865783691406	F3	226778.6875	NA	SpyCas9 B6.1.1	RepFluo sl 1.0	Scr	2023-07-25
56.140235900878906	F3	226884.1875	NA	SpyCas9 B6.1.1	RepFluo sl 1.0	Scr	2023-07-25
56.42182159423828	F3	226445.953125	NA	SpyCas9 B6.1.1	RepFluo sl 1.0	Scr	2023-07-25
56.703399658203125	F3	225421.6875	NA	SpyCas9 B6.1.1	RepFluo sl 1.0	Scr	2023-07-25
56.9849853515625	F3	225041.09375	NA	SpyCas9 B6.1.1	RepFluo sl 1.0	Scr	2023-07-25
57.266563415527344	F3	225658.34375	NA	SpyCas9 B6.1.1	RepFluo sl 1.0	Scr	2023-07-25
57.54814529418945	F3	223876.6875	NA	SpyCas9 B6.1.1	RepFluo sl 1.0	Scr	2023-07-25
57.82972717285156	F3	222564.546875	NA	SpyCas9 B6.1.1	RepFluo sl 1.0	Scr	2023-07-25
58.11130905151367	F3	223222.90625	NA	SpyCas9 B6.1.1	RepFluo sl 1.0	Scr	2023-07-25
58.39289093017578	F3	222141.390625	NA	SpyCas9 B6.1.1	RepFluo sl 1.0	Scr	2023-07-25
58.674468994140625	F3	221727.296875	NA	SpyCas9 B6.1.1	RepFluo sl 1.0	Scr	2023-07-25
58.9560546875	F3	221563.296875	NA	SpyCas9 B6.1.1	RepFluo sl 1.0	Scr	2023-07-25
59.237632751464844	F3	221107.203125	NA	SpyCas9 B6.1.1	RepFluo sl 1.0	Scr	2023-07-25
59.51921844482422	F3	220833.09375	NA	SpyCas9 B6.1.1	RepFluo sl 1.0	Scr	2023-07-25
59.80079650878906	F3	218869.28125	NA	SpyCas9 B6.1.1	RepFluo sl 1.0	Scr	2023-07-25
60.08237838745117	F3	218889.578125	NA	SpyCas9 B6.1.1	RepFluo sl 1.0	Scr	2023-07-25
60.36396026611328	F3	218150.734375	NA	SpyCas9 B6.1.1	RepFluo sl 1.0	Scr	2023-07-25
60.64554214477539	F3	216630.84375	NA	SpyCas9 B6.1.1	RepFluo sl 1.0	Scr	2023-07-25
60.9271240234375	F3	217515.359375	NA	SpyCas9 B6.1.1	RepFluo sl 1.0	Scr	2023-07-25
61.208702087402344	F3	216993.0625	NA	SpyCas9 B6.1.1	RepFluo sl 1.0	Scr	2023-07-25
61.49028778076172	F3	216880.65625	NA	SpyCas9 B6.1.1	RepFluo sl 1.0	Scr	2023-07-25
61.77186584472656	F3	215407.75	NA	SpyCas9 B6.1.1	RepFluo sl 1.0	Scr	2023-07-25
62.05345153808594	F3	214014.109375	NA	SpyCas9 B6.1.1	RepFluo sl 1.0	Scr	2023-07-25
62.33502960205078	F3	213736.4375	NA	SpyCas9 B6.1.1	RepFluo sl 1.0	Scr	2023-07-25
62.61661148071289	F3	213432.828125	NA	SpyCas9 B6.1.1	RepFluo sl 1.0	Scr	2023-07-25
62.898193359375	F3	212147.65625	NA	SpyCas9 B6.1.1	RepFluo sl 1.0	Scr	2023-07-25
63.17977523803711	F3	210392.03125	NA	SpyCas9 B6.1.1	RepFluo sl 1.0	Scr	2023-07-25
63.46135711669922	F3	209459.4375	NA	SpyCas9 B6.1.1	RepFluo sl 1.0	Scr	2023-07-25
63.74293899536133	F3	207887.640625	NA	SpyCas9 B6.1.1	RepFluo sl 1.0	Scr	2023-07-25
64.02452087402344	F3	208761.6875	NA	SpyCas9 B6.1.1	RepFluo sl 1.0	Scr	2023-07-25
64.30609893798828	F3	207124.90625	NA	SpyCas9 B6.1.1	RepFluo sl 1.0	Scr	2023-07-25
64.58768463134766	F3	205011.9375	NA	SpyCas9 B6.1.1	RepFluo sl 1.0	Scr	2023-07-25
64.8692626953125	F3	204407.46875	NA	SpyCas9 B6.1.1	RepFluo sl 1.0	Scr	2023-07-25
65.150848388671875	F3	200854.515625	NA	SpyCas9 B6.1.1	RepFluo sl 1.0	Scr	2023-07-25
65.43242645263672	F3	200965.3125	NA	SpyCas9 B6.1.1	RepFluo sl 1.0	Scr	2023-07-25
65.71400451660156	F3	201204.46875	NA	SpyCas9 B6.1.1	RepFluo sl 1.0	Scr	2023-07-25
65.99559020996094	F3	198205.625	NA	SpyCas9 B6.1.1	RepFluo sl 1.0	Scr	2023-07-25
66.27717590332031	F3	195607.28125	NA	SpyCas9 B6.1.1	RepFluo sl 1.0	Scr	2023-07-25
66.55875396728516	F3	193581.4375	NA	SpyCas9 B6.1.1	RepFluo sl 1.0	Scr	2023-07-25
66.84033203125	F3	191213.8125	NA	SpyCas9 B6.1.1	RepFluo sl 1.0	Scr	2023-07-25
67.121917724609375	F3	191546.40625	NA	SpyCas9 B6.1.1	RepFluo sl 1.0	Scr	2023-07-25
67.40350341796875	F3	188431.515625	NA	SpyCas9 B6.1.1	RepFluo sl 1.0	Scr	2023-07-25
67.68507385253906	F3	185232.453125	NA	SpyCas9 B6.1.1	RepFluo sl 1.0	Scr	2023-07-25
67.96665954589844	F3	183104.65625	NA	SpyCas9 B6.1.1	RepFluo sl 1.0	Scr	2023-07-25
68.24824523925781	F3	180380.875	NA	SpyCas9 B6.1.1	RepFluo sl 1.0	Scr	2023-07-25
68.52982330322266	F3	178557.53125	NA	SpyCas9 B6.1.1	RepFluo sl 1.0	Scr	2023-07-25
68.8114013671875	F3	174747.859375	NA	SpyCas9 B6.1.1	RepFluo sl 1.0	Scr	2023-07-25
69.092987060546875	F3	171105.671875	NA	SpyCas9 B6.1.1	RepFluo sl 1.0	Scr	2023-07-25
69.37457275390625	F3	165663.578125	NA	SpyCas9 B6.1.1	RepFluo sl 1.0	Scr	2023-07-25
69.6561508178711	F3	159574.34375	NA	SpyCas9 B6.1.1	RepFluo sl 1.0	Scr	2023-07-25
69.93772888183594	F3	151136.859375	NA	SpyCas9 B6.1.1	RepFluo sl 1.0	Scr	2023-07-25
70.21931457519531	F3	144323.75	NA	SpyCas9 B6.1.1	RepFluo sl 1.0	Scr	2023-07-25
70.50089263916016	F3	135890.515625	NA	SpyCas9 B6.1.1	RepFluo sl 1.0	Scr	2023-07-25
70.782470703125	F3	126461.3828125	NA	SpyCas9 B6.1.1	RepFluo sl 1.0	Scr	2023-07-25
71.064056396484375	F3	118826.7421875	NA	SpyCas9 B6.1.1	RepFluo sl 1.0	Scr	2023-07-25
71.34564208984375	F3	111133.6171875	NA	SpyCas9 B6.1.1	RepFluo sl 1.0	Scr	2023-07-25
71.6272201538086	F3	105808.3671875	NA	SpyCas9 B6.1.1	RepFluo sl 1.0	Scr	2023-07-25
71.90879821777344	F3	101514.5546875	NA	SpyCas9 B6.1.1	RepFluo sl 1.0	Scr	2023-07-25
72.19038391113281	F3	98879.765625	NA	SpyCas9 B6.1.1	RepFluo sl 1.0	Scr	2023-07-25
72.47196960449219	F3	97639.6953125	NA	SpyCas9 B6.1.1	RepFluo sl 1.0	Scr	2023-07-25
72.75354766845703	F3	95062.53125	NA	SpyCas9 B6.1.1	RepFluo sl 1.0	Scr	2023-07-25
73.035125732421875	F3	94453.3515625	NA	SpyCas9 B6.1.1	RepFluo sl 1.0	Scr	2023-07-25
73.31671142578125	F3	92990.3984375	NA	SpyCas9 B6.1.1	RepFluo sl 1.0	Scr	2023-07-25
73.5982894897461	F3	94897.1484375	NA	SpyCas9 B6.1.1	RepFluo sl 1.0	Scr	2023-07-25
73.87986755371094	F3	93502.7890625	NA	SpyCas9 B6.1.1	RepFluo sl 1.0	Scr	2023-07-25
74.16145324707031	F3	92196.6953125	NA	SpyCas9 B6.1.1	RepFluo sl 1.0	Scr	2023-07-25
74.44303894042969	F3	92761.90625	NA	SpyCas9 B6.1.1	RepFluo sl 1.0	Scr	2023-07-25
74.72461700439453	F3	92461.0234375	NA	SpyCas9 B6.1.1	RepFluo sl 1.0	Scr	2023-07-25
75.006195068359375	F3	92338.15625	NA	SpyCas9 B6.1.1	RepFluo sl 1.0	Scr	2023-07-25
75.28778076171875	F3	92780.0546875	NA	SpyCas9 B6.1.1	RepFluo sl 1.0	Scr	2023-07-25
75.569366455078125	F3	91522.546875	NA	SpyCas9 B6.1.1	RepFluo sl 1.0	Scr	2023-07-25
75.85093688964844	F3	91971.7578125	NA	SpyCas9 B6.1.1	RepFluo sl 1.0	Scr	2023-07-25
76.13252258300781	F3	91479.9609375	NA	SpyCas9 B6.1.1	RepFluo sl 1.0	Scr	2023-07-25
76.41410827636719	F3	91656.515625	NA	SpyCas9 B6.1.1	RepFluo sl 1.0	Scr	2023-07-25
76.69568634033203	F3	92836.7734375	NA	SpyCas9 B6.1.1	RepFluo sl 1.0	Scr	2023-07-25
76.977264404296875	F3	92225.1796875	NA	SpyCas9 B6.1.1	RepFluo sl 1.0	Scr	2023-07-25
77.25885009765625	F3	91141.7578125	NA	SpyCas9 B6.1.1	RepFluo sl 1.0	Scr	2023-07-25
77.540435791015625	F3	90260.1015625	NA	SpyCas9 B6.1.1	RepFluo sl 1.0	Scr	2023-07-25
77.82201385498047	F3	91178.1484375	NA	SpyCas9 B6.1.1	RepFluo sl 1.0	Scr	2023-07-25
78.10359191894531	F3	91271.8046875	NA	SpyCas9 B6.1.1	RepFluo sl 1.0	Scr	2023-07-25
78.38517761230469	F3	91408.453125	NA	SpyCas9 B6.1.1	RepFluo sl 1.0	Scr	2023-07-25
78.66675567626953	F3	90587.8046875	NA	SpyCas9 B6.1.1	RepFluo sl 1.0	Scr	2023-07-25
78.948333740234375	F3	89334.84375	NA	SpyCas9 B6.1.1	RepFluo sl 1.0	Scr	2023-07-25
79.22991943359375	F3	91009.40625	NA	SpyCas9 B6.1.1	RepFluo sl 1.0	Scr	2023-07-25
79.511505126953125	F3	89624.8046875	NA	SpyCas9 B6.1.1	RepFluo sl 1.0	Scr	2023-07-25
79.79308319091797	F3	89071.015625	NA	SpyCas9 B6.1.1	RepFluo sl 1.0	Scr	2023-07-25
80.07466125488281	F3	89081.625	NA	SpyCas9 B6.1.1	RepFluo sl 1.0	Scr	2023-07-25
80.35624694824219	F3	89460.875	NA	SpyCas9 B6.1.1	RepFluo sl 1.0	Scr	2023-07-25
80.63783264160156	F3	89174.2109375	NA	SpyCas9 B6.1.1	RepFluo sl 1.0	Scr	2023-07-25
80.9194107055664	F3	90110.6171875	NA	SpyCas9 B6.1.1	RepFluo sl 1.0	Scr	2023-07-25
81.20098876953125	F3	89164.1171875	NA	SpyCas9 B6.1.1	RepFluo sl 1.0	Scr	2023-07-25
81.482574462890625	F3	86651.390625	NA	SpyCas9 B6.1.1	RepFluo sl 1.0	Scr	2023-07-25
81.76415252685547	F3	88206.2421875	NA	SpyCas9 B6.1.1	RepFluo sl 1.0	Scr	2023-07-25
82.04573059082031	F3	88193.34375	NA	SpyCas9 B6.1.1	RepFluo sl 1.0	Scr	2023-07-25
82.32731628417969	F3	87719.53125	NA	SpyCas9 B6.1.1	RepFluo sl 1.0	Scr	2023-07-25
82.60890197753906	F3	87939.7265625	NA	SpyCas9 B6.1.1	RepFluo sl 1.0	Scr	2023-07-25
82.8904800415039	F3	86215.765625	NA	SpyCas9 B6.1.1	RepFluo sl 1.0	Scr	2023-07-25
83.17205810546875	F3	86186.59375	NA	SpyCas9 B6.1.1	RepFluo sl 1.0	Scr	2023-07-25
83.453643798828125	F3	86667.34375	NA	SpyCas9 B6.1.1	RepFluo sl 1.0	Scr	2023-07-25
83.7352294921875	F3	86917.0078125	NA	SpyCas9 B6.1.1	RepFluo sl 1.0	Scr	2023-07-25
84.01680755615234	F3	87382.59375	NA	SpyCas9 B6.1.1	RepFluo sl 1.0	Scr	2023-07-25
84.29838562011719	F3	85797.6328125	NA	SpyCas9 B6.1.1	RepFluo sl 1.0	Scr	2023-07-25
84.57997131347656	F3	84581.109375	NA	SpyCas9 B6.1.1	RepFluo sl 1.0	Scr	2023-07-25
84.8615493774414	F3	85905.25	NA	SpyCas9 B6.1.1	RepFluo sl 1.0	Scr	2023-07-25
85.14312744140625	F3	86980.0859375	NA	SpyCas9 B6.1.1	RepFluo sl 1.0	Scr	2023-07-25
85.424713134765625	F3	85952.2109375	NA	SpyCas9 B6.1.1	RepFluo sl 1.0	Scr	2023-07-25
85.706298828125	F3	85378.3046875	NA	SpyCas9 B6.1.1	RepFluo sl 1.0	Scr	2023-07-25
85.98787689208984	F3	84610.125	NA	SpyCas9 B6.1.1	RepFluo sl 1.0	Scr	2023-07-25
86.26945495605469	F3	84665.75	NA	SpyCas9 B6.1.1	RepFluo sl 1.0	Scr	2023-07-25
86.55104064941406	F3	84916.9921875	NA	SpyCas9 B6.1.1	RepFluo sl 1.0	Scr	2023-07-25
86.8326187133789	F3	84031.015625	NA	SpyCas9 B6.1.1	RepFluo sl 1.0	Scr	2023-07-25
87.11419677734375	F3	83603.8515625	NA	SpyCas9 B6.1.1	RepFluo sl 1.0	Scr	2023-07-25
87.395782470703125	F3	84177.390625	NA	SpyCas9 B6.1.1	RepFluo sl 1.0	Scr	2023-07-25
87.6773681640625	F3	83646.21875	NA	SpyCas9 B6.1.1	RepFluo sl 1.0	Scr	2023-07-25
87.95894622802734	F3	82692.59375	NA	SpyCas9 B6.1.1	RepFluo sl 1.0	Scr	2023-07-25
88.24052429199219	F3	83545.6484375	NA	SpyCas9 B6.1.1	RepFluo sl 1.0	Scr	2023-07-25
88.52210998535156	F3	82440.9921875	NA	SpyCas9 B6.1.1	RepFluo sl 1.0	Scr	2023-07-25
88.80369567871094	F3	81946.7265625	NA	SpyCas9 B6.1.1	RepFluo sl 1.0	Scr	2023-07-25
89.08527374267578	F3	83194.5703125	NA	SpyCas9 B6.1.1	RepFluo sl 1.0	Scr	2023-07-25
89.366851806640625	F3	81783.140625	NA	SpyCas9 B6.1.1	RepFluo sl 1.0	Scr	2023-07-25
89.6484375	F3	81800.8125	NA	SpyCas9 B6.1.1	RepFluo sl 1.0	Scr	2023-07-25
89.93001556396484	F3	81654.1953125	NA	SpyCas9 B6.1.1	RepFluo sl 1.0	Scr	2023-07-25
90.21159362792969	F3	81844.046875	NA	SpyCas9 B6.1.1	RepFluo sl 1.0	Scr	2023-07-25
90.49317932128906	F3	81737.5859375	NA	SpyCas9 B6.1.1	RepFluo sl 1.0	Scr	2023-07-25
90.77476501464844	F3	80619.375	NA	SpyCas9 B6.1.1	RepFluo sl 1.0	Scr	2023-07-25
91.05634307861328	F3	80562.8125	NA	SpyCas9 B6.1.1	RepFluo sl 1.0	Scr	2023-07-25
91.337921142578125	F3	80480.078125	NA	SpyCas9 B6.1.1	RepFluo sl 1.0	Scr	2023-07-25
91.6195068359375	F3	79786.6484375	NA	SpyCas9 B6.1.1	RepFluo sl 1.0	Scr	2023-07-25
91.901092529296875	F3	79127.078125	NA	SpyCas9 B6.1.1	RepFluo sl 1.0	Scr	2023-07-25
92.18267059326172	F3	78980.84375	NA	SpyCas9 B6.1.1	RepFluo sl 1.0	Scr	2023-07-25
92.46424865722656	F3	76140.3359375	NA	SpyCas9 B6.1.1	RepFluo sl 1.0	Scr	2023-07-25
92.74583435058594	F3	77587.921875	NA	SpyCas9 B6.1.1	RepFluo sl 1.0	Scr	2023-07-25
93.02741241455078	F3	76271.7734375	NA	SpyCas9 B6.1.1	RepFluo sl 1.0	Scr	2023-07-25
93.308990478515625	F3	74759.265625	NA	SpyCas9 B6.1.1	RepFluo sl 1.0	Scr	2023-07-25
93.590576171875	F3	75555.625	NA	SpyCas9 B6.1.1	RepFluo sl 1.0	Scr	2023-07-25
93.872161865234375	F3	75419.4375	NA	SpyCas9 B6.1.1	RepFluo sl 1.0	Scr	2023-07-25
94.15373992919922	F3	76393.1484375	NA	SpyCas9 B6.1.1	RepFluo sl 1.0	Scr	2023-07-25
94.43531799316406	F3	75271.03125	NA	SpyCas9 B6.1.1	RepFluo sl 1.0	Scr	2023-07-25
94.71690368652344	F3	74466.546875	NA	SpyCas9 B6.1.1	RepFluo sl 1.0	Scr	2023-07-25
36.992698669433594	G3	157927.09375	NA	SpyCas9 B6.1.1	RepFluo sl 1.0	Water	2023-07-25
37.27427673339844	G3	160105.296875	NA	SpyCas9 B6.1.1	RepFluo sl 1.0	Water	2023-07-25
37.55585861206055	G3	158694.078125	NA	SpyCas9 B6.1.1	RepFluo sl 1.0	Water	2023-07-25
37.837440490722656	G3	161071.046875	NA	SpyCas9 B6.1.1	RepFluo sl 1.0	Water	2023-07-25
38.119022369384766	G3	161290.03125	NA	SpyCas9 B6.1.1	RepFluo sl 1.0	Water	2023-07-25
38.400604248046875	G3	159955.15625	NA	SpyCas9 B6.1.1	RepFluo sl 1.0	Water	2023-07-25
38.682186126708984	G3	159312.078125	NA	SpyCas9 B6.1.1	RepFluo sl 1.0	Water	2023-07-25
38.963768005371094	G3	161822.046875	NA	SpyCas9 B6.1.1	RepFluo sl 1.0	Water	2023-07-25
39.2453498840332	G3	161657.046875	NA	SpyCas9 B6.1.1	RepFluo sl 1.0	Water	2023-07-25
39.52693176269531	G3	161720.546875	NA	SpyCas9 B6.1.1	RepFluo sl 1.0	Water	2023-07-25
39.808509826660156	G3	162740.28125	NA	SpyCas9 B6.1.1	RepFluo sl 1.0	Water	2023-07-25
40.090091705322266	G3	162407.546875	NA	SpyCas9 B6.1.1	RepFluo sl 1.0	Water	2023-07-25
40.371673583984375	G3	162560.40625	NA	SpyCas9 B6.1.1	RepFluo sl 1.0	Water	2023-07-25
40.653255462646484	G3	162724.328125	NA	SpyCas9 B6.1.1	RepFluo sl 1.0	Water	2023-07-25
40.934837341308594	G3	161386.671875	NA	SpyCas9 B6.1.1	RepFluo sl 1.0	Water	2023-07-25
41.2164192199707	G3	162335.453125	NA	SpyCas9 B6.1.1	RepFluo sl 1.0	Water	2023-07-25
41.49800109863281	G3	162413.5625	NA	SpyCas9 B6.1.1	RepFluo sl 1.0	Water	2023-07-25
41.77958297729492	G3	164117.0625	NA	SpyCas9 B6.1.1	RepFluo sl 1.0	Water	2023-07-25
42.06116485595703	G3	163647.46875	NA	SpyCas9 B6.1.1	RepFluo sl 1.0	Water	2023-07-25
42.342742919921875	G3	162843.578125	NA	SpyCas9 B6.1.1	RepFluo sl 1.0	Water	2023-07-25
42.62432861328125	G3	162854.40625	NA	SpyCas9 B6.1.1	RepFluo sl 1.0	Water	2023-07-25
42.905906677246094	G3	162734	NA	SpyCas9 B6.1.1	RepFluo sl 1.0	Water	2023-07-25
43.1874885559082	G3	162709.6875	NA	SpyCas9 B6.1.1	RepFluo sl 1.0	Water	2023-07-25
43.46907043457031	G3	163437.15625	NA	SpyCas9 B6.1.1	RepFluo sl 1.0	Water	2023-07-25
43.75065231323242	G3	163408.796875	NA	SpyCas9 B6.1.1	RepFluo sl 1.0	Water	2023-07-25
44.03223419189453	G3	163342.96875	NA	SpyCas9 B6.1.1	RepFluo sl 1.0	Water	2023-07-25
44.31381607055664	G3	162069.171875	NA	SpyCas9 B6.1.1	RepFluo sl 1.0	Water	2023-07-25
44.59539794921875	G3	164073.15625	NA	SpyCas9 B6.1.1	RepFluo sl 1.0	Water	2023-07-25
44.87697982788086	G3	163564.09375	NA	SpyCas9 B6.1.1	RepFluo sl 1.0	Water	2023-07-25
45.15856170654297	G3	162547.21875	NA	SpyCas9 B6.1.1	RepFluo sl 1.0	Water	2023-07-25
45.44013977050781	G3	162977.234375	NA	SpyCas9 B6.1.1	RepFluo sl 1.0	Water	2023-07-25
45.72172164916992	G3	163255.84375	NA	SpyCas9 B6.1.1	RepFluo sl 1.0	Water	2023-07-25
46.00330352783203	G3	161807.359375	NA	SpyCas9 B6.1.1	RepFluo sl 1.0	Water	2023-07-25
46.28488540649414	G3	162249.421875	NA	SpyCas9 B6.1.1	RepFluo sl 1.0	Water	2023-07-25
46.56646728515625	G3	162974.09375	NA	SpyCas9 B6.1.1	RepFluo sl 1.0	Water	2023-07-25
46.84804916381836	G3	161678.453125	NA	SpyCas9 B6.1.1	RepFluo sl 1.0	Water	2023-07-25
47.12963104248047	G3	162167.8125	NA	SpyCas9 B6.1.1	RepFluo sl 1.0	Water	2023-07-25
47.41121292114258	G3	160813.125	NA	SpyCas9 B6.1.1	RepFluo sl 1.0	Water	2023-07-25
47.69279479980469	G3	160892.96875	NA	SpyCas9 B6.1.1	RepFluo sl 1.0	Water	2023-07-25
47.97437286376953	G3	162066.125	NA	SpyCas9 B6.1.1	RepFluo sl 1.0	Water	2023-07-25
48.255958557128906	G3	160820.015625	NA	SpyCas9 B6.1.1	RepFluo sl 1.0	Water	2023-07-25
48.53753662109375	G3	161507.046875	NA	SpyCas9 B6.1.1	RepFluo sl 1.0	Water	2023-07-25
48.81911849975586	G3	161021.6875	NA	SpyCas9 B6.1.1	RepFluo sl 1.0	Water	2023-07-25
49.10070037841797	G3	161202.84375	NA	SpyCas9 B6.1.1	RepFluo sl 1.0	Water	2023-07-25
49.38228225708008	G3	160284.453125	NA	SpyCas9 B6.1.1	RepFluo sl 1.0	Water	2023-07-25
49.66386413574219	G3	159890.703125	NA	SpyCas9 B6.1.1	RepFluo sl 1.0	Water	2023-07-25
49.9454460144043	G3	161731.15625	NA	SpyCas9 B6.1.1	RepFluo sl 1.0	Water	2023-07-25
50.227027893066406	G3	159275.578125	NA	SpyCas9 B6.1.1	RepFluo sl 1.0	Water	2023-07-25
50.50860595703125	G3	159140.609375	NA	SpyCas9 B6.1.1	RepFluo sl 1.0	Water	2023-07-25
50.790191650390625	G3	159550.1875	NA	SpyCas9 B6.1.1	RepFluo sl 1.0	Water	2023-07-25
51.07176971435547	G3	160249.84375	NA	SpyCas9 B6.1.1	RepFluo sl 1.0	Water	2023-07-25
51.353355407714844	G3	159543.90625	NA	SpyCas9 B6.1.1	RepFluo sl 1.0	Water	2023-07-25
51.63493347167969	G3	159092.28125	NA	SpyCas9 B6.1.1	RepFluo sl 1.0	Water	2023-07-25
51.9165153503418	G3	159140.21875	NA	SpyCas9 B6.1.1	RepFluo sl 1.0	Water	2023-07-25
52.198097229003906	G3	159341.84375	NA	SpyCas9 B6.1.1	RepFluo sl 1.0	Water	2023-07-25
52.479679107666016	G3	159043.953125	NA	SpyCas9 B6.1.1	RepFluo sl 1.0	Water	2023-07-25
52.761260986328125	G3	157680.15625	NA	SpyCas9 B6.1.1	RepFluo sl 1.0	Water	2023-07-25
53.04283905029297	G3	158018.421875	NA	SpyCas9 B6.1.1	RepFluo sl 1.0	Water	2023-07-25
53.324424743652344	G3	158998.5625	NA	SpyCas9 B6.1.1	RepFluo sl 1.0	Water	2023-07-25
53.60600280761719	G3	159252.625	NA	SpyCas9 B6.1.1	RepFluo sl 1.0	Water	2023-07-25
53.88758850097656	G3	157926.1875	NA	SpyCas9 B6.1.1	RepFluo sl 1.0	Water	2023-07-25
54.169166564941406	G3	157198.078125	NA	SpyCas9 B6.1.1	RepFluo sl 1.0	Water	2023-07-25
54.450748443603516	G3	157156.28125	NA	SpyCas9 B6.1.1	RepFluo sl 1.0	Water	2023-07-25
54.732330322265625	G3	157620.34375	NA	SpyCas9 B6.1.1	RepFluo sl 1.0	Water	2023-07-25
55.013912200927734	G3	157935.28125	NA	SpyCas9 B6.1.1	RepFluo sl 1.0	Water	2023-07-25
55.295494079589844	G3	156334.140625	NA	SpyCas9 B6.1.1	RepFluo sl 1.0	Water	2023-07-25
55.57707595825195	G3	158153.421875	NA	SpyCas9 B6.1.1	RepFluo sl 1.0	Water	2023-07-25
55.85865783691406	G3	159508.9375	NA	SpyCas9 B6.1.1	RepFluo sl 1.0	Water	2023-07-25
56.140235900878906	G3	158625.640625	NA	SpyCas9 B6.1.1	RepFluo sl 1.0	Water	2023-07-25
56.42182159423828	G3	156737.34375	NA	SpyCas9 B6.1.1	RepFluo sl 1.0	Water	2023-07-25
56.703399658203125	G3	156984.234375	NA	SpyCas9 B6.1.1	RepFluo sl 1.0	Water	2023-07-25
56.9849853515625	G3	158607.5625	NA	SpyCas9 B6.1.1	RepFluo sl 1.0	Water	2023-07-25
57.266563415527344	G3	157175.6875	NA	SpyCas9 B6.1.1	RepFluo sl 1.0	Water	2023-07-25
57.54814529418945	G3	157082.75	NA	SpyCas9 B6.1.1	RepFluo sl 1.0	Water	2023-07-25
57.82972717285156	G3	156950.703125	NA	SpyCas9 B6.1.1	RepFluo sl 1.0	Water	2023-07-25
58.11130905151367	G3	157454.90625	NA	SpyCas9 B6.1.1	RepFluo sl 1.0	Water	2023-07-25
58.39289093017578	G3	156668.046875	NA	SpyCas9 B6.1.1	RepFluo sl 1.0	Water	2023-07-25
58.674468994140625	G3	157275.25	NA	SpyCas9 B6.1.1	RepFluo sl 1.0	Water	2023-07-25
58.9560546875	G3	158401.296875	NA	SpyCas9 B6.1.1	RepFluo sl 1.0	Water	2023-07-25
59.237632751464844	G3	157225.3125	NA	SpyCas9 B6.1.1	RepFluo sl 1.0	Water	2023-07-25
59.51921844482422	G3	157008.28125	NA	SpyCas9 B6.1.1	RepFluo sl 1.0	Water	2023-07-25
59.80079650878906	G3	157863.828125	NA	SpyCas9 B6.1.1	RepFluo sl 1.0	Water	2023-07-25
60.08237838745117	G3	156019.15625	NA	SpyCas9 B6.1.1	RepFluo sl 1.0	Water	2023-07-25
60.36396026611328	G3	157010.546875	NA	SpyCas9 B6.1.1	RepFluo sl 1.0	Water	2023-07-25
60.64554214477539	G3	156474	NA	SpyCas9 B6.1.1	RepFluo sl 1.0	Water	2023-07-25
60.9271240234375	G3	156508.40625	NA	SpyCas9 B6.1.1	RepFluo sl 1.0	Water	2023-07-25
61.208702087402344	G3	156789.59375	NA	SpyCas9 B6.1.1	RepFluo sl 1.0	Water	2023-07-25
61.49028778076172	G3	156437.453125	NA	SpyCas9 B6.1.1	RepFluo sl 1.0	Water	2023-07-25
61.77186584472656	G3	157040.828125	NA	SpyCas9 B6.1.1	RepFluo sl 1.0	Water	2023-07-25
62.05345153808594	G3	157292.765625	NA	SpyCas9 B6.1.1	RepFluo sl 1.0	Water	2023-07-25
62.33502960205078	G3	155511.671875	NA	SpyCas9 B6.1.1	RepFluo sl 1.0	Water	2023-07-25
62.61661148071289	G3	154916.265625	NA	SpyCas9 B6.1.1	RepFluo sl 1.0	Water	2023-07-25
62.898193359375	G3	155217.546875	NA	SpyCas9 B6.1.1	RepFluo sl 1.0	Water	2023-07-25
63.17977523803711	G3	154482.40625	NA	SpyCas9 B6.1.1	RepFluo sl 1.0	Water	2023-07-25
63.46135711669922	G3	153780.640625	NA	SpyCas9 B6.1.1	RepFluo sl 1.0	Water	2023-07-25
63.74293899536133	G3	153880.90625	NA	SpyCas9 B6.1.1	RepFluo sl 1.0	Water	2023-07-25
64.02452087402344	G3	153420.40625	NA	SpyCas9 B6.1.1	RepFluo sl 1.0	Water	2023-07-25
64.30609893798828	G3	153333.921875	NA	SpyCas9 B6.1.1	RepFluo sl 1.0	Water	2023-07-25
64.58768463134766	G3	152711.40625	NA	SpyCas9 B6.1.1	RepFluo sl 1.0	Water	2023-07-25
64.8692626953125	G3	152437.8125	NA	SpyCas9 B6.1.1	RepFluo sl 1.0	Water	2023-07-25
65.150848388671875	G3	150028.09375	NA	SpyCas9 B6.1.1	RepFluo sl 1.0	Water	2023-07-25
65.43242645263672	G3	149958.796875	NA	SpyCas9 B6.1.1	RepFluo sl 1.0	Water	2023-07-25
65.71400451660156	G3	150393.5	NA	SpyCas9 B6.1.1	RepFluo sl 1.0	Water	2023-07-25
65.99559020996094	G3	148335.21875	NA	SpyCas9 B6.1.1	RepFluo sl 1.0	Water	2023-07-25
66.27717590332031	G3	146662.6875	NA	SpyCas9 B6.1.1	RepFluo sl 1.0	Water	2023-07-25
66.55875396728516	G3	146848.921875	NA	SpyCas9 B6.1.1	RepFluo sl 1.0	Water	2023-07-25
66.84033203125	G3	145967.875	NA	SpyCas9 B6.1.1	RepFluo sl 1.0	Water	2023-07-25
67.121917724609375	G3	144336.8125	NA	SpyCas9 B6.1.1	RepFluo sl 1.0	Water	2023-07-25
67.40350341796875	G3	142334.828125	NA	SpyCas9 B6.1.1	RepFluo sl 1.0	Water	2023-07-25
67.68507385253906	G3	141238.046875	NA	SpyCas9 B6.1.1	RepFluo sl 1.0	Water	2023-07-25
67.96665954589844	G3	138645.734375	NA	SpyCas9 B6.1.1	RepFluo sl 1.0	Water	2023-07-25
68.24824523925781	G3	135844.09375	NA	SpyCas9 B6.1.1	RepFluo sl 1.0	Water	2023-07-25
68.52982330322266	G3	136111.765625	NA	SpyCas9 B6.1.1	RepFluo sl 1.0	Water	2023-07-25
68.8114013671875	G3	131799.984375	NA	SpyCas9 B6.1.1	RepFluo sl 1.0	Water	2023-07-25
69.092987060546875	G3	128581.4453125	NA	SpyCas9 B6.1.1	RepFluo sl 1.0	Water	2023-07-25
69.37457275390625	G3	126962.390625	NA	SpyCas9 B6.1.1	RepFluo sl 1.0	Water	2023-07-25
69.6561508178711	G3	120107.625	NA	SpyCas9 B6.1.1	RepFluo sl 1.0	Water	2023-07-25
69.93772888183594	G3	117244.1875	NA	SpyCas9 B6.1.1	RepFluo sl 1.0	Water	2023-07-25
70.21931457519531	G3	111196.765625	NA	SpyCas9 B6.1.1	RepFluo sl 1.0	Water	2023-07-25
70.50089263916016	G3	106415.5390625	NA	SpyCas9 B6.1.1	RepFluo sl 1.0	Water	2023-07-25
70.782470703125	G3	99856.6015625	NA	SpyCas9 B6.1.1	RepFluo sl 1.0	Water	2023-07-25
71.064056396484375	G3	95149.203125	NA	SpyCas9 B6.1.1	RepFluo sl 1.0	Water	2023-07-25
71.34564208984375	G3	90838.375	NA	SpyCas9 B6.1.1	RepFluo sl 1.0	Water	2023-07-25
71.6272201538086	G3	87735.5546875	NA	SpyCas9 B6.1.1	RepFluo sl 1.0	Water	2023-07-25
71.90879821777344	G3	85567.71875	NA	SpyCas9 B6.1.1	RepFluo sl 1.0	Water	2023-07-25
72.19038391113281	G3	83878.0859375	NA	SpyCas9 B6.1.1	RepFluo sl 1.0	Water	2023-07-25
72.47196960449219	G3	83805.078125	NA	SpyCas9 B6.1.1	RepFluo sl 1.0	Water	2023-07-25
72.75354766845703	G3	81955.7421875	NA	SpyCas9 B6.1.1	RepFluo sl 1.0	Water	2023-07-25
73.035125732421875	G3	83655.7734375	NA	SpyCas9 B6.1.1	RepFluo sl 1.0	Water	2023-07-25
73.31671142578125	G3	80448.140625	NA	SpyCas9 B6.1.1	RepFluo sl 1.0	Water	2023-07-25
73.5982894897461	G3	83349.171875	NA	SpyCas9 B6.1.1	RepFluo sl 1.0	Water	2023-07-25
73.87986755371094	G3	80240.2734375	NA	SpyCas9 B6.1.1	RepFluo sl 1.0	Water	2023-07-25
74.16145324707031	G3	80263.875	NA	SpyCas9 B6.1.1	RepFluo sl 1.0	Water	2023-07-25
74.44303894042969	G3	80842.8828125	NA	SpyCas9 B6.1.1	RepFluo sl 1.0	Water	2023-07-25
74.72461700439453	G3	80025.53125	NA	SpyCas9 B6.1.1	RepFluo sl 1.0	Water	2023-07-25
75.006195068359375	G3	79937.5234375	NA	SpyCas9 B6.1.1	RepFluo sl 1.0	Water	2023-07-25
75.28778076171875	G3	78377.4453125	NA	SpyCas9 B6.1.1	RepFluo sl 1.0	Water	2023-07-25
75.569366455078125	G3	79149.328125	NA	SpyCas9 B6.1.1	RepFluo sl 1.0	Water	2023-07-25
75.85093688964844	G3	78082.421875	NA	SpyCas9 B6.1.1	RepFluo sl 1.0	Water	2023-07-25
76.13252258300781	G3	78500.9140625	NA	SpyCas9 B6.1.1	RepFluo sl 1.0	Water	2023-07-25
76.41410827636719	G3	78872.8671875	NA	SpyCas9 B6.1.1	RepFluo sl 1.0	Water	2023-07-25
76.69568634033203	G3	78161.8125	NA	SpyCas9 B6.1.1	RepFluo sl 1.0	Water	2023-07-25
76.977264404296875	G3	77214	NA	SpyCas9 B6.1.1	RepFluo sl 1.0	Water	2023-07-25
77.25885009765625	G3	77986.21875	NA	SpyCas9 B6.1.1	RepFluo sl 1.0	Water	2023-07-25
77.540435791015625	G3	78001.6484375	NA	SpyCas9 B6.1.1	RepFluo sl 1.0	Water	2023-07-25
77.82201385498047	G3	76898.46875	NA	SpyCas9 B6.1.1	RepFluo sl 1.0	Water	2023-07-25
78.10359191894531	G3	76318.390625	NA	SpyCas9 B6.1.1	RepFluo sl 1.0	Water	2023-07-25
78.38517761230469	G3	77850.59375	NA	SpyCas9 B6.1.1	RepFluo sl 1.0	Water	2023-07-25
78.66675567626953	G3	77662.53125	NA	SpyCas9 B6.1.1	RepFluo sl 1.0	Water	2023-07-25
78.948333740234375	G3	76979.25	NA	SpyCas9 B6.1.1	RepFluo sl 1.0	Water	2023-07-25
79.22991943359375	G3	76195	NA	SpyCas9 B6.1.1	RepFluo sl 1.0	Water	2023-07-25
79.511505126953125	G3	76699.640625	NA	SpyCas9 B6.1.1	RepFluo sl 1.0	Water	2023-07-25
79.79308319091797	G3	76913.78125	NA	SpyCas9 B6.1.1	RepFluo sl 1.0	Water	2023-07-25
80.07466125488281	G3	77504.0234375	NA	SpyCas9 B6.1.1	RepFluo sl 1.0	Water	2023-07-25
80.35624694824219	G3	77010.6953125	NA	SpyCas9 B6.1.1	RepFluo sl 1.0	Water	2023-07-25
80.63783264160156	G3	76339.21875	NA	SpyCas9 B6.1.1	RepFluo sl 1.0	Water	2023-07-25
80.9194107055664	G3	76125.6015625	NA	SpyCas9 B6.1.1	RepFluo sl 1.0	Water	2023-07-25
81.20098876953125	G3	75613.8515625	NA	SpyCas9 B6.1.1	RepFluo sl 1.0	Water	2023-07-25
81.482574462890625	G3	75658.6875	NA	SpyCas9 B6.1.1	RepFluo sl 1.0	Water	2023-07-25
81.76415252685547	G3	75064.5234375	NA	SpyCas9 B6.1.1	RepFluo sl 1.0	Water	2023-07-25
82.04573059082031	G3	73225.2578125	NA	SpyCas9 B6.1.1	RepFluo sl 1.0	Water	2023-07-25
82.32731628417969	G3	72548.703125	NA	SpyCas9 B6.1.1	RepFluo sl 1.0	Water	2023-07-25
82.60890197753906	G3	73585.1171875	NA	SpyCas9 B6.1.1	RepFluo sl 1.0	Water	2023-07-25
82.8904800415039	G3	74998.0859375	NA	SpyCas9 B6.1.1	RepFluo sl 1.0	Water	2023-07-25
83.17205810546875	G3	74143.1796875	NA	SpyCas9 B6.1.1	RepFluo sl 1.0	Water	2023-07-25
83.453643798828125	G3	73933.8046875	NA	SpyCas9 B6.1.1	RepFluo sl 1.0	Water	2023-07-25
83.7352294921875	G3	71394.3984375	NA	SpyCas9 B6.1.1	RepFluo sl 1.0	Water	2023-07-25
84.01680755615234	G3	72059.4921875	NA	SpyCas9 B6.1.1	RepFluo sl 1.0	Water	2023-07-25
84.29838562011719	G3	72877.7734375	NA	SpyCas9 B6.1.1	RepFluo sl 1.0	Water	2023-07-25
84.57997131347656	G3	72368.8984375	NA	SpyCas9 B6.1.1	RepFluo sl 1.0	Water	2023-07-25
84.8615493774414	G3	72521.453125	NA	SpyCas9 B6.1.1	RepFluo sl 1.0	Water	2023-07-25
85.14312744140625	G3	71791.7890625	NA	SpyCas9 B6.1.1	RepFluo sl 1.0	Water	2023-07-25
85.424713134765625	G3	72530.9375	NA	SpyCas9 B6.1.1	RepFluo sl 1.0	Water	2023-07-25
85.706298828125	G3	70699.59375	NA	SpyCas9 B6.1.1	RepFluo sl 1.0	Water	2023-07-25
85.98787689208984	G3	71292.5390625	NA	SpyCas9 B6.1.1	RepFluo sl 1.0	Water	2023-07-25
86.26945495605469	G3	71073.203125	NA	SpyCas9 B6.1.1	RepFluo sl 1.0	Water	2023-07-25
86.55104064941406	G3	70781.2890625	NA	SpyCas9 B6.1.1	RepFluo sl 1.0	Water	2023-07-25
86.8326187133789	G3	69924.234375	NA	SpyCas9 B6.1.1	RepFluo sl 1.0	Water	2023-07-25
87.11419677734375	G3	70335.8984375	NA	SpyCas9 B6.1.1	RepFluo sl 1.0	Water	2023-07-25
87.395782470703125	G3	69684.359375	NA	SpyCas9 B6.1.1	RepFluo sl 1.0	Water	2023-07-25
87.6773681640625	G3	68861.9921875	NA	SpyCas9 B6.1.1	RepFluo sl 1.0	Water	2023-07-25
87.95894622802734	G3	70056.0546875	NA	SpyCas9 B6.1.1	RepFluo sl 1.0	Water	2023-07-25
88.24052429199219	G3	68615.9375	NA	SpyCas9 B6.1.1	RepFluo sl 1.0	Water	2023-07-25
88.52210998535156	G3	69118.328125	NA	SpyCas9 B6.1.1	RepFluo sl 1.0	Water	2023-07-25
88.80369567871094	G3	68704.1171875	NA	SpyCas9 B6.1.1	RepFluo sl 1.0	Water	2023-07-25
89.08527374267578	G3	70070.2734375	NA	SpyCas9 B6.1.1	RepFluo sl 1.0	Water	2023-07-25
89.366851806640625	G3	68244.4375	NA	SpyCas9 B6.1.1	RepFluo sl 1.0	Water	2023-07-25
89.6484375	G3	68402.1796875	NA	SpyCas9 B6.1.1	RepFluo sl 1.0	Water	2023-07-25
89.93001556396484	G3	67917.6875	NA	SpyCas9 B6.1.1	RepFluo sl 1.0	Water	2023-07-25
90.21159362792969	G3	67719.296875	NA	SpyCas9 B6.1.1	RepFluo sl 1.0	Water	2023-07-25
90.49317932128906	G3	66951.0234375	NA	SpyCas9 B6.1.1	RepFluo sl 1.0	Water	2023-07-25
90.77476501464844	G3	66212.4921875	NA	SpyCas9 B6.1.1	RepFluo sl 1.0	Water	2023-07-25
91.05634307861328	G3	65540.859375	NA	SpyCas9 B6.1.1	RepFluo sl 1.0	Water	2023-07-25
91.337921142578125	G3	67265.8828125	NA	SpyCas9 B6.1.1	RepFluo sl 1.0	Water	2023-07-25
91.6195068359375	G3	65368.171875	NA	SpyCas9 B6.1.1	RepFluo sl 1.0	Water	2023-07-25
91.901092529296875	G3	65495.16015625	NA	SpyCas9 B6.1.1	RepFluo sl 1.0	Water	2023-07-25
92.18267059326172	G3	65280.88671875	NA	SpyCas9 B6.1.1	RepFluo sl 1.0	Water	2023-07-25
92.46424865722656	G3	66377.6484375	NA	SpyCas9 B6.1.1	RepFluo sl 1.0	Water	2023-07-25
92.74583435058594	G3	63574.046875	NA	SpyCas9 B6.1.1	RepFluo sl 1.0	Water	2023-07-25
93.02741241455078	G3	64149.11328125	NA	SpyCas9 B6.1.1	RepFluo sl 1.0	Water	2023-07-25
93.308990478515625	G3	63482.4921875	NA	SpyCas9 B6.1.1	RepFluo sl 1.0	Water	2023-07-25
93.590576171875	G3	63167.51171875	NA	SpyCas9 B6.1.1	RepFluo sl 1.0	Water	2023-07-25
93.872161865234375	G3	63406.6171875	NA	SpyCas9 B6.1.1	RepFluo sl 1.0	Water	2023-07-25
94.15373992919922	G3	63736.8828125	NA	SpyCas9 B6.1.1	RepFluo sl 1.0	Water	2023-07-25
94.43531799316406	G3	61689.00390625	NA	SpyCas9 B6.1.1	RepFluo sl 1.0	Water	2023-07-25
94.71690368652344	G3	62181.140625	NA	SpyCas9 B6.1.1	RepFluo sl 1.0	Water	2023-07-25
36.992698669433594	H3	293654.9375	NA	MBP Storage Buffer	RepFluo sl 1.0	Water	2023-07-25
37.27427673339844	H3	294910.59375	NA	MBP Storage Buffer	RepFluo sl 1.0	Water	2023-07-25
37.55585861206055	H3	294355.40625	NA	MBP Storage Buffer	RepFluo sl 1.0	Water	2023-07-25
37.837440490722656	H3	297002.78125	NA	MBP Storage Buffer	RepFluo sl 1.0	Water	2023-07-25
38.119022369384766	H3	297832.8125	NA	MBP Storage Buffer	RepFluo sl 1.0	Water	2023-07-25
38.400604248046875	H3	299390.15625	NA	MBP Storage Buffer	RepFluo sl 1.0	Water	2023-07-25
38.682186126708984	H3	301391.71875	NA	MBP Storage Buffer	RepFluo sl 1.0	Water	2023-07-25
38.963768005371094	H3	301962.71875	NA	MBP Storage Buffer	RepFluo sl 1.0	Water	2023-07-25
39.2453498840332	H3	304029.28125	NA	MBP Storage Buffer	RepFluo sl 1.0	Water	2023-07-25
39.52693176269531	H3	304254.21875	NA	MBP Storage Buffer	RepFluo sl 1.0	Water	2023-07-25
39.808509826660156	H3	305919.4375	NA	MBP Storage Buffer	RepFluo sl 1.0	Water	2023-07-25
40.090091705322266	H3	304941.90625	NA	MBP Storage Buffer	RepFluo sl 1.0	Water	2023-07-25
40.371673583984375	H3	306300.4375	NA	MBP Storage Buffer	RepFluo sl 1.0	Water	2023-07-25
40.653255462646484	H3	309065.65625	NA	MBP Storage Buffer	RepFluo sl 1.0	Water	2023-07-25
40.934837341308594	H3	308494.3125	NA	MBP Storage Buffer	RepFluo sl 1.0	Water	2023-07-25
41.2164192199707	H3	311297.6875	NA	MBP Storage Buffer	RepFluo sl 1.0	Water	2023-07-25
41.49800109863281	H3	312323.65625	NA	MBP Storage Buffer	RepFluo sl 1.0	Water	2023-07-25
41.77958297729492	H3	313390.53125	NA	MBP Storage Buffer	RepFluo sl 1.0	Water	2023-07-25
42.06116485595703	H3	313051.0625	NA	MBP Storage Buffer	RepFluo sl 1.0	Water	2023-07-25
42.342742919921875	H3	315888	NA	MBP Storage Buffer	RepFluo sl 1.0	Water	2023-07-25
42.62432861328125	H3	315270.28125	NA	MBP Storage Buffer	RepFluo sl 1.0	Water	2023-07-25
42.905906677246094	H3	317423.375	NA	MBP Storage Buffer	RepFluo sl 1.0	Water	2023-07-25
43.1874885559082	H3	317842.0625	NA	MBP Storage Buffer	RepFluo sl 1.0	Water	2023-07-25
43.46907043457031	H3	319087.21875	NA	MBP Storage Buffer	RepFluo sl 1.0	Water	2023-07-25
43.75065231323242	H3	319506.6875	NA	MBP Storage Buffer	RepFluo sl 1.0	Water	2023-07-25
44.03223419189453	H3	320607.5	NA	MBP Storage Buffer	RepFluo sl 1.0	Water	2023-07-25
44.31381607055664	H3	320478.0625	NA	MBP Storage Buffer	RepFluo sl 1.0	Water	2023-07-25
44.59539794921875	H3	322820	NA	MBP Storage Buffer	RepFluo sl 1.0	Water	2023-07-25
44.87697982788086	H3	321876.46875	NA	MBP Storage Buffer	RepFluo sl 1.0	Water	2023-07-25
45.15856170654297	H3	322227.40625	NA	MBP Storage Buffer	RepFluo sl 1.0	Water	2023-07-25
45.44013977050781	H3	325216	NA	MBP Storage Buffer	RepFluo sl 1.0	Water	2023-07-25
45.72172164916992	H3	325186.3125	NA	MBP Storage Buffer	RepFluo sl 1.0	Water	2023-07-25
46.00330352783203	H3	325246.8125	NA	MBP Storage Buffer	RepFluo sl 1.0	Water	2023-07-25
46.28488540649414	H3	324676.5625	NA	MBP Storage Buffer	RepFluo sl 1.0	Water	2023-07-25
46.56646728515625	H3	326031.9375	NA	MBP Storage Buffer	RepFluo sl 1.0	Water	2023-07-25
46.84804916381836	H3	325575.6875	NA	MBP Storage Buffer	RepFluo sl 1.0	Water	2023-07-25
47.12963104248047	H3	326060.8125	NA	MBP Storage Buffer	RepFluo sl 1.0	Water	2023-07-25
47.41121292114258	H3	327070.40625	NA	MBP Storage Buffer	RepFluo sl 1.0	Water	2023-07-25
47.69279479980469	H3	326790.8125	NA	MBP Storage Buffer	RepFluo sl 1.0	Water	2023-07-25
47.97437286376953	H3	327391.90625	NA	MBP Storage Buffer	RepFluo sl 1.0	Water	2023-07-25
48.255958557128906	H3	327943.46875	NA	MBP Storage Buffer	RepFluo sl 1.0	Water	2023-07-25
48.53753662109375	H3	328852.0625	NA	MBP Storage Buffer	RepFluo sl 1.0	Water	2023-07-25
48.81911849975586	H3	326488.125	NA	MBP Storage Buffer	RepFluo sl 1.0	Water	2023-07-25
49.10070037841797	H3	326954.375	NA	MBP Storage Buffer	RepFluo sl 1.0	Water	2023-07-25
49.38228225708008	H3	327143.09375	NA	MBP Storage Buffer	RepFluo sl 1.0	Water	2023-07-25
49.66386413574219	H3	325226.5	NA	MBP Storage Buffer	RepFluo sl 1.0	Water	2023-07-25
49.9454460144043	H3	326512.15625	NA	MBP Storage Buffer	RepFluo sl 1.0	Water	2023-07-25
50.227027893066406	H3	326683.34375	NA	MBP Storage Buffer	RepFluo sl 1.0	Water	2023-07-25
50.50860595703125	H3	325875.625	NA	MBP Storage Buffer	RepFluo sl 1.0	Water	2023-07-25
50.790191650390625	H3	325977.15625	NA	MBP Storage Buffer	RepFluo sl 1.0	Water	2023-07-25
51.07176971435547	H3	325309.9375	NA	MBP Storage Buffer	RepFluo sl 1.0	Water	2023-07-25
51.353355407714844	H3	324833.4375	NA	MBP Storage Buffer	RepFluo sl 1.0	Water	2023-07-25
51.63493347167969	H3	325254.0625	NA	MBP Storage Buffer	RepFluo sl 1.0	Water	2023-07-25
51.9165153503418	H3	324201.6875	NA	MBP Storage Buffer	RepFluo sl 1.0	Water	2023-07-25
52.198097229003906	H3	326553.28125	NA	MBP Storage Buffer	RepFluo sl 1.0	Water	2023-07-25
52.479679107666016	H3	324808.8125	NA	MBP Storage Buffer	RepFluo sl 1.0	Water	2023-07-25
52.761260986328125	H3	324262.6875	NA	MBP Storage Buffer	RepFluo sl 1.0	Water	2023-07-25
53.04283905029297	H3	323540.34375	NA	MBP Storage Buffer	RepFluo sl 1.0	Water	2023-07-25
53.324424743652344	H3	324199.15625	NA	MBP Storage Buffer	RepFluo sl 1.0	Water	2023-07-25
53.60600280761719	H3	323579.71875	NA	MBP Storage Buffer	RepFluo sl 1.0	Water	2023-07-25
53.88758850097656	H3	320253.09375	NA	MBP Storage Buffer	RepFluo sl 1.0	Water	2023-07-25
54.169166564941406	H3	321688.5	NA	MBP Storage Buffer	RepFluo sl 1.0	Water	2023-07-25
54.450748443603516	H3	321981.21875	NA	MBP Storage Buffer	RepFluo sl 1.0	Water	2023-07-25
54.732330322265625	H3	320682.90625	NA	MBP Storage Buffer	RepFluo sl 1.0	Water	2023-07-25
55.013912200927734	H3	320614.25	NA	MBP Storage Buffer	RepFluo sl 1.0	Water	2023-07-25
55.295494079589844	H3	319843.1875	NA	MBP Storage Buffer	RepFluo sl 1.0	Water	2023-07-25
55.57707595825195	H3	319249.8125	NA	MBP Storage Buffer	RepFluo sl 1.0	Water	2023-07-25
55.85865783691406	H3	319857.59375	NA	MBP Storage Buffer	RepFluo sl 1.0	Water	2023-07-25
56.140235900878906	H3	319646.21875	NA	MBP Storage Buffer	RepFluo sl 1.0	Water	2023-07-25
56.42182159423828	H3	318248.9375	NA	MBP Storage Buffer	RepFluo sl 1.0	Water	2023-07-25
56.703399658203125	H3	319383.34375	NA	MBP Storage Buffer	RepFluo sl 1.0	Water	2023-07-25
56.9849853515625	H3	317391.1875	NA	MBP Storage Buffer	RepFluo sl 1.0	Water	2023-07-25
57.266563415527344	H3	316684.40625	NA	MBP Storage Buffer	RepFluo sl 1.0	Water	2023-07-25
57.54814529418945	H3	314971.4375	NA	MBP Storage Buffer	RepFluo sl 1.0	Water	2023-07-25
57.82972717285156	H3	315279.03125	NA	MBP Storage Buffer	RepFluo sl 1.0	Water	2023-07-25
58.11130905151367	H3	313889.71875	NA	MBP Storage Buffer	RepFluo sl 1.0	Water	2023-07-25
58.39289093017578	H3	313074.25	NA	MBP Storage Buffer	RepFluo sl 1.0	Water	2023-07-25
58.674468994140625	H3	314480.375	NA	MBP Storage Buffer	RepFluo sl 1.0	Water	2023-07-25
58.9560546875	H3	314710.46875	NA	MBP Storage Buffer	RepFluo sl 1.0	Water	2023-07-25
59.237632751464844	H3	312294.875	NA	MBP Storage Buffer	RepFluo sl 1.0	Water	2023-07-25
59.51921844482422	H3	310474.1875	NA	MBP Storage Buffer	RepFluo sl 1.0	Water	2023-07-25
59.80079650878906	H3	314315.40625	NA	MBP Storage Buffer	RepFluo sl 1.0	Water	2023-07-25
60.08237838745117	H3	311850.1875	NA	MBP Storage Buffer	RepFluo sl 1.0	Water	2023-07-25
60.36396026611328	H3	309826.96875	NA	MBP Storage Buffer	RepFluo sl 1.0	Water	2023-07-25
60.64554214477539	H3	309958.5625	NA	MBP Storage Buffer	RepFluo sl 1.0	Water	2023-07-25
60.9271240234375	H3	307969.5625	NA	MBP Storage Buffer	RepFluo sl 1.0	Water	2023-07-25
61.208702087402344	H3	309874.28125	NA	MBP Storage Buffer	RepFluo sl 1.0	Water	2023-07-25
61.49028778076172	H3	306707.15625	NA	MBP Storage Buffer	RepFluo sl 1.0	Water	2023-07-25
61.77186584472656	H3	308401.53125	NA	MBP Storage Buffer	RepFluo sl 1.0	Water	2023-07-25
62.05345153808594	H3	305097.25	NA	MBP Storage Buffer	RepFluo sl 1.0	Water	2023-07-25
62.33502960205078	H3	305215.53125	NA	MBP Storage Buffer	RepFluo sl 1.0	Water	2023-07-25
62.61661148071289	H3	304115.625	NA	MBP Storage Buffer	RepFluo sl 1.0	Water	2023-07-25
62.898193359375	H3	303897.25	NA	MBP Storage Buffer	RepFluo sl 1.0	Water	2023-07-25
63.17977523803711	H3	303578.3125	NA	MBP Storage Buffer	RepFluo sl 1.0	Water	2023-07-25
63.46135711669922	H3	299918.28125	NA	MBP Storage Buffer	RepFluo sl 1.0	Water	2023-07-25
63.74293899536133	H3	302505.59375	NA	MBP Storage Buffer	RepFluo sl 1.0	Water	2023-07-25
64.02452087402344	H3	298246.90625	NA	MBP Storage Buffer	RepFluo sl 1.0	Water	2023-07-25
64.30609893798828	H3	298045.03125	NA	MBP Storage Buffer	RepFluo sl 1.0	Water	2023-07-25
64.58768463134766	H3	297827	NA	MBP Storage Buffer	RepFluo sl 1.0	Water	2023-07-25
64.8692626953125	H3	294301.5	NA	MBP Storage Buffer	RepFluo sl 1.0	Water	2023-07-25
65.150848388671875	H3	293121.96875	NA	MBP Storage Buffer	RepFluo sl 1.0	Water	2023-07-25
65.43242645263672	H3	291476.125	NA	MBP Storage Buffer	RepFluo sl 1.0	Water	2023-07-25
65.71400451660156	H3	290682.90625	NA	MBP Storage Buffer	RepFluo sl 1.0	Water	2023-07-25
65.99559020996094	H3	287323.96875	NA	MBP Storage Buffer	RepFluo sl 1.0	Water	2023-07-25
66.27717590332031	H3	284598.53125	NA	MBP Storage Buffer	RepFluo sl 1.0	Water	2023-07-25
66.55875396728516	H3	283293.5625	NA	MBP Storage Buffer	RepFluo sl 1.0	Water	2023-07-25
66.84033203125	H3	280413.8125	NA	MBP Storage Buffer	RepFluo sl 1.0	Water	2023-07-25
67.121917724609375	H3	278846.15625	NA	MBP Storage Buffer	RepFluo sl 1.0	Water	2023-07-25
67.40350341796875	H3	277365	NA	MBP Storage Buffer	RepFluo sl 1.0	Water	2023-07-25
67.68507385253906	H3	274027.28125	NA	MBP Storage Buffer	RepFluo sl 1.0	Water	2023-07-25
67.96665954589844	H3	270066.25	NA	MBP Storage Buffer	RepFluo sl 1.0	Water	2023-07-25
68.24824523925781	H3	267408.71875	NA	MBP Storage Buffer	RepFluo sl 1.0	Water	2023-07-25
68.52982330322266	H3	264375.4375	NA	MBP Storage Buffer	RepFluo sl 1.0	Water	2023-07-25
68.8114013671875	H3	262309.53125	NA	MBP Storage Buffer	RepFluo sl 1.0	Water	2023-07-25
69.092987060546875	H3	255435.75	NA	MBP Storage Buffer	RepFluo sl 1.0	Water	2023-07-25
69.37457275390625	H3	252101.734375	NA	MBP Storage Buffer	RepFluo sl 1.0	Water	2023-07-25
69.6561508178711	H3	245975.9375	NA	MBP Storage Buffer	RepFluo sl 1.0	Water	2023-07-25
69.93772888183594	H3	238063.109375	NA	MBP Storage Buffer	RepFluo sl 1.0	Water	2023-07-25
70.21931457519531	H3	229563.203125	NA	MBP Storage Buffer	RepFluo sl 1.0	Water	2023-07-25
70.50089263916016	H3	218452.578125	NA	MBP Storage Buffer	RepFluo sl 1.0	Water	2023-07-25
70.782470703125	H3	208001.4375	NA	MBP Storage Buffer	RepFluo sl 1.0	Water	2023-07-25
71.064056396484375	H3	196011.859375	NA	MBP Storage Buffer	RepFluo sl 1.0	Water	2023-07-25
71.34564208984375	H3	186539.84375	NA	MBP Storage Buffer	RepFluo sl 1.0	Water	2023-07-25
71.6272201538086	H3	179007.421875	NA	MBP Storage Buffer	RepFluo sl 1.0	Water	2023-07-25
71.90879821777344	H3	172065.28125	NA	MBP Storage Buffer	RepFluo sl 1.0	Water	2023-07-25
72.19038391113281	H3	168983.6875	NA	MBP Storage Buffer	RepFluo sl 1.0	Water	2023-07-25
72.47196960449219	H3	162793.125	NA	MBP Storage Buffer	RepFluo sl 1.0	Water	2023-07-25
72.75354766845703	H3	161868.703125	NA	MBP Storage Buffer	RepFluo sl 1.0	Water	2023-07-25
73.035125732421875	H3	159594.21875	NA	MBP Storage Buffer	RepFluo sl 1.0	Water	2023-07-25
73.31671142578125	H3	157083.359375	NA	MBP Storage Buffer	RepFluo sl 1.0	Water	2023-07-25
73.5982894897461	H3	156861.75	NA	MBP Storage Buffer	RepFluo sl 1.0	Water	2023-07-25
73.87986755371094	H3	156375.484375	NA	MBP Storage Buffer	RepFluo sl 1.0	Water	2023-07-25
74.16145324707031	H3	155749	NA	MBP Storage Buffer	RepFluo sl 1.0	Water	2023-07-25
74.44303894042969	H3	156334.296875	NA	MBP Storage Buffer	RepFluo sl 1.0	Water	2023-07-25
74.72461700439453	H3	156537.625	NA	MBP Storage Buffer	RepFluo sl 1.0	Water	2023-07-25
75.006195068359375	H3	154334.125	NA	MBP Storage Buffer	RepFluo sl 1.0	Water	2023-07-25
75.28778076171875	H3	153795.375	NA	MBP Storage Buffer	RepFluo sl 1.0	Water	2023-07-25
75.569366455078125	H3	152913.78125	NA	MBP Storage Buffer	RepFluo sl 1.0	Water	2023-07-25
75.85093688964844	H3	154421.421875	NA	MBP Storage Buffer	RepFluo sl 1.0	Water	2023-07-25
76.13252258300781	H3	155430.953125	NA	MBP Storage Buffer	RepFluo sl 1.0	Water	2023-07-25
76.41410827636719	H3	155242.765625	NA	MBP Storage Buffer	RepFluo sl 1.0	Water	2023-07-25
76.69568634033203	H3	152798.234375	NA	MBP Storage Buffer	RepFluo sl 1.0	Water	2023-07-25
76.977264404296875	H3	154428.59375	NA	MBP Storage Buffer	RepFluo sl 1.0	Water	2023-07-25
77.25885009765625	H3	153239.25	NA	MBP Storage Buffer	RepFluo sl 1.0	Water	2023-07-25
77.540435791015625	H3	154113.015625	NA	MBP Storage Buffer	RepFluo sl 1.0	Water	2023-07-25
77.82201385498047	H3	152920.3125	NA	MBP Storage Buffer	RepFluo sl 1.0	Water	2023-07-25
78.10359191894531	H3	153216.140625	NA	MBP Storage Buffer	RepFluo sl 1.0	Water	2023-07-25
78.38517761230469	H3	151638.53125	NA	MBP Storage Buffer	RepFluo sl 1.0	Water	2023-07-25
78.66675567626953	H3	153710.734375	NA	MBP Storage Buffer	RepFluo sl 1.0	Water	2023-07-25
78.948333740234375	H3	151514.546875	NA	MBP Storage Buffer	RepFluo sl 1.0	Water	2023-07-25
79.22991943359375	H3	150930.671875	NA	MBP Storage Buffer	RepFluo sl 1.0	Water	2023-07-25
79.511505126953125	H3	151784.6875	NA	MBP Storage Buffer	RepFluo sl 1.0	Water	2023-07-25
79.79308319091797	H3	152598.328125	NA	MBP Storage Buffer	RepFluo sl 1.0	Water	2023-07-25
80.07466125488281	H3	149950.875	NA	MBP Storage Buffer	RepFluo sl 1.0	Water	2023-07-25
80.35624694824219	H3	149883.640625	NA	MBP Storage Buffer	RepFluo sl 1.0	Water	2023-07-25
80.63783264160156	H3	152541.40625	NA	MBP Storage Buffer	RepFluo sl 1.0	Water	2023-07-25
80.9194107055664	H3	152612.453125	NA	MBP Storage Buffer	RepFluo sl 1.0	Water	2023-07-25
81.20098876953125	H3	149748.21875	NA	MBP Storage Buffer	RepFluo sl 1.0	Water	2023-07-25
81.482574462890625	H3	150441.640625	NA	MBP Storage Buffer	RepFluo sl 1.0	Water	2023-07-25
81.76415252685547	H3	152558.140625	NA	MBP Storage Buffer	RepFluo sl 1.0	Water	2023-07-25
82.04573059082031	H3	149291.0625	NA	MBP Storage Buffer	RepFluo sl 1.0	Water	2023-07-25
82.32731628417969	H3	149445.546875	NA	MBP Storage Buffer	RepFluo sl 1.0	Water	2023-07-25
82.60890197753906	H3	149750.796875	NA	MBP Storage Buffer	RepFluo sl 1.0	Water	2023-07-25
82.8904800415039	H3	147979.34375	NA	MBP Storage Buffer	RepFluo sl 1.0	Water	2023-07-25
83.17205810546875	H3	147617.296875	NA	MBP Storage Buffer	RepFluo sl 1.0	Water	2023-07-25
83.453643798828125	H3	147166.8125	NA	MBP Storage Buffer	RepFluo sl 1.0	Water	2023-07-25
83.7352294921875	H3	146814.90625	NA	MBP Storage Buffer	RepFluo sl 1.0	Water	2023-07-25
84.01680755615234	H3	147635.796875	NA	MBP Storage Buffer	RepFluo sl 1.0	Water	2023-07-25
84.29838562011719	H3	146922.171875	NA	MBP Storage Buffer	RepFluo sl 1.0	Water	2023-07-25
84.57997131347656	H3	146901.140625	NA	MBP Storage Buffer	RepFluo sl 1.0	Water	2023-07-25
84.8615493774414	H3	145680.5	NA	MBP Storage Buffer	RepFluo sl 1.0	Water	2023-07-25
85.14312744140625	H3	146916.984375	NA	MBP Storage Buffer	RepFluo sl 1.0	Water	2023-07-25
85.424713134765625	H3	144952.125	NA	MBP Storage Buffer	RepFluo sl 1.0	Water	2023-07-25
85.706298828125	H3	144745.484375	NA	MBP Storage Buffer	RepFluo sl 1.0	Water	2023-07-25
85.98787689208984	H3	145342.640625	NA	MBP Storage Buffer	RepFluo sl 1.0	Water	2023-07-25
86.26945495605469	H3	145633.796875	NA	MBP Storage Buffer	RepFluo sl 1.0	Water	2023-07-25
86.55104064941406	H3	144785.53125	NA	MBP Storage Buffer	RepFluo sl 1.0	Water	2023-07-25
86.8326187133789	H3	143285.203125	NA	MBP Storage Buffer	RepFluo sl 1.0	Water	2023-07-25
87.11419677734375	H3	144165.015625	NA	MBP Storage Buffer	RepFluo sl 1.0	Water	2023-07-25
87.395782470703125	H3	144495.78125	NA	MBP Storage Buffer	RepFluo sl 1.0	Water	2023-07-25
87.6773681640625	H3	141852.328125	NA	MBP Storage Buffer	RepFluo sl 1.0	Water	2023-07-25
87.95894622802734	H3	141448.6875	NA	MBP Storage Buffer	RepFluo sl 1.0	Water	2023-07-25
88.24052429199219	H3	141246.171875	NA	MBP Storage Buffer	RepFluo sl 1.0	Water	2023-07-25
88.52210998535156	H3	139328.328125	NA	MBP Storage Buffer	RepFluo sl 1.0	Water	2023-07-25
88.80369567871094	H3	140945.25	NA	MBP Storage Buffer	RepFluo sl 1.0	Water	2023-07-25
89.08527374267578	H3	140785.953125	NA	MBP Storage Buffer	RepFluo sl 1.0	Water	2023-07-25
89.366851806640625	H3	137549.09375	NA	MBP Storage Buffer	RepFluo sl 1.0	Water	2023-07-25
89.6484375	H3	139864.125	NA	MBP Storage Buffer	RepFluo sl 1.0	Water	2023-07-25
89.93001556396484	H3	138667.671875	NA	MBP Storage Buffer	RepFluo sl 1.0	Water	2023-07-25
90.21159362792969	H3	137335.640625	NA	MBP Storage Buffer	RepFluo sl 1.0	Water	2023-07-25
90.49317932128906	H3	137077.265625	NA	MBP Storage Buffer	RepFluo sl 1.0	Water	2023-07-25
90.77476501464844	H3	137712.078125	NA	MBP Storage Buffer	RepFluo sl 1.0	Water	2023-07-25
91.05634307861328	H3	136817.984375	NA	MBP Storage Buffer	RepFluo sl 1.0	Water	2023-07-25
91.337921142578125	H3	138078.953125	NA	MBP Storage Buffer	RepFluo sl 1.0	Water	2023-07-25
91.6195068359375	H3	134673.984375	NA	MBP Storage Buffer	RepFluo sl 1.0	Water	2023-07-25
91.901092529296875	H3	133336.015625	NA	MBP Storage Buffer	RepFluo sl 1.0	Water	2023-07-25
92.18267059326172	H3	131808.875	NA	MBP Storage Buffer	RepFluo sl 1.0	Water	2023-07-25
92.46424865722656	H3	133647.546875	NA	MBP Storage Buffer	RepFluo sl 1.0	Water	2023-07-25
92.74583435058594	H3	133430.3125	NA	MBP Storage Buffer	RepFluo sl 1.0	Water	2023-07-25
93.02741241455078	H3	130725.4296875	NA	MBP Storage Buffer	RepFluo sl 1.0	Water	2023-07-25
93.308990478515625	H3	130306.4453125	NA	MBP Storage Buffer	RepFluo sl 1.0	Water	2023-07-25
93.590576171875	H3	130487.2421875	NA	MBP Storage Buffer	RepFluo sl 1.0	Water	2023-07-25
93.872161865234375	H3	129400.5703125	NA	MBP Storage Buffer	RepFluo sl 1.0	Water	2023-07-25
94.15373992919922	H3	129617.625	NA	MBP Storage Buffer	RepFluo sl 1.0	Water	2023-07-25
94.43531799316406	H3	128014.265625	NA	MBP Storage Buffer	RepFluo sl 1.0	Water	2023-07-25
94.71690368652344	H3	126884.71875	NA	MBP Storage Buffer	RepFluo sl 1.0	Water	2023-07-25
36.992698669433594	H4	196479.375	NA	MBP Storage Buffer	RepFluo sl 1.0	Water	2023-07-25
37.27427673339844	H4	197619.921875	NA	MBP Storage Buffer	RepFluo sl 1.0	Water	2023-07-25
37.55585861206055	H4	200559.453125	NA	MBP Storage Buffer	RepFluo sl 1.0	Water	2023-07-25
37.837440490722656	H4	200933.625	NA	MBP Storage Buffer	RepFluo sl 1.0	Water	2023-07-25
38.119022369384766	H4	202223.375	NA	MBP Storage Buffer	RepFluo sl 1.0	Water	2023-07-25
38.400604248046875	H4	204186	NA	MBP Storage Buffer	RepFluo sl 1.0	Water	2023-07-25
38.682186126708984	H4	205534.515625	NA	MBP Storage Buffer	RepFluo sl 1.0	Water	2023-07-25
38.963768005371094	H4	204690.84375	NA	MBP Storage Buffer	RepFluo sl 1.0	Water	2023-07-25
39.2453498840332	H4	206964	NA	MBP Storage Buffer	RepFluo sl 1.0	Water	2023-07-25
39.52693176269531	H4	208713.59375	NA	MBP Storage Buffer	RepFluo sl 1.0	Water	2023-07-25
39.808509826660156	H4	209841.96875	NA	MBP Storage Buffer	RepFluo sl 1.0	Water	2023-07-25
40.090091705322266	H4	209943	NA	MBP Storage Buffer	RepFluo sl 1.0	Water	2023-07-25
40.371673583984375	H4	210176.546875	NA	MBP Storage Buffer	RepFluo sl 1.0	Water	2023-07-25
40.653255462646484	H4	213712.59375	NA	MBP Storage Buffer	RepFluo sl 1.0	Water	2023-07-25
40.934837341308594	H4	213884.859375	NA	MBP Storage Buffer	RepFluo sl 1.0	Water	2023-07-25
41.2164192199707	H4	215905.328125	NA	MBP Storage Buffer	RepFluo sl 1.0	Water	2023-07-25
41.49800109863281	H4	216320.484375	NA	MBP Storage Buffer	RepFluo sl 1.0	Water	2023-07-25
41.77958297729492	H4	216873.96875	NA	MBP Storage Buffer	RepFluo sl 1.0	Water	2023-07-25
42.06116485595703	H4	218652.71875	NA	MBP Storage Buffer	RepFluo sl 1.0	Water	2023-07-25
42.342742919921875	H4	218964.15625	NA	MBP Storage Buffer	RepFluo sl 1.0	Water	2023-07-25
42.62432861328125	H4	220137.40625	NA	MBP Storage Buffer	RepFluo sl 1.0	Water	2023-07-25
42.905906677246094	H4	220753.578125	NA	MBP Storage Buffer	RepFluo sl 1.0	Water	2023-07-25
43.1874885559082	H4	222236.046875	NA	MBP Storage Buffer	RepFluo sl 1.0	Water	2023-07-25
43.46907043457031	H4	222857.953125	NA	MBP Storage Buffer	RepFluo sl 1.0	Water	2023-07-25
43.75065231323242	H4	222582.0625	NA	MBP Storage Buffer	RepFluo sl 1.0	Water	2023-07-25
44.03223419189453	H4	224932.625	NA	MBP Storage Buffer	RepFluo sl 1.0	Water	2023-07-25
44.31381607055664	H4	225156.046875	NA	MBP Storage Buffer	RepFluo sl 1.0	Water	2023-07-25
44.59539794921875	H4	226295.0625	NA	MBP Storage Buffer	RepFluo sl 1.0	Water	2023-07-25
44.87697982788086	H4	225764.78125	NA	MBP Storage Buffer	RepFluo sl 1.0	Water	2023-07-25
45.15856170654297	H4	225725.40625	NA	MBP Storage Buffer	RepFluo sl 1.0	Water	2023-07-25
45.44013977050781	H4	227459.484375	NA	MBP Storage Buffer	RepFluo sl 1.0	Water	2023-07-25
45.72172164916992	H4	226475.453125	NA	MBP Storage Buffer	RepFluo sl 1.0	Water	2023-07-25
46.00330352783203	H4	227998.953125	NA	MBP Storage Buffer	RepFluo sl 1.0	Water	2023-07-25
46.28488540649414	H4	227742.703125	NA	MBP Storage Buffer	RepFluo sl 1.0	Water	2023-07-25
46.56646728515625	H4	230515.125	NA	MBP Storage Buffer	RepFluo sl 1.0	Water	2023-07-25
46.84804916381836	H4	229896.453125	NA	MBP Storage Buffer	RepFluo sl 1.0	Water	2023-07-25
47.12963104248047	H4	230538.15625	NA	MBP Storage Buffer	RepFluo sl 1.0	Water	2023-07-25
47.41121292114258	H4	229325.125	NA	MBP Storage Buffer	RepFluo sl 1.0	Water	2023-07-25
47.69279479980469	H4	228800.234375	NA	MBP Storage Buffer	RepFluo sl 1.0	Water	2023-07-25
47.97437286376953	H4	231249.703125	NA	MBP Storage Buffer	RepFluo sl 1.0	Water	2023-07-25
48.255958557128906	H4	230416.203125	NA	MBP Storage Buffer	RepFluo sl 1.0	Water	2023-07-25
48.53753662109375	H4	231953.390625	NA	MBP Storage Buffer	RepFluo sl 1.0	Water	2023-07-25
48.81911849975586	H4	231261.453125	NA	MBP Storage Buffer	RepFluo sl 1.0	Water	2023-07-25
49.10070037841797	H4	230267.65625	NA	MBP Storage Buffer	RepFluo sl 1.0	Water	2023-07-25
49.38228225708008	H4	229352.875	NA	MBP Storage Buffer	RepFluo sl 1.0	Water	2023-07-25
49.66386413574219	H4	230750.34375	NA	MBP Storage Buffer	RepFluo sl 1.0	Water	2023-07-25
49.9454460144043	H4	231131	NA	MBP Storage Buffer	RepFluo sl 1.0	Water	2023-07-25
50.227027893066406	H4	230830.578125	NA	MBP Storage Buffer	RepFluo sl 1.0	Water	2023-07-25
50.50860595703125	H4	231540.84375	NA	MBP Storage Buffer	RepFluo sl 1.0	Water	2023-07-25
50.790191650390625	H4	230734.8125	NA	MBP Storage Buffer	RepFluo sl 1.0	Water	2023-07-25
51.07176971435547	H4	229901.34375	NA	MBP Storage Buffer	RepFluo sl 1.0	Water	2023-07-25
51.353355407714844	H4	228949	NA	MBP Storage Buffer	RepFluo sl 1.0	Water	2023-07-25
51.63493347167969	H4	230223.296875	NA	MBP Storage Buffer	RepFluo sl 1.0	Water	2023-07-25
51.9165153503418	H4	229244.140625	NA	MBP Storage Buffer	RepFluo sl 1.0	Water	2023-07-25
52.198097229003906	H4	230113.125	NA	MBP Storage Buffer	RepFluo sl 1.0	Water	2023-07-25
52.479679107666016	H4	229119.15625	NA	MBP Storage Buffer	RepFluo sl 1.0	Water	2023-07-25
52.761260986328125	H4	229091.578125	NA	MBP Storage Buffer	RepFluo sl 1.0	Water	2023-07-25
53.04283905029297	H4	226745.734375	NA	MBP Storage Buffer	RepFluo sl 1.0	Water	2023-07-25
53.324424743652344	H4	228769.90625	NA	MBP Storage Buffer	RepFluo sl 1.0	Water	2023-07-25
53.60600280761719	H4	227924.671875	NA	MBP Storage Buffer	RepFluo sl 1.0	Water	2023-07-25
53.88758850097656	H4	227351.4375	NA	MBP Storage Buffer	RepFluo sl 1.0	Water	2023-07-25
54.169166564941406	H4	227146.796875	NA	MBP Storage Buffer	RepFluo sl 1.0	Water	2023-07-25
54.450748443603516	H4	226892.3125	NA	MBP Storage Buffer	RepFluo sl 1.0	Water	2023-07-25
54.732330322265625	H4	226381	NA	MBP Storage Buffer	RepFluo sl 1.0	Water	2023-07-25
55.013912200927734	H4	226827.078125	NA	MBP Storage Buffer	RepFluo sl 1.0	Water	2023-07-25
55.295494079589844	H4	227534	NA	MBP Storage Buffer	RepFluo sl 1.0	Water	2023-07-25
55.57707595825195	H4	225709.921875	NA	MBP Storage Buffer	RepFluo sl 1.0	Water	2023-07-25
55.85865783691406	H4	226329.421875	NA	MBP Storage Buffer	RepFluo sl 1.0	Water	2023-07-25
56.140235900878906	H4	226126.703125	NA	MBP Storage Buffer	RepFluo sl 1.0	Water	2023-07-25
56.42182159423828	H4	225764.171875	NA	MBP Storage Buffer	RepFluo sl 1.0	Water	2023-07-25
56.703399658203125	H4	225734.359375	NA	MBP Storage Buffer	RepFluo sl 1.0	Water	2023-07-25
56.9849853515625	H4	224830.765625	NA	MBP Storage Buffer	RepFluo sl 1.0	Water	2023-07-25
57.266563415527344	H4	224116.453125	NA	MBP Storage Buffer	RepFluo sl 1.0	Water	2023-07-25
57.54814529418945	H4	224195.3125	NA	MBP Storage Buffer	RepFluo sl 1.0	Water	2023-07-25
57.82972717285156	H4	224436.21875	NA	MBP Storage Buffer	RepFluo sl 1.0	Water	2023-07-25
58.11130905151367	H4	223685.59375	NA	MBP Storage Buffer	RepFluo sl 1.0	Water	2023-07-25
58.39289093017578	H4	223676.90625	NA	MBP Storage Buffer	RepFluo sl 1.0	Water	2023-07-25
58.674468994140625	H4	223627.25	NA	MBP Storage Buffer	RepFluo sl 1.0	Water	2023-07-25
58.9560546875	H4	222408.484375	NA	MBP Storage Buffer	RepFluo sl 1.0	Water	2023-07-25
59.237632751464844	H4	223071.640625	NA	MBP Storage Buffer	RepFluo sl 1.0	Water	2023-07-25
59.51921844482422	H4	221738.1875	NA	MBP Storage Buffer	RepFluo sl 1.0	Water	2023-07-25
59.80079650878906	H4	220621.046875	NA	MBP Storage Buffer	RepFluo sl 1.0	Water	2023-07-25
60.08237838745117	H4	223013.515625	NA	MBP Storage Buffer	RepFluo sl 1.0	Water	2023-07-25
60.36396026611328	H4	220234.390625	NA	MBP Storage Buffer	RepFluo sl 1.0	Water	2023-07-25
60.64554214477539	H4	220254.515625	NA	MBP Storage Buffer	RepFluo sl 1.0	Water	2023-07-25
60.9271240234375	H4	218981.5	NA	MBP Storage Buffer	RepFluo sl 1.0	Water	2023-07-25
61.208702087402344	H4	219226.515625	NA	MBP Storage Buffer	RepFluo sl 1.0	Water	2023-07-25
61.49028778076172	H4	216944.375	NA	MBP Storage Buffer	RepFluo sl 1.0	Water	2023-07-25
61.77186584472656	H4	217994.375	NA	MBP Storage Buffer	RepFluo sl 1.0	Water	2023-07-25
62.05345153808594	H4	216652.515625	NA	MBP Storage Buffer	RepFluo sl 1.0	Water	2023-07-25
62.33502960205078	H4	214168.0625	NA	MBP Storage Buffer	RepFluo sl 1.0	Water	2023-07-25
62.61661148071289	H4	214865.265625	NA	MBP Storage Buffer	RepFluo sl 1.0	Water	2023-07-25
62.898193359375	H4	216783.890625	NA	MBP Storage Buffer	RepFluo sl 1.0	Water	2023-07-25
63.17977523803711	H4	215633.15625	NA	MBP Storage Buffer	RepFluo sl 1.0	Water	2023-07-25
63.46135711669922	H4	213374.6875	NA	MBP Storage Buffer	RepFluo sl 1.0	Water	2023-07-25
63.74293899536133	H4	213388.84375	NA	MBP Storage Buffer	RepFluo sl 1.0	Water	2023-07-25
64.02452087402344	H4	211600.046875	NA	MBP Storage Buffer	RepFluo sl 1.0	Water	2023-07-25
64.30609893798828	H4	211295.34375	NA	MBP Storage Buffer	RepFluo sl 1.0	Water	2023-07-25
64.58768463134766	H4	208391.796875	NA	MBP Storage Buffer	RepFluo sl 1.0	Water	2023-07-25
64.8692626953125	H4	208368.984375	NA	MBP Storage Buffer	RepFluo sl 1.0	Water	2023-07-25
65.150848388671875	H4	207143.546875	NA	MBP Storage Buffer	RepFluo sl 1.0	Water	2023-07-25
65.43242645263672	H4	208242.28125	NA	MBP Storage Buffer	RepFluo sl 1.0	Water	2023-07-25
65.71400451660156	H4	206768.796875	NA	MBP Storage Buffer	RepFluo sl 1.0	Water	2023-07-25
65.99559020996094	H4	205245.90625	NA	MBP Storage Buffer	RepFluo sl 1.0	Water	2023-07-25
66.27717590332031	H4	203084.46875	NA	MBP Storage Buffer	RepFluo sl 1.0	Water	2023-07-25
66.55875396728516	H4	202206.859375	NA	MBP Storage Buffer	RepFluo sl 1.0	Water	2023-07-25
66.84033203125	H4	199577.578125	NA	MBP Storage Buffer	RepFluo sl 1.0	Water	2023-07-25
67.121917724609375	H4	196493.109375	NA	MBP Storage Buffer	RepFluo sl 1.0	Water	2023-07-25
67.40350341796875	H4	195791.828125	NA	MBP Storage Buffer	RepFluo sl 1.0	Water	2023-07-25
67.68507385253906	H4	194107.265625	NA	MBP Storage Buffer	RepFluo sl 1.0	Water	2023-07-25
67.96665954589844	H4	192880.953125	NA	MBP Storage Buffer	RepFluo sl 1.0	Water	2023-07-25
68.24824523925781	H4	190214.703125	NA	MBP Storage Buffer	RepFluo sl 1.0	Water	2023-07-25
68.52982330322266	H4	188336.03125	NA	MBP Storage Buffer	RepFluo sl 1.0	Water	2023-07-25
68.8114013671875	H4	185842.734375	NA	MBP Storage Buffer	RepFluo sl 1.0	Water	2023-07-25
69.092987060546875	H4	183020.25	NA	MBP Storage Buffer	RepFluo sl 1.0	Water	2023-07-25
69.37457275390625	H4	180033.125	NA	MBP Storage Buffer	RepFluo sl 1.0	Water	2023-07-25
69.6561508178711	H4	176360.921875	NA	MBP Storage Buffer	RepFluo sl 1.0	Water	2023-07-25
69.93772888183594	H4	172679.65625	NA	MBP Storage Buffer	RepFluo sl 1.0	Water	2023-07-25
70.21931457519531	H4	168209.234375	NA	MBP Storage Buffer	RepFluo sl 1.0	Water	2023-07-25
70.50089263916016	H4	164329.203125	NA	MBP Storage Buffer	RepFluo sl 1.0	Water	2023-07-25
70.782470703125	H4	155731.453125	NA	MBP Storage Buffer	RepFluo sl 1.0	Water	2023-07-25
71.064056396484375	H4	146941.1875	NA	MBP Storage Buffer	RepFluo sl 1.0	Water	2023-07-25
71.34564208984375	H4	140320.859375	NA	MBP Storage Buffer	RepFluo sl 1.0	Water	2023-07-25
71.6272201538086	H4	128082.59375	NA	MBP Storage Buffer	RepFluo sl 1.0	Water	2023-07-25
71.90879821777344	H4	121332.3046875	NA	MBP Storage Buffer	RepFluo sl 1.0	Water	2023-07-25
72.19038391113281	H4	111431.375	NA	MBP Storage Buffer	RepFluo sl 1.0	Water	2023-07-25
72.47196960449219	H4	102132.671875	NA	MBP Storage Buffer	RepFluo sl 1.0	Water	2023-07-25
72.75354766845703	H4	96383.4375	NA	MBP Storage Buffer	RepFluo sl 1.0	Water	2023-07-25
73.035125732421875	H4	90612.546875	NA	MBP Storage Buffer	RepFluo sl 1.0	Water	2023-07-25
73.31671142578125	H4	87905.53125	NA	MBP Storage Buffer	RepFluo sl 1.0	Water	2023-07-25
73.5982894897461	H4	83174.515625	NA	MBP Storage Buffer	RepFluo sl 1.0	Water	2023-07-25
73.87986755371094	H4	84072.546875	NA	MBP Storage Buffer	RepFluo sl 1.0	Water	2023-07-25
74.16145324707031	H4	80920.6484375	NA	MBP Storage Buffer	RepFluo sl 1.0	Water	2023-07-25
74.44303894042969	H4	80063.7109375	NA	MBP Storage Buffer	RepFluo sl 1.0	Water	2023-07-25
74.72461700439453	H4	78772.6953125	NA	MBP Storage Buffer	RepFluo sl 1.0	Water	2023-07-25
75.006195068359375	H4	77771.125	NA	MBP Storage Buffer	RepFluo sl 1.0	Water	2023-07-25
75.28778076171875	H4	78922.9375	NA	MBP Storage Buffer	RepFluo sl 1.0	Water	2023-07-25
75.569366455078125	H4	78321.1953125	NA	MBP Storage Buffer	RepFluo sl 1.0	Water	2023-07-25
75.85093688964844	H4	78404.953125	NA	MBP Storage Buffer	RepFluo sl 1.0	Water	2023-07-25
76.13252258300781	H4	77680.5390625	NA	MBP Storage Buffer	RepFluo sl 1.0	Water	2023-07-25
76.41410827636719	H4	76930.4765625	NA	MBP Storage Buffer	RepFluo sl 1.0	Water	2023-07-25
76.69568634033203	H4	76956.5859375	NA	MBP Storage Buffer	RepFluo sl 1.0	Water	2023-07-25
76.977264404296875	H4	77408.515625	NA	MBP Storage Buffer	RepFluo sl 1.0	Water	2023-07-25
77.25885009765625	H4	78775.71875	NA	MBP Storage Buffer	RepFluo sl 1.0	Water	2023-07-25
77.540435791015625	H4	77840.9296875	NA	MBP Storage Buffer	RepFluo sl 1.0	Water	2023-07-25
77.82201385498047	H4	76215.4921875	NA	MBP Storage Buffer	RepFluo sl 1.0	Water	2023-07-25
78.10359191894531	H4	76893.671875	NA	MBP Storage Buffer	RepFluo sl 1.0	Water	2023-07-25
78.38517761230469	H4	77731.7265625	NA	MBP Storage Buffer	RepFluo sl 1.0	Water	2023-07-25
78.66675567626953	H4	76230.9453125	NA	MBP Storage Buffer	RepFluo sl 1.0	Water	2023-07-25
78.948333740234375	H4	76832.8828125	NA	MBP Storage Buffer	RepFluo sl 1.0	Water	2023-07-25
79.22991943359375	H4	75718.65625	NA	MBP Storage Buffer	RepFluo sl 1.0	Water	2023-07-25
79.511505126953125	H4	77503.0234375	NA	MBP Storage Buffer	RepFluo sl 1.0	Water	2023-07-25
79.79308319091797	H4	77359.28125	NA	MBP Storage Buffer	RepFluo sl 1.0	Water	2023-07-25
80.07466125488281	H4	77659.6484375	NA	MBP Storage Buffer	RepFluo sl 1.0	Water	2023-07-25
80.35624694824219	H4	76794.1484375	NA	MBP Storage Buffer	RepFluo sl 1.0	Water	2023-07-25
80.63783264160156	H4	77185.53125	NA	MBP Storage Buffer	RepFluo sl 1.0	Water	2023-07-25
80.9194107055664	H4	76442.453125	NA	MBP Storage Buffer	RepFluo sl 1.0	Water	2023-07-25
81.20098876953125	H4	74374.8828125	NA	MBP Storage Buffer	RepFluo sl 1.0	Water	2023-07-25
81.482574462890625	H4	74765.171875	NA	MBP Storage Buffer	RepFluo sl 1.0	Water	2023-07-25
81.76415252685547	H4	76230.1640625	NA	MBP Storage Buffer	RepFluo sl 1.0	Water	2023-07-25
82.04573059082031	H4	76777.8125	NA	MBP Storage Buffer	RepFluo sl 1.0	Water	2023-07-25
82.32731628417969	H4	74850.25	NA	MBP Storage Buffer	RepFluo sl 1.0	Water	2023-07-25
82.60890197753906	H4	75987.109375	NA	MBP Storage Buffer	RepFluo sl 1.0	Water	2023-07-25
82.8904800415039	H4	75755.53125	NA	MBP Storage Buffer	RepFluo sl 1.0	Water	2023-07-25
83.17205810546875	H4	77116.1875	NA	MBP Storage Buffer	RepFluo sl 1.0	Water	2023-07-25
83.453643798828125	H4	76288.8671875	NA	MBP Storage Buffer	RepFluo sl 1.0	Water	2023-07-25
83.7352294921875	H4	76269.234375	NA	MBP Storage Buffer	RepFluo sl 1.0	Water	2023-07-25
84.01680755615234	H4	74469.5	NA	MBP Storage Buffer	RepFluo sl 1.0	Water	2023-07-25
84.29838562011719	H4	76395.765625	NA	MBP Storage Buffer	RepFluo sl 1.0	Water	2023-07-25
84.57997131347656	H4	75491.625	NA	MBP Storage Buffer	RepFluo sl 1.0	Water	2023-07-25
84.8615493774414	H4	74456.5703125	NA	MBP Storage Buffer	RepFluo sl 1.0	Water	2023-07-25
85.14312744140625	H4	74919.796875	NA	MBP Storage Buffer	RepFluo sl 1.0	Water	2023-07-25
85.424713134765625	H4	73738.65625	NA	MBP Storage Buffer	RepFluo sl 1.0	Water	2023-07-25
85.706298828125	H4	74909.609375	NA	MBP Storage Buffer	RepFluo sl 1.0	Water	2023-07-25
85.98787689208984	H4	73520.21875	NA	MBP Storage Buffer	RepFluo sl 1.0	Water	2023-07-25
86.26945495605469	H4	73266.6484375	NA	MBP Storage Buffer	RepFluo sl 1.0	Water	2023-07-25
86.55104064941406	H4	71666.2734375	NA	MBP Storage Buffer	RepFluo sl 1.0	Water	2023-07-25
86.8326187133789	H4	70861.0703125	NA	MBP Storage Buffer	RepFluo sl 1.0	Water	2023-07-25
87.11419677734375	H4	73545.1796875	NA	MBP Storage Buffer	RepFluo sl 1.0	Water	2023-07-25
87.395782470703125	H4	73887.125	NA	MBP Storage Buffer	RepFluo sl 1.0	Water	2023-07-25
87.6773681640625	H4	71769.8984375	NA	MBP Storage Buffer	RepFluo sl 1.0	Water	2023-07-25
87.95894622802734	H4	70538.4765625	NA	MBP Storage Buffer	RepFluo sl 1.0	Water	2023-07-25
88.24052429199219	H4	71333.4921875	NA	MBP Storage Buffer	RepFluo sl 1.0	Water	2023-07-25
88.52210998535156	H4	72184.2109375	NA	MBP Storage Buffer	RepFluo sl 1.0	Water	2023-07-25
88.80369567871094	H4	69964.71875	NA	MBP Storage Buffer	RepFluo sl 1.0	Water	2023-07-25
89.08527374267578	H4	70114.765625	NA	MBP Storage Buffer	RepFluo sl 1.0	Water	2023-07-25
89.366851806640625	H4	69682.078125	NA	MBP Storage Buffer	RepFluo sl 1.0	Water	2023-07-25
89.6484375	H4	71341.8046875	NA	MBP Storage Buffer	RepFluo sl 1.0	Water	2023-07-25
89.93001556396484	H4	69093.546875	NA	MBP Storage Buffer	RepFluo sl 1.0	Water	2023-07-25
90.21159362792969	H4	68140.7265625	NA	MBP Storage Buffer	RepFluo sl 1.0	Water	2023-07-25
90.49317932128906	H4	68810.390625	NA	MBP Storage Buffer	RepFluo sl 1.0	Water	2023-07-25
90.77476501464844	H4	68606.6953125	NA	MBP Storage Buffer	RepFluo sl 1.0	Water	2023-07-25
91.05634307861328	H4	68623.6640625	NA	MBP Storage Buffer	RepFluo sl 1.0	Water	2023-07-25
91.337921142578125	H4	68836.5	NA	MBP Storage Buffer	RepFluo sl 1.0	Water	2023-07-25
91.6195068359375	H4	67740.6953125	NA	MBP Storage Buffer	RepFluo sl 1.0	Water	2023-07-25
91.901092529296875	H4	66452.390625	NA	MBP Storage Buffer	RepFluo sl 1.0	Water	2023-07-25
92.18267059326172	H4	67408.6953125	NA	MBP Storage Buffer	RepFluo sl 1.0	Water	2023-07-25
92.46424865722656	H4	66715.0859375	NA	MBP Storage Buffer	RepFluo sl 1.0	Water	2023-07-25
92.74583435058594	H4	66385.7890625	NA	MBP Storage Buffer	RepFluo sl 1.0	Water	2023-07-25
93.02741241455078	H4	66894.9140625	NA	MBP Storage Buffer	RepFluo sl 1.0	Water	2023-07-25
93.308990478515625	H4	66364.515625	NA	MBP Storage Buffer	RepFluo sl 1.0	Water	2023-07-25
93.590576171875	H4	66166.7265625	NA	MBP Storage Buffer	RepFluo sl 1.0	Water	2023-07-25
93.872161865234375	H4	64643.16796875	NA	MBP Storage Buffer	RepFluo sl 1.0	Water	2023-07-25
94.15373992919922	H4	66253.625	NA	MBP Storage Buffer	RepFluo sl 1.0	Water	2023-07-25
94.43531799316406	H4	65588.5859375	NA	MBP Storage Buffer	RepFluo sl 1.0	Water	2023-07-25
94.71690368652344	H4	64814.4609375	NA	MBP Storage Buffer	RepFluo sl 1.0	Water	2023-07-25
36.95539855957031	A1	211181.34375	NA	Alt-R SpCas9	RepFluo sl 1.0	RPP30 Trg1	2023-09-26
37.237091064453125	A1	214288.359375	NA	Alt-R SpCas9	RepFluo sl 1.0	RPP30 Trg1	2023-09-26
37.51877975463867	A1	217580.453125	NA	Alt-R SpCas9	RepFluo sl 1.0	RPP30 Trg1	2023-09-26
37.800472259521484	A1	217501.234375	NA	Alt-R SpCas9	RepFluo sl 1.0	RPP30 Trg1	2023-09-26
38.08216094970703	A1	219622.046875	NA	Alt-R SpCas9	RepFluo sl 1.0	RPP30 Trg1	2023-09-26
38.363853454589844	A1	220913.984375	NA	Alt-R SpCas9	RepFluo sl 1.0	RPP30 Trg1	2023-09-26
38.64554214477539	A1	220994	NA	Alt-R SpCas9	RepFluo sl 1.0	RPP30 Trg1	2023-09-26
38.92723083496094	A1	222054.078125	NA	Alt-R SpCas9	RepFluo sl 1.0	RPP30 Trg1	2023-09-26
39.20892333984375	A1	223969.0625	NA	Alt-R SpCas9	RepFluo sl 1.0	RPP30 Trg1	2023-09-26
39.49061584472656	A1	226809.984375	NA	Alt-R SpCas9	RepFluo sl 1.0	RPP30 Trg1	2023-09-26
39.77230453491211	A1	225927.265625	NA	Alt-R SpCas9	RepFluo sl 1.0	RPP30 Trg1	2023-09-26
40.053993225097656	A1	225803.84375	NA	Alt-R SpCas9	RepFluo sl 1.0	RPP30 Trg1	2023-09-26
40.33568572998047	A1	228127.21875	NA	Alt-R SpCas9	RepFluo sl 1.0	RPP30 Trg1	2023-09-26
40.617374420166016	A1	227657.40625	NA	Alt-R SpCas9	RepFluo sl 1.0	RPP30 Trg1	2023-09-26
40.89906692504883	A1	227882.171875	NA	Alt-R SpCas9	RepFluo sl 1.0	RPP30 Trg1	2023-09-26
41.180755615234375	A1	228779.078125	NA	Alt-R SpCas9	RepFluo sl 1.0	RPP30 Trg1	2023-09-26
41.46244812011719	A1	231197	NA	Alt-R SpCas9	RepFluo sl 1.0	RPP30 Trg1	2023-09-26
41.744136810302734	A1	229150.578125	NA	Alt-R SpCas9	RepFluo sl 1.0	RPP30 Trg1	2023-09-26
42.02582931518555	A1	232053.34375	NA	Alt-R SpCas9	RepFluo sl 1.0	RPP30 Trg1	2023-09-26
42.307518005371094	A1	231652.328125	NA	Alt-R SpCas9	RepFluo sl 1.0	RPP30 Trg1	2023-09-26
42.589210510253906	A1	230672.203125	NA	Alt-R SpCas9	RepFluo sl 1.0	RPP30 Trg1	2023-09-26
42.87089920043945	A1	232828.40625	NA	Alt-R SpCas9	RepFluo sl 1.0	RPP30 Trg1	2023-09-26
43.152591705322266	A1	232809.1875	NA	Alt-R SpCas9	RepFluo sl 1.0	RPP30 Trg1	2023-09-26
43.43428039550781	A1	234023.015625	NA	Alt-R SpCas9	RepFluo sl 1.0	RPP30 Trg1	2023-09-26
43.715972900390625	A1	233904.40625	NA	Alt-R SpCas9	RepFluo sl 1.0	RPP30 Trg1	2023-09-26
43.99766159057617	A1	231884.78125	NA	Alt-R SpCas9	RepFluo sl 1.0	RPP30 Trg1	2023-09-26
44.27935028076172	A1	231080.96875	NA	Alt-R SpCas9	RepFluo sl 1.0	RPP30 Trg1	2023-09-26
44.56104278564453	A1	232946.609375	NA	Alt-R SpCas9	RepFluo sl 1.0	RPP30 Trg1	2023-09-26
44.842735290527344	A1	234682.828125	NA	Alt-R SpCas9	RepFluo sl 1.0	RPP30 Trg1	2023-09-26
45.12442398071289	A1	233590.875	NA	Alt-R SpCas9	RepFluo sl 1.0	RPP30 Trg1	2023-09-26
45.40611267089844	A1	235166.375	NA	Alt-R SpCas9	RepFluo sl 1.0	RPP30 Trg1	2023-09-26
45.68780517578125	A1	232653.515625	NA	Alt-R SpCas9	RepFluo sl 1.0	RPP30 Trg1	2023-09-26
45.96949768066406	A1	233390.96875	NA	Alt-R SpCas9	RepFluo sl 1.0	RPP30 Trg1	2023-09-26
46.25118637084961	A1	235435.328125	NA	Alt-R SpCas9	RepFluo sl 1.0	RPP30 Trg1	2023-09-26
46.532875061035156	A1	236355.421875	NA	Alt-R SpCas9	RepFluo sl 1.0	RPP30 Trg1	2023-09-26
46.81456756591797	A1	234120.640625	NA	Alt-R SpCas9	RepFluo sl 1.0	RPP30 Trg1	2023-09-26
47.096256256103516	A1	234103.9375	NA	Alt-R SpCas9	RepFluo sl 1.0	RPP30 Trg1	2023-09-26
47.37794876098633	A1	235030.4375	NA	Alt-R SpCas9	RepFluo sl 1.0	RPP30 Trg1	2023-09-26
47.659637451171875	A1	235040.78125	NA	Alt-R SpCas9	RepFluo sl 1.0	RPP30 Trg1	2023-09-26
47.94132995605469	A1	234337.515625	NA	Alt-R SpCas9	RepFluo sl 1.0	RPP30 Trg1	2023-09-26
48.223018646240234	A1	231990.78125	NA	Alt-R SpCas9	RepFluo sl 1.0	RPP30 Trg1	2023-09-26
48.50471115112305	A1	232509.4375	NA	Alt-R SpCas9	RepFluo sl 1.0	RPP30 Trg1	2023-09-26
48.786399841308594	A1	233407.765625	NA	Alt-R SpCas9	RepFluo sl 1.0	RPP30 Trg1	2023-09-26
49.068092346191406	A1	232588.5	NA	Alt-R SpCas9	RepFluo sl 1.0	RPP30 Trg1	2023-09-26
49.34978103637695	A1	233728.359375	NA	Alt-R SpCas9	RepFluo sl 1.0	RPP30 Trg1	2023-09-26
49.6314697265625	A1	232676.328125	NA	Alt-R SpCas9	RepFluo sl 1.0	RPP30 Trg1	2023-09-26
49.91316223144531	A1	232390.5	NA	Alt-R SpCas9	RepFluo sl 1.0	RPP30 Trg1	2023-09-26
50.194854736328125	A1	232161.953125	NA	Alt-R SpCas9	RepFluo sl 1.0	RPP30 Trg1	2023-09-26
50.47654342651367	A1	231931.484375	NA	Alt-R SpCas9	RepFluo sl 1.0	RPP30 Trg1	2023-09-26
50.75823211669922	A1	231467.828125	NA	Alt-R SpCas9	RepFluo sl 1.0	RPP30 Trg1	2023-09-26
51.03992462158203	A1	232936.90625	NA	Alt-R SpCas9	RepFluo sl 1.0	RPP30 Trg1	2023-09-26
51.321617126464844	A1	229902.078125	NA	Alt-R SpCas9	RepFluo sl 1.0	RPP30 Trg1	2023-09-26
51.60330581665039	A1	231498.796875	NA	Alt-R SpCas9	RepFluo sl 1.0	RPP30 Trg1	2023-09-26
51.88499450683594	A1	230348.5	NA	Alt-R SpCas9	RepFluo sl 1.0	RPP30 Trg1	2023-09-26
52.16668701171875	A1	228723.4375	NA	Alt-R SpCas9	RepFluo sl 1.0	RPP30 Trg1	2023-09-26
52.44837951660156	A1	227139.078125	NA	Alt-R SpCas9	RepFluo sl 1.0	RPP30 Trg1	2023-09-26
52.73006820678711	A1	229004.515625	NA	Alt-R SpCas9	RepFluo sl 1.0	RPP30 Trg1	2023-09-26
53.011756896972656	A1	227766.828125	NA	Alt-R SpCas9	RepFluo sl 1.0	RPP30 Trg1	2023-09-26
53.29344940185547	A1	227907.515625	NA	Alt-R SpCas9	RepFluo sl 1.0	RPP30 Trg1	2023-09-26
53.57514190673828	A1	229247.90625	NA	Alt-R SpCas9	RepFluo sl 1.0	RPP30 Trg1	2023-09-26
53.85682678222656	A1	225364.53125	NA	Alt-R SpCas9	RepFluo sl 1.0	RPP30 Trg1	2023-09-26
54.138519287109375	A1	226722.765625	NA	Alt-R SpCas9	RepFluo sl 1.0	RPP30 Trg1	2023-09-26
54.42021179199219	A1	226089.328125	NA	Alt-R SpCas9	RepFluo sl 1.0	RPP30 Trg1	2023-09-26
54.701900482177734	A1	225697.109375	NA	Alt-R SpCas9	RepFluo sl 1.0	RPP30 Trg1	2023-09-26
54.98358917236328	A1	223851.53125	NA	Alt-R SpCas9	RepFluo sl 1.0	RPP30 Trg1	2023-09-26
55.265281677246094	A1	223598.828125	NA	Alt-R SpCas9	RepFluo sl 1.0	RPP30 Trg1	2023-09-26
55.546974182128906	A1	223194.765625	NA	Alt-R SpCas9	RepFluo sl 1.0	RPP30 Trg1	2023-09-26
55.82866287231445	A1	223481.03125	NA	Alt-R SpCas9	RepFluo sl 1.0	RPP30 Trg1	2023-09-26
56.1103515625	A1	222352.28125	NA	Alt-R SpCas9	RepFluo sl 1.0	RPP30 Trg1	2023-09-26
56.39204406738281	A1	220928.140625	NA	Alt-R SpCas9	RepFluo sl 1.0	RPP30 Trg1	2023-09-26
56.673736572265625	A1	219669.484375	NA	Alt-R SpCas9	RepFluo sl 1.0	RPP30 Trg1	2023-09-26
56.95542526245117	A1	219210.609375	NA	Alt-R SpCas9	RepFluo sl 1.0	RPP30 Trg1	2023-09-26
57.23711395263672	A1	220244.25	NA	Alt-R SpCas9	RepFluo sl 1.0	RPP30 Trg1	2023-09-26
57.51880645751953	A1	218917.875	NA	Alt-R SpCas9	RepFluo sl 1.0	RPP30 Trg1	2023-09-26
57.800498962402344	A1	215828.015625	NA	Alt-R SpCas9	RepFluo sl 1.0	RPP30 Trg1	2023-09-26
58.08218765258789	A1	216102.40625	NA	Alt-R SpCas9	RepFluo sl 1.0	RPP30 Trg1	2023-09-26
58.36387634277344	A1	214989.59375	NA	Alt-R SpCas9	RepFluo sl 1.0	RPP30 Trg1	2023-09-26
58.64556884765625	A1	213127.890625	NA	Alt-R SpCas9	RepFluo sl 1.0	RPP30 Trg1	2023-09-26
58.92726135253906	A1	214163.359375	NA	Alt-R SpCas9	RepFluo sl 1.0	RPP30 Trg1	2023-09-26
59.20895004272461	A1	211391.203125	NA	Alt-R SpCas9	RepFluo sl 1.0	RPP30 Trg1	2023-09-26
59.490638732910156	A1	211495.40625	NA	Alt-R SpCas9	RepFluo sl 1.0	RPP30 Trg1	2023-09-26
59.77233123779297	A1	208806.6875	NA	Alt-R SpCas9	RepFluo sl 1.0	RPP30 Trg1	2023-09-26
60.054019927978516	A1	208544.96875	NA	Alt-R SpCas9	RepFluo sl 1.0	RPP30 Trg1	2023-09-26
60.33570861816406	A1	204761.3125	NA	Alt-R SpCas9	RepFluo sl 1.0	RPP30 Trg1	2023-09-26
60.617401123046875	A1	203635.5625	NA	Alt-R SpCas9	RepFluo sl 1.0	RPP30 Trg1	2023-09-26
60.89909362792969	A1	201909.6875	NA	Alt-R SpCas9	RepFluo sl 1.0	RPP30 Trg1	2023-09-26
61.180782318115234	A1	200046.0625	NA	Alt-R SpCas9	RepFluo sl 1.0	RPP30 Trg1	2023-09-26
61.46247100830078	A1	194772.71875	NA	Alt-R SpCas9	RepFluo sl 1.0	RPP30 Trg1	2023-09-26
61.744163513183594	A1	192056.375	NA	Alt-R SpCas9	RepFluo sl 1.0	RPP30 Trg1	2023-09-26
62.025856018066406	A1	187798.765625	NA	Alt-R SpCas9	RepFluo sl 1.0	RPP30 Trg1	2023-09-26
62.30754470825195	A1	183650.9375	NA	Alt-R SpCas9	RepFluo sl 1.0	RPP30 Trg1	2023-09-26
62.5892333984375	A1	180108.140625	NA	Alt-R SpCas9	RepFluo sl 1.0	RPP30 Trg1	2023-09-26
62.87092590332031	A1	176724.546875	NA	Alt-R SpCas9	RepFluo sl 1.0	RPP30 Trg1	2023-09-26
63.152618408203125	A1	171768.3125	NA	Alt-R SpCas9	RepFluo sl 1.0	RPP30 Trg1	2023-09-26
63.43430709838867	A1	168855.15625	NA	Alt-R SpCas9	RepFluo sl 1.0	RPP30 Trg1	2023-09-26
63.71599578857422	A1	167012.78125	NA	Alt-R SpCas9	RepFluo sl 1.0	RPP30 Trg1	2023-09-26
63.99768829345703	A1	164261.796875	NA	Alt-R SpCas9	RepFluo sl 1.0	RPP30 Trg1	2023-09-26
64.27938079833984	A1	163029.890625	NA	Alt-R SpCas9	RepFluo sl 1.0	RPP30 Trg1	2023-09-26
64.561065673828125	A1	163912.703125	NA	Alt-R SpCas9	RepFluo sl 1.0	RPP30 Trg1	2023-09-26
64.84275817871094	A1	160866.59375	NA	Alt-R SpCas9	RepFluo sl 1.0	RPP30 Trg1	2023-09-26
65.12445068359375	A1	160023.765625	NA	Alt-R SpCas9	RepFluo sl 1.0	RPP30 Trg1	2023-09-26
65.40614318847656	A1	158618.515625	NA	Alt-R SpCas9	RepFluo sl 1.0	RPP30 Trg1	2023-09-26
65.687835693359375	A1	160475.140625	NA	Alt-R SpCas9	RepFluo sl 1.0	RPP30 Trg1	2023-09-26
65.96952056884766	A1	159899.6875	NA	Alt-R SpCas9	RepFluo sl 1.0	RPP30 Trg1	2023-09-26
66.25121307373047	A1	158988.671875	NA	Alt-R SpCas9	RepFluo sl 1.0	RPP30 Trg1	2023-09-26
66.53289794921875	A1	157325.28125	NA	Alt-R SpCas9	RepFluo sl 1.0	RPP30 Trg1	2023-09-26
66.81459045410156	A1	157849.34375	NA	Alt-R SpCas9	RepFluo sl 1.0	RPP30 Trg1	2023-09-26
67.096282958984375	A1	157814.953125	NA	Alt-R SpCas9	RepFluo sl 1.0	RPP30 Trg1	2023-09-26
67.37797546386719	A1	157184.515625	NA	Alt-R SpCas9	RepFluo sl 1.0	RPP30 Trg1	2023-09-26
67.65966796875	A1	155872.484375	NA	Alt-R SpCas9	RepFluo sl 1.0	RPP30 Trg1	2023-09-26
67.94136047363281	A1	156629.875	NA	Alt-R SpCas9	RepFluo sl 1.0	RPP30 Trg1	2023-09-26
68.2230453491211	A1	153876.15625	NA	Alt-R SpCas9	RepFluo sl 1.0	RPP30 Trg1	2023-09-26
68.5047378540039	A1	154383.6875	NA	Alt-R SpCas9	RepFluo sl 1.0	RPP30 Trg1	2023-09-26
68.78642272949219	A1	154031.234375	NA	Alt-R SpCas9	RepFluo sl 1.0	RPP30 Trg1	2023-09-26
69.068115234375	A1	156070.5	NA	Alt-R SpCas9	RepFluo sl 1.0	RPP30 Trg1	2023-09-26
69.34980773925781	A1	152241	NA	Alt-R SpCas9	RepFluo sl 1.0	RPP30 Trg1	2023-09-26
69.631500244140625	A1	152174.53125	NA	Alt-R SpCas9	RepFluo sl 1.0	RPP30 Trg1	2023-09-26
69.91319274902344	A1	151521.203125	NA	Alt-R SpCas9	RepFluo sl 1.0	RPP30 Trg1	2023-09-26
70.19487762451172	A1	151232.0625	NA	Alt-R SpCas9	RepFluo sl 1.0	RPP30 Trg1	2023-09-26
70.47657012939453	A1	149861.328125	NA	Alt-R SpCas9	RepFluo sl 1.0	RPP30 Trg1	2023-09-26
70.75825500488281	A1	148717.75	NA	Alt-R SpCas9	RepFluo sl 1.0	RPP30 Trg1	2023-09-26
71.039947509765625	A1	147377.5	NA	Alt-R SpCas9	RepFluo sl 1.0	RPP30 Trg1	2023-09-26
71.32164001464844	A1	148668.078125	NA	Alt-R SpCas9	RepFluo sl 1.0	RPP30 Trg1	2023-09-26
71.60333251953125	A1	147964.4375	NA	Alt-R SpCas9	RepFluo sl 1.0	RPP30 Trg1	2023-09-26
71.88502502441406	A1	146062.296875	NA	Alt-R SpCas9	RepFluo sl 1.0	RPP30 Trg1	2023-09-26
72.166717529296875	A1	144818.765625	NA	Alt-R SpCas9	RepFluo sl 1.0	RPP30 Trg1	2023-09-26
72.44840240478516	A1	143816.4375	NA	Alt-R SpCas9	RepFluo sl 1.0	RPP30 Trg1	2023-09-26
72.73009490966797	A1	143917.5	NA	Alt-R SpCas9	RepFluo sl 1.0	RPP30 Trg1	2023-09-26
73.01177978515625	A1	143460.109375	NA	Alt-R SpCas9	RepFluo sl 1.0	RPP30 Trg1	2023-09-26
73.29347229003906	A1	142489.578125	NA	Alt-R SpCas9	RepFluo sl 1.0	RPP30 Trg1	2023-09-26
73.575164794921875	A1	143075.140625	NA	Alt-R SpCas9	RepFluo sl 1.0	RPP30 Trg1	2023-09-26
73.85685729980469	A1	141515.734375	NA	Alt-R SpCas9	RepFluo sl 1.0	RPP30 Trg1	2023-09-26
74.1385498046875	A1	140952.71875	NA	Alt-R SpCas9	RepFluo sl 1.0	RPP30 Trg1	2023-09-26
74.42024230957031	A1	141111.71875	NA	Alt-R SpCas9	RepFluo sl 1.0	RPP30 Trg1	2023-09-26
74.7019271850586	A1	139317.671875	NA	Alt-R SpCas9	RepFluo sl 1.0	RPP30 Trg1	2023-09-26
74.983612060546875	A1	141027.328125	NA	Alt-R SpCas9	RepFluo sl 1.0	RPP30 Trg1	2023-09-26
75.26530456542969	A1	140740.640625	NA	Alt-R SpCas9	RepFluo sl 1.0	RPP30 Trg1	2023-09-26
75.5469970703125	A1	142399.40625	NA	Alt-R SpCas9	RepFluo sl 1.0	RPP30 Trg1	2023-09-26
75.82868957519531	A1	139879.15625	NA	Alt-R SpCas9	RepFluo sl 1.0	RPP30 Trg1	2023-09-26
76.110382080078125	A1	140205.53125	NA	Alt-R SpCas9	RepFluo sl 1.0	RPP30 Trg1	2023-09-26
76.39207458496094	A1	136254.90625	NA	Alt-R SpCas9	RepFluo sl 1.0	RPP30 Trg1	2023-09-26
76.67375946044922	A1	139078.15625	NA	Alt-R SpCas9	RepFluo sl 1.0	RPP30 Trg1	2023-09-26
76.95545196533203	A1	139111.203125	NA	Alt-R SpCas9	RepFluo sl 1.0	RPP30 Trg1	2023-09-26
77.23713684082031	A1	138566.25	NA	Alt-R SpCas9	RepFluo sl 1.0	RPP30 Trg1	2023-09-26
77.518829345703125	A1	138250.640625	NA	Alt-R SpCas9	RepFluo sl 1.0	RPP30 Trg1	2023-09-26
[truncated: 2,327 more rows]
